# Supplementary material for: Transcriptomic profiling reveals molecular regulation of seasonal reproduction in Tibetan highland fish, Gymnocypris przewalskii
Source: BMC Genomics. 2019 Jan 3;20:2. doi: 10.1186/s12864-018-5358-6 (PMC6318897; doi:10.1186/s12864-018-5358-6)
Supplement: Supplementary file 1 — Table S2. KOG annotation of the G. przewalskii reference transcriptome. (XLSX 599 kb) [file 12864_2018_5358_MOESM1_ESM.xlsx]

## Sheet: Gymnocypris_przewalskii-Unigene
Code	Functional-Categories	Gene-Number	Genes
A	RNA processing and modification	1797	Unigene0000065,KOG0107	Unigene0000065,KOG0108	Unigene0000065,KOG4207	Unigene0000065,KOG0119	Unigene0000065,KOG0109	Unigene0000065,KOG0117	Unigene0000105,KOG2777	Unigene0000146,KOG0050	Unigene0000276,KOG0109	Unigene0000350,KOG1802	Unigene0000350,KOG1801	Unigene0006888,KOG0344	Unigene0006888,KOG0334	Unigene0006888,KOG0331	Unigene0006888,KOG0335	Unigene0006888,KOG0336	Unigene0007162,KOG1902	Unigene0007162,KOG3387	Unigene0007176,KOG4205	Unigene0007205,KOG0346	Unigene0007205,KOG0330	Unigene0007205,KOG0338	Unigene0007205,KOG0337	Unigene0007205,KOG0331	Unigene0007205,KOG0340	Unigene0007409,KOG0272	Unigene0007661,KOG3934	Unigene0007701,KOG0285	Unigene0091226,KOG0109	Unigene0091226,KOG0123	Unigene0091226,KOG4205	Unigene0091252,KOG0326	Unigene0091300,KOG2190	Unigene0091300,KOG2192	Unigene0091300,KOG2191	Unigene0091300,KOG1676	Unigene0091354,KOG0265	Unigene0091400,KOG0284	Unigene0091468,KOG0291	Unigene0091522,KOG2777	Unigene0091523,KOG2777	Unigene0091566,KOG4849	Unigene0091566,KOG0123	Unigene0091640,KOG4318	Unigene0091756,KOG1775	Unigene0091759,KOG1775	Unigene0091759,KOG3460
B	Chromatin structure and dynamics	685	Unigene0000323,KOG1080	Unigene0000380,KOG1080	Unigene0000380,KOG1082	Unigene0000562,KOG1080	Unigene0006898,KOG1744	Unigene0007409,KOG0264	Unigene0007463,KOG2633	Unigene0091239,KOG1745	Unigene0091241,KOG3467	Unigene0091242,KOG3467	Unigene0091244,KOG3467	Unigene0091419,KOG0389	Unigene0091419,KOG0386	Unigene0091421,KOG0389	Unigene0091832,KOG1472	Unigene0091832,KOG1827	Unigene0091832,KOG0386	Unigene0092715,KOG1000	Unigene0092715,KOG0386	Unigene0092806,KOG0273	Unigene0092806,KOG0639	Unigene0092836,KOG0389	Unigene0093194,KOG1245	Unigene0093194,KOG1472	Unigene0093258,KOG1343	Unigene0093306,KOG0386	Unigene0093406,KOG1082	Unigene0093407,KOG1082	Unigene0093413,KOG1633	Unigene0093475,KOG0386	Unigene0093544,KOG1080	Unigene0093583,KOG0264	Unigene0093668,KOG2510	Unigene0094190,KOG2747	Unigene0094266,KOG0273	Unigene0094335,KOG1472	Unigene0094427,KOG1633	Unigene0094492,KOG0933	Unigene0094492,KOG0996	Unigene0094513,KOG2747	Unigene0094520,KOG1080	Unigene0094520,KOG1082	Unigene0094548,KOG0273	Unigene0094566,KOG2132	Unigene0094720,KOG1446	Unigene0094923,KOG2748	Unigene0094923,KOG1911
C	Energy production and conversion	1008	Unigene0007049,KOG4633	Unigene0007072,KOG1626	Unigene0007333,KOG4773	Unigene0007383,KOG3378	Unigene0007613,KOG2258	Unigene0091287,KOG0524	Unigene0091429,KOG3851	Unigene0091946,KOG0760	Unigene0091946,KOG0761	Unigene0091946,KOG0768	Unigene0091946,KOG0752	Unigene0091977,KOG3868	Unigene0091991,KOG0750	Unigene0091991,KOG0751	Unigene0091993,KOG0750	Unigene0091993,KOG0751	Unigene0091993,KOG0756	Unigene0091993,KOG0754	Unigene0091993,KOG0758	Unigene0091993,KOG0762	Unigene0091993,KOG0749	Unigene0092121,KOG1158	Unigene0092121,KOG1159	Unigene0092122,KOG1158	Unigene0092122,KOG1159	Unigene0092923,KOG1160	Unigene0092923,KOG1158	Unigene0092923,KOG1159	Unigene0093281,KOG3619	Unigene0093284,KOG3619	Unigene0093526,KOG2711	Unigene0093547,KOG1197	Unigene0093547,KOG1198	Unigene0093547,KOG0025	Unigene0094942,KOG2909	Unigene0095136,KOG3382	Unigene0095229,KOG0225	Unigene0095835,KOG4129	Unigene0095862,KOG1647	Unigene0096240,KOG0535	Unigene0096240,KOG4576	Unigene0096240,KOG0537	Unigene0096388,KOG3619	Unigene0096681,KOG3868	Unigene0097979,KOG3619	Unigene0007756,KOG4763	Unigene0007839,KOG3440
D	Cell cycle control, cell division, chromosome partitioning	1140	Unigene0000146,KOG0050	Unigene0000300,KOG2513	Unigene0000355,KOG2655	Unigene0000361,KOG0669	Unigene0000361,KOG0600	Unigene0000422,KOG0822	Unigene0000434,KOG4152	Unigene0000611,KOG1166	Unigene0000611,KOG0575	Unigene0007181,KOG0654	Unigene0007181,KOG0653	Unigene0007263,KOG2810	Unigene0007313,KOG0575	Unigene0007313,KOG0580	Unigene0007393,KOG0588	Unigene0007460,KOG0515	Unigene0007518,KOG0977	Unigene0091386,KOG0267	Unigene0091400,KOG0267	Unigene0091445,KOG0588	Unigene0091463,KOG0659	Unigene0091463,KOG0669	Unigene0091468,KOG0267	Unigene0091647,KOG1155	Unigene0091677,KOG0005	Unigene0091732,KOG0977	Unigene0091738,KOG0608	Unigene0092160,KOG0590	Unigene0092264,KOG0600	Unigene0092264,KOG0669	Unigene0092298,KOG1845	Unigene0092448,KOG0656	Unigene0092448,KOG0654	Unigene0092448,KOG0655	Unigene0092450,KOG1423	Unigene0092609,KOG0588	Unigene0092810,KOG1525	Unigene0092811,KOG4124	Unigene0092812,KOG4124	Unigene0092877,KOG4660	Unigene0092984,KOG0267	Unigene0093066,KOG0656	Unigene0093066,KOG0655	Unigene0093066,KOG0654	Unigene0093066,KOG0653	Unigene0093100,KOG1860	Unigene0093101,KOG1860
E	Amino acid transport and metabolism	1150	Unigene0000056,KOG3627	Unigene0000117,KOG0186	Unigene0000192,KOG3787	Unigene0000308,KOG3627	Unigene0000419,KOG3627	Unigene0000455,KOG3627	Unigene0006889,KOG3787	Unigene0006964,KOG3624	Unigene0006969,KOG3627	Unigene0007226,KOG1053	Unigene0007226,KOG4440	Unigene0007226,KOG1054	Unigene0007226,KOG1052	Unigene0007283,KOG4627	Unigene0091194,KOG1046	Unigene0091410,KOG3627	Unigene0091629,KOG0141	Unigene0091695,KOG3627	Unigene0091922,KOG1054	Unigene0091923,KOG1054	Unigene0091923,KOG1052	Unigene0091924,KOG1054	Unigene0091924,KOG1052	Unigene0091925,KOG1054	Unigene0091925,KOG1052	Unigene0091926,KOG1054	Unigene0091960,KOG1288	Unigene0091973,KOG1592	Unigene0091973,KOG1593	Unigene0092226,KOG1055	Unigene0092288,KOG1052	Unigene0092288,KOG1054	Unigene0092290,KOG1052	Unigene0092290,KOG1054	Unigene0092415,KOG1251	Unigene0092415,KOG1250	Unigene0092775,KOG1053	Unigene0092775,KOG4440	Unigene0092775,KOG1052	Unigene0092775,KOG1054	Unigene0093106,KOG1441	Unigene0093453,KOG1305	Unigene0093453,KOG1303	Unigene0093467,KOG1441	Unigene0093468,KOG1441	Unigene0093607,KOG0622	Unigene0093711,KOG3627
F	Nucleotide transport and metabolism	567	Unigene0000384,KOG0708	Unigene0000484,KOG0708	Unigene0007173,KOG0708	Unigene0007253,KOG1738	Unigene0007532,KOG4171	Unigene0091397,KOG2070	Unigene0091678,KOG2452	Unigene0091829,KOG1479	Unigene0092495,KOG0708	Unigene0092724,KOG0707	Unigene0093385,KOG2070	Unigene0093400,KOG2056	Unigene0093400,KOG2057	Unigene0093525,KOG0708	Unigene0093878,KOG3078	Unigene0093879,KOG3078	Unigene0093920,KOG0708	Unigene0093924,KOG3099	Unigene0094488,KOG1738	Unigene0094489,KOG1738	Unigene0094690,KOG2469	Unigene0094691,KOG2469	Unigene0094692,KOG2469	Unigene0094692,KOG2470	Unigene0094862,KOG3308	Unigene0094882,KOG3721	Unigene0095237,KOG1096	Unigene0095237,KOG1097	Unigene0095560,KOG3721	Unigene0095986,KOG0708	Unigene0096148,KOG0708	Unigene0096333,KOG0708	Unigene0096413,KOG3099	Unigene0096545,KOG1738	Unigene0096639,KOG0888	Unigene0097374,KOG2470	Unigene0097374,KOG2469	Unigene0097834,KOG0708	Unigene0098081,KOG0708	Unigene0098082,KOG0708	Unigene0098140,KOG0708	Unigene0007865,KOG2070	Unigene0008046,KOG0708	Unigene0008152,KOG0708	Unigene0098531,KOG4238	Unigene0098655,KOG2070	Unigene0099078,KOG2056
G	Carbohydrate transport and metabolism	945	Unigene0000097,KOG2517	Unigene0000255,KOG2692	Unigene0000305,KOG2533	Unigene0000379,KOG2537	Unigene0000469,KOG0569	Unigene0000490,KOG2692	Unigene0006872,KOG0569	Unigene0007082,KOG0799	Unigene0007175,KOG3916	Unigene0007175,KOG3917	Unigene0007224,KOG1460	Unigene0007288,KOG2446	Unigene0007324,KOG0224	Unigene0007324,KOG0223	Unigene0007465,KOG2692	Unigene0007589,KOG2504	Unigene0007607,KOG2741	Unigene0007608,KOG2741	Unigene0007612,KOG1330	Unigene0007618,KOG0658	Unigene0091214,KOG2431	Unigene0091215,KOG2431	Unigene0091215,KOG2204	Unigene0091215,KOG2430	Unigene0091215,KOG2429	Unigene0091287,KOG0523	Unigene0091390,KOG0599	Unigene0091391,KOG0599	Unigene0091445,KOG0599	Unigene0091446,KOG0599	Unigene0091592,KOG4830	Unigene0091818,KOG2440	Unigene0091820,KOG2440	Unigene0091822,KOG2440	Unigene0091978,KOG1021	Unigene0091978,KOG1022	Unigene0091979,KOG1021	Unigene0091981,KOG1021	Unigene0091981,KOG1022	Unigene0092282,KOG3916	Unigene0092282,KOG3917	Unigene0092469,KOG3734	Unigene0092488,KOG2504	Unigene0092851,KOG2440	Unigene0092898,KOG2653	Unigene0092933,KOG0234	Unigene0092933,KOG0235
H	Coenzyme transport and metabolism	287	Unigene0000419,KOG4292	Unigene0006883,KOG3244	Unigene0094927,KOG4292	Unigene0095886,KOG2876	Unigene0096698,KOG4292	Unigene0097207,KOG4292	Unigene0097212,KOG4292	Unigene0097339,KOG1381	Unigene0097339,KOG1380	Unigene0097360,KOG4292	Unigene0097768,KOG4292	Unigene0098123,KOG4292	Unigene0007896,KOG4292	Unigene0008080,KOG4292	Unigene0101447,KOG4292	Unigene0101600,KOG1540	Unigene0103725,KOG4292	Unigene0104240,KOG4166	Unigene0104240,KOG1184	Unigene0104240,KOG1185	Unigene0104871,KOG0089	Unigene0104871,KOG4230	Unigene0105378,KOG3042	Unigene0105382,KOG4166	Unigene0105382,KOG1184	Unigene0105694,KOG4166	Unigene0106990,KOG1360	Unigene0107064,KOG1360	Unigene0110437,KOG1185	Unigene0110437,KOG4166	Unigene0008608,KOG3220	Unigene0008655,KOG4292	Unigene0008673,KOG4292	Unigene0110740,KOG2672	Unigene0111386,KOG1270	Unigene0111472,KOG1381	Unigene0111680,KOG2017	Unigene0112617,KOG2371	Unigene0009080,KOG4292	Unigene0009247,KOG2599	Unigene0009247,KOG2598	Unigene0010022,KOG0776	Unigene0010141,KOG2698	Unigene0011021,KOG4292	Unigene0012456,KOG0685	Unigene0012456,KOG1276	Unigene0013178,KOG4230
I	Lipid transport and metabolism	1362	Unigene0000027,KOG0368	Unigene0000092,KOG1617	Unigene0000093,KOG1200	Unigene0000104,KOG2761	Unigene0000113,KOG0817	Unigene0000164,KOG2480	Unigene0000164,KOG1933	Unigene0000342,KOG0059	Unigene0000353,KOG0157	Unigene0000390,KOG2898	Unigene0000390,KOG4666	Unigene0000410,KOG1170	Unigene0000410,KOG1169	Unigene0006858,KOG0059	Unigene0007030,KOG0135	Unigene0007030,KOG0136	Unigene0007075,KOG1221	Unigene0007275,KOG4471	Unigene0007333,KOG1118	Unigene0007485,KOG2541	Unigene0007633,KOG2763	Unigene0091474,KOG1737	Unigene0091612,KOG4178	Unigene0091629,KOG0141	Unigene0091684,KOG1329	Unigene0091685,KOG1329	Unigene0091860,KOG1737	Unigene0091973,KOG3716	Unigene0091973,KOG3718	Unigene0091973,KOG3719	Unigene0091973,KOG3717	Unigene0092252,KOG1435	Unigene0092688,KOG1179	Unigene0092688,KOG1176	Unigene0092688,KOG1175	Unigene0092825,KOG2761	Unigene0092939,KOG3668	Unigene0092940,KOG3668	Unigene0092940,KOG2308	Unigene0092949,KOG1265	Unigene0093126,KOG3720	Unigene0093411,KOG1737	Unigene0093547,KOG1202	Unigene0093682,KOG3845	Unigene0093735,KOG3729	Unigene0093798,KOG0157	Unigene0093831,KOG3189
J	Translation, ribosomal structure and biogenesis	1078	Unigene0000033,KOG4813	Unigene0000156,KOG0188	Unigene0000295,KOG4548	Unigene0000402,KOG4813	Unigene0006862,KOG1148	Unigene0006862,KOG1147	Unigene0006862,KOG1149	Unigene0006898,KOG0857	Unigene0007162,KOG3387	Unigene0007224,KOG1462	Unigene0007224,KOG1461	Unigene0007387,KOG2297	Unigene0007646,KOG3166	Unigene0007703,KOG2975	Unigene0091226,KOG0123	Unigene0091252,KOG0327	Unigene0091252,KOG0328	Unigene0091566,KOG0123	Unigene0091678,KOG3082	Unigene0091973,KOG0555	Unigene0091973,KOG0554	Unigene0092737,KOG0123	Unigene0092789,KOG1637	Unigene0092791,KOG1637	Unigene0092792,KOG1637	Unigene0092892,KOG2573	Unigene0092892,KOG2572	Unigene0093321,KOG1461	Unigene0093323,KOG1461	Unigene0093887,KOG1195	Unigene0093919,KOG1147	Unigene0093919,KOG4163	Unigene0093919,KOG1148	Unigene0093991,KOG2007	Unigene0094598,KOG3031	Unigene0094896,KOG1143	Unigene0094896,KOG0458	Unigene0094896,KOG0052	Unigene0094896,KOG0460	Unigene0094896,KOG0459	Unigene0094897,KOG1143	Unigene0094897,KOG0458	Unigene0094897,KOG0052	Unigene0094897,KOG0459	Unigene0094897,KOG0460	Unigene0095167,KOG0433	Unigene0095167,KOG0434
K	Transcription	3194	Unigene0000014,KOG2039	Unigene0000025,KOG2252	Unigene0000025,KOG0963	Unigene0000099,KOG3862	Unigene0000099,KOG0849	Unigene0000107,KOG2746	Unigene0000107,KOG0528	Unigene0000170,KOG4304	Unigene0000323,KOG1080	Unigene0000369,KOG4796	Unigene0000380,KOG1081	Unigene0000380,KOG1083	Unigene0000380,KOG1080	Unigene0000380,KOG1082	Unigene0000422,KOG1500	Unigene0000434,KOG4152	Unigene0000461,KOG2461	Unigene0000562,KOG1080	Unigene0006874,KOG3586	Unigene0006874,KOG3585	Unigene0006880,KOG4217	Unigene0006887,KOG3561	Unigene0007033,KOG4029	Unigene0007033,KOG4447	Unigene0007033,KOG4395	Unigene0007033,KOG3898	Unigene0007061,KOG0527	Unigene0007130,KOG3149	Unigene0007191,KOG2039	Unigene0007262,KOG1513	Unigene0007268,KOG0485	Unigene0007268,KOG0847	Unigene0007268,KOG0483	Unigene0007268,KOG0842	Unigene0007372,KOG4362	Unigene0007397,KOG0620	Unigene0007455,KOG0527	Unigene0007463,KOG2633	Unigene0007509,KOG3806	Unigene0007579,KOG3218	Unigene0007582,KOG3804	Unigene0091177,KOG0048	Unigene0091181,KOG3585	Unigene0091181,KOG3586	Unigene0091226,KOG4210	Unigene0091254,KOG2181	Unigene0091365,KOG2294
L	Replication, recombination and repair	845	Unigene0000323,KOG0958	Unigene0000350,KOG1807	Unigene0000350,KOG1806	Unigene0000441,KOG0287	Unigene0000500,KOG1625	Unigene0007002,KOG0478	Unigene0007002,KOG0482	Unigene0007002,KOG0481	Unigene0007002,KOG0480	Unigene0007002,KOG0477	Unigene0007263,KOG2810	Unigene0007372,KOG4362	Unigene0007417,KOG1121	Unigene0007639,KOG3825	Unigene0091459,KOG0133	Unigene0091463,KOG0659	Unigene0091503,KOG4585	Unigene0091677,KOG0011	Unigene0091858,KOG1803	Unigene0091887,KOG2249	Unigene0091887,KOG2248	Unigene0091887,KOG1275	Unigene0091913,KOG4585	Unigene0092013,KOG4585	Unigene0092432,KOG1121	Unigene0092656,KOG1038	Unigene0092657,KOG1038	Unigene0092836,KOG0390	Unigene0092836,KOG0387	Unigene0093107,KOG1121	Unigene0093188,KOG2094	Unigene0093188,KOG2095	Unigene0093188,KOG2093	Unigene0093204,KOG1514	Unigene0093204,KOG2227	Unigene0093306,KOG0388	Unigene0093742,KOG1968	Unigene0093743,KOG1968	Unigene0093744,KOG1968	Unigene0093829,KOG1001	Unigene0093829,KOG1002	Unigene0093829,KOG4439	Unigene0094019,KOG2795	Unigene0094244,KOG4594	Unigene0094245,KOG4594	Unigene0094353,KOG1803	Unigene0094353,KOG1806
M	Cell wall/membrane/envelope biogenesis	460	Unigene0000278,KOG4177	Unigene0007224,KOG1322	Unigene0007224,KOG1460	Unigene0007372,KOG4177	Unigene0007405,KOG4177	Unigene0007460,KOG4177	Unigene0091337,KOG4177	Unigene0091364,KOG1854	Unigene0091397,KOG4177	Unigene0091569,KOG3027	Unigene0091978,KOG1021	Unigene0091978,KOG1022	Unigene0091979,KOG1021	Unigene0091981,KOG1021	Unigene0091981,KOG1022	Unigene0092131,KOG3364	Unigene0093321,KOG1322	Unigene0093321,KOG1460	Unigene0093323,KOG1322	Unigene0093323,KOG1460	Unigene0093346,KOG3553	Unigene0095111,KOG1214	Unigene0095373,KOG4177	Unigene0095622,KOG0621	Unigene0095987,KOG4177	Unigene0096031,KOG4177	Unigene0096227,KOG4177	Unigene0096367,KOG2516	Unigene0096367,KOG1771	Unigene0096367,KOG2515	Unigene0096401,KOG4177	Unigene0096562,KOG2686	Unigene0096565,KOG2686	Unigene0096760,KOG2629	Unigene0096937,KOG4177	Unigene0097207,KOG1214	Unigene0097212,KOG1214	Unigene0097212,KOG1437	Unigene0097226,KOG4177	Unigene0097227,KOG4177	Unigene0097372,KOG1326	Unigene0097495,KOG4177	Unigene0097496,KOG4177	Unigene0097586,KOG4177	Unigene0007755,KOG4177	Unigene0008273,KOG4177	Unigene0008292,KOG4177
N	Cell motility	139	Unigene0006898,KOG4794	Unigene0007044,KOG4286	Unigene0007248,KOG4229	Unigene0091768,KOG4229	Unigene0092201,KOG4242	Unigene0092558,KOG4229	Unigene0092891,KOG4229	Unigene0093055,KOG4286	Unigene0093099,KOG4286	Unigene0093223,KOG4229	Unigene0094997,KOG3905	Unigene0094998,KOG3905	Unigene0096545,KOG4229	Unigene0096660,KOG4286	Unigene0096780,KOG4229	Unigene0096783,KOG4229	Unigene0097716,KOG4286	Unigene0098116,KOG4286	Unigene0098136,KOG4286	Unigene0008007,KOG4286	Unigene0098328,KOG4229	Unigene0098337,KOG4229	Unigene0098950,KOG4229	Unigene0099446,KOG4229	Unigene0100210,KOG4286	Unigene0100706,KOG4286	Unigene0100918,KOG4286	Unigene0100939,KOG4242	Unigene0100996,KOG4286	Unigene0101134,KOG4286	Unigene0101890,KOG4229	Unigene0102904,KOG4286	Unigene0105754,KOG4286	Unigene0107102,KOG4229	Unigene0009155,KOG4229	Unigene0012175,KOG4081	Unigene0012175,KOG4108	Unigene0012313,KOG4229	Unigene0012989,KOG4229	Unigene0013071,KOG4229	Unigene0014912,KOG4242	Unigene0015182,KOG4229	Unigene0015288,KOG4229	Unigene0017209,KOG4286	Unigene0018559,KOG4286	Unigene0018583,KOG4229	Unigene0018942,KOG4286
O	Posttranslational modification, protein turnover, chaperones	4114	Unigene0000019,KOG0714	Unigene0000019,KOG0712	Unigene0000055,KOG1661	Unigene0000103,KOG1870	Unigene0000103,KOG1868	Unigene0000111,KOG1366	Unigene0000160,KOG0543	Unigene0000160,KOG0544	Unigene0000160,KOG0549	Unigene0000160,KOG0552	Unigene0000228,KOG0045	Unigene0000339,KOG3591	Unigene0000341,KOG0360	Unigene0000341,KOG0364	Unigene0000341,KOG0363	Unigene0000341,KOG0362	Unigene0000341,KOG0357	Unigene0000358,KOG1815	Unigene0000358,KOG1812	Unigene0000358,KOG1814	Unigene0000398,KOG0740	Unigene0000419,KOG3714	Unigene0000422,KOG1500	Unigene0000441,KOG0802	Unigene0000441,KOG2177	Unigene0000465,KOG1864	Unigene0000465,KOG2605	Unigene0000488,KOG3509	Unigene0000503,KOG0880	Unigene0000503,KOG0865	Unigene0000510,KOG2237	Unigene0000513,KOG1565	Unigene0007059,KOG3538	Unigene0007059,KOG3607	Unigene0007146,KOG3525	Unigene0007159,KOG2177	Unigene0007159,KOG4185	Unigene0007224,KOG1460	Unigene0007232,KOG0800	Unigene0007285,KOG1863	Unigene0007313,KOG0595	Unigene0007333,KOG2177	Unigene0007375,KOG0548	Unigene0007381,KOG0940	Unigene0007460,KOG0505	Unigene0007485,KOG2541	Unigene0007518,KOG4642
P	Inorganic ion transport and metabolism	1927	Unigene0000023,KOG2302	Unigene0000023,KOG2301	Unigene0000098,KOG0039	Unigene0000256,KOG2493	Unigene0000286,KOG3193	Unigene0000286,KOG1420	Unigene0000488,KOG4475	Unigene0000499,KOG4475	Unigene0000518,KOG3684	Unigene0000549,KOG2353	Unigene0006948,KOG1291	Unigene0006955,KOG4475	Unigene0007040,KOG1419	Unigene0007040,KOG3713	Unigene0007226,KOG1053	Unigene0007226,KOG4440	Unigene0007226,KOG1054	Unigene0007226,KOG1052	Unigene0007426,KOG2693	Unigene0007426,KOG2694	Unigene0007432,KOG3827	Unigene0007450,KOG2002	Unigene0007539,KOG3574	Unigene0007652,KOG0252	Unigene0007683,KOG2332	Unigene0091231,KOG0236	Unigene0091361,KOG2693	Unigene0091361,KOG2694	Unigene0091411,KOG2349	Unigene0091451,KOG3599	Unigene0091452,KOG3599	Unigene0091623,KOG1419	Unigene0091623,KOG3713	Unigene0091623,KOG1545	Unigene0091623,KOG4390	Unigene0091785,KOG4475	Unigene0091912,KOG1545	Unigene0091912,KOG4390	Unigene0091912,KOG3713	Unigene0091922,KOG1054	Unigene0091923,KOG1054	Unigene0091923,KOG1052	Unigene0091924,KOG1054	Unigene0091924,KOG1052	Unigene0091925,KOG1054	Unigene0091925,KOG1052	Unigene0091926,KOG1054
Q	Secondary metabolites biosynthesis, transport and catabolism	575	Unigene0000093,KOG1207	Unigene0000098,KOG0039	Unigene0000130,KOG0156	Unigene0000353,KOG0684	Unigene0000353,KOG0156	Unigene0000353,KOG0157	Unigene0000353,KOG0158	Unigene0006881,KOG1208	Unigene0007030,KOG0135	Unigene0007607,KOG2741	Unigene0007608,KOG2741	Unigene0007641,KOG0054	Unigene0091172,KOG0054	Unigene0091477,KOG1208	Unigene0091602,KOG0143	Unigene0092626,KOG3626	Unigene0093078,KOG1205	Unigene0093078,KOG1610	Unigene0093078,KOG1210	Unigene0093078,KOG1209	Unigene0093570,KOG0054	Unigene0093798,KOG0157	Unigene0093993,KOG0405	Unigene0095277,KOG0158	Unigene0095527,KOG0156	Unigene0095584,KOG3626	Unigene0095685,KOG0061	Unigene0096300,KOG1399	Unigene0096301,KOG1399	Unigene0096377,KOG1394	Unigene0097156,KOG0156	Unigene0097157,KOG0156	Unigene0097158,KOG0156	Unigene0097159,KOG0156	Unigene0098133,KOG0054	Unigene0007845,KOG0156	Unigene0008000,KOG0222	Unigene0008125,KOG0054	Unigene0008254,KOG1263	Unigene0098543,KOG1205	Unigene0098543,KOG1201	Unigene0098543,KOG1207	Unigene0098543,KOG1209	Unigene0098544,KOG1205	Unigene0098545,KOG1205	Unigene0099178,KOG2741	Unigene0099449,KOG0055
R	General function prediction only	9660	Unigene0000013,KOG0489	Unigene0000025,KOG0490	Unigene0000053,KOG2579	Unigene0000065,KOG0118	Unigene0000065,KOG0126	Unigene0000065,KOG0109	Unigene0000069,KOG1721	Unigene0000093,KOG0725	Unigene0000098,KOG2408	Unigene0000129,KOG4567	Unigene0000129,KOG2224	Unigene0000133,KOG2010	Unigene0000138,KOG0489	Unigene0000156,KOG2105	Unigene0000161,KOG2579	Unigene0000174,KOG3527	Unigene0000174,KOG3530	Unigene0000188,KOG0088	Unigene0000273,KOG1075	Unigene0000276,KOG0118	Unigene0000276,KOG0109	Unigene0000278,KOG0504	Unigene0000311,KOG0017	Unigene0000323,KOG0955	Unigene0000323,KOG0954	Unigene0000323,KOG0956	Unigene0000326,KOG0619	Unigene0000326,KOG2408	Unigene0000337,KOG0206	Unigene0000342,KOG0059	Unigene0000345,KOG0619	Unigene0000361,KOG0663	Unigene0000376,KOG3656	Unigene0000394,KOG4407	Unigene0000421,KOG1721	Unigene0000434,KOG0379	Unigene0000434,KOG4693	Unigene0000438,KOG0017	Unigene0000455,KOG4431	Unigene0000458,KOG0017	Unigene0000461,KOG1721	Unigene0000469,KOG0254	Unigene0000473,KOG2649	Unigene0000482,KOG0594	Unigene0000482,KOG0663	Unigene0000484,KOG3209	Unigene0000486,KOG0255
S	Function unknown	2409	Unigene0000006,KOG3594	Unigene0000062,KOG4082	Unigene0000062,KOG4526	Unigene0000151,KOG2611	Unigene0000219,KOG3596	Unigene0000228,KOG4790	Unigene0000263,KOG4621	Unigene0000294,KOG4514	Unigene0000300,KOG2514	Unigene0000351,KOG4596	Unigene0000405,KOG3594	Unigene0000484,KOG3528	Unigene0000539,KOG4805	Unigene0000544,KOG3594	Unigene0000579,KOG3376	Unigene0000603,KOG0472	Unigene0007011,KOG4712	Unigene0007029,KOG3594	Unigene0007193,KOG3682	Unigene0007207,KOG2871	Unigene0007241,KOG2701	Unigene0007282,KOG3594	Unigene0007333,KOG2995	Unigene0007347,KOG1843	Unigene0007375,KOG4648	Unigene0007377,KOG2306	Unigene0007687,KOG2709	Unigene0007701,KOG2106	Unigene0007701,KOG1408	Unigene0091196,KOG3054	Unigene0091217,KOG3940	Unigene0091232,KOG0293	Unigene0091232,KOG0295	Unigene0091235,KOG4346	Unigene0091262,KOG3594	Unigene0091282,KOG4790	Unigene0091302,KOG3870	Unigene0091354,KOG0293	Unigene0091354,KOG0271	Unigene0091377,KOG4344	Unigene0091386,KOG0271	Unigene0091386,KOG0295	Unigene0091394,KOG3594	Unigene0091395,KOG3594	Unigene0091397,KOG3528	Unigene0091400,KOG0296	Unigene0091400,KOG0295
T	Signal transduction mechanisms	11862	Unigene0000011,KOG4297	Unigene0000023,KOG2302	Unigene0000023,KOG2301	Unigene0000031,KOG3513	Unigene0000031,KOG3510	Unigene0000053,KOG1225	Unigene0000053,KOG4658	Unigene0000053,KOG1217	Unigene0000053,KOG4228	Unigene0000053,KOG4221	Unigene0000054,KOG1225	Unigene0000054,KOG4658	Unigene0000054,KOG1219	Unigene0000054,KOG4289	Unigene0000127,KOG3814	Unigene0000129,KOG2197	Unigene0000129,KOG2224	Unigene0000152,KOG0521	Unigene0000152,KOG0705	Unigene0000174,KOG0792	Unigene0000174,KOG3531	Unigene0000183,KOG1700	Unigene0000188,KOG0078	Unigene0000220,KOG1922	Unigene0000220,KOG1924	Unigene0000220,KOG1923	Unigene0000224,KOG0078	Unigene0000224,KOG0084	Unigene0000228,KOG0045	Unigene0000234,KOG4039	Unigene0000237,KOG3900	Unigene0000244,KOG4297	Unigene0000274,KOG3611	Unigene0000276,KOG0116	Unigene0000286,KOG1420	Unigene0000315,KOG0201	Unigene0000315,KOG0574	Unigene0000315,KOG0576	Unigene0000326,KOG3510	Unigene0000326,KOG4237	Unigene0000345,KOG4289	Unigene0000345,KOG4193	Unigene0000384,KOG0609	Unigene0000394,KOG4271	Unigene0000394,KOG1453	Unigene0000394,KOG1450	Unigene0000394,KOG4269
U	Intracellular trafficking, secretion, and vesicular transport	2623	Unigene0000113,KOG3878	Unigene0000129,KOG1092	Unigene0000158,KOG2724	Unigene0000188,KOG0092	Unigene0000188,KOG0078	Unigene0000188,KOG0097	Unigene0000188,KOG0087	Unigene0000224,KOG0078	Unigene0000224,KOG0084	Unigene0000224,KOG0093	Unigene0000276,KOG2104	Unigene0000355,KOG2655	Unigene0000377,KOG1666	Unigene0000380,KOG4442	Unigene0000418,KOG0903	Unigene0000472,KOG1028	Unigene0000472,KOG1013	Unigene0000482,KOG0662	Unigene0000501,KOG1029	Unigene0000501,KOG0998	Unigene0000501,KOG1954	Unigene0000550,KOG0810	Unigene0000550,KOG0811	Unigene0000616,KOG3415	Unigene0000625,KOG0446	Unigene0006855,KOG0662	Unigene0006891,KOG3764	Unigene0006894,KOG1986	Unigene0006894,KOG1985	Unigene0006894,KOG1984	Unigene0006946,KOG0078	Unigene0006946,KOG0084	Unigene0007215,KOG0084	Unigene0007215,KOG0078	Unigene0007253,KOG0930	Unigene0007275,KOG4471	Unigene0007275,KOG1818	Unigene0007276,KOG1809	Unigene0007313,KOG0595	Unigene0007347,KOG1818	Unigene0007347,KOG1786	Unigene0007372,KOG2319	Unigene0007462,KOG1028	Unigene0007462,KOG1013	Unigene0007514,KOG0446	Unigene0007518,KOG0166	Unigene0007583,KOG0819
V	Defense mechanisms	649	Unigene0000011,KOG4297	Unigene0000244,KOG4297	Unigene0000419,KOG4297	Unigene0000437,KOG1216	Unigene0000442,KOG4297	Unigene0000517,KOG1716	Unigene0000517,KOG1718	Unigene0000517,KOG1717	Unigene0007275,KOG1841	Unigene0007347,KOG1841	Unigene0007438,KOG4297	Unigene0091410,KOG4297	Unigene0091474,KOG1739	Unigene0092484,KOG1388	Unigene0092485,KOG1720	Unigene0092825,KOG1739	Unigene0092991,KOG1216	Unigene0093053,KOG4297	Unigene0093148,KOG4297	Unigene0093178,KOG1716	Unigene0093178,KOG1717	Unigene0093178,KOG1718	Unigene0093392,KOG4297	Unigene0093777,KOG1716	Unigene0093777,KOG1717	Unigene0094130,KOG1716	Unigene0094130,KOG1717	Unigene0094131,KOG1716	Unigene0094927,KOG4297	Unigene0095553,KOG0624	Unigene0095568,KOG1841	Unigene0095607,KOG1216	Unigene0095715,KOG4297	Unigene0095844,KOG3956	Unigene0095928,KOG4297	Unigene0096069,KOG1216	Unigene0096230,KOG1841	Unigene0096498,KOG1707	Unigene0096655,KOG1785	Unigene0096698,KOG4297	Unigene0096921,KOG1739	Unigene0096976,KOG4297	Unigene0097207,KOG1216	Unigene0097360,KOG4297	Unigene0097375,KOG1841	Unigene0097768,KOG1216	Unigene0097768,KOG4297
W	Extracellular structures	1275	Unigene0000053,KOG1225	Unigene0000053,KOG3544	Unigene0000054,KOG1225	Unigene0000145,KOG1836	Unigene0000326,KOG4237	Unigene0000405,KOG1834	Unigene0000437,KOG1216	Unigene0000443,KOG3637	Unigene0000513,KOG1565	Unigene0007006,KOG3637	Unigene0007303,KOG3544	Unigene0007376,KOG1836	Unigene0007525,KOG3637	Unigene0091580,KOG4237	Unigene0091724,KOG3545	Unigene0091726,KOG3545	Unigene0091972,KOG3539	Unigene0091978,KOG1021	Unigene0091978,KOG1022	Unigene0091979,KOG1021	Unigene0091981,KOG1021	Unigene0091981,KOG1022	Unigene0092359,KOG3544	Unigene0092380,KOG1225	Unigene0092383,KOG1225	Unigene0092429,KOG3658	Unigene0092495,KOG3550	Unigene0092495,KOG3549	Unigene0092527,KOG3544	Unigene0092527,KOG1225	Unigene0092770,KOG1836	Unigene0092771,KOG1836	Unigene0092772,KOG1836	Unigene0092774,KOG1836	Unigene0092774,KOG0994	Unigene0092949,KOG1836	Unigene0092991,KOG3637	Unigene0092991,KOG3544	Unigene0092991,KOG1216	Unigene0093001,KOG3637	Unigene0093002,KOG3637	Unigene0093003,KOG3637	Unigene0093067,KOG3871	Unigene0093068,KOG3871	Unigene0093176,KOG1836	Unigene0093425,KOG1836	Unigene0093549,KOG3544
Y	Nuclear structure	159	Unigene0007518,KOG0977	Unigene0091732,KOG0977	Unigene0092428,KOG0845	Unigene0095583,KOG1993	Unigene0095583,KOG2274	Unigene0095583,KOG1241	Unigene0095583,KOG1992	Unigene0095583,KOG1991	Unigene0096076,KOG2022	Unigene0096077,KOG2022	Unigene0096077,KOG2020	Unigene0096349,KOG0977	Unigene0097519,KOG4719	Unigene0097522,KOG4719	Unigene0098506,KOG1909	Unigene0098512,KOG1909	Unigene0099488,KOG2022	Unigene0099488,KOG2020	Unigene0099546,KOG1241	Unigene0099546,KOG2023	Unigene0099546,KOG2171	Unigene0100246,KOG0977	Unigene0100939,KOG1909	Unigene0103330,KOG4719	Unigene0107611,KOG2445	Unigene0008634,KOG2992	Unigene0008937,KOG3091	Unigene0009868,KOG2491	Unigene0010593,KOG1909	Unigene0011647,KOG1909	Unigene0011883,KOG1909	Unigene0012104,KOG0845	Unigene0012863,KOG2445	Unigene0014500,KOG0977	Unigene0014727,KOG2274	Unigene0014727,KOG1992	Unigene0014727,KOG1993	Unigene0014727,KOG1991	Unigene0016665,KOG0977	Unigene0017727,KOG2171	Unigene0017727,KOG2023	Unigene0017727,KOG1241	Unigene0018170,KOG4541	Unigene0018170,KOG1410	Unigene0018608,KOG1900	Unigene0020001,KOG1833	Unigene0020807,KOG0977
Z	Cytoskeleton	2375	Unigene0000039,KOG0303	Unigene0000091,KOG0516	Unigene0000183,KOG1700	Unigene0000183,KOG1702	Unigene0000220,KOG1922	Unigene0000220,KOG1924	Unigene0000220,KOG1923	Unigene0000235,KOG0532	Unigene0000273,KOG3631	Unigene0000355,KOG2655	Unigene0000394,KOG3565	Unigene0000501,KOG3655	Unigene0006856,KOG1703	Unigene0007027,KOG0532	Unigene0007031,KOG4462	Unigene0007044,KOG0516	Unigene0007044,KOG4286	Unigene0007044,KOG0040	Unigene0007236,KOG0613	Unigene0007404,KOG1445	Unigene0007409,KOG0303	Unigene0007409,KOG1445	Unigene0007466,KOG1930	Unigene0007550,KOG0242	Unigene0007591,KOG4001	Unigene0091377,KOG2000	Unigene0091377,KOG2001	Unigene0091377,KOG2065	Unigene0091768,KOG2710	Unigene0091768,KOG3565	Unigene0091768,KOG4406	Unigene0091778,KOG3634	Unigene0091785,KOG0613	Unigene0091807,KOG0443	Unigene0091807,KOG0444	Unigene0091807,KOG0445	Unigene0092017,KOG3631	Unigene0092082,KOG0613	Unigene0092558,KOG0248	Unigene0092581,KOG1704	Unigene0092581,KOG1703	Unigene0092726,KOG0532	Unigene0092727,KOG0532	Unigene0092727,KOG0444	Unigene0092749,KOG1704	Unigene0092750,KOG1704	Unigene0092750,KOG2046
[truncated: 5,000 more columns]
