# Supplementary material for: Transcriptomic profiling reveals molecular regulation of seasonal reproduction in Tibetan highland fish, Gymnocypris przewalskii
Source: BMC Genomics. 2019 Jan 3;20:2. doi: 10.1186/s12864-018-5358-6 (PMC6318897; doi:10.1186/s12864-018-5358-6)
Supplement: Supplementary file 2 — Table S3. KEGG annotation of the G. przewalskii reference transcriptome. (XLSX 180 kb) [file 12864_2018_5358_MOESM2_ESM.xlsx]

## Sheet: Gymnocypris_przewalskii-Unigene
KEGG_A_class	KEGG_B_class	Pathway	Count (9402)	Pathway ID	Genes	K_IDs
Cellular Processes	Transport and catabolism	Endocytosis	551	ko04144	Unigene0000152;Unigene0000205;Unigene0000272;Unigene0000389;Unigene0000400;Unigene0000484;Unigene0000625;Unigene0000789;Unigene0000827;Unigene0000872;Unigene0000979;Unigene0001217;Unigene0001246;Unigene0001296;Unigene0001564;Unigene0001871;Unigene0001890;Unigene0002017;Unigene0002298;Unigene0002349;Unigene0002372;Unigene0002473;Unigene0003359;Unigene0003487;Unigene0003681;Unigene0004467;Unigene00…	K12488+K19368+K05070+K18462+K05090+K04237+K01528+K12484+K06751+K18441+K19368+K07876+K06093+K17919+K04674+K12196+K12474+K18441+K18464+K18439+K05087+K12562+K19475+K07897+K12471+K04141+K13375+K01528+K13712+K05096+K12186+K12477+K12495+K12471+K12197+K05757+K04393+K05747+K07938+K07903+K19475+K05090+K11247+K10591+K19366+K00909+K12474+K12478+K04180+K04142+K12182+K04513+K12198+K05755+K18461+K12471+K18439+…
Cellular Processes	Cellular commiunity	Focal adhesion	496	ko04510	Unigene0000053;Unigene0000054;Unigene0000161;Unigene0000273;Unigene0000394;Unigene0000443;Unigene0000947;Unigene0001125;Unigene0001202;Unigene0001207;Unigene0001298;Unigene0001661;Unigene0001721;Unigene0001857;Unigene0001881;Unigene0002372;Unigene0002446;Unigene0002907;Unigene0003125;Unigene0003382;Unigene0003889;Unigene0004221;Unigene0004244;Unigene0004318;Unigene0005485;Unigene0005787;Unigene00…	K06252+K06252+K06252+K06275+K13709+K06584+K05703+K05734+K05637+K17388+K19719+K06236+K04440+K05732+K16857+K05087+K05089+K06270+K05730+K06237+K03853+K04353+K12757+K04514+K04440+K05096+K02649+K05089+K04440+K05636+K05699+K06240+K05692+K04393+K03853+K06482+K05703+K06583+K02649+K06271+K04513+K06240+K00922+K06269+K06589+K06238+K06236+K06485+K06270+K04440+K08131+K02161+K06270+K06270+K06270+K06270+K06270+…
Cellular Processes	Cell motility	Regulation of actin cytoskeleton	489	ko04810	Unigene0000443;Unigene0000673;Unigene0001125;Unigene0001207;Unigene0001264;Unigene0001857;Unigene0002446;Unigene0002907;Unigene0003125;Unigene0004244;Unigene0004318;Unigene0004850;Unigene0005196;Unigene0005569;Unigene0005990;Unigene0006009;Unigene0006065;Unigene0006182;Unigene0006206;Unigene0006245;Unigene0006379;Unigene0006509;Unigene0006566;Unigene0006590;Unigene0007006;Unigene0007275;Unigene00…	K06584+K07828+K05734+K17388+K16848+K05732+K05089+K06270+K05730+K12757+K04514+K06524+K05627+K04358+K02649+K05089+K18497+K05757+K05699+K04358+K16848+K05692+K04393+K05747+K06482+K00921+K06583+K02649+K13710+K04639+K04513+K05755+K04131+K00922+K04130+K06269+K03914+K06589+K05750+K04358+K06485+K06270+K06270+K06270+K06270+K06270+K06270+K06270+K06270+K06270+K06270+K06270+K06270+K06270+K06270+K06270+K06270+…
Cellular Processes	Cellular commiunity	Tight junction	328	ko04530	Unigene0000174;Unigene0000407;Unigene0000484;Unigene0000487;Unigene0000542;Unigene0000673;Unigene0000745;Unigene0001246;Unigene0001354;Unigene0001633;Unigene0001928;Unigene0001974;Unigene0002077;Unigene0003122;Unigene0003692;Unigene0004244;Unigene0004396;Unigene0004917;Unigene0005812;Unigene0005826;Unigene0006032;Unigene0006206;Unigene0006334;Unigene0006500;Unigene0006509;Unigene0006566;Unigene00…	K06107+K06087+K04237+K18625+K18625+K07828+K18625+K06093+K10352+K05631+K10352+K05701+K05629+K17751+K05702+K12757+K06088+K03097+K06087+K06087+K06087+K05699+K06095+K06087+K05692+K04393+K05629+K18625+K06094+K06087+K04513+K06087+K06098+K06087+K03456+K06096+K04382+K06087+K10352+K06087+K05699+K17751+K18052+K06087+K06087+K17751+K05631+K12754+K05631+K06068+K06087+K06087+K17751+K06092+K04354+K06107+K05699+…
Cellular Processes	Transport and catabolism	Phagosome	298	ko04145	Unigene0000111;Unigene0000442;Unigene0000568;Unigene0000588;Unigene0000589;Unigene0000590;Unigene0000591;Unigene0000592;Unigene0000827;Unigene0000966;Unigene0001096;Unigene0001881;Unigene0003487;Unigene0003945;Unigene0003950;Unigene0004352;Unigene0005468;Unigene0005799;Unigene0005858;Unigene0005970;Unigene0006509;Unigene0006518;Unigene0006652;Unigene0007275;Unigene0007438;Unigene0007963;Unigene00…	K03990+K06560+K00914+K06752+K06752+K06752+K06752+K06752+K06751+K03990+K06259+K16857+K07897+K08517+K03990+K03990+K06856+K08012+K03991+K07374+K05692+K10160+K02154+K00921+K03991+K12478+K12182+K12478+K13240+K04659+K03990+K08008+K08010+K06560+K00921+K07375+K06498+K10160+K02154+K06484+K06751+K06751+K02155+K10159+K10066+K02154+K06528+K06528+K07897+K06588+K06751+K06751+K06752+K06752+K04659+K07375+K02154+…
Cellular Processes	Cellular commiunity	Gap junction	227	ko04540	Unigene0000673;Unigene0001974;Unigene0002271;Unigene0002446;Unigene0004215;Unigene0004447;Unigene0004467;Unigene0005707;Unigene0005857;Unigene0005864;Unigene0005893;Unigene0005970;Unigene0006009;Unigene0006292;Unigene0006798;Unigene0007532;Unigene0008406;Unigene0009089;Unigene0009235;Unigene0009576;Unigene0009799;Unigene0009831;Unigene0010296;Unigene0010465;Unigene0010891;Unigene0011049;Unigene00…	K07828+K05701+K04604+K05089+K04635+K08046+K04141+K04603+K04603+K08042+K04464+K07374+K05089+K04157+K05858+K12318+K12319+K04632+K02087+K04141+K08049+K04632+K12318+K19477+K19477+K19477+K19477+K19477+K04157+K04368+K07375+K07372+K04960+K12319+K19477+K07376+K07376+K04634+K04345+K08047+K04634+K04345+K04157+K04359+K07827+K07375+K04369+K08049+K04144+K04635+K04364+K19477+K05704+K04630+K05701+K04359+K04604+…
Cellular Processes	Cellular commiunity	Adherens junction	216	ko04520	Unigene0000484;Unigene0000947;Unigene0001264;Unigene0001336;Unigene0001500;Unigene0001564;Unigene0001974;Unigene0001996;Unigene0002177;Unigene0002372;Unigene0003692;Unigene0004045;Unigene0004490;Unigene0004917;Unigene0005177;Unigene0005196;Unigene0005978;Unigene0006206;Unigene0006379;Unigene0006390;Unigene0006509;Unigene0006566;Unigene0006590;Unigene0007062;Unigene0008580;Unigene0008780;Unigene00…	K04237+K05703+K16848+K05694+K05696+K04674+K05701+K06592+K04427+K05087+K05702+K05694+K05695+K03097+K05693+K05627+K06082+K05699+K16848+K06083+K05692+K04393+K05747+K05703+K04513+K04498+K04498+K04500+K05699+K04501+K06081+K04527+K05747+K05699+K05702+K04513+K02620+K06082+K06082+K04498+K04388+K05699+K04362+K04501+K05704+K06593+K05700+K05700+K04501+K05695+K05701+K05692+K04498+K05689+K06593+K06593+K06081+…
Cellular Processes	Cell growth and death	Cell cycle	208	ko04110	Unigene0000482;Unigene0000610;Unigene0000611;Unigene0002103;Unigene0002378;Unigene0002916;Unigene0004610;Unigene0004623;Unigene0004899;Unigene0005032;Unigene0005208;Unigene0005291;Unigene0005788;Unigene0006068;Unigene0006452;Unigene0006622;Unigene0006855;Unigene0007002;Unigene0007199;Unigene0008403;Unigene0008780;Unigene0008807;Unigene0008897;Unigene0009056;Unigene0009076;Unigene0009119;Unigene00…	K02091+K02178+K02178+K02541+K16198+K06622+K06671+K13375+K03349+K02210+K06641+K06642+K03363+K02212+K04402+K06670+K02091+K02212+K06628+K06637+K04498+K06639+K04377+K04498+K02540+K06623+K02605+K02087+K04500+K04501+K10151+K06626+K03364+K06643+K04402+K06638+K06632+K02537+K06626+K06637+K06618+K06639+K04498+K06671+K03875+K03347+K04451+K04501+K16198+K06626+K03347+K02542+K03359+K06618+K04501+K03083+K04498+…
Cellular Processes	Transport and catabolism	Lysosome	199	ko04142	Unigene0000342;Unigene0000516;Unigene0001027;Unigene0001534;Unigene0001650;Unigene0002924;Unigene0003509;Unigene0004387;Unigene0006400;Unigene0006415;Unigene0006652;Unigene0006948;Unigene0007485;Unigene0007639;Unigene0008605;Unigene0008606;Unigene0008708;Unigene0008885;Unigene0009821;Unigene0010819;Unigene0011971;Unigene0013399;Unigene0014437;Unigene0014918;Unigene0015206;Unigene0015981;Unigene00…	K05642+K12388+K12316+K12373+K12390+K13444+K01369+K01158+K01363+K01074+K02154+K12347+K01074+K01158+K01369+K01369+K12385+K05656+K04992+K12382+K12400+K12388+K02154+K01202+K10532+K12391+K02155+K12388+K19363+K12402+K02154+K13443+K06528+K06528+K01074+K01373+K01137+K12307+K12388+K02154+K12311+K06528+K12394+K01319+K12403+K01204+K01132+K19363+K12388+K12384+K01368+K03661+K01052+K01134+K12393+K12384+K01195+…
Cellular Processes	Cell growth and death	Oocyte meiosis	190	ko04114	Unigene0000610;Unigene0000611;Unigene0001223;Unigene0002372;Unigene0002378;Unigene0002600;Unigene0004447;Unigene0004899;Unigene0005477;Unigene0005788;Unigene0005864;Unigene0007340;Unigene0008073;Unigene0008524;Unigene0008563;Unigene0008988;Unigene0009235;Unigene0009338;Unigene0009478;Unigene0009579;Unigene0009799;Unigene0011231;Unigene0011452;Unigene0011965;Unigene0012103;Unigene0012602;Unigene00…	K02178+K02178+K02602+K05087+K16198+K06268+K08046+K03349+K13056+K03363+K08042+K08836+K04348+K04515+K02602+K06269+K02087+K03456+K04382+K04515+K08049+K04515+K04515+K06268+K04515+K06626+K04368+K04960+K02537+K04345+K06626+K03456+K08047+K11584+K04345+K11584+K08836+K08049+K03347+K16198+K06626+K03347+K13054+K03359+K11580+K08836+K04382+K06633+K03094+K03094+K05868+K13728+K05868+K04382+K03359+K06630+K11584+…
Cellular Processes	Cell growth and death	Apoptosis	161	ko04210	Unigene0001284;Unigene0001549;Unigene0001784;Unigene0002102;Unigene0002600;Unigene0002703;Unigene0003222;Unigene0003223;Unigene0003777;Unigene0003889;Unigene0005062;Unigene0005990;Unigene0006793;Unigene0007764;Unigene0007863;Unigene0008006;Unigene0008073;Unigene0008187;Unigene0008640;Unigene0008845;Unigene0008862;Unigene0009133;Unigene0010239;Unigene0010255;Unigene0011965;Unigene0012273;Unigene00…	K02159+K04396+K01367+K01367+K06268+K04390+K02084+K02084+K02187+K03853+K07209+K02649+K03853+K04729+K02649+K04735+K04348+K04739+K04397+K00922+K03158+K04739+K04386+K02161+K06268+K03853+K02187+K03173+K04399+K04727+K04724+K01173+K00922+K01367+K04345+K08738+K04398+K04397+K02582+K02158+K02158+K04345+K04730+K04398+K04451+K04723+K04386+K04734+K00922+K01173+K01173+K00922+K00922+K02582+K02582+K03171+K04726+…
Cellular Processes	Transport and catabolism	Peroxisome	144	ko04146	Unigene0000046;Unigene0002000;Unigene0002006;Unigene0002896;Unigene0003195;Unigene0003586;Unigene0005336;Unigene0005635;Unigene0006377;Unigene0006734;Unigene0006843;Unigene0007075;Unigene0008674;Unigene0008942;Unigene0009599;Unigene0010051;Unigene0015692;Unigene0016042;Unigene0016448;Unigene0018833;Unigene0020029;Unigene0020196;Unigene0020322;Unigene0020353;Unigene0020874;Unigene0021262;Unigene00…	K13273+K00272+K00830+K13341+K04565+K01897+K13356+K01897+K13345+K11187+K07514+K13356+K13241+K13339+K00106+K13335+K13340+K00624+K01897+K13237+K01640+K13341+K08746+K11517+K05678+K05940+K13354+K11517+K00106+K13349+K12261+K05677+K13241+K13279+K13241+K00106+K04564+K00106+K01897+K00106+K11147+K13241+K13241+K13241+K13241+K01897+K01897+K01897+K13355+K11147+K00306+K13350+K04564+K17879+K00031+K00031+K00273+…
Cellular Processes	Cell growth and death	p53 signaling pathway	102	ko04115	Unigene0000482;Unigene0001284;Unigene0001881;Unigene0002703;Unigene0003222;Unigene0003223;Unigene0003777;Unigene0005208;Unigene0006443;Unigene0006452;Unigene0006855;Unigene0007911;Unigene0009235;Unigene0009855;Unigene0010187;Unigene0012548;Unigene0012602;Unigene0012607;Unigene0013395;Unigene0013889;Unigene0014161;Unigene0015312;Unigene0016072;Unigene0016563;Unigene0016932;Unigene0017343;Unigene00…	K02091+K02159+K16857+K04390+K02084+K02084+K02187+K06641+K10135+K04402+K02091+K10141+K02087+K10137+K10135+K10151+K06626+K02187+K04399+K06643+K04402+K10138+K10128+K06626+K08738+K04398+K10135+K04398+K10131+K04451+K06626+K04506+K10142+K05868+K10128+K03982+K05868+K04402+K04726+K04726+K10144+K02206+K04402+K04402+K06509+K10141+K01110+K01110+K10128+K10141+K10140+K04402+K10145+K02159+K10135+K02159+K10129+…
Cellular Processes	Transport and catabolism	Regulation of autophagy	49	ko04140	Unigene0000568;Unigene0001722;Unigene0001783;Unigene0002119;Unigene0003328;Unigene0007706;Unigene0011092;Unigene0011093;Unigene0012386;Unigene0013698;Unigene0014204;Unigene0016149;Unigene0019013;Unigene0019014;Unigene0020033;Unigene0020657;Unigene0020841;Unigene0021778;Unigene0024562;Unigene0025850;Unigene0026028;Unigene0033553;Unigene0053223;Unigene0060881;Unigene0062183;Unigene0062412;Unigene00…	K00914+K08342+K08336+K05414+K08341+K05414+K17888+K17888+K08333+K17890+K05414+K05414+K08342+K08342+K08339+K08342+K17890+K08269+K08333+K08341+K08342+K08341+K08341+K17889+K08343+K00914+K07198+K05414+K08342+K08331+K08342+K08334+K08337+K08337+K07198+K07198+K17890+K08334+K08334+K08269+K17890+K17890+K17890+K17890+K08269+K08269+K08269+K08339+K08269
Cellular Processes	Cellular commiunity	Signaling pathways regulating pluripotency of stem cells	8	ko04550	Unigene0016279;Unigene0030462;Unigene0039489;Unigene0058505;Unigene0084877;Unigene0085369;Unigene0093374;Unigene0110167	K09370+K00312+K09370+K10177+K09378+K04456+K07827+K00572
Environmental Information Processing	Signaling molecules and interaction	Neuroactive ligand-receptor interaction	652	ko04080	Unigene0000376;Unigene0000484;Unigene0000640;Unigene0000693;Unigene0000744;Unigene0000852;Unigene0001271;Unigene0001663;Unigene0001810;Unigene0001885;Unigene0001897;Unigene0002082;Unigene0002099;Unigene0002271;Unigene0002275;Unigene0002748;Unigene0002819;Unigene0002872;Unigene0002947;Unigene0003393;Unigene0003468;Unigene0003858;Unigene0004047;Unigene0004429;Unigene0004467;Unigene0004725;Unigene00…	K04166+K04237+K04314+K04323+K04226+K08397+K04276+K05199+K04162+K05186+K04135+K04258+K01312+K04604+K05052+K04296+K04280+K05198+K08375+K04166+K05197+K04136+K05424+K04138+K04141+K04140+K04153+K04314+K04266+K04314+K04259+K04603+K04582+K04603+K04577+K04229+K04813+K04157+K05181+K05175+K05223+K04286+K05209+K04579+K05175+K04218+K04163+K04261+K04296+K04142+K05054+K04200+K04230+K04605+K04131+K04194+K04136+…
Environmental Information Processing	Signal transduction	MAPK signaling pathway	544	ko04010	Unigene0000023;Unigene0000339;Unigene0000523;Unigene0000673;Unigene0001079;Unigene0001205;Unigene0001230;Unigene0001564;Unigene0001721;Unigene0002081;Unigene0002115;Unigene0002177;Unigene0002242;Unigene0002446;Unigene0002600;Unigene0002602;Unigene0002703;Unigene0002717;Unigene0002795;Unigene0003266;Unigene0003267;Unigene0003353;Unigene0003467;Unigene0003575;Unigene0003777;Unigene0003917;Unigene00…	K04856+K04455+K04868+K07828+K04850+K04850+K04441+K04674+K04440+K04407+K04864+K04427+K04436+K05089+K06268+K04855+K04390+K04372+K04856+K16342+K16342+K02308+K04431+K12361+K02187+K04446+K04353+K04422+K13375+K04421+K04407+K04429+K07209+K04856+K04866+K04440+K04358+K04379+K04856+K04464+K04429+K05089+K04406+K18497+K04440+K04358+K04429+K04859+K04402+K04344+K04393+K16342+K04735+K04348+K04443+K04870+K03158+…
Environmental Information Processing	Signal transduction	Calcium signaling pathway	494	ko04020	Unigene0000023;Unigene0000376;Unigene0000693;Unigene0000744;Unigene0001079;Unigene0001205;Unigene0001416;Unigene0001666;Unigene0001789;Unigene0001810;Unigene0001829;Unigene0001897;Unigene0002015;Unigene0002082;Unigene0002271;Unigene0002308;Unigene0002446;Unigene0002600;Unigene0002602;Unigene0002795;Unigene0003234;Unigene0003393;Unigene0003858;Unigene0004215;Unigene0004275;Unigene0004279;Unigene00…	K04856+K04166+K04323+K04226+K04850+K04850+K05850+K05850+K04961+K04162+K05853+K04135+K04963+K04258+K04604+K05849+K05089+K06268+K04855+K04856+K16056+K04166+K04136+K04635+K04961+K00871+K04141+K04856+K04266+K04718+K06856+K05862+K04856+K04603+K04603+K08042+K05089+K04229+K04157+K04344+K05858+K05209+K05865+K04163+K05857+K05857+K04348+K05865+K04633+K04142+K04515+K05853+K13241+K04131+K04194+K04136+K04130+…
Environmental Information Processing	Signaling molecules and interaction	Cell adhesion molecules (CAMs)	355	ko04514	Unigene0000407;Unigene0000443;Unigene0000560;Unigene0000588;Unigene0000589;Unigene0000590;Unigene0000591;Unigene0000592;Unigene0000804;Unigene0000827;Unigene0001641;Unigene0001872;Unigene0001996;Unigene0002381;Unigene0002619;Unigene0002635;Unigene0002636;Unigene0002637;Unigene0002734;Unigene0002981;Unigene0003830;Unigene0003967;Unigene0003968;Unigene0004396;Unigene0004490;Unigene0004754;Unigene00…	K06087+K06584+K06538+K06752+K06752+K06752+K06752+K06752+K06449+K06751+K06746+K16359+K06592+K06459+K06527+K06467+K06467+K06467+K06759+K06757+K07379+K06478+K06478+K06088+K05695+K07380+K05693+K06478+K06449+K06087+K06087+K06787+K06087+K07377+K06467+K06087+K06797+K06736+K06087+K06756+K06491+K07378+K06087+K06491+K06087+K06485+K07378+K06087+K16351+K06491+K06771+K06087+K06759+K06494+K06771+K06081+K06087+…
Environmental Information Processing	Signaling molecules and interaction	Cytokine-cytokine receptor interaction	343	ko04060	Unigene0000237;Unigene0000272;Unigene0000387;Unigene0000400;Unigene0000569;Unigene0000677;Unigene0000773;Unigene0001545;Unigene0001564;Unigene0002119;Unigene0002446;Unigene0002703;Unigene0003865;Unigene0004021;Unigene0004047;Unigene0004054;Unigene0004170;Unigene0004623;Unigene0004715;Unigene0004853;Unigene0005344;Unigene0005787;Unigene0006009;Unigene0006047;Unigene0006210;Unigene0006607;Unigene00…	K04662+K05070+K14625+K05090+K05133+K16597+K04193+K05152+K04674+K05414+K05089+K04390+K04667+K05092+K05424+K04664+K05134+K13375+K05133+K04188+K05131+K05096+K05089+K04193+K04179+K05059+K13578+K05408+K05090+K05414+K13578+K04180+K13596+K03158+K05433+K04304+K05162+K04386+K02583+K04179+K05514+K05075+K05060+K05461+K05163+K05414+K05071+K05437+K16062+K05438+K05414+K05060+K12964+K05505+K16621+K05152+K04177+…
Environmental Information Processing	Signal transduction	FoxO signaling pathway	278	ko04068	Unigene0000673;Unigene0001230;Unigene0001564;Unigene0001721;Unigene0001783;Unigene0002372;Unigene0003328;Unigene0003580;Unigene0004286;Unigene0004623;Unigene0005062;Unigene0005068;Unigene0005485;Unigene0005707;Unigene0005714;Unigene0005857;Unigene0005990;Unigene0006178;Unigene0006452;Unigene0007863;Unigene0008780;Unigene0008845;Unigene0009053;Unigene0009056;Unigene0009072;Unigene0009119;Unigene00…	K07828+K04441+K04674+K04440+K08336+K05087+K08341+K15618+K15010+K13375+K07209+K08863+K04440+K04603+K07187+K04603+K02649+K04440+K04402+K02649+K04498+K00922+K10305+K04498+K08861+K06623+K01084+K04440+K04500+K04501+K10151+K04368+K04527+K06643+K04402+K11411+K07200+K08960+K04293+K00922+K07201+K15464+K07200+K04498+K04388+K03875+K07827+K04369+K05405+K04501+K04364+K16172+K15464+K13302+K07200+K04501+K04498+…
Environmental Information Processing	Signal transduction	Wnt signaling pathway	258	ko04310	Unigene0000127;Unigene0001207;Unigene0001384;Unigene0001690;Unigene0001721;Unigene0002177;Unigene0002600;Unigene0002675;Unigene0002749;Unigene0003917;Unigene0004812;Unigene0004917;Unigene0005080;Unigene0005485;Unigene0006039;Unigene0006178;Unigene0006798;Unigene0007558;Unigene0007921;Unigene0008073;Unigene0008264;Unigene0008434;Unigene0008524;Unigene0008580;Unigene0008724;Unigene0008780;Unigene00…	K04510+K17388+K02157+K04385+K04440+K04427+K06268+K04504+K02353+K04446+K04511+K03097+K02375+K04440+K03068+K04440+K05858+K03209+K00312+K04348+K04508+K03344+K04515+K04513+K02375+K04498+K10162+K04377+K04498+K00714+K02235+K02353+K04515+K00408+K02166+K04440+K01064+K01691+K04515+K04515+K06268+K04515+K04501+K04499+K10151+K01645+K00182+K04512+K04508+K00181+K02375+K08960+K01645+K04345+K00445+K04448+K04513+…
Environmental Information Processing	Signal transduction	Jak-STAT signaling pathway	230	ko04630	Unigene0000272;Unigene0000569;Unigene0002119;Unigene0002690;Unigene0004047;Unigene0004170;Unigene0004715;Unigene0005344;Unigene0005622;Unigene0005945;Unigene0005990;Unigene0006607;Unigene0007706;Unigene0007863;Unigene0008242;Unigene0008780;Unigene0008845;Unigene0008897;Unigene0009006;Unigene0009056;Unigene0009440;Unigene0009701;Unigene0009976;Unigene0009977;Unigene0010255;Unigene0012264;Unigene00…	K05070+K05133+K05414+K11220+K05424+K05134+K05133+K05131+K05077+K14365+K02649+K05059+K05414+K02649+K11220+K04498+K00922+K04377+K05433+K04498+K04698+K04447+K04698+K04698+K02161+K00157+K05075+K10151+K05060+K04447+K05414+K05071+K05437+K00922+K05438+K05414+K05060+K04694+K04498+K05077+K05405+K05135+K05135+K05058+K04364+K05444+K05058+K05135+K05061+K04498+K04692+K11224+K05058+K05405+K04694+K00922+K00922+…
Environmental Information Processing	Signal transduction	Phosphatidylinositol signaling system	204	ko04070	Unigene0000410;Unigene0000418;Unigene0000568;Unigene0001293;Unigene0001544;Unigene0001574;Unigene0001586;Unigene0002125;Unigene0003902;Unigene0004558;Unigene0005430;Unigene0005990;Unigene0006798;Unigene0007275;Unigene0007602;Unigene0007694;Unigene0007863;Unigene0008003;Unigene0008004;Unigene0008817;Unigene0008845;Unigene0011213;Unigene0012554;Unigene0013378;Unigene0013630;Unigene0014947;Unigene00…	K00901+K00888+K00914+K18082+K13084+K01106+K01109+K18081+K00901+K13084+K00901+K02649+K05858+K00921+K00913+K13711+K02649+K05857+K05857+K00901+K00922+K01092+K00923+K00921+K00901+K00981+K04960+K00922+K00915+K01099+K00901+K00911+K01106+K01109+K00981+K13024+K13024+K05859+K07756+K00901+K00922+K00920+K00920+K00922+K01092+K15759+K00922+K00915+K00901+K02183+K07756+K07756+K00913+K01092+K18083+K01106+K02183+…
Environmental Information Processing	Signal transduction	ErbB signaling pathway	192	ko04012	Unigene0000673;Unigene0000741;Unigene0001125;Unigene0001256;Unigene0001721;Unigene0003467;Unigene0005110;Unigene0005485;Unigene0005990;Unigene0006178;Unigene0007350;Unigene0007644;Unigene0007863;Unigene0008182;Unigene0008524;Unigene0008845;Unigene0008897;Unigene0009579;Unigene0009907;Unigene0011231;Unigene0011452;Unigene0012103;Unigene0012280;Unigene0012668;Unigene0014572;Unigene0015350;Unigene00…	K07828+K04688+K05734+K04688+K04440+K04431+K09593+K04440+K02649+K04440+K05458+K08523+K02649+K05456+K04515+K00922+K04377+K04515+K04440+K04515+K04515+K04515+K04410+K04368+K04430+K00922+K04448+K05457+K05735+K02158+K02158+K08887+K07827+K08774+K04369+K05735+K05735+K04364+K05704+K07365+K03083+K05725+K11224+K08523+K05859+K00922+K00922+K00922+K04366+K08523+K04448+K07827+K04456+K06624+K04366+K05083+K02649+…
Environmental Information Processing	Signaling molecules and interaction	ECM-receptor interaction	186	ko04512	Unigene0000053;Unigene0000054;Unigene0000161;Unigene0000443;Unigene0001008;Unigene0001096;Unigene0001202;Unigene0001298;Unigene0001661;Unigene0001881;Unigene0003382;Unigene0005419;Unigene0006195;Unigene0006223;Unigene0007006;Unigene0007525;Unigene0007652;Unigene0008289;Unigene0008772;Unigene0009143;Unigene0009158;Unigene0009426;Unigene0009514;Unigene0009680;Unigene0010072;Unigene0012029;Unigene00…	K06252+K06252+K06252+K06584+K06261+K06259+K05637+K19719+K06236+K16857+K06237+K06263+K05636+K06240+K06482+K06583+K06258+K06256+K06240+K06589+K06238+K06236+K06485+K06258+K08131+K04659+K06587+K06587+K06583+K06485+K06484+K06255+K05637+K06588+K04659+K06485+K06238+K06258+K06244+K06238+K06249+K06585+K06256+K06487+K06476+K06589+K06246+K06258+K05637+K06252+K06252+K06252+K06260+K06260+K06237+K06237+K06238+…
Environmental Information Processing	Signal transduction	TGF-beta signaling pathway	161	ko04350	Unigene0000237;Unigene0000741;Unigene0001256;Unigene0001564;Unigene0001881;Unigene0002814;Unigene0003865;Unigene0004054;Unigene0004318;Unigene0004623;Unigene0005085;Unigene0005444;Unigene0006770;Unigene0008091;Unigene0008580;Unigene0008780;Unigene0008805;Unigene0008855;Unigene0008897;Unigene0009056;Unigene0009183;Unigene0009338;Unigene0009477;Unigene0009478;Unigene0009925;Unigene0012227;Unigene00…	K04662+K04688+K04688+K04674+K16857+K19558+K04667+K04664+K04514+K13375+K04658+K04677+K13578+K13578+K04513+K04498+K10162+K13596+K04377+K04498+K19553+K03456+K17693+K04382+K04500+K04501+K04513+K03456+K04684+K16621+K04498+K04388+K04673+K13567+K04661+K03347+K04675+K04501+K03347+K16620+K04501+K04498+K04679+K04664+K04382+K04680+K04666+K03094+K03094+K04666+K04658+K04685+K19559+K04382+K04668+K16621+K17694+…
Environmental Information Processing	Signal transduction	VEGF signaling pathway	149	ko04370	Unigene0000098;Unigene0000339;Unigene0000673;Unigene0001230;Unigene0002600;Unigene0003266;Unigene0003267;Unigene0005324;Unigene0005990;Unigene0006566;Unigene0007733;Unigene0007863;Unigene0008073;Unigene0008620;Unigene0008845;Unigene0008879;Unigene0011965;Unigene0012668;Unigene0013395;Unigene0015350;Unigene0016896;Unigene0018232;Unigene0018233;Unigene0020032;Unigene0020776;Unigene0021005;Unigene00…	K11987+K04455+K07828+K04441+K06268+K16342+K16342+K04718+K02649+K04393+K16342+K02649+K04348+K04443+K00922+K11987+K06268+K04368+K04399+K00922+K16342+K02158+K02158+K07827+K04718+K04369+K17332+K05704+K05760+K04444+K05725+K04455+K05859+K16342+K16342+K00922+K04455+K00922+K00922+K16342+K04366+K04441+K16342+K07827+K05760+K04456+K04393+K04366+K05760+K02649+K02649+K02649+K02649+K02677+K07861+K16342+K05448+…
Environmental Information Processing	Signal transduction	mTOR signaling pathway	125	ko04150	Unigene0000741;Unigene0001256;Unigene0001343;Unigene0005062;Unigene0005990;Unigene0007623;Unigene0007863;Unigene0008272;Unigene0008325;Unigene0008700;Unigene0008845;Unigene0008956;Unigene0012111;Unigene0014337;Unigene0015350;Unigene0021778;Unigene0022902;Unigene0025333;Unigene0031056;Unigene0031831;Unigene0032363;Unigene0035750;Unigene0036155;Unigene0048389;Unigene0048475;Unigene0049343;Unigene00…	K04688+K04688+K08271+K07209+K02649+K07206+K02649+K08267+K16184+K03258+K00922+K08272+K03259+K08270+K00922+K08269+K16172+K07298+K07208+K02991+K00922+K00922+K00922+K08266+K03259+K16186+K04456+K03259+K03156+K03259+K02649+K02649+K02649+K02649+K02677+K01110+K01110+K05448+K16184+K16172+K07205+K16185+K04373+K07198+K07208+K07209+K05448+K04456+K07206+K07206+K07206+K16172+K19662+K04373+K08268+K08268+K00922+…
Environmental Information Processing	Signal transduction	Notch signaling pathway	124	ko04330	Unigene0000415;Unigene0001702;Unigene0002749;Unigene0003392;Unigene0003474;Unigene0005231;Unigene0005475;Unigene0005547;Unigene0007272;Unigene0008780;Unigene0008895;Unigene0009056;Unigene0009164;Unigene0009553;Unigene0009971;Unigene0010464;Unigene0010788;Unigene0010894;Unigene0011048;Unigene0012529;Unigene0015409;Unigene0015512;Unigene0017819;Unigene0018869;Unigene0021163;Unigene0021969;Unigene00…	K06052+K06058+K02353+K06054+K06061+K06051+K02599+K02599+K06061+K04498+K06061+K04498+K06058+K02353+K06056+K06058+K06058+K06058+K06058+K06052+K06052+K04522+K06059+K04498+K06051+K06061+K06051+K06053+K04498+K02599+K06172+K06058+K06058+K04496+K04496+K04496+K06058+K06055+K06051+K06055+K06058+K06055+K06058+K06053+K06170+K04496+K06171+K06053+K06053+K06058+K06058+K06058+K06058+K04496+K06063+K06172+K06058+…
Environmental Information Processing	Membrane transport	ABC transporters	108	ko02010	Unigene0000342;Unigene0002596;Unigene0003574;Unigene0004530;Unigene0004586;Unigene0005532;Unigene0006672;Unigene0006858;Unigene0007641;Unigene0008125;Unigene0008335;Unigene0008885;Unigene0009209;Unigene0009264;Unigene0009556;Unigene0011268;Unigene0011843;Unigene0012731;Unigene0012881;Unigene0014519;Unigene0015797;Unigene0016516;Unigene0016799;Unigene0016958;Unigene0017657;Unigene0020338;Unigene00…	K05642+K05680+K05665+K05662+K05681+K05641+K05646+K05641+K05668+K05667+K05646+K05656+K05658+K05667+K05644+K05672+K05679+K05657+K05032+K05646+K05641+K05681+K05646+K05681+K05664+K05681+K05678+K05641+K05665+K05681+K05654+K05646+K05677+K05658+K05661+K05683+K05683+K05665+K05658+K05658+K05648+K05645+K05643+K05658+K05658+K05646+K05646+K05646+K05684+K05684+K05684+K05656+K05677+K05646+K05646+K05646+K05646+…
Environmental Information Processing	Signal transduction	Hedgehog signaling pathway	94	ko04340	Unigene0000237;Unigene0001834;Unigene0007558;Unigene0007921;Unigene0008677;Unigene0009349;Unigene0009742;Unigene0010095;Unigene0010286;Unigene0010367;Unigene0013764;Unigene0013821;Unigene0015105;Unigene0016546;Unigene0017168;Unigene0017708;Unigene0018864;Unigene0021524;Unigene0021536;Unigene0022846;Unigene0022935;Unigene0023737;Unigene0024490;Unigene0025036;Unigene0025079;Unigene0025553;Unigene00…	K04662+K16797+K03209+K00312+K11989+K00714+K00408+K06225+K01064+K11988+K00182+K08958+K08960+K04345+K00445+K00572+K04345+K06229+K06233+K00408+K16798+K00714+K03083+K16797+K01357+K06234+K08957+K00444+K00312+K01357+K00445+K06233+K00182+K06233+K00182+K00312+K00312+K06232+K08958+K00444+K11988+K11988+K04662+K00408+K00714+K03362+K03209+K03209+K03209+K00182+K00408+K11988+K11988+K08958+K06232+K04345+K06232+…
Environmental Information Processing	Signal transduction	cAMP signaling pathway	31	ko04024	Unigene0002872;Unigene0003125;Unigene0012068;Unigene0017181;Unigene0025897;Unigene0026319;Unigene0037419;Unigene0053164;Unigene0054140;Unigene0054143;Unigene0054144;Unigene0058972;Unigene0060551;Unigene0064647;Unigene0065947;Unigene0071252;Unigene0073634;Unigene0073638;Unigene0081772;Unigene0082171;Unigene0085369;Unigene0086742;Unigene0091922;Unigene0091925;Unigene0091926;Unigene0094861;Unigene00…	K05198+K05730+K04962+K05702+K04153+K05200+K05840+K02183+K04962+K04962+K04962+K04962+K04392+K02183+K02183+K05852+K13293+K13293+K02183+K04630+K04456+K09047+K05198+K05197+K05198+K05200+K05850+K04962+K05197+K04365+K01538
Environmental Information Processing	Signal transduction	Rap1 signaling pathway	19	ko04015	Unigene0006509;Unigene0016763;Unigene0017181;Unigene0024197;Unigene0024705;Unigene0036762;Unigene0053164;Unigene0057330;Unigene0060551;Unigene0064647;Unigene0065947;Unigene0066260;Unigene0081772;Unigene0082171;Unigene0085369;Unigene0093343;Unigene0093374;Unigene0100068;Unigene0100684	K05692+K06274+K05702+K07834+K05692+K04358+K02183+K17698+K04392+K02183+K02183+K05689+K02183+K04630+K04456+K08020+K07827+K04365+K05689
Environmental Information Processing	Signal transduction	cGMP - PKG signaling pathway	18	ko04022	Unigene0002600;Unigene0011965;Unigene0016763;Unigene0021987;Unigene0024361;Unigene0029487;Unigene0053164;Unigene0053771;Unigene0064647;Unigene0065947;Unigene0071252;Unigene0081772;Unigene0082171;Unigene0085369;Unigene0086742;Unigene0097802;Unigene0101381;Unigene0110597	K06268+K06268+K06274+K04635+K04936+K12319+K02183+K04136+K02183+K02183+K05852+K02183+K04630+K04456+K09047+K05850+K04936+K01538
Environmental Information Processing	Signal transduction	PI3K-Akt signaling pathway	16	ko04151	Unigene0005468;Unigene0029070;Unigene0036762;Unigene0060551;Unigene0067479;Unigene0074588;Unigene0078088;Unigene0080199;Unigene0085369;Unigene0085634;Unigene0086742;Unigene0087545;Unigene0093374;Unigene0097188;Unigene0102474;Unigene0103017	K06856+K04382+K04358+K04392+K04354+K06276+K04347+K10159+K04456+K06240+K09047+K05725+K07827+K05717+K03099+K05636
Environmental Information Processing	Signal transduction	Phospholipase D signaling pathway	15	ko04072	Unigene0005430;Unigene0005468;Unigene0024197;Unigene0024208;Unigene0030176;Unigene0045539;Unigene0046565;Unigene0057914;Unigene0077047;Unigene0082906;Unigene0085369;Unigene0086602;Unigene0091434;Unigene0093374;Unigene0102474	K00901+K06856+K07834+K08089+K00901+K07983+K10030+K07937+K18441+K04608+K04456+K00901+K01528+K07827+K03099
Environmental Information Processing	Signal transduction	Hippo signaling pathway	15	ko04390	Unigene0006509;Unigene0024705;Unigene0029070;Unigene0030462;Unigene0051580;Unigene0051811;Unigene0063233;Unigene0064608;Unigene0066260;Unigene0067479;Unigene0078497;Unigene0080174;Unigene0100684;Unigene0105390;Unigene0110167	K05692+K05692+K04382+K00312+K09448+K16175+K09448+K12076+K05689+K04354+K12076+K12075+K05689+K16682+K00572
Environmental Information Processing	Signal transduction	Ras signaling pathway	12	ko04014	Unigene0017181;Unigene0024197;Unigene0036762;Unigene0053164;Unigene0060551;Unigene0064647;Unigene0065947;Unigene0078088;Unigene0081772;Unigene0085369;Unigene0093374;Unigene0102474	K05702+K07834+K04358+K02183+K04392+K02183+K02183+K04347+K02183+K04456+K07827+K03099
Environmental Information Processing	Signal transduction	AMPK signaling pathway	12	ko04152	Unigene0002265;Unigene0006205;Unigene0029070;Unigene0067479;Unigene0069848;Unigene0069849;Unigene0074588;Unigene0079648;Unigene0085369;Unigene0086742;Unigene0094500;Unigene0096883	K00021+K19030+K04382+K04354+K07881+K07881+K06276+K07200+K04456+K09047+K19028+K07877
Environmental Information Processing	Signal transduction	Sphingolipid signaling pathway	9	ko04071	Unigene0024208;Unigene0029070;Unigene0045539;Unigene0060551;Unigene0067479;Unigene0074588;Unigene0082171;Unigene0085369;Unigene0093374	K08089+K04382+K07983+K04392+K04354+K06276+K04630+K04456+K07827
Environmental Information Processing	Signal transduction	TNF signaling pathway	7	ko04668	Unigene0012080;Unigene0045915;Unigene0072573;Unigene0072990;Unigene0085369;Unigene0086742;Unigene0092591	K06494+K01394+K05632+K01394+K04456+K09047+K12671
Environmental Information Processing	Signal transduction	NF-kappa B signaling pathway	3	ko04064	Unigene0005468;Unigene0046565;Unigene0106966	K06856+K10030+K05512
Environmental Information Processing	Signal transduction	HIF-1 signaling pathway	3	ko04066	Unigene0068992;Unigene0085369;Unigene0106456	K12077+K04456+K14736
Environmental Information Processing	Signal transduction	Hippo signaling pathway -fly	1	ko04391	Unigene0107848	K05692
Genetic Information Processing	Folding, sorting and degradation	Protein processing in endoplasmic reticulum	296	ko04141	Unigene0000019;Unigene0001147;Unigene0001167;Unigene0001182;Unigene0001284;Unigene0001337;Unigene0001446;Unigene0001721;Unigene0001784;Unigene0001938;Unigene0002102;Unigene0002405;Unigene0002834;Unigene0002951;Unigene0003095;Unigene0003329;Unigene0003467;Unigene0003556;Unigene0003889;Unigene0004130;Unigene0004250;Unigene0004609;Unigene0004954;Unigene0005455;Unigene0005485;Unigene0006044;Unigene00…	K09507+K09584+K10086+K16195+K02159+K10080+K10082+K04440+K01367+K06689+K01367+K08056+K06689+K08852+K09580+K01230+K04431+K13525+K03853+K10085+K16195+K16195+K09487+K09562+K04440+K09502+K04440+K03853+K14006+K10636+K04079+K10088+K10636+K04079+K13251+K08056+K07953+K12669+K04440+K07953+K06689+K02161+K04426+K03853+K14005+K14004+K09486+K03173+K10084+K14000+K01230+K09525+K03283+K01367+K14016+K09490+K06689+…
Genetic Information Processing	Translation	RNA transport	284	ko03013	Unigene0000158;Unigene0000402;Unigene0000422;Unigene0000807;Unigene0001300;Unigene0001325;Unigene0001598;Unigene0001738;Unigene0002913;Unigene0003310;Unigene0003772;Unigene0004402;Unigene0005593;Unigene0005730;Unigene0005776;Unigene0006004;Unigene0006363;Unigene0006561;Unigene0006766;Unigene0007224;Unigene0007703;Unigene0007920;Unigene0008001;Unigene0008185;Unigene0008195;Unigene0008627;Unigene00…	K14295+K03245+K02516+K13126+K12172+K14297+K03260+K14529+K00784+K13135+K10577+K14297+K14297+K03113+K18645+K14320+K14283+K14307+K14297+K03241+K03249+K12160+K14292+K14294+K12880+K14297+K01164+K03258+K03260+K14308+K03248+K03254+K03231+K12878+K13137+K14297+K14297+K03259+K14284+K14004+K03231+K14328+K00784+K14284+K13126+K14297+K03237+K12172+K14312+K14321+K13126+K13126+K14527+K13171+K03231+K14314+K03538+…
Genetic Information Processing	Folding, sorting and degradation	Ubiquitin mediated proteolysis	217	ko04120	Unigene0001292;Unigene0001938;Unigene0002834;Unigene0003772;Unigene0004899;Unigene0005466;Unigene0005788;Unigene0005894;Unigene0006706;Unigene0007381;Unigene0007938;Unigene0007939;Unigene0008740;Unigene0008747;Unigene0008891;Unigene0009198;Unigene0009315;Unigene0009844;Unigene0010136;Unigene0010369;Unigene0012201;Unigene0012752;Unigene0013752;Unigene0013889;Unigene0014314;Unigene0016888;Unigene00…	K10612+K06689+K06689+K10577+K03349+K10588+K03363+K10611+K07868+K10591+K10686+K10686+K02207+K10607+K10610+K10586+K10592+K10607+K06689+K10586+K10582+K04649+K03364+K06643+K10604+K07868+K04694+K06689+K03875+K03178+K10614+K10583+K03347+K03347+K10614+K04506+K03359+K10571+K04554+K10615+K04552+K04694+K03873+K10574+K03094+K03094+K10581+K10581+K16063+K10610+K03873+K03359+K06689+K09561+K03871+K03871+K10612+…
Genetic Information Processing	Transcription	Spliceosome	190	ko03040	Unigene0000146;Unigene0000628;Unigene0001018;Unigene0002166;Unigene0002529;Unigene0003811;Unigene0004431;Unigene0005076;Unigene0005559;Unigene0005582;Unigene0005884;Unigene0006695;Unigene0007176;Unigene0008195;Unigene0009784;Unigene0009868;Unigene0010373;Unigene0011703;Unigene0011868;Unigene0011955;Unigene0011985;Unigene0012211;Unigene0012971;Unigene0013864;Unigene0014321;Unigene0014750;Unigene00…	K12860+K12852+K12893+K12832+K12897+K12842+K12900+K11092+K12824+K12866+K12626+K11088+K12741+K12880+K12863+K12878+K12846+K12893+K12847+K11091+K12890+K12868+K19604+K12867+K12856+K12822+K09564+K11093+K12831+K03283+K12855+K12881+K12857+K12813+K12854+K12893+K12893+K12875+K12823+K12621+K12890+K12835+K12823+K12861+K12845+K11099+K12733+K12627+K11095+K12857+K12896+K12896+K12893+K12833+K12873+K12883+K12883+…
Genetic Information Processing	Translation	Ribosome	151	ko03010	Unigene0000925;Unigene0001347;Unigene0001579;Unigene0004399;Unigene0006270;Unigene0006291;Unigene0008530;Unigene0009151;Unigene0012182;Unigene0013841;Unigene0014116;Unigene0014215;Unigene0014977;Unigene0015394;Unigene0015621;Unigene0016690;Unigene0017105;Unigene0017236;Unigene0017832;Unigene0018274;Unigene0019708;Unigene0019861;Unigene0020478;Unigene0020797;Unigene0020798;Unigene0021669;Unigene00…	K02979+K02984+K02920+K02954+K02953+K02974+K02871+K02978+K02990+K02943+K02911+K02980+K02863+K02930+K02939+K02997+K02947+K02879+K02959+K02946+K02923+K02934+K02922+K02962+K02962+K02967+K02873+K02938+K02888+K02992+K02923+K02948+K02957+K02882+K02919+K02978+K02892+K02991+K02889+K02885+K02885+K02943+K02910+K02910+K02978+K02975+K02883+K02989+K02901+K02876+K02955+K02976+K02893+K02880+K02891+K02956+K02961+…
Genetic Information Processing	Translation	mRNA surveillance pathway	136	ko03015	Unigene0000807;Unigene0004786;Unigene0006254;Unigene0008185;Unigene0008362;Unigene0008988;Unigene0009338;Unigene0009478;Unigene0012100;Unigene0012440;Unigene0013725;Unigene0014380;Unigene0014752;Unigene0015942;Unigene0016221;Unigene0016291;Unigene0017280;Unigene0018211;Unigene0018995;Unigene0018996;Unigene0019665;Unigene0019897;Unigene0020544;Unigene0022633;Unigene0022679;Unigene0022934;Unigene00…	K13126+K11124+K03265+K14294+K11583+K06269+K03456+K04382+K14401+K14284+K14416+K14328+K14404+K14284+K04354+K13126+K03456+K11584+K13126+K13126+K13171+K11584+K12881+K14323+K14408+K14411+K11124+K04354+K14328+K14284+K12875+K14407+K04382+K14397+K13126+K14402+K04382+K11584+K14962+K12883+K12883+K12877+K14285+K00565+K00565+K14376+K03265+K14401+K15544+K15544+K14328+K06269+K06100+K03265+K06269+K14396+K14324+…
Genetic Information Processing	Folding, sorting and degradation	RNA degradation	131	ko03018	Unigene0000807;Unigene0001334;Unigene0002722;Unigene0003694;Unigene0003911;Unigene0004057;Unigene0004058;Unigene0004532;Unigene0004620;Unigene0004913;Unigene0005676;Unigene0005884;Unigene0005926;Unigene0006515;Unigene0007968;Unigene0008156;Unigene0008165;Unigene0009772;Unigene0010016;Unigene0010947;Unigene0016291;Unigene0017502;Unigene0018995;Unigene0018996;Unigene0021419;Unigene0022054;Unigene00…	K13126+K12602+K12603+K00850+K12591+K03654+K03654+K14443+K12585+K03681+K04077+K12626+K12613+K00962+K00850+K12606+K03678+K12593+K00850+K16855+K13126+K14443+K13126+K13126+K10643+K01689+K01689+K12603+K12619+K00850+K12621+K11600+K12585+K11600+K13126+K00850+K00850+K00850+K12627+K04043+K12592+K14443+K03514+K00850+K00850+K12610+K03678+K03678+K12620+K12584+K14443+K18681+K18681+K12625+K03679+K03679+K03679+…
Genetic Information Processing	Translation	Ribosome biogenesis in eukaryotes	129	ko03008	Unigene0000790;Unigene0002094;Unigene0004917;Unigene0005350;Unigene0006362;Unigene0008108;Unigene0008682;Unigene0008870;Unigene0008874;Unigene0009471;Unigene0009518;Unigene0010774;Unigene0011318;Unigene0011554;Unigene0011555;Unigene0011956;Unigene0012440;Unigene0012736;Unigene0015942;Unigene0016181;Unigene0016349;Unigene0016351;Unigene0016355;Unigene0016358;Unigene0016360;Unigene0017169;Unigene00…	K14572+K13288+K03097+K14539+K14565+K14572+K01164+K06943+K14553+K14567+K14573+K14536+K14536+K14536+K14536+K11108+K14284+K14550+K14284+K07178+K14536+K14536+K14536+K14536+K14536+K14569+K14536+K14536+K14556+K14575+K14527+K03538+K14536+K14573+K14546+K11128+K14536+K14572+K14284+K12619+K14536+K14521+K12845+K07936+K03264+K14538+K11130+K14561+K11129+K14285+K14548+K14548+K14525+K18532+K03097+K14530+K14536+…
Genetic Information Processing	Replication and repair	Base excision repair	117	ko03410	Unigene0000311;Unigene0001037;Unigene0001273;Unigene0001782;Unigene0001809;Unigene0003213;Unigene0003528;Unigene0005984;Unigene0006651;Unigene0007604;Unigene0008836;Unigene0009020;Unigene0010137;Unigene0011981;Unigene0012027;Unigene0015664;Unigene0017575;Unigene0017615;Unigene0019213;Unigene0019769;Unigene0019885;Unigene0020568;Unigene0020686;Unigene0021249;Unigene0021873;Unigene0021952;Unigene00…	K10798+K10798+K10798+K10803+K10798+K10798+K10798+K01142+K10798+K01142+K10798+K10800+K10798+K10798+K10798+K10798+K01142+K10798+K03648+K03505+K02326+K03649+K01142+K10771+K02325+K10798+K10798+K10798+K10773+K10798+K10798+K10798+K01142+K10798+K10798+K01142+K10798+K10798+K10798+K10798+K01142+K10798+K10798+K10773+K01142+K04802+K10798+K10798+K03506+K10801+K10798+K01142+K01142+K03575+K03575+K10802+K01142+…
Genetic Information Processing	Replication and repair	Fanconi anemia pathway	76	ko03460	Unigene0003342;Unigene0003392;Unigene0005587;Unigene0006133;Unigene0007011;Unigene0007828;Unigene0009214;Unigene0009991;Unigene0012221;Unigene0013075;Unigene0015436;Unigene0018002;Unigene0020415;Unigene0023391;Unigene0024982;Unigene0028043;Unigene0035058;Unigene0038030;Unigene0038031;Unigene0040442;Unigene0040443;Unigene0041771;Unigene0041772;Unigene0041773;Unigene0042432;Unigene0045787;Unigene00…	K03509+K06054+K03510+K08991+K10891+K03515+K10898+K10891+K15365+K10882+K10858+K10849+K10883+K10990+K10484+K03165+K10870+K08734+K08734+K10740+K10740+K10901+K10901+K10901+K03511+K03165+K10993+K10993+K13960+K10883+K08734+K15360+K04482+K10905+K10905+K03165+K10892+K10894+K10870+K15361+K06054+K15362+K16618+K11832+K06640+K15078+K10896+K10897+K10897+K10897+K15363+K10890+K10848+K10895+K07466+K10889+K10889+…
Genetic Information Processing	Translation	Aminoacyl-tRNA biosynthesis	67	ko00970	Unigene0004108;Unigene0005463;Unigene0005695;Unigene0005862;Unigene0006862;Unigene0008648;Unigene0017017;Unigene0017956;Unigene0020230;Unigene0021494;Unigene0022777;Unigene0023753;Unigene0023944;Unigene0026120;Unigene0026328;Unigene0032930;Unigene0037567;Unigene0037687;Unigene0037688;Unigene0045951;Unigene0047632;Unigene0049300;Unigene0049863;Unigene0052202;Unigene0052203;Unigene0052594;Unigene00…	K01868+K01872+K01887+K01872+K01886+K01874+K01883+K01876+K01866+K01892+K01880+K01866+K01873+K01881+K01876+K01870+K01870+K01887+K01887+K01876+K02435+K01887+K01867+K01890+K01890+K01889+K01869+K01869+K01868+K01875+K02433+K01893+K03341+K01874+K01867+K01892+K01887+K01883+K01883+K01885+K01870+K01887+K04567+K02434+K01872+K01867+K01867+K01889+K01876+K01876+K10837+K01875+K00604+K01873+K00604+K01868+K01868+…
Genetic Information Processing	Folding, sorting and degradation	Proteasome	63	ko03050	Unigene0002998;Unigene0010416;Unigene0012194;Unigene0013097;Unigene0015947;Unigene0016565;Unigene0017863;Unigene0020642;Unigene0021997;Unigene0029746;Unigene0029747;Unigene0031876;Unigene0032557;Unigene0033642;Unigene0033903;Unigene0039252;Unigene0041678;Unigene0043432;Unigene0044284;Unigene0044967;Unigene0045792;Unigene0045793;Unigene0045829;Unigene0046629;Unigene0046917;Unigene0048396;Unigene00…	K03065+K03063+K06698+K02739+K06700+K02727+K03039+K02731+K06699+K11599+K11599+K02740+K02738+K02726+K03036+K02734+K10881+K02730+K02728+K06696+K03029+K03029+K03066+K06697+K03062+K03035+K02732+K03038+K03031+K02730+K02737+K02739+K03030+K02739+K11598+K11598+K06698+K06698+K02739+K02736+K02740+K02741+K03028+K03036+K02727+K03037+K03061+K02738+K06699+K03062+K03029+K02726+K03033+K03033+K02725+K02725+K02725+…
Genetic Information Processing	Replication and repair	Nucleotide excision repair	59	ko03420	Unigene0001199;Unigene0002979;Unigene0005413;Unigene0008891;Unigene0009681;Unigene0018002;Unigene0018222;Unigene0019769;Unigene0019885;Unigene0021619;Unigene0021873;Unigene0034188;Unigene0035476;Unigene0040442;Unigene0040443;Unigene0041020;Unigene0041436;Unigene0043983;Unigene0050873;Unigene0052548;Unigene0054230;Unigene0056010;Unigene0056036;Unigene0056037;Unigene0056609;Unigene0057252;Unigene00…	K10844+K03142+K03141+K10610+K10845+K10849+K10846+K03505+K02326+K10847+K02325+K10838+K10754+K10740+K10740+K10610+K03141+K04802+K10609+K03506+K10756+K10755+K10842+K10842+K03504+K10755+K10140+K10839+K10839+K10840+K03505+K02328+K03142+K10838+K10609+K02324+K10843+K10570+K10754+K10841+K10841+K10841+K10841+K03144+K02327+K10846+K10846+K10839+K10838+K10747+K10848+K07466+K10756+K10756+K10839+K10739+K02202+…
Genetic Information Processing	Folding, sorting and degradation	SNARE interactions in vesicular transport	53	ko04130	Unigene0000377;Unigene0000550;Unigene0001678;Unigene0003945;Unigene0005537;Unigene0005951;Unigene0010017;Unigene0020266;Unigene0020341;Unigene0021393;Unigene0024598;Unigene0024763;Unigene0034768;Unigene0036716;Unigene0037195;Unigene0038074;Unigene0040052;Unigene0040053;Unigene0040054;Unigene0044317;Unigene0049647;Unigene0050402;Unigene0050669;Unigene0054976;Unigene0055736;Unigene0055738;Unigene00…	K08493+K08487+K08507+K08517+K08489+K08512+K08486+K08486+K08508+K08486+K08486+K08490+K04560+K08492+K13504+K08487+K08496+K08496+K08496+K08508+K08504+K08501+K08488+K08491+K08514+K08514+K08516+K13504+K08486+K13504+K08487+K08508+K08508+K08497+K08509+K08509+K13504+K08497+K08507+K08515+K08490+K08489+K08504+K08517+K08486+K08498+K08493+K08498+K13502+K08510+K08513+K08495+K08486
Genetic Information Processing	Transcription	Basal transcription factors	52	ko03022	Unigene0001199;Unigene0002979;Unigene0005413;Unigene0006305;Unigene0007804;Unigene0009681;Unigene0010074;Unigene0014884;Unigene0019754;Unigene0020187;Unigene0023067;Unigene0025689;Unigene0025958;Unigene0038335;Unigene0039485;Unigene0041436;Unigene0050550;Unigene0051079;Unigene0051081;Unigene0053358;Unigene0053692;Unigene0054510;Unigene0054752;Unigene0055298;Unigene0055299;Unigene0056036;Unigene00…	K10844+K03142+K03141+K03129+K03130+K10845+K03127+K03138+K03137+K03129+K03122+K03128+K03124+K03123+K03139+K03141+K03120+K03120+K03120+K14649+K03130+K03137+K14535+K03129+K03129+K10842+K10842+K03131+K03126+K03131+K03134+K03142+K03132+K10843+K03122+K03136+K03130+K03130+K03125+K03125+K03125+K03121+K03121+K03120+K03139+K03144+K03135+K14650+K03121+K03129+K02202+K02202
Genetic Information Processing	Replication and repair	DNA replication	52	ko03030	Unigene0000500;Unigene0002103;Unigene0005032;Unigene0006068;Unigene0007002;Unigene0009076;Unigene0009084;Unigene0019769;Unigene0019885;Unigene0021873;Unigene0022668;Unigene0035476;Unigene0039300;Unigene0040442;Unigene0040443;Unigene0041346;Unigene0043983;Unigene0045611;Unigene0046888;Unigene0048537;Unigene0049803;Unigene0050812;Unigene0052328;Unigene0052548;Unigene0054230;Unigene0056010;Unigene00…	K02321+K02541+K02210+K02212+K02212+K02540+K10742+K03505+K02326+K02325+K02542+K10754+K03469+K10740+K10740+K10745+K04802+K03111+K10743+K10744+K03469+K02684+K02542+K03506+K10756+K10755+K03504+K10755+K03505+K04799+K04799+K02328+K02320+K02324+K02209+K04799+K02685+K10754+K02320+K02320+K02542+K02540+K02327+K02210+K10747+K07466+K10742+K10742+K02541+K10756+K10756+K10739
Genetic Information Processing	Replication and repair	Homologous recombination	40	ko03440	Unigene0006133;Unigene0008868;Unigene0013075;Unigene0018301;Unigene0019769;Unigene0025215;Unigene0028043;Unigene0034706;Unigene0035058;Unigene0040442;Unigene0040443;Unigene0041678;Unigene0041771;Unigene0041772;Unigene0041773;Unigene0045611;Unigene0045787;Unigene0056609;Unigene0056946;Unigene0058499;Unigene0059282;Unigene0059376;Unigene0062845;Unigene0063457;Unigene0063728;Unigene0065867;Unigene00…	K08991+K10869+K10882+K10875+K03505+K10871+K03165+K01159+K10870+K10740+K10740+K10881+K10901+K10901+K10901+K03111+K03165+K03504+K19528+K04482+K03505+K03165+K02328+K10880+K10870+K10877+K10879+K10873+K10877+K02327+K07466+K10867+K10866+K10866+K10865+K10739+K08775+K08775+K10901+K10901
Genetic Information Processing	Transcription	RNA polymerase	35	ko03020	Unigene0001254;Unigene0002649;Unigene0005640;Unigene0007579;Unigene0008917;Unigene0012403;Unigene0012588;Unigene0013006;Unigene0021623;Unigene0021918;Unigene0025505;Unigene0031179;Unigene0040394;Unigene0046514;Unigene0047588;Unigene0051964;Unigene0052158;Unigene0052266;Unigene0054458;Unigene0054768;Unigene0055976;Unigene0056544;Unigene0057907;Unigene0057998;Unigene0060959;Unigene0061065;Unigene00…	K03013+K03012+K03007+K03013+K03025+K03005+K03026+K03024+K14721+K03018+K03016+K03020+K03013+K03027+K03009+K03019+K03008+K03017+K03011+K03024+K03015+K03004+K03022+K03013+K03014+K03021+K03023+K03010+K03002+K03026+K02999+K03006+K03000+K03016+K03024
Genetic Information Processing	Replication and repair	Mismatch repair	33	ko03430	Unigene0009031;Unigene0015085;Unigene0015436;Unigene0019769;Unigene0020791;Unigene0035476;Unigene0038030;Unigene0038031;Unigene0040442;Unigene0040443;Unigene0043983;Unigene0045611;Unigene0053131;Unigene0054230;Unigene0056010;Unigene0056609;Unigene0057252;Unigene0058051;Unigene0058195;Unigene0058196;Unigene0058197;Unigene0059282;Unigene0062845;Unigene0064727;Unigene0069235;Unigene0071673;Unigene00…	K08735+K08739+K10858+K03505+K10746+K10754+K08734+K08734+K10740+K10740+K04802+K03111+K10746+K10756+K10755+K03504+K10755+K08734+K08737+K08737+K08737+K03505+K02328+K08736+K08737+K10754+K02327+K10747+K07466+K08739+K10756+K10756+K10739
Genetic Information Processing	Folding, sorting and degradation	Protein export	24	ko03060	Unigene0006462;Unigene0008662;Unigene0014357;Unigene0017183;Unigene0026732;Unigene0032099;Unigene0036126;Unigene0036493;Unigene0036494;Unigene0037377;Unigene0047828;Unigene0050202;Unigene0050941;Unigene0066026;Unigene0068847;Unigene0069491;Unigene0069492;Unigene0070242;Unigene0073069;Unigene0073370;Unigene0075878;Unigene0078868;Unigene0088959;Unigene0106460	K12946+K13280+K03108+K09490+K12948+K03217+K03105+K03107+K03107+K12946+K03217+K09648+K03104+K13431+K09481+K10956+K10956+K03106+K12275+K12272+K09540+K09647+K12947+K03109
Genetic Information Processing	Replication and repair	Non-homologous end-joining	20	ko03450	Unigene0005291;Unigene0017161;Unigene0029949;Unigene0052697;Unigene0058260;Unigene0058806;Unigene0061099;Unigene0061100;Unigene0061521;Unigene0067214;Unigene0070535;Unigene0074178;Unigene0074498;Unigene0075542;Unigene0075543;Unigene0075545;Unigene0075546;Unigene0088932;Unigene0088935;Unigene0090326	K06642+K10887+K10777+K10980+K10884+K10887+K04799+K04799+K10886+K00977+K04799+K03513+K03512+K10885+K10885+K10885+K10885+K10866+K10866+K10865
Genetic Information Processing	Folding, sorting and degradation	Sulfur relay system	17	ko04122	Unigene0005048;Unigene0018623;Unigene0023862;Unigene0029284;Unigene0032551;Unigene0042994;Unigene0042998;Unigene0043509;Unigene0060019;Unigene0060479;Unigene0072066;Unigene0072067;Unigene0072491;Unigene0081939;Unigene0088225;Unigene0095886;Unigene0096606	K14168+K03639+K00566+K04487+K01011+K11996+K11996+K12161+K01011+K04487+K11996+K11996+K00566+K03635+K11996+K03639+K14169
Metabolism	Nucleotide metabolism	Purine metabolism	326	ko00230	Unigene0000500;Unigene0001254;Unigene0001346;Unigene0002536;Unigene0002649;Unigene0003282;Unigene0004447;Unigene0005242;Unigene0005261;Unigene0005640;Unigene0005864;Unigene0006348;Unigene0006484;Unigene0006515;Unigene0007532;Unigene0007579;Unigene0008406;Unigene0008917;Unigene0009251;Unigene0009599;Unigene0009799;Unigene0010296;Unigene0010947;Unigene0012403;Unigene0012588;Unigene0013006;Unigene00…	K02321+K03013+K00940+K19572+K03012+K11787+K08046+K03783+K13759+K03007+K08042+K07127+K01081+K00962+K12318+K03013+K12319+K03025+K00364+K00106+K08049+K12318+K16855+K03005+K03026+K03024+K01510+K01509+K01510+K08718+K01509+K12319+K13755+K00764+K13293+K03783+K01081+K00939+K12323+K08047+K12304+K13298+K03505+K02326+K01081+K08049+K14721+K13761+K02325+K03018+K01510+K01081+K13761+K01490+K13293+K13762+K01511+…
Metabolism	Global and Overview	Carbon metabolism	253	ko01200	Unigene0001662;Unigene0002006;Unigene0003694;Unigene0003829;Unigene0004144;Unigene0004632;Unigene0004969;Unigene0005069;Unigene0005211;Unigene0006042;Unigene0006843;Unigene0007288;Unigene0007968;Unigene0008725;Unigene0008766;Unigene0009233;Unigene0009731;Unigene0010016;Unigene0012819;Unigene0013731;Unigene0013824;Unigene0015143;Unigene0015460;Unigene0015668;Unigene0017046;Unigene0019066;Unigene00…	K00027+K00830+K00850+K00164+K01803+K00281+K19269+K01053+K01679+K00600+K07514+K01810+K00850+K00844+K00297+K05605+K01899+K00850+K01958+K01754+K00164+K07515+K00029+K00161+K01623+K00281+K00281+K01079+K00030+K11517+K01895+K01847+K01803+K01810+K01689+K00626+K13937+K00164+K01958+K00615+K01834+K01807+K11517+K01689+K14455+K00626+K00850+K00248+K00234+K01679+K01810+K00605+K07515+K15633+K00033+K00814+K01679+…
Metabolism	Energy metabolism	Oxidative phosphorylation	205	ko00190	Unigene0001283;Unigene0002014;Unigene0002555;Unigene0003905;Unigene0004444;Unigene0005240;Unigene0006105;Unigene0006652;Unigene0006834;Unigene0007049;Unigene0007072;Unigene0007756;Unigene0007839;Unigene0007943;Unigene0007994;Unigene0008286;Unigene0009077;Unigene0009702;Unigene0010246;Unigene0012205;Unigene0012214;Unigene0012336;Unigene0013150;Unigene0013482;Unigene0014355;Unigene0014356;Unigene00…	K03949+K02270+K03960+K03944+K02131+K03948+K02135+K02154+K02270+K02131+K01507+K00416+K00417+K02261+K03883+K00412+K01507+K02265+K03965+K02265+K03961+K02267+K11351+K03948+K02263+K02263+K02154+K02155+K03948+K00413+K02154+K03952+K11725+K00416+K03946+K02154+K02270+K01507+K03936+K03935+K03955+K02131+K00418+K03943+K03951+K03661+K00234+K02261+K02263+K02126+K02272+K00236+K11353+K03943+K03940+K02264+K02153+…
Metabolism	Global and Overview	Biosynthesis of amino acids	191	ko01230	Unigene0000760;Unigene0002256;Unigene0003096;Unigene0003403;Unigene0003694;Unigene0004144;Unigene0006042;Unigene0007968;Unigene0010016;Unigene0012307;Unigene0012341;Unigene0012819;Unigene0012831;Unigene0013119;Unigene0013731;Unigene0013850;Unigene0015948;Unigene0017046;Unigene0018384;Unigene0019922;Unigene0020152;Unigene0020225;Unigene0020497;Unigene0021270;Unigene0022054;Unigene0023256;Unigene00…	K00789+K00789+K00825+K00500+K00850+K01803+K00600+K00850+K00850+K14085+K14085+K01958+K00286+K00815+K01754+K01476+K00815+K01623+K00789+K00826+K01079+K00030+K01620+K01803+K01689+K01958+K00615+K01834+K01807+K01689+K14455+K00850+K15633+K00814+K00814+K00814+K00814+K00814+K00873+K00264+K00264+K00030+K00549+K00616+K00264+K01620+K01758+K12657+K00264+K00814+K00611+K00611+K00548+K01783+K00616+K00611+K01649+…
Metabolism	Lipid metabolism	Glycerophospholipid metabolism	181	ko00564	Unigene0000092;Unigene0000390;Unigene0000410;Unigene0001402;Unigene0001793;Unigene0002393;Unigene0003266;Unigene0003267;Unigene0003902;Unigene0004326;Unigene0004373;Unigene0005095;Unigene0005430;Unigene0005991;Unigene0006463;Unigene0006609;Unigene0007733;Unigene0008209;Unigene0008278;Unigene0008481;Unigene0008696;Unigene0008817;Unigene0009013;Unigene0009041;Unigene0009216;Unigene0010295;Unigene00…	K08744+K13506+K00901+K18695+K06130+K00894+K16342+K16342+K00901+K18695+K00993+K08730+K00901+K01049+K14676+K01080+K16342+K00623+K00006+K00006+K00968+K00901+K01115+K14621+K19007+K06128+K00968+K14676+K13516+K00901+K00981+K01080+K16342+K00629+K00901+K16860+K00981+K01115+K13510+K13523+K14676+K00111+K13517+K16342+K16342+K00901+K01613+K01613+K14286+K14286+K00111+K00111+K00111+K00111+K16342+K00629+K00629+…
Metabolism	Nucleotide metabolism	Pyrimidine metabolism	151	ko00240	Unigene0000500;Unigene0000954;Unigene0001124;Unigene0001254;Unigene0001346;Unigene0002649;Unigene0005242;Unigene0005640;Unigene0006484;Unigene0006515;Unigene0007579;Unigene0008917;Unigene0009856;Unigene0012403;Unigene0012588;Unigene0013006;Unigene0013294;Unigene0013344;Unigene0013819;Unigene0016399;Unigene0016754;Unigene0016828;Unigene0018490;Unigene0019193;Unigene0019210;Unigene0019316;Unigene00…	K02321+K01493+K01489+K03013+K00940+K03012+K03783+K03007+K01081+K00962+K03013+K03025+K00876+K03005+K03026+K03024+K00857+K01510+K01510+K00876+K03783+K01081+K00857+K00876+K00876+K12304+K03505+K00876+K02326+K00876+K01081+K14721+K02325+K03018+K01510+K01081+K01511+K00207+K03016+K03020+K00207+K01489+K01464+K00207+K00893+K00758+K03013+K00876+K00893+K03027+K03783+K03009+K01937+K16904+K00940+K01519+K02684+…
Metabolism	Carbohydrate metabolism	Inositol phosphate metabolism	147	ko00562	Unigene0000418;Unigene0000568;Unigene0001293;Unigene0001574;Unigene0001586;Unigene0002125;Unigene0004144;Unigene0005590;Unigene0006798;Unigene0007275;Unigene0007602;Unigene0007694;Unigene0008003;Unigene0008004;Unigene0008845;Unigene0009254;Unigene0010307;Unigene0011213;Unigene0012554;Unigene0013378;Unigene0013654;Unigene0015350;Unigene0016656;Unigene0020456;Unigene0020700;Unigene0021204;Unigene00…	K00888+K00914+K18082+K01106+K01109+K18081+K01803+K13712+K05858+K00921+K00913+K13711+K05857+K05857+K00922+K03103+K00469+K01092+K00923+K00921+K01771+K00922+K00915+K01099+K00911+K01106+K01803+K01109+K05859+K00922+K00469+K00920+K00920+K00922+K01092+K15759+K00922+K00915+K01803+K01803+K00913+K00140+K01092+K18083+K01106+K00999+K01110+K01110+K15909+K15909+K01116+K15909+K18081+K05857+K00999+K10572+K00911+…
Metabolism	Carbohydrate metabolism	Glycolysis / Gluconeogenesis	146	ko00010	Unigene0002460;Unigene0003694;Unigene0004144;Unigene0004951;Unigene0006813;Unigene0007288;Unigene0007968;Unigene0008725;Unigene0009254;Unigene0009794;Unigene0010016;Unigene0012263;Unigene0012307;Unigene0012341;Unigene0015668;Unigene0015969;Unigene0017046;Unigene0020740;Unigene0021270;Unigene0021556;Unigene0022054;Unigene0023128;Unigene0023779;Unigene0024737;Unigene0027126;Unigene0027472;Unigene00…	K00149+K00850+K01803+K00128+K13997+K01810+K00850+K00844+K03103+K01084+K00850+K00128+K14085+K14085+K00161+K10705+K01623+K01895+K01803+K01810+K01689+K00149+K01834+K01689+K00850+K00128+K01810+K15633+K13951+K03841+K00121+K00121+K00873+K00149+K00128+K03841+K00128+K00128+K00149+K03841+K03841+K01835+K00850+K00850+K00850+K00161+K13951+K00121+K00134+K00873+K00873+K01834+K01785+K01834+K01810+K00121+K01623+…
Metabolism	Amino acid metabolism	Lysine degradation	128	ko00310	Unigene0000380;Unigene0001220;Unigene0002460;Unigene0003096;Unigene0003254;Unigene0003379;Unigene0003396;Unigene0003829;Unigene0004951;Unigene0005266;Unigene0006257;Unigene0006284;Unigene0006843;Unigene0008184;Unigene0008287;Unigene0012039;Unigene0012263;Unigene0012307;Unigene0012341;Unigene0013824;Unigene0014195;Unigene0014984;Unigene0015143;Unigene0015314;Unigene0017685;Unigene0018172;Unigene00…	K15588+K11423+K00149+K00825+K11703+K11422+K11428+K00164+K00128+K13645+K14959+K18494+K07514+K11425+K11703+K11421+K00128+K14085+K14085+K00164+K13646+K00022+K07515+K11703+K09188+K11703+K11703+K00471+K00252+K00474+K00626+K00149+K00164+K11422+K11703+K11703+K11425+K00626+K00128+K07515+K11428+K00149+K00128+K00128+K00128+K00149+K00658+K11428+K11428+K00306+K00128+K11428+K07515+K00306+K07511+K11433+K00149+…
Metabolism	Lipid metabolism	Glycerolipid metabolism	116	ko00561	Unigene0000390;Unigene0000410;Unigene0002409;Unigene0002460;Unigene0003902;Unigene0004951;Unigene0005430;Unigene0006609;Unigene0008817;Unigene0009216;Unigene0009561;Unigene0009666;Unigene0012263;Unigene0012307;Unigene0012341;Unigene0013630;Unigene0013793;Unigene0016316;Unigene0017276;Unigene0018570;Unigene0020629;Unigene0022674;Unigene0023128;Unigene0024145;Unigene0024818;Unigene0027088;Unigene00…	K13506+K00901+K01046+K00149+K00901+K00128+K00901+K01080+K00901+K19007+K11160+K01046+K00128+K14085+K14085+K00901+K12298+K01080+K00629+K01059+K00901+K00011+K00149+K11160+K13523+K13517+K00128+K00901+K00149+K00128+K00128+K00128+K16816+K00149+K00864+K00629+K00629+K00901+K01046+K01046+K14457+K00002+K14457+K00128+K00011+K00901+K11155+K01080+K01080+K13513+K13513+K00149+K00128+K09881+K14085+K00901+K00863+…
Metabolism	Lipid metabolism	Sphingolipid metabolism	107	ko00600	Unigene0000356;Unigene0000811;Unigene0000850;Unigene0001807;Unigene0002141;Unigene0002386;Unigene0003016;Unigene0004687;Unigene0005324;Unigene0006225;Unigene0006609;Unigene0009549;Unigene0009683;Unigene0011993;Unigene0012678;Unigene0012695;Unigene0014686;Unigene0014918;Unigene0015846;Unigene0016316;Unigene0016603;Unigene0020776;Unigene0021835;Unigene0023165;Unigene0023211;Unigene0023327;Unigene00…	K12354+K12351+K04710+K04717+K04714+K12357+K00654+K04710+K04718+K04710+K01080+K04712+K12354+K04628+K12354+K04714+K04710+K01202+K04710+K01080+K04711+K04718+K12351+K01441+K00720+K04716+K00654+K00654+K04712+K12354+K12354+K12354+K12354+K12357+K01019+K01134+K12354+K12354+K12354+K12354+K12354+K12354+K12354+K12354+K01634+K12354+K12354+K12357+K12354+K04714+K04714+K01134+K01019+K04718+K04710+K01080+K01080+…
Metabolism	Amino acid metabolism	Valine, leucine and isoleucine degradation	106	ko00280	Unigene0002460;Unigene0004951;Unigene0006843;Unigene0008970;Unigene0009233;Unigene0010272;Unigene0012263;Unigene0012264;Unigene0012307;Unigene0012341;Unigene0014984;Unigene0015143;Unigene0017530;Unigene0019922;Unigene0019979;Unigene0020029;Unigene0020581;Unigene0021213;Unigene0021563;Unigene0021711;Unigene0022025;Unigene0022189;Unigene0023128;Unigene0025656;Unigene0027178;Unigene0027472;Unigene00…	K00149+K00128+K07514+K00166+K05605+K01027+K00128+K00157+K14085+K14085+K00022+K07515+K09699+K00826+K01969+K01640+K01907+K01847+K09478+K00253+K13524+K00626+K00149+K00626+K00248+K00128+K07515+K18660+K00149+K01847+K00128+K00128+K07509+K07509+K00128+K01027+K01027+K09699+K09699+K00149+K00248+K01847+K01847+K00020+K07508+K03334+K03334+K08683+K05607+K00140+K07509+K00128+K01966+K01641+K07515+K00249+K01640+…
Metabolism	Global and Overview	Fatty acid metabolism	105	ko01212	Unigene0000027;Unigene0003416;Unigene0003586;Unigene0005635;Unigene0006415;Unigene0006680;Unigene0006843;Unigene0007485;Unigene0007914;Unigene0008630;Unigene0012243;Unigene0014937;Unigene0014984;Unigene0015143;Unigene0016386;Unigene0016448;Unigene0017240;Unigene0017241;Unigene0018350;Unigene0020217;Unigene0021563;Unigene0022189;Unigene0023432;Unigene0023517;Unigene0025656;Unigene0025979;Unigene00…	K11262+K15013+K01897+K01897+K01074+K10203+K07514+K01074+K10258+K00665+K10703+K10703+K00022+K07515+K00665+K01897+K07512+K07512+K01074+K10258+K09478+K00626+K10203+K08765+K00626+K00645+K00248+K07515+K00665+K07509+K07509+K00248+K01897+K01897+K01897+K01897+K09458+K07508+K10258+K10258+K10258+K07509+K01897+K10203+K10703+K08765+K08765+K08765+K00255+K07515+K00249+K07753+K01897+K07511+K00507+K01897+K10703+…
Metabolism	Carbohydrate metabolism	Starch and sucrose metabolism	104	ko00500	Unigene0001027;Unigene0001067;Unigene0001991;Unigene0006533;Unigene0007288;Unigene0007956;Unigene0008699;Unigene0008725;Unigene0009794;Unigene0010216;Unigene0010327;Unigene0012547;Unigene0014804;Unigene0015915;Unigene0021556;Unigene0023654;Unigene0023872;Unigene0027236;Unigene0028746;Unigene0032003;Unigene0033314;Unigene0033711;Unigene0036868;Unigene0037005;Unigene0037079;Unigene0037081;Unigene00…	K12316+K12317+K00699+K00699+K01810+K01196+K14756+K00844+K01084+K00699+K01196+K01196+K00688+K00693+K01810+K14756+K00699+K00699+K01810+K12047+K08678+K00699+K12047+K01835+K00688+K00688+K01194+K01195+K12047+K00688+K00688+K00688+K00688+K00688+K00688+K00688+K00688+K01187+K01810+K05349+K05349+K01176+K01176+K01513+K01513+K01195+K12407+K12407+K12407+K01084+K01084+K01196+K00844+K00963+K08678+K01810+K12047+…
Metabolism	Amino acid metabolism	Arginine and proline metabolism	101	ko00330	Unigene0000117;Unigene0002460;Unigene0004738;Unigene0004951;Unigene0005022;Unigene0006366;Unigene0008674;Unigene0010252;Unigene0012263;Unigene0012307;Unigene0012341;Unigene0012456;Unigene0012831;Unigene0013232;Unigene0013850;Unigene0014595;Unigene0014711;Unigene0019696;Unigene0023128;Unigene0024965;Unigene0025560;Unigene0026689;Unigene0027472;Unigene0027854;Unigene0027855;Unigene0029625;Unigene00…	K00318+K00149+K00802+K00128+K12259+K00933+K13241+K13240+K00128+K14085+K14085+K12259+K00286+K00274+K01476+K00542+K00472+K00797+K00149+K14455+K18384+K01581+K00128+K01480+K01480+K01581+K13241+K01581+K00673+K00149+K00128+K13241+K00128+K12657+K00128+K00149+K00819+K01581+K13241+K13241+K13241+K13241+K00933+K00286+K00286+K18123+K00273+K00933+K00933+K00933+K01581+K00128+K00819+K01581+K14455+K14455+K00274+…
Metabolism	Metabolism of other amino acids	Glutathione metabolism	100	ko00480	Unigene0000828;Unigene0003909;Unigene0004567;Unigene0004738;Unigene0006417;Unigene0006719;Unigene0007185;Unigene0017157;Unigene0018457;Unigene0019696;Unigene0019892;Unigene0020145;Unigene0021201;Unigene0021495;Unigene0026689;Unigene0029495;Unigene0029625;Unigene0031138;Unigene0031139;Unigene0032248;Unigene0035913;Unigene0037991;Unigene0038119;Unigene0038120;Unigene0038121;Unigene0039718;Unigene00…	K11140+K01469+K11140+K00802+K18592+K00432+K00799+K00799+K00799+K00797+K00799+K18592+K00432+K11140+K01581+K00033+K01581+K00799+K00799+K01581+K00383+K00432+K11140+K11140+K11140+K01581+K18592+K00383+K11140+K11140+K11140+K00682+K00682+K00682+K00031+K00031+K01581+K00799+K00799+K18592+K00799+K00799+K00033+K00033+K00033+K01581+K00031+K00799+K00799+K00432+K00432+K05361+K00799+K10807+K10807+K00432+K00432+…
Metabolism	Carbohydrate metabolism	Pyruvate metabolism	100	ko00620	Unigene0000027;Unigene0001662;Unigene0002358;Unigene0002460;Unigene0004951;Unigene0005211;Unigene0006813;Unigene0012263;Unigene0012307;Unigene0012341;Unigene0012819;Unigene0015460;Unigene0015668;Unigene0016631;Unigene0020740;Unigene0022189;Unigene0023128;Unigene0023256;Unigene0025656;Unigene0026139;Unigene0027472;Unigene0028373;Unigene0029733;Unigene0030367;Unigene0030489;Unigene0030945;Unigene00…	K11262+K00027+K00049+K00149+K00128+K01679+K13997+K00128+K14085+K14085+K01958+K00029+K00161+K01946+K01895+K00626+K00149+K01958+K00626+K00102+K00128+K01679+K01679+K03778+K00049+K01679+K00873+K01676+K01676+K00149+K00128+K00128+K01676+K01676+K00027+K00029+K00128+K00149+K01649+K01512+K00161+K01649+K00873+K00873+K01069+K01069+K01676+K01759+K13997+K00162+K00128+K01596+K00026+K00873+K01512+K00049+K00049+…
Metabolism	Lipid metabolism	Fatty acid degradation	96	ko00071	Unigene0002460;Unigene0003416;Unigene0003586;Unigene0004951;Unigene0005635;Unigene0006843;Unigene0012263;Unigene0012307;Unigene0012341;Unigene0014984;Unigene0015143;Unigene0016448;Unigene0021563;Unigene0021686;Unigene0022189;Unigene0023128;Unigene0023517;Unigene0025656;Unigene0027178;Unigene0027472;Unigene0029029;Unigene0029238;Unigene0029903;Unigene0031239;Unigene0031240;Unigene0032345;Unigene00…	K00149+K15013+K01897+K00128+K01897+K07514+K00128+K14085+K14085+K00022+K07515+K01897+K09478+K00252+K00626+K00149+K08765+K00626+K00248+K00128+K07515+K13951+K13238+K00121+K00121+K00149+K00128+K00128+K07509+K07509+K00128+K00149+K13951+K00248+K01897+K00121+K01897+K00121+K01897+K01897+K07508+K07509+K01897+K00128+K08765+K08765+K08765+K00255+K07515+K00249+K00121+K01897+K07511+K01897+K00149+K00128+K14085+…
Metabolism	Carbohydrate metabolism	Amino sugar and nucleotide sugar metabolism	91	ko00520	Unigene0000309;Unigene0000379;Unigene0001359;Unigene0001534;Unigene0007288;Unigene0008725;Unigene0009823;Unigene0011288;Unigene0012420;Unigene0015980;Unigene0021556;Unigene0023673;Unigene0027654;Unigene0027655;Unigene0028746;Unigene0029268;Unigene0033314;Unigene0036338;Unigene0036339;Unigene0037005;Unigene0039564;Unigene0039566;Unigene0041767;Unigene0041899;Unigene0042833;Unigene0042834;Unigene00…	K08080+K01836+K01809+K12373+K01810+K00844+K00965+K02377+K16190+K02564+K01810+K01183+K01711+K01711+K01810+K01791+K08678+K02564+K02564+K01835+K01443+K01443+K01784+K01810+K01809+K01809+K01097+K00965+K00849+K00849+K12407+K12407+K12407+K00820+K08080+K00820+K00844+K00963+K08678+K01810+K02564+K00983+K00326+K00698+K01711+K05304+K01836+K00326+K01183+K01183+K17497+K01443+K12409+K00621+K00012+K16190+K01835+…
Metabolism	Glycan biosynthesis and metabolism	N-Glycan biosynthesis	89	ko00510	Unigene0001209;Unigene0001360;Unigene0003329;Unigene0007175;Unigene0009699;Unigene0009820;Unigene0009845;Unigene0014975;Unigene0015724;Unigene0018969;Unigene0021916;Unigene0025968;Unigene0026694;Unigene0033794;Unigene0034946;Unigene0040264;Unigene0044517;Unigene0046401;Unigene0046914;Unigene0047079;Unigene0047080;Unigene0049561;Unigene0050600;Unigene0052648;Unigene0053040;Unigene0053244;Unigene00…	K00738+K07968+K01230+K07966+K13748+K00721+K12669+K03846+K01230+K12666+K03850+K00737+K00726+K05546+K05546+K07252+K13748+K12669+K12668+K00737+K00737+K01230+K03849+K00717+K07441+K03844+K07966+K03848+K07151+K09659+K00729+K00902+K07966+K12667+K07432+K01230+K00738+K00738+K00738+K03850+K03850+K09658+K12666+K01001+K03843+K03846+K03846+K03846+K03846+K03846+K03846+K03846+K12670+K00779+K00736+K07432+K05546+…
Metabolism	Carbohydrate metabolism	Fructose and mannose metabolism	88	ko00051	Unigene0001359;Unigene0003694;Unigene0004144;Unigene0006205;Unigene0007968;Unigene0008725;Unigene0010016;Unigene0011188;Unigene0011288;Unigene0013227;Unigene0015285;Unigene0017046;Unigene0021270;Unigene0022674;Unigene0023788;Unigene0027126;Unigene0027654;Unigene0027655;Unigene0028543;Unigene0029807;Unigene0033639;Unigene0035063;Unigene0035903;Unigene0035904;Unigene0036778;Unigene0036779;Unigene00…	K01809+K00850+K01803+K19030+K00850+K00844+K00850+K00008+K02377+K00846+K01805+K01623+K01803+K00011+K19030+K00850+K01711+K01711+K00008+K03841+K03841+K00008+K01805+K01805+K03841+K03841+K12661+K12661+K00850+K00850+K00850+K01809+K01809+K01623+K01623+K00850+K00850+K00846+K01803+K01803+K14634+K00011+K00844+K03841+K14634+K14634+K14634+K01711+K01623+K01623+K17497+K19028+K19029+K00100+K19030+K19030+K01623+…
Metabolism	Lipid metabolism	Arachidonic acid metabolism	84	ko00590	Unigene0000098;Unigene0000130;Unigene0003266;Unigene0003267;Unigene0003812;Unigene0004998;Unigene0005034;Unigene0006417;Unigene0006719;Unigene0007733;Unigene0008879;Unigene0009041;Unigene0009547;Unigene0016086;Unigene0016896;Unigene0018576;Unigene0019120;Unigene0020145;Unigene0021201;Unigene0029132;Unigene0029249;Unigene0037991;Unigene0039838;Unigene0039852;Unigene0043194;Unigene0043882;Unigene00…	K11987+K07418+K16342+K16342+K00461+K00807+K07422+K18592+K00432+K16342+K11987+K14621+K01830+K00461+K16342+K01832+K01830+K18592+K00432+K16342+K16342+K00432+K16342+K18592+K01830+K01047+K01254+K16342+K01047+K01047+K18592+K01047+K00079+K15730+K01047+K01047+K15717+K16342+K00432+K00432+K15729+K00432+K00432+K07418+K07418+K07418+K07418+K01047+K00079+K07418+K07418+K07418+K00509+K01831+K16817+K16343+K16342+…
Metabolism	Amino acid metabolism	Tryptophan metabolism	84	ko00380	Unigene0001081;Unigene0002460;Unigene0003096;Unigene0003829;Unigene0004951;Unigene0006843;Unigene0007283;Unigene0008853;Unigene0008860;Unigene0012263;Unigene0012264;Unigene0012307;Unigene0012341;Unigene0012796;Unigene0013232;Unigene0013824;Unigene0014984;Unigene0015143;Unigene0017311;Unigene0021686;Unigene0021739;Unigene0022189;Unigene0023128;Unigene0023172;Unigene0025656;Unigene0027472;Unigene00…	K01593+K00149+K00825+K00164+K00128+K07514+K01432+K00453+K00669+K00128+K00157+K14085+K14085+K00486+K00274+K00164+K00022+K07515+K01556+K00252+K00669+K00626+K00149+K00164+K00626+K00128+K07515+K00149+K00128+K00128+K00128+K00149+K00453+K00453+K00816+K00562+K07410+K03392+K03334+K03334+K00543+K00502+K00452+K00128+K00274+K07515+K00816+K07511+K00149+K00128+K14085+K00543+K01432+K00128+K11182+K00502+K00128+…
Metabolism	Lipid metabolism	Ether lipid metabolism	81	ko00565	Unigene0003266;Unigene0003267;Unigene0004373;Unigene0006609;Unigene0007733;Unigene0009013;Unigene0009041;Unigene0011993;Unigene0014560;Unigene0016316;Unigene0016896;Unigene0021104;Unigene0021955;Unigene0022901;Unigene0023613;Unigene0023995;Unigene0025224;Unigene0025769;Unigene0029132;Unigene0029249;Unigene0031723;Unigene0039838;Unigene0043882;Unigene0045617;Unigene0047416;Unigene0049451;Unigene00…	K16342+K16342+K00993+K01080+K16342+K01115+K14621+K04628+K01122+K01080+K16342+K16860+K01062+K01115+K08743+K13510+K16794+K16795+K16342+K16342+K01019+K16342+K01047+K16342+K16795+K01047+K01047+K01047+K01047+K13510+K01047+K16342+K13644+K01019+K01062+K01047+K01080+K01080+K16794+K16860+K01122+K01122+K00994+K16817+K16343+K16794+K13512+K16342+K16342+K01080+K16342+K16860+K01047+K13510+K04628+K01080+K01080+…
Metabolism	Amino acid metabolism	Alanine, aspartate and glutamate metabolism	81	ko00250	Unigene0001686;Unigene0002000;Unigene0002006;Unigene0014513;Unigene0015191;Unigene0016245;Unigene0019541;Unigene0022025;Unigene0024965;Unigene0028462;Unigene0029609;Unigene0030542;Unigene0030543;Unigene0030544;Unigene0030545;Unigene0031879;Unigene0031880;Unigene0032654;Unigene0034539;Unigene0034924;Unigene0036131;Unigene0037210;Unigene0041153;Unigene0041993;Unigene0042064;Unigene0042755;Unigene00…	K01580+K00272+K00830+K01425+K01425+K00764+K01425+K13524+K14455+K01756+K00814+K00814+K00814+K00814+K00814+K00264+K00264+K00264+K00264+K00814+K00139+K01953+K00264+K01940+K00264+K01580+K01580+K01756+K01939+K03334+K03334+K01755+K01580+K01948+K01948+K01948+K01948+K01948+K14455+K00820+K14455+K00820+K14454+K00830+K01425+K00814+K01425+K01580+K01580+K00294+K01939+K01940+K01425+K01953+K01953+K18309+K01915+…
Metabolism	Amino acid metabolism	Cysteine and methionine metabolism	77	ko00270	Unigene0000760;Unigene0002256;Unigene0003722;Unigene0004277;Unigene0004738;Unigene0013119;Unigene0015948;Unigene0018384;Unigene0019696;Unigene0019922;Unigene0022304;Unigene0024965;Unigene0032116;Unigene0032551;Unigene0033803;Unigene0035019;Unigene0036195;Unigene0036196;Unigene0036197;Unigene0037678;Unigene0039248;Unigene0042033;Unigene0042034;Unigene0042035;Unigene0047879;Unigene0047880;Unigene00…	K00789+K00789+K01251+K17399+K00802+K00815+K00815+K00789+K00797+K00826+K17399+K14455+K00549+K01011+K01758+K00548+K00815+K00815+K00815+K00456+K01697+K00548+K00548+K00548+K03334+K03334+K17989+K00544+K08964+K08964+K00026+K14455+K14455+K14454+K08967+K01011+K00772+K00016+K17398+K00025+K00025+K01251+K01251+K00826+K00826+K00826+K01697+K11205+K00789+K00789+K00789+K00789+K00789+K09880+K01251+K11204+K11204+…
Metabolism	Metabolism of cofactors and vitamins	Retinol metabolism	74	ko00830	Unigene0001991;Unigene0002074;Unigene0006533;Unigene0006611;Unigene0010216;Unigene0012264;Unigene0015426;Unigene0016379;Unigene0023190;Unigene0023872;Unigene0025514;Unigene0027236;Unigene0028461;Unigene0029238;Unigene0031239;Unigene0031240;Unigene0033366;Unigene0033711;Unigene0034501;Unigene0036737;Unigene0037953;Unigene0040345;Unigene0041124;Unigene0042752;Unigene0043036;Unigene0043743;Unigene00…	K00699+K11150+K00699+K09516+K00699+K00157+K12664+K00678+K11157+K00699+K11150+K00699+K00061+K13951+K00121+K00121+K07249+K00699+K07249+K07437+K13951+K00121+K11147+K00121+K09516+K09516+K11147+K00061+K00061+K00061+K11146+K12665+K12665+K12665+K11151+K11151+K07249+K00699+K00121+K15734+K11155+K00515+K11158+K00678+K15734+K00699+K11153+K00515+K11151+K00699+K00699+K00121+K11146+K11155+K11158+K11158+K11150+…
Metabolism	Amino acid metabolism	Glycine, serine and threonine metabolism	73	ko00260	Unigene0001048;Unigene0002006;Unigene0002358;Unigene0004632;Unigene0006042;Unigene0009597;Unigene0012307;Unigene0012341;Unigene0013232;Unigene0013731;Unigene0014595;Unigene0019066;Unigene0019785;Unigene0020152;Unigene0020497;Unigene0021246;Unigene0023779;Unigene0028799;Unigene0029162;Unigene0029719;Unigene0030117;Unigene0030489;Unigene0032938;Unigene0033803;Unigene0034271;Unigene0035440;Unigene00…	K02437+K00830+K00049+K00281+K00600+K00276+K14085+K14085+K00274+K01754+K00542+K00281+K00281+K01079+K01620+K00314+K01834+K00605+K15633+K00639+K00108+K00049+K01620+K01758+K00639+K15789+K00639+K01697+K01834+K01834+K00552+K00306+K00273+K17989+K00108+K00600+K00639+K00544+K00058+K01834+K01754+K01754+K00274+K00830+K00643+K00306+K00049+K00049+K00049+K01837+K00315+K01620+K01620+K02437+K14085+K15788+K15788+…
Metabolism	Xenobiotics biodegradation and metabolism	Drug metabolism - other enzymes	73	ko00983	Unigene0001124;Unigene0001991;Unigene0003877;Unigene0006533;Unigene0009599;Unigene0009856;Unigene0010216;Unigene0013294;Unigene0016399;Unigene0018490;Unigene0019193;Unigene0019210;Unigene0019849;Unigene0020316;Unigene0023872;Unigene0025082;Unigene0025207;Unigene0027236;Unigene0027564;Unigene0033403;Unigene0033711;Unigene0034538;Unigene0035834;Unigene0036612;Unigene0037039;Unigene0037752;Unigene00…	K01489+K00699+K03927+K00699+K00106+K00876+K00699+K00857+K00876+K00857+K00876+K00876+K00876+K00876+K00699+K00207+K00760+K00699+K00106+K00760+K00699+K00207+K01489+K00088+K01464+K01195+K03927+K00106+K00207+K00106+K00758+K00106+K00876+K01195+K00622+K01519+K13421+K00876+K00699+K00760+K00758+K01464+K00699+K00207+K01195+K01195+K00207+K00207+K00088+K00699+K00699+K00857+K00699+K00760+K03927+K03927+K00699+…
Metabolism	Carbohydrate metabolism	Galactose metabolism	70	ko00052	Unigene0001027;Unigene0001067;Unigene0003694;Unigene0007175;Unigene0007968;Unigene0008725;Unigene0009794;Unigene0009823;Unigene0010016;Unigene0022674;Unigene0027126;Unigene0032003;Unigene0036868;Unigene0037005;Unigene0037189;Unigene0037190;Unigene0037191;Unigene0037971;Unigene0040786;Unigene0041520;Unigene0041767;Unigene0043905;Unigene0043906;Unigene0043907;Unigene0043908;Unigene0045547;Unigene00…	K12316+K12317+K00850+K07966+K00850+K00844+K01084+K00965+K00850+K00011+K00850+K12047+K12047+K01835+K00850+K00850+K00850+K12047+K01187+K01785+K01784+K01229+K01229+K01229+K01229+K00850+K00850+K00965+K00849+K00849+K00011+K12407+K12407+K12407+K01084+K01084+K07966+K00844+K00963+K12047+K12316+K12316+K12316+K07966+K01189+K12309+K01785+K01835+K12316+K12316+K12047+K12047+K12047+K00850+K00963+K12309+K15779+…
Metabolism	Carbohydrate metabolism	Pentose phosphate pathway	67	ko00030	Unigene0003694;Unigene0005069;Unigene0007288;Unigene0007968;Unigene0010016;Unigene0017046;Unigene0021556;Unigene0022647;Unigene0023262;Unigene0024404;Unigene0027126;Unigene0028202;Unigene0028746;Unigene0029495;Unigene0029807;Unigene0032232;Unigene0033639;Unigene0035037;Unigene0035623;Unigene0035924;Unigene0036778;Unigene0036779;Unigene0037005;Unigene0037189;Unigene0037190;Unigene0037191;Unigene00…	K00850+K01053+K01810+K00850+K00850+K01623+K01810+K13937+K00615+K01807+K00850+K00852+K01810+K00033+K03841+K00616+K03841+K01783+K00616+K00852+K03841+K03841+K01835+K00850+K00850+K00850+K01810+K01623+K01623+K01783+K00850+K00850+K01619+K00033+K00033+K00033+K03841+K01810+K00852+K01623+K01057+K01623+K01783+K01783+K00948+K00948+K01835+K01623+K00850+K00948+K15779+K15779+K01623+K00036+K00850+K01623+K00615+…
Metabolism	Carbohydrate metabolism	Citrate cycle (TCA cycle)	65	ko00020	Unigene0003829;Unigene0005211;Unigene0006813;Unigene0009731;Unigene0012819;Unigene0013824;Unigene0015668;Unigene0020225;Unigene0023172;Unigene0023256;Unigene0027288;Unigene0028373;Unigene0029733;Unigene0029801;Unigene0030945;Unigene0031980;Unigene0032282;Unigene0032283;Unigene0034193;Unigene0034194;Unigene0037084;Unigene0037085;Unigene0037892;Unigene0042354;Unigene0042832;Unigene0047875;Unigene00…	K00164+K01679+K13997+K01899+K01958+K00164+K00161+K00030+K00164+K01958+K00234+K01679+K01679+K00236+K01679+K00030+K01676+K01676+K01676+K01676+K00234+K00234+K00161+K00658+K01676+K00031+K00031+K13997+K00162+K01596+K01900+K00026+K00031+K00235+K00030+K01596+K01647+K00627+K00658+K00025+K00025+K00237+K01681+K01681+K00235+K01900+K00161+K00382+K01681+K01958+K01958+K01958+K00030+K00237+K00025+K00030+K01648+…
Metabolism	Xenobiotics biodegradation and metabolism	Metabolism of xenobiotics by cytochrome P450	62	ko00980	Unigene0001991;Unigene0006533;Unigene0007185;Unigene0007607;Unigene0007608;Unigene0010216;Unigene0017157;Unigene0017525;Unigene0018457;Unigene0019892;Unigene0023872;Unigene0027236;Unigene0029238;Unigene0031138;Unigene0031139;Unigene0031239;Unigene0031240;Unigene0031694;Unigene0033711;Unigene0036835;Unigene0037953;Unigene0040345;Unigene0041766;Unigene0042752;Unigene0047792;Unigene0050765;Unigene00…	K00699+K00699+K00799+K00078+K00078+K00699+K00799+K15303+K00799+K00799+K00699+K00699+K13951+K00799+K00799+K00121+K00121+K15680+K00699+K00078+K13951+K00121+K07410+K00121+K00078+K00799+K00799+K00078+K00799+K00079+K00799+K01253+K00799+K00799+K00799+K00699+K00121+K00079+K00129+K00699+K00799+K00799+K00699+K00799+K00799+K00699+K00121+K00699+K07410+K00129+K00699+K01253+K00799+K13299+K00799+K07408+K07408+…
Metabolism	Amino acid metabolism	Tyrosine metabolism	62	ko00350	Unigene0001081;Unigene0009144;Unigene0009147;Unigene0009597;Unigene0012264;Unigene0012357;Unigene0013119;Unigene0013232;Unigene0015948;Unigene0016315;Unigene0024849;Unigene0024965;Unigene0027705;Unigene0029238;Unigene0031239;Unigene0031240;Unigene0035979;Unigene0036195;Unigene0036196;Unigene0036197;Unigene0037953;Unigene0040055;Unigene0040056;Unigene0040345;Unigene0040761;Unigene0042752;Unigene00…	K01593+K00457+K00545+K00276+K00157+K00501+K00815+K00274+K00815+K07253+K01827+K14455+K00553+K13951+K00121+K00121+K00503+K00815+K00815+K00815+K13951+K01557+K01557+K00121+K01557+K00121+K00503+K00506+K00431+K00501+K03334+K03334+K01800+K00431+K00431+K14455+K14455+K00274+K14454+K00457+K01555+K00431+K00431+K00121+K00129+K01827+K00451+K00451+K00121+K00506+K00545+K14454+K00157+K00157+K00157+K00129+K01827+…
Metabolism	Metabolism of other amino acids	beta-Alanine metabolism	61	ko00410	Unigene0001686;Unigene0002460;Unigene0004738;Unigene0004951;Unigene0005022;Unigene0006843;Unigene0009233;Unigene0009597;Unigene0012263;Unigene0012307;Unigene0012341;Unigene0012456;Unigene0015143;Unigene0019696;Unigene0022025;Unigene0023128;Unigene0025082;Unigene0027472;Unigene0029029;Unigene0032345;Unigene0033365;Unigene0033754;Unigene0034502;Unigene0034538;Unigene0035406;Unigene0037039;Unigene00…	K01580+K00149+K00802+K00128+K12259+K07514+K05605+K00276+K00128+K14085+K14085+K12259+K07515+K00797+K13524+K00149+K00207+K00128+K07515+K00149+K00128+K00128+K00128+K00207+K00149+K01464+K00207+K01580+K01580+K00140+K00128+K01580+K07515+K00249+K01580+K00129+K07511+K01580+K00149+K01464+K00128+K14085+K00207+K00128+K00207+K00207+K05605+K00128+K00128+K07515+K01578+K08660+K00129+K12259+K01431+K00149+K00149+…
Metabolism	Carbohydrate metabolism	Glyoxylate and dicarboxylate metabolism	59	ko00630	Unigene0001048;Unigene0002006;Unigene0002358;Unigene0004632;Unigene0004969;Unigene0006042;Unigene0007283;Unigene0019066;Unigene0019785;Unigene0020353;Unigene0021213;Unigene0022189;Unigene0024424;Unigene0025656;Unigene0028799;Unigene0030489;Unigene0033203;Unigene0033205;Unigene0039857;Unigene0039858;Unigene0046115;Unigene0049237;Unigene0053388;Unigene0054630;Unigene0055615;Unigene0057794;Unigene00…	K02437+K00830+K00049+K00281+K19269+K00600+K01432+K00281+K00281+K11517+K01847+K00626+K11517+K00626+K00605+K00049+K01816+K01847+K01847+K01847+K18123+K00600+K01966+K00026+K00830+K00049+K00049+K00049+K01816+K01965+K02437+K01647+K15788+K15788+K00025+K00025+K01432+K01681+K01681+K01638+K11517+K00382+K01681+K03781+K01915+K00025+K19269+K19269+K01965+K00626+K00382+K00605+K01915+K01915+K05606+K00382+K00626+…
Metabolism	Amino acid metabolism	Arginine biosynthesis	58	ko00220	Unigene0008674;Unigene0010252;Unigene0013850;Unigene0014513;Unigene0015191;Unigene0019541;Unigene0024965;Unigene0029609;Unigene0030542;Unigene0030543;Unigene0030544;Unigene0030545;Unigene0031820;Unigene0033556;Unigene0034924;Unigene0034992;Unigene0034994;Unigene0035984;Unigene0037682;Unigene0041774;Unigene0041933;Unigene0041934;Unigene0041935;Unigene0041993;Unigene0048088;Unigene0053861;Unigene00…	K13241+K13240+K01476+K01425+K01425+K01425+K14455+K00814+K00814+K00814+K00814+K00814+K13241+K13241+K00814+K00611+K00611+K00611+K00611+K13241+K13241+K13241+K13241+K01940+K01755+K01948+K01948+K01948+K01948+K01948+K14455+K14455+K14454+K01425+K00814+K01425+K01476+K14677+K11067+K01940+K01425+K01915+K00261+K00814+K01425+K01425+K14454+K00814+K01425+K01915+K01425+K01915+K01425+K00611+K11067+K00261+K00814+…
Metabolism	Carbohydrate metabolism	Pentose and glucuronate interconversions	57	ko00040	Unigene0001991;Unigene0004951;Unigene0006533;Unigene0007607;Unigene0007608;Unigene0008699;Unigene0009785;Unigene0010216;Unigene0011188;Unigene0012263;Unigene0012420;Unigene0015285;Unigene0022674;Unigene0023654;Unigene0023872;Unigene0027236;Unigene0027472;Unigene0028543;Unigene0032492;Unigene0033365;Unigene0033711;Unigene0033754;Unigene0034502;Unigene0035037;Unigene0035063;Unigene0035903;Unigene00…	K00699+K00128+K00699+K00078+K00078+K14756+K00854+K00699+K00008+K00128+K16190+K01805+K00011+K14756+K00699+K00699+K00128+K00008+K03331+K00128+K00699+K00128+K00128+K01783+K00008+K01805+K01805+K00078+K01195+K01783+K00002+K00078+K01195+K00078+K00128+K00011+K00963+K00854+K00699+K13247+K00128+K03331+K00699+K01195+K01195+K00128+K01783+K01783+K00128+K00128+K00699+K00699+K00012+K16190+K00963+K00699+K00699
Metabolism	Metabolism of cofactors and vitamins	Nicotinate and nicotinamide metabolism	56	ko00760	Unigene0003375;Unigene0004531;Unigene0005242;Unigene0006484;Unigene0012264;Unigene0015550;Unigene0016116;Unigene0016754;Unigene0016828;Unigene0020818;Unigene0021486;Unigene0023196;Unigene0027767;Unigene0036397;Unigene0037040;Unigene0042014;Unigene0042015;Unigene0046529;Unigene0048697;Unigene0048698;Unigene0050123;Unigene0050861;Unigene0050931;Unigene0052111;Unigene0052690;Unigene0055913;Unigene00…	K03462+K03462+K03783+K01081+K00157+K06210+K01950+K03783+K01081+K01081+K00858+K01081+K01242+K00322+K00541+K00323+K00323+K03783+K01513+K01513+K00763+K01081+K03783+K10524+K06210+K10524+K10524+K10524+K10524+K00858+K00858+K03426+K03426+K01081+K00323+K03783+K01081+K03783+K01081+K01081+K01081+K00157+K00157+K00157+K01081+K06210+K01081+K00858+K01081+K01081+K01081+K01513+K10524+K01081+K01081+K00157
Metabolism	Xenobiotics biodegradation and metabolism	Drug metabolism - cytochrome P450	55	ko00982	Unigene0001991;Unigene0006533;Unigene0007185;Unigene0009857;Unigene0010216;Unigene0012264;Unigene0013232;Unigene0017157;Unigene0018457;Unigene0019892;Unigene0023872;Unigene0027236;Unigene0029238;Unigene0031138;Unigene0031139;Unigene0031239;Unigene0031240;Unigene0033711;Unigene0037953;Unigene0040345;Unigene0042752;Unigene0050765;Unigene0050766;Unigene0051786;Unigene0053568;Unigene0054835;Unigene00…	K00699+K00699+K00799+K00485+K00699+K00157+K00274+K00799+K00799+K00799+K00699+K00699+K13951+K00799+K00799+K00121+K00121+K00699+K13951+K00121+K00121+K00799+K00799+K00799+K00799+K00799+K00799+K00274+K00799+K00699+K00121+K00129+K00699+K00799+K00799+K00699+K00799+K00799+K00699+K00121+K00699+K00157+K00157+K00157+K00129+K00699+K00799+K13299+K00799+K00485+K00485+K13299+K00799+K00799+K00157
Metabolism	Glycan biosynthesis and metabolism	Glycosaminoglycan biosynthesis - heparan sulfate / heparin	54	ko00534	Unigene0001173;Unigene0002888;Unigene0006743;Unigene0007624;Unigene0009919;Unigene0020760;Unigene0022165;Unigene0022387;Unigene0023241;Unigene0025716;Unigene0026216;Unigene0027282;Unigene0028570;Unigene0033376;Unigene0044877;Unigene0048347;Unigene0051761;Unigene0053942;Unigene0053944;Unigene0054288;Unigene0054555;Unigene0054582;Unigene0059289;Unigene0062991;Unigene0069462;Unigene0071977;Unigene00…	K08103+K07809+K01793+K01024+K07809+K00734+K02514+K00771+K01024+K02366+K00771+K02576+K02514+K02514+K07809+K02514+K07808+K02369+K02369+K02514+K07809+K01024+K02367+K02514+K00771+K02513+K02513+K10158+K10158+K08103+K02366+K08103+K02579+K02577+K02370+K01793+K01793+K02514+K02514+K08102+K02513+K02366+K02366+K00771+K08103+K00733+K02366+K02366+K02366+K02577+K02576+K08103+K08103+K08103
Metabolism	Carbohydrate metabolism	Propanoate metabolism	54	ko00640	Unigene0000027;Unigene0006843;Unigene0008970;Unigene0009233;Unigene0009731;Unigene0015143;Unigene0016631;Unigene0017530;Unigene0017594;Unigene0017741;Unigene0020740;Unigene0021213;Unigene0022025;Unigene0022189;Unigene0025656;Unigene0029029;Unigene0033205;Unigene0035141;Unigene0035142;Unigene0037312;Unigene0039857;Unigene0039858;Unigene0050268;Unigene0053388;Unigene0054521;Unigene0056587;Unigene00…	K11262+K07514+K00166+K05605+K01899+K07515+K01946+K09699+K18426+K01908+K01895+K01847+K13524+K00626+K00626+K07515+K01847+K09699+K09699+K01908+K01847+K01847+K00140+K01966+K01900+K07515+K00249+K01965+K07511+K00016+K05605+K01900+K00382+K01895+K07515+K01578+K09699+K01965+K00167+K01895+K00016+K00626+K01895+K09699+K00382+K11262+K00016+K05606+K11262+K00382+K00626+K01899+K00626+K07511
Metabolism	Lipid metabolism	Steroid hormone biosynthesis	53	ko00140	Unigene0000353;Unigene0001002;Unigene0001580;Unigene0001991;Unigene0004195;Unigene0005059;Unigene0006533;Unigene0009147;Unigene0009899;Unigene0010216;Unigene0012404;Unigene0017618;Unigene0023351;Unigene0023872;Unigene0027236;Unigene0031694;Unigene0033711;Unigene0035069;Unigene0038134;Unigene0041766;Unigene0041908;Unigene0043834;Unigene0048937;Unigene0053477;Unigene0054156;Unigene0057756;Unigene00…	K07430+K00512+K00070+K00699+K00498+K10207+K00699+K00545+K12344+K00699+K00071+K01015+K07434+K00699+K00699+K15680+K00699+K07414+K01015+K07410+K01015+K07434+K13368+K00497+K00489+K01015+K00699+K00489+K01131+K00699+K00044+K00044+K00498+K00498+K10251+K00699+K00699+K00497+K12343+K00545+K00699+K07410+K13373+K12345+K12345+K00699+K10251+K10251+K07408+K07408+K07408+K07408+K13370
Metabolism	Lipid metabolism	Fatty acid elongation	53	ko00062	Unigene0006415;Unigene0006680;Unigene0007485;Unigene0007914;Unigene0008893;Unigene0012243;Unigene0014937;Unigene0014984;Unigene0015143;Unigene0017240;Unigene0017241;Unigene0018350;Unigene0019469;Unigene0020217;Unigene0023432;Unigene0029029;Unigene0033842;Unigene0033843;Unigene0035359;Unigene0035360;Unigene0037792;Unigene0046650;Unigene0047245;Unigene0048518;Unigene0049292;Unigene0049944;Unigene00…	K01074+K10203+K01074+K10258+K17360+K10703+K10703+K00022+K07515+K07512+K07512+K01074+K10249+K10258+K10203+K07515+K07509+K07509+K10249+K10249+K17360+K07508+K10250+K10247+K10247+K10258+K10258+K10258+K07509+K10203+K10703+K10249+K07515+K10249+K07511+K10703+K10703+K10250+K10251+K10258+K10249+K10244+K07515+K10703+K01074+K10205+K10251+K10251+K01068+K01068+K10703+K07512+K07511
Metabolism	Glycan biosynthesis and metabolism	Mucin type O-glycan biosynthesis	52	ko00512	Unigene0000255;Unigene0001035;Unigene0005541;Unigene0007082;Unigene0008370;Unigene0012648;Unigene0018162;Unigene0018290;Unigene0022677;Unigene0033537;Unigene0046937;Unigene0046938;Unigene0049336;Unigene0050674;Unigene0053030;Unigene0053031;Unigene0053376;Unigene0053819;Unigene0057698;Unigene0058728;Unigene0058730;Unigene0059396;Unigene0063619;Unigene0064215;Unigene0064258;Unigene0064259;Unigene00…	K03479+K00710+K03368+K09663+K09662+K09663+K00710+K03368+K00710+K00731+K00780+K00780+K09653+K00710+K00710+K00710+K00780+K00780+K03479+K00710+K00710+K09663+K00710+K09905+K00710+K00710+K00710+K03479+K00731+K03368+K00710+K00710+K00710+K00710+K00710+K00710+K00710+K00710+K00780+K00710+K00710+K00710+K00731+K00710+K00710+K00710+K00710+K00710+K00710+K00731+K00710+K00710
Metabolism	Glycan biosynthesis and metabolism	Other types of O-glycan biosynthesis	50	ko00514	Unigene0000490;Unigene0001360;Unigene0003254;Unigene0007175;Unigene0008287;Unigene0010171;Unigene0014195;Unigene0015314;Unigene0017066;Unigene0018172;Unigene0018186;Unigene0018437;Unigene0023973;Unigene0024140;Unigene0026931;Unigene0042953;Unigene0042954;Unigene0042955;Unigene0055317;Unigene0060779;Unigene0061526;Unigene0062774;Unigene0063642;Unigene0063805;Unigene0067514;Unigene0067515;Unigene00…	K00781+K07968+K11703+K07966+K11703+K13667+K13646+K11703+K03663+K11703+K11703+K13675+K11703+K11703+K03691+K03663+K07635+K07635+K07966+K05948+K07635+K07966+K13676+K05948+K00728+K00728+K13676+K09674+K03691+K03691+K00728+K00779+K13676+K11703+K00735+K00779+K00779+K00779+K05948+K10157+K18134+K07967+K07968+K09661+K00781+K00735+K09667+K09667+K09666+K09666
Metabolism	Metabolism of cofactors and vitamins	Porphyrin and chlorophyll metabolism	50	ko00860	Unigene0001991;Unigene0002632;Unigene0006533;Unigene0010216;Unigene0023868;Unigene0023872;Unigene0027236;Unigene0033711;Unigene0034459;Unigene0035788;Unigene0036005;Unigene0037752;Unigene0039050;Unigene0039241;Unigene0039270;Unigene0040708;Unigene0041271;Unigene0044140;Unigene0046645;Unigene0048538;Unigene0048978;Unigene0055899;Unigene0057411;Unigene0057412;Unigene0057900;Unigene0058694;Unigene00…	K00699+K01772+K00699+K00699+K01749+K00699+K00699+K00699+K00228+K01749+K01749+K01195+K01698+K14735+K00510+K01599+K02257+K00798+K13624+K01599+K01195+K00643+K02259+K02259+K00699+K01698+K01698+K01764+K01764+K00510+K00699+K01195+K01195+K01749+K00228+K01885+K00699+K00699+K05901+K19054+K00214+K02257+K00510+K00699+K01719+K00643+K00699+K00231+K14163+K00510
Metabolism	Carbohydrate metabolism	Butanoate metabolism	49	ko00650	Unigene0001686;Unigene0006843;Unigene0010272;Unigene0012961;Unigene0014984;Unigene0015143;Unigene0017193;Unigene0020029;Unigene0020581;Unigene0022025;Unigene0022189;Unigene0025656;Unigene0027178;Unigene0029029;Unigene0030026;Unigene0034531;Unigene0034968;Unigene0035045;Unigene0036131;Unigene0036173;Unigene0036174;Unigene0038967;Unigene0042755;Unigene0042756;Unigene0052603;Unigene0054240;Unigene00…	K01580+K07514+K01027+K00019+K00022+K07515+K01896+K01640+K01907+K13524+K00626+K00626+K00248+K07515+K00109+K01027+K00019+K01027+K00139+K00109+K00109+K00248+K01580+K01580+K01580+K01641+K07515+K01640+K01580+K07511+K01580+K01640+K01896+K01896+K00019+K00019+K00100+K00109+K07515+K01027+K01027+K00626+K01580+K01027+K00626+K03366+K00248+K00626+K07511
Metabolism	Lipid metabolism	Linoleic acid metabolism	48	ko00591	Unigene0000130;Unigene0003266;Unigene0003267;Unigene0007733;Unigene0009041;Unigene0016896;Unigene0029132;Unigene0029249;Unigene0039838;Unigene0043882;Unigene0045617;Unigene0049451;Unigene0049452;Unigene0051165;Unigene0053597;Unigene0054893;Unigene0055391;Unigene0058667;Unigene0058668;Unigene0058669;Unigene0058670;Unigene0059112;Unigene0061423;Unigene0061424;Unigene0061425;Unigene0067451;Unigene00…	K07418+K16342+K16342+K16342+K14621+K16342+K16342+K16342+K16342+K01047+K16342+K01047+K01047+K01047+K01047+K01047+K16342+K07418+K07418+K07418+K07418+K01047+K07418+K07418+K07418+K16817+K16343+K00100+K16342+K16342+K16342+K01047+K07418+K07418+K16342+K16342+K16342+K16342+K16342+K16342+K16342+K16342+K16342+K16342+K16342+K16342+K16342+K16817
Metabolism	Metabolism of cofactors and vitamins	One carbon pool by folate	45	ko00670	Unigene0003282;Unigene0006042;Unigene0008766;Unigene0013178;Unigene0018091;Unigene0020971;Unigene0028799;Unigene0030173;Unigene0030174;Unigene0030175;Unigene0031202;Unigene0034752;Unigene0035019;Unigene0035994;Unigene0036556;Unigene0036557;Unigene0042033;Unigene0042034;Unigene0042035;Unigene0049237;Unigene0052646;Unigene0054413;Unigene0055456;Unigene0056733;Unigene0059751;Unigene0059883;Unigene00…	K11787+K00600+K00297+K00288+K13990+K00288+K00605+K00602+K00602+K00602+K11787+K00288+K00548+K00297+K11787+K11787+K00548+K00548+K00548+K00600+K00289+K00288+K00287+K00288+K11787+K00602+K00287+K13403+K00288+K00288+K00289+K00289+K01934+K01934+K13402+K13402+K13403+K00548+K00560+K00605+K00604+K00604+K00548+K00548+K00288
Metabolism	Glycan biosynthesis and metabolism	Glycosaminoglycan degradation	43	ko00531	Unigene0001458;Unigene0001534;Unigene0002169;Unigene0002448;Unigene0008202;Unigene0015206;Unigene0018573;Unigene0018634;Unigene0019799;Unigene0024228;Unigene0024616;Unigene0028121;Unigene0036376;Unigene0036377;Unigene0037752;Unigene0044750;Unigene0044751;Unigene0044752;Unigene0046347;Unigene0048049;Unigene0048050;Unigene0048586;Unigene0048978;Unigene0055039;Unigene0059622;Unigene0062139;Unigene00…	K01197+K12373+K01197+K01197+K01197+K10532+K07964+K01137+K01197+K01132+K01197+K01197+K01197+K01197+K01195+K01197+K01197+K01197+K01197+K01565+K01565+K10532+K01195+K01132+K01197+K01136+K10532+K10532+K01195+K01195+K01135+K12309+K01197+K01197+K01137+K12373+K12373+K12309+K01205+K01217+K01197+K01197+K01197
Metabolism	Lipid metabolism	alpha-Linolenic acid metabolism	42	ko00592	Unigene0003266;Unigene0003267;Unigene0007733;Unigene0009041;Unigene0016896;Unigene0029132;Unigene0029249;Unigene0039838;Unigene0043882;Unigene0045617;Unigene0049451;Unigene0049452;Unigene0051165;Unigene0053597;Unigene0054893;Unigene0055391;Unigene0059112;Unigene0066270;Unigene0066271;Unigene0067451;Unigene0067529;Unigene0071271;Unigene0071426;Unigene0071427;Unigene0074318;Unigene0074491;Unigene00…	K16342+K16342+K16342+K14621+K16342+K16342+K16342+K16342+K01047+K16342+K01047+K01047+K01047+K01047+K01047+K16342+K01047+K00232+K00232+K16817+K16343+K07513+K16342+K16342+K16342+K01047+K00232+K10226+K16342+K16342+K16342+K16342+K16342+K16342+K16342+K16342+K16342+K16342+K16342+K16342+K16342+K16817
Metabolism	Global and Overview	2-Oxocarboxylic acid metabolism	42	ko01210	Unigene0003096;Unigene0019922;Unigene0020225;Unigene0024965;Unigene0029609;Unigene0030542;Unigene0030543;Unigene0030544;Unigene0030545;Unigene0031980;Unigene0034924;Unigene0036188;Unigene0037556;Unigene0037557;Unigene0037558;Unigene0040336;Unigene0047875;Unigene0047876;Unigene0054631;Unigene0054777;Unigene0055455;Unigene0055594;Unigene0056188;Unigene0057535;Unigene0061874;Unigene0063643;Unigene00…	K00825+K00826+K00030+K14455+K00814+K00814+K00814+K00814+K00814+K00030+K00814+K01649+K01702+K01702+K01702+K01649+K00031+K00031+K00031+K14455+K14455+K14454+K00814+K00030+K14677+K01647+K11067+K01681+K01681+K00826+K00826+K00826+K01681+K00814+K00030+K00030+K14454+K00814+K00826+K11067+K00814+K00826
Metabolism	Amino acid metabolism	Histidine metabolism	42	ko00340	Unigene0001081;Unigene0001924;Unigene0002460;Unigene0004951;Unigene0008000;Unigene0012263;Unigene0012307;Unigene0012341;Unigene0013232;Unigene0018091;Unigene0023128;Unigene0027472;Unigene0032345;Unigene0033365;Unigene0033754;Unigene0034502;Unigene0035406;Unigene0050041;Unigene0050102;Unigene0052318;Unigene0055580;Unigene0059945;Unigene0060566;Unigene0060578;Unigene0061543;Unigene0062381;Unigene00…	K01593+K00546+K00149+K00128+K01745+K00128+K14085+K14085+K00274+K13990+K00149+K00128+K00149+K00128+K00128+K00128+K00149+K01745+K00546+K00128+K00274+K00129+K00149+K01712+K00128+K14085+K00128+K11182+K00128+K00128+K01468+K01437+K08660+K00129+K01590+K01590+K00149+K00149+K00149+K00817+K01814+K01814
Metabolism	Carbohydrate metabolism	Ascorbate and aldarate metabolism	42	ko00053	Unigene0001991;Unigene0002460;Unigene0004951;Unigene0005069;Unigene0006533;Unigene0010216;Unigene0010307;Unigene0012263;Unigene0012307;Unigene0012341;Unigene0012420;Unigene0023128;Unigene0023872;Unigene0027236;Unigene0027472;Unigene0032345;Unigene0033365;Unigene0033395;Unigene0033711;Unigene0033754;Unigene0034502;Unigene0035406;Unigene0052318;Unigene0057900;Unigene0060566;Unigene0061543;Unigene00…	K00699+K00149+K00128+K01053+K00699+K00699+K00469+K00128+K14085+K14085+K16190+K00149+K00699+K00699+K00128+K00149+K00128+K00469+K00699+K00128+K00128+K00149+K00128+K00699+K00149+K00128+K14085+K00699+K00128+K00128+K00128+K00699+K00699+K00012+K16190+K00469+K00469+K00699+K00699+K00149+K00149+K00149
Metabolism	Glycan biosynthesis and metabolism	Glycosphingolipid biosynthesis - lacto and neolacto series	38	ko00601	Unigene0000490;Unigene0001360;Unigene0002967;Unigene0007175;Unigene0008790;Unigene0008859;Unigene0013390;Unigene0017066;Unigene0023485;Unigene0037321;Unigene0038200;Unigene0042953;Unigene0042954;Unigene0042955;Unigene0043433;Unigene0054032;Unigene0055317;Unigene0061526;Unigene0062255;Unigene0062256;Unigene0062774;Unigene0064657;Unigene0065215;Unigene0066004;Unigene0076099;Unigene0078714;Unigene00…	K00781+K07968+K07819+K07966+K00741+K00741+K03766+K03663+K00741+K03494+K00741+K03663+K07635+K07635+K07820+K03766+K07966+K07635+K07820+K07820+K07966+K03494+K00741+K07819+K07969+K07820+K07820+K07820+K03371+K07820+K07819+K07970+K07967+K07969+K07968+K00781+K00741+K07820
Metabolism	Energy metabolism	Nitrogen metabolism	38	ko00910	Unigene0003662;Unigene0004198;Unigene0008424;Unigene0012032;Unigene0015769;Unigene0023081;Unigene0023164;Unigene0025259;Unigene0031879;Unigene0031880;Unigene0032654;Unigene0034539;Unigene0039898;Unigene0041153;Unigene0042064;Unigene0053456;Unigene0053861;Unigene0053862;Unigene0053863;Unigene0053864;Unigene0053865;Unigene0053882;Unigene0059358;Unigene0059359;Unigene0068020;Unigene0071058;Unigene00…	K18246+K01672+K18246+K01672+K18246+K18245+K01672+K01672+K00264+K00264+K00264+K00264+K01672+K00264+K00264+K18246+K01948+K01948+K01948+K01948+K01948+K18245+K01672+K01672+K18246+K01915+K00261+K01672+K01672+K01672+K01672+K01915+K01915+K01672+K00261+K01725+K00264+K00264
Metabolism	Lipid metabolism	Biosynthesis of unsaturated fatty acids	37	ko01040	Unigene0006680;Unigene0007914;Unigene0008893;Unigene0012243;Unigene0014937;Unigene0015143;Unigene0020217;Unigene0023432;Unigene0029029;Unigene0037792;Unigene0049944;Unigene0049945;Unigene0049946;Unigene0052944;Unigene0053529;Unigene0056587;Unigene0058625;Unigene0060178;Unigene0062143;Unigene0062144;Unigene0065052;Unigene0066270;Unigene0066271;Unigene0067990;Unigene0071271;Unigene0074176;Unigene00…	K10203+K10258+K17360+K10703+K10703+K07515+K10258+K10203+K07515+K17360+K10258+K10258+K10258+K10203+K10703+K07515+K07753+K00507+K10703+K10703+K10251+K00232+K00232+K10258+K07513+K10244+K07515+K10703+K00232+K10205+K10251+K10251+K01068+K01068+K10703+K10226+K00507
Metabolism	Glycan biosynthesis and metabolism	Glycosylphosphatidylinositol(GPI)-anchor biosynthesis	37	ko00563	Unigene0000576;Unigene0001910;Unigene0005411;Unigene0007615;Unigene0011974;Unigene0012190;Unigene0017924;Unigene0024355;Unigene0025647;Unigene0033934;Unigene0052353;Unigene0052361;Unigene0052491;Unigene0054391;Unigene0055267;Unigene0060294;Unigene0060437;Unigene0062058;Unigene0063488;Unigene0066959;Unigene0067210;Unigene0067397;Unigene0067398;Unigene0068037;Unigene0082774;Unigene0082775;Unigene00…	K01127+K01127+K01127+K05285+K03857+K03859+K05291+K01127+K05290+K01127+K07541+K05283+K11001+K05284+K05289+K03434+K05287+K03860+K05288+K05292+K09658+K07542+K07542+K01127+K01127+K01127+K03861+K03858+K05286+K05310+K05294+K05294+K05293+K05293+K05293+K01127+K01127
Metabolism	Glycan biosynthesis and metabolism	Glycosaminoglycan biosynthesis - keratan sulfate	36	ko00533	Unigene0000490;Unigene0001360;Unigene0005541;Unigene0007175;Unigene0008177;Unigene0008790;Unigene0008859;Unigene0018290;Unigene0022195;Unigene0023485;Unigene0038200;Unigene0046291;Unigene0046937;Unigene0046938;Unigene0052648;Unigene0053376;Unigene0053819;Unigene0055317;Unigene0062774;Unigene0065215;Unigene0070200;Unigene0074138;Unigene0076099;Unigene0078671;Unigene0080819;Unigene0081342;Unigene00…	K00781+K07968+K03368+K07966+K09664+K00741+K00741+K03368+K04745+K00741+K00741+K09664+K00780+K00780+K00717+K00780+K00780+K07966+K07966+K00741+K03368+K09671+K07969+K01022+K01022+K00780+K00717+K00717+K00717+K00717+K07967+K07969+K07968+K04745+K00781+K00741
Metabolism	Lipid metabolism	Fatty acid biosynthesis	35	ko00061	Unigene0000027;Unigene0003416;Unigene0003586;Unigene0005635;Unigene0008630;Unigene0016386;Unigene0016448;Unigene0016631;Unigene0025979;Unigene0032317;Unigene0039936;Unigene0042313;Unigene0044343;Unigene0044345;Unigene0045298;Unigene0051513;Unigene0060147;Unigene0060450;Unigene0063385;Unigene0063386;Unigene0064738;Unigene0068397;Unigene0070117;Unigene0076003;Unigene0078004;Unigene0078008;Unigene00…	K11262+K15013+K01897+K01897+K00665+K00665+K01897+K01946+K00645+K00665+K01897+K01897+K01897+K01897+K09458+K01897+K01897+K01897+K01897+K01897+K09458+K15013+K01897+K01897+K00665+K00665+K00665+K11262+K11262+K01071+K15013+K15013+K15013+K15013+K01897
Metabolism	Metabolism of terpenoids and polyketides	Terpenoid backbone biosynthesis	33	ko00900	Unigene0000046;Unigene0000164;Unigene0002265;Unigene0005655;Unigene0008363;Unigene0010022;Unigene0022189;Unigene0025656;Unigene0045156;Unigene0047452;Unigene0048787;Unigene0054240;Unigene0057322;Unigene0058927;Unigene0062434;Unigene0066366;Unigene0067263;Unigene0069318;Unigene0069319;Unigene0069320;Unigene0069790;Unigene0070594;Unigene0074465;Unigene0074466;Unigene0075861;Unigene0078365;Unigene00…	K13273+K00021+K00021+K08658+K06013+K12504+K00626+K00626+K12505+K08658+K12504+K01641+K05955+K11778+K00021+K19177+K01823+K01597+K01597+K01597+K00587+K08658+K00869+K00869+K00804+K00626+K00787+K05906+K05906+K05954+K05954+K00626+K00626
Metabolism	Glycan biosynthesis and metabolism	Glycosaminoglycan biosynthesis - chondroitin sulfate / dermatan sulfate	30	ko00532	Unigene0005677;Unigene0008913;Unigene0015815;Unigene0020760;Unigene0022176;Unigene0022387;Unigene0023730;Unigene0024356;Unigene0026216;Unigene0053563;Unigene0053564;Unigene0057619;Unigene0058285;Unigene0059208;Unigene0060064;Unigene0061596;Unigene0062223;Unigene0069462;Unigene0069794;Unigene0071517;Unigene0071518;Unigene0072896;Unigene0072897;Unigene0073261;Unigene0076350;Unigene0077943;Unigene00…	K00746+K13499+K03193+K00734+K00747+K00771+K04742+K13499+K00771+K00746+K00746+K01020+K01020+K08106+K08105+K03419+K03193+K00771+K01017+K00746+K00746+K10158+K10158+K00747+K04743+K01017+K01794+K01794+K00771+K00733
Metabolism	Glycan biosynthesis and metabolism	Glycosphingolipid biosynthesis - ganglio series	30	ko00604	Unigene0001280;Unigene0001534;Unigene0005541;Unigene0007465;Unigene0008561;Unigene0016310;Unigene0018290;Unigene0044283;Unigene0046937;Unigene0046938;Unigene0049091;Unigene0051405;Unigene0051407;Unigene0053376;Unigene0053819;Unigene0062759;Unigene0065191;Unigene0068749;Unigene0070200;Unigene0071544;Unigene0072224;Unigene0073267;Unigene0073268;Unigene0075365;Unigene0075366;Unigene0077997;Unigene00…	K00725+K12373+K03368+K03375+K03375+K00725+K03368+K03374+K00780+K00780+K03372+K03370+K03370+K00780+K00780+K00725+K12309+K03369+K03368+K03375+K03373+K03369+K03369+K12373+K12373+K12309+K00780+K03371+K03370+K03376
Metabolism	Metabolism of cofactors and vitamins	Pantothenate and CoA biosynthesis	29	ko00770	Unigene0008608;Unigene0018851;Unigene0019922;Unigene0023072;Unigene0025082;Unigene0034538;Unigene0037039;Unigene0038478;Unigene0040027;Unigene0048697;Unigene0048698;Unigene0051607;Unigene0060318;Unigene0061102;Unigene0061476;Unigene0064389;Unigene0066217;Unigene0066218;Unigene0068683;Unigene0068684;Unigene0068685;Unigene0078485;Unigene0080816;Unigene0087387;Unigene0088773;Unigene0090844;Unigene00…	K02318+K09680+K00826+K09680+K00207+K00207+K01464+K00207+K01598+K01513+K01513+K02318+K06133+K01464+K01598+K00207+K00207+K00207+K00826+K00826+K00826+K09680+K01922+K00826+K01431+K09680+K01513+K01464+K00826
Metabolism	Metabolism of other amino acids	Selenocompound metabolism	28	ko00450	Unigene0008648;Unigene0032116;Unigene0033803;Unigene0035019;Unigene0036960;Unigene0037041;Unigene0042033;Unigene0042034;Unigene0042035;Unigene0046130;Unigene0054846;Unigene0056309;Unigene0057666;Unigene0062271;Unigene0062409;Unigene0063142;Unigene0066889;Unigene0071611;Unigene0077179;Unigene0077502;Unigene0081181;Unigene0086727;Unigene0087660;Unigene0093875;Unigene0094374;Unigene0094375;Unigene00…	K01874+K00549+K01758+K00548+K00816+K00562+K00548+K00548+K00548+K13811+K01763+K01008+K00816+K03341+K00384+K01874+K00384+K13811+K00816+K13811+K00548+K01008+K10837+K01758+K00548+K00548+K13811+K01874
Metabolism	Metabolism of cofactors and vitamins	Ubiquinone and other terpenoid-quinone biosynthesis	27	ko00130	Unigene0001137;Unigene0008426;Unigene0009144;Unigene0010853;Unigene0013119;Unigene0015948;Unigene0019739;Unigene0036195;Unigene0036196;Unigene0036197;Unigene0037163;Unigene0037164;Unigene0037400;Unigene0045515;Unigene0055636;Unigene0057212;Unigene0060777;Unigene0060778;Unigene0082279;Unigene0082810;Unigene0090039;Unigene0097339;Unigene0098637;Unigene0101600;Unigene0103648;Unigene0111386;Unigene01…	K06127+K05357+K00457+K06126+K00815+K00815+K06134+K00815+K00815+K00815+K06126+K06126+K03182+K06134+K00457+K05357+K00591+K00591+K00355+K06126+K10106+K06125+K06126+K06127+K06126+K00591+K06125
Metabolism	Lipid metabolism	Steroid biosynthesis	27	ko00100	Unigene0013793;Unigene0023424;Unigene0026342;Unigene0030100;Unigene0035882;Unigene0040620;Unigene0045692;Unigene0046590;Unigene0047331;Unigene0047729;Unigene0048944;Unigene0054131;Unigene0056943;Unigene0060284;Unigene0063190;Unigene0068464;Unigene0068465;Unigene0069339;Unigene0070622;Unigene0078838;Unigene0080818;Unigene0083242;Unigene0084218;Unigene0088106;Unigene0089014;Unigene0089015;Unigene00…	K12298+K07436+K07438+K01052+K00637+K07750+K00637+K07436+K07419+K00801+K01824+K00222+K00227+K07750+K00222+K00511+K00511+K01852+K07748+K05917+K13373+K01052+K09828+K00637+K12298+K12298+K00213
Metabolism	Lipid metabolism	Primary bile acid biosynthesis	26	ko00120	Unigene0000353;Unigene0005302;Unigene0006820;Unigene0025370;Unigene0038022;Unigene0041788;Unigene0054156;Unigene0055336;Unigene0057613;Unigene0059042;Unigene0059939;Unigene0061588;Unigene0061589;Unigene0063112;Unigene0063350;Unigene0064442;Unigene0067746;Unigene0067747;Unigene0067748;Unigene0068754;Unigene0069446;Unigene0071239;Unigene0081885;Unigene0087044;Unigene0088347;Unigene0088348	K07430+K00488+K10223+K10223+K10223+K10223+K00489+K08764+K11992+K07439+K00489+K10223+K10223+K00488+K00488+K08764+K12405+K12405+K12405+K07431+K00488+K01796+K10223+K07440+K12408+K12408
Metabolism	Glycan biosynthesis and metabolism	Other glycan degradation	26	ko00511	Unigene0001534;Unigene0001656;Unigene0002386;Unigene0007293;Unigene0021408;Unigene0025297;Unigene0030715;Unigene0043325;Unigene0052811;Unigene0065191;Unigene0066389;Unigene0075365;Unigene0075366;Unigene0077550;Unigene0077997;Unigene0079715;Unigene0079998;Unigene0085213;Unigene0085214;Unigene0087104;Unigene0088684;Unigene0088685;Unigene0090444;Unigene0093586;Unigene0095748;Unigene0099513	K12373+K14459+K12357+K01227+K12311+K01206+K12357+K01444+K12357+K12309+K01444+K12373+K12373+K17108+K12309+K01201+K12311+K12312+K12312+K14459+K01206+K01206+K01192+K12357+K01191+K01186
Metabolism	Amino acid metabolism	Phenylalanine metabolism	24	ko00360	Unigene0001081;Unigene0003403;Unigene0009144;Unigene0009597;Unigene0013119;Unigene0013232;Unigene0015948;Unigene0016315;Unigene0024965;Unigene0036195;Unigene0036196;Unigene0036197;Unigene0047879;Unigene0047880;Unigene0050443;Unigene0054777;Unigene0055455;Unigene0055580;Unigene0055594;Unigene0055636;Unigene0059945;Unigene0079203;Unigene0082834;Unigene0105799	K01593+K00500+K00457+K00276+K00815+K00274+K00815+K07253+K14455+K00815+K00815+K00815+K03334+K03334+K00628+K14455+K14455+K00274+K14454+K00457+K00129+K14454+K00129+K00817
Metabolism	Metabolism of cofactors and vitamins	Folate biosynthesis	22	ko00790	Unigene0010141;Unigene0018623;Unigene0024464;Unigene0027681;Unigene0028913;Unigene0033653;Unigene0033654;Unigene0035672;Unigene0035674;Unigene0039358;Unigene0055456;Unigene0057219;Unigene0058554;Unigene0060958;Unigene0064251;Unigene0067837;Unigene0077538;Unigene0080723;Unigene0080724;Unigene0081824;Unigene0081939;Unigene0095886	K01495+K03639+K00072+K00072+K01737+K01077+K01077+K01930+K01077+K01495+K00287+K00357+K01307+K00287+K01930+K00357+K01077+K01307+K01307+K01077+K03635+K03639
Metabolism	Glycan biosynthesis and metabolism	Glycosphingolipid biosynthesis - globo series	20	ko00603	Unigene0001534;Unigene0001597;Unigene0005541;Unigene0017066;Unigene0018290;Unigene0023970;Unigene0028591;Unigene0042953;Unigene0046937;Unigene0046938;Unigene0051324;Unigene0053376;Unigene0053819;Unigene0064487;Unigene0070200;Unigene0075365;Unigene0075366;Unigene0081006;Unigene0081342;Unigene0082698	K12373+K00722+K03368+K03663+K03368+K01204+K00722+K03663+K00780+K00780+K01204+K00780+K00780+K01189+K03368+K12373+K12373+K00722+K00780+K03371
Metabolism	Metabolism of other amino acids	Taurine and hypotaurine metabolism	20	ko00430	Unigene0001686;Unigene0006417;Unigene0020145;Unigene0037678;Unigene0039852;Unigene0042755;Unigene0042756;Unigene0049706;Unigene0051028;Unigene0052603;Unigene0053079;Unigene0059251;Unigene0060345;Unigene0060438;Unigene0077371;Unigene0085643;Unigene0094351;Unigene0095845;Unigene0101097;Unigene0111180	K01580+K18592+K18592+K00456+K18592+K01580+K01580+K10712+K18592+K01580+K10712+K01580+K01580+K01594+K18592+K18592+K18592+K00681+K01580+K00456
Metabolism	Lipid metabolism	Synthesis and degradation of ketone bodies	19	ko00072	Unigene0010272;Unigene0012961;Unigene0020029;Unigene0022189;Unigene0025656;Unigene0034531;Unigene0034968;Unigene0035045;Unigene0054240;Unigene0058452;Unigene0062315;Unigene0068734;Unigene0068736;Unigene0077917;Unigene0077918;Unigene0078365;Unigene0104209;Unigene0105777;Unigene0108860	K01027+K00019+K01640+K00626+K00626+K01027+K00019+K01027+K01641+K01640+K01640+K00019+K00019+K01027+K01027+K00626+K01027+K00626+K00626
Metabolism	Amino acid metabolism	Valine, leucine and isoleucine biosynthesis	15	ko00290	Unigene0013731;Unigene0019922;Unigene0036188;Unigene0037556;Unigene0037557;Unigene0037558;Unigene0040336;Unigene0048351;Unigene0053384;Unigene0053385;Unigene0068683;Unigene0068684;Unigene0068685;Unigene0087387;Unigene0112703	K01754+K00826+K01649+K01702+K01702+K01702+K01649+K17989+K01754+K01754+K00826+K00826+K00826+K00826+K00826
Metabolism	Metabolism of cofactors and vitamins	Vitamin B6 metabolism	14	ko00750	Unigene0009247;Unigene0009714;Unigene0012264;Unigene0017500;Unigene0032883;Unigene0065329;Unigene0065330;Unigene0072778;Unigene0080567;Unigene0080568;Unigene0080569;Unigene0081034;Unigene0081107;Unigene0111929	K00868+K13248+K00157+K00868+K00868+K07758+K07758+K00275+K00157+K00157+K00157+K00868+K00831+K00157
Metabolism	Amino acid metabolism	Phenylalanine, tyrosine and tryptophan biosynthesis	14	ko00400	Unigene0003403;Unigene0013119;Unigene0015948;Unigene0024965;Unigene0036195;Unigene0036196;Unigene0036197;Unigene0047879;Unigene0047880;Unigene0054777;Unigene0055455;Unigene0055594;Unigene0079203;Unigene0105799	K00500+K00815+K00815+K14455+K00815+K00815+K00815+K03334+K03334+K14455+K14455+K14454+K14454+K00817
Metabolism	Energy metabolism	Sulfur metabolism	14	ko00920	Unigene0016932;Unigene0032551;Unigene0035733;Unigene0035801;Unigene0046130;Unigene0060019;Unigene0071611;Unigene0077502;Unigene0089438;Unigene0090656;Unigene0091429;Unigene0093924;Unigene0096240;Unigene0098531	K08738+K01011+K00380+K15759+K13811+K01011+K13811+K13811+K17725+K15759+K17218+K01082+K00387+K13811
Metabolism	Metabolism of other amino acids	Cyanoamino acid metabolism	14	ko00460	Unigene0006042;Unigene0006417;Unigene0020145;Unigene0039852;Unigene0042502;Unigene0042503;Unigene0049237;Unigene0051028;Unigene0065807;Unigene0077371;Unigene0085643;Unigene0094351;Unigene0095845;Unigene0108727	K00600+K18592+K18592+K18592+K05349+K05349+K00600+K18592+K05350+K18592+K18592+K18592+K00681+K05349
Metabolism	Metabolism of other amino acids	D-Glutamine and D-glutamate metabolism	13	ko00471	Unigene0014513;Unigene0015191;Unigene0019541;Unigene0056014;Unigene0056215;Unigene0069216;Unigene0071097;Unigene0078549;Unigene0078550;Unigene0086882;Unigene0088752;Unigene0099494;Unigene0109759	K01425+K01425+K01425+K01425+K01425+K01425+K00261+K01425+K01425+K01425+K01425+K01425+K01425
Metabolism	Biosynthesis of other secondary metabolites	Butirosin and neomycin biosynthesis	9	ko00524	Unigene0008725;Unigene0052678;Unigene0052679;Unigene0052680;Unigene0055861;Unigene0084949;Unigene0084950;Unigene0084951;Unigene0084952	K00844+K12407+K12407+K12407+K00844+K00844+K00844+K00844+K00844
Metabolism	Global and Overview	Degradation of aromatic compounds	8	ko01220	Unigene0005069;Unigene0031239;Unigene0031240;Unigene0040345;Unigene0042752;Unigene0047512;Unigene0058514;Unigene0070558	K01053+K00121+K00121+K00121+K00121+K00002+K00121+K00121
Metabolism	Biosynthesis of other secondary metabolites	Caffeine metabolism	8	ko00232	Unigene0009599;Unigene0027564;Unigene0037993;Unigene0039764;Unigene0041102;Unigene0049130;Unigene0069572;Unigene0092471	K00106+K00106+K00106+K00106+K00106+K00622+K00365+K00622
Metabolism	Metabolism of cofactors and vitamins	Riboflavin metabolism	6	ko00740	Unigene0073512;Unigene0077651;Unigene0082475;Unigene0082476;Unigene0110747;Unigene0111599	K05901+K00861+K00953+K00953+K00505+K00505
Metabolism	Metabolism of cofactors and vitamins	Biotin metabolism	6	ko00780	Unigene0025939;Unigene0033463;Unigene0044354;Unigene0045298;Unigene0055096;Unigene0064738	K01942+K01012+K01435+K09458+K01942+K09458
Metabolism	Metabolism of cofactors and vitamins	Thiamine metabolism	6	ko00730	Unigene0029284;Unigene0057701;Unigene0060479;Unigene0062246;Unigene0062247;Unigene0067582	K04487+K06928+K04487+K05307+K05307+K00949
Metabolism	Amino acid metabolism	Lysine biosynthesis	4	ko00300	Unigene0003096;Unigene0012307;Unigene0012341;Unigene0062381	K00825+K14085+K14085+K14085
Metabolism	Metabolism of cofactors and vitamins	Lipoic acid metabolism	3	ko00785	Unigene0067481;Unigene0070325;Unigene0077385	K03644+K03801+K10105
Metabolism	Metabolism of terpenoids and polyketides	Polyketide sugar unit biosynthesis	1	ko00523	Unigene0099192	K01790
Metabolism	Metabolism of other amino acids	D-Arginine and D-ornithine metabolism	1	ko00472	Unigene0048235	K00273
Organismal Systems	Circulatory system	Adrenergic signaling in cardiomyocytes	357	ko04261	Unigene0000376;Unigene0000523;Unigene0000825;Unigene0001079;Unigene0001205;Unigene0001230;Unigene0001416;Unigene0001600;Unigene0001601;Unigene0001666;Unigene0001897;Unigene0002115;Unigene0003122;Unigene0003279;Unigene0003393;Unigene0003858;Unigene0004447;Unigene0004467;Unigene0004901;Unigene0005045;Unigene0005349;Unigene0005864;Unigene0005990;Unigene0006324;Unigene0006798;Unigene0007384;Unigene00…	K04166+K04868+K09047+K04850+K04850+K04441+K05850+K09048+K04351+K05850+K04135+K04864+K17751+K04351+K04166+K04136+K08046+K04141+K09048+K09048+K04866+K08042+K02649+K04859+K05858+K05865+K04894+K02649+K05865+K11583+K04142+K04515+K00922+K04870+K04136+K06269+K04632+K03456+K04382+K04351+K04141+K04515+K08049+K04632+K04137+K02161+K04866+K04515+K04515+K04167+K04962+K17751+K04515+K17751+K05850+K12314+K00922+…
Organismal Systems	Circulatory system	Vascular smooth muscle contraction	337	ko04270	Unigene0000376;Unigene0000744;Unigene0001079;Unigene0001205;Unigene0001207;Unigene0001897;Unigene0002907;Unigene0003266;Unigene0003267;Unigene0003393;Unigene0003858;Unigene0004215;Unigene0004318;Unigene0004447;Unigene0005312;Unigene0005778;Unigene0005864;Unigene0005954;Unigene0006107;Unigene0006798;Unigene0007532;Unigene0007733;Unigene0008057;Unigene0008167;Unigene0008406;Unigene0008556;Unigene00…	K04166+K04226+K04850+K04850+K17388+K04135+K06270+K16342+K16342+K04166+K04136+K04635+K04514+K08046+K04266+K05242+K08042+K04577+K05242+K05858+K12318+K16342+K04639+K12327+K12319+K08448+K04513+K04136+K06269+K04632+K04936+K06270+K08447+K08049+K04632+K04137+K04938+K12318+K12336+K06270+K06270+K06270+K06270+K06270+K06270+K06270+K06270+K06270+K06270+K06270+K06270+K06270+K06270+K06270+K05227+K18052+K04368+…
Organismal Systems	Endocrine system	Insulin signaling pathway	270	ko04910	Unigene0000027;Unigene0000673;Unigene0000741;Unigene0001256;Unigene0001279;Unigene0001500;Unigene0001721;Unigene0002717;Unigene0004279;Unigene0004490;Unigene0005062;Unigene0005485;Unigene0005714;Unigene0005990;Unigene0006178;Unigene0007623;Unigene0007863;Unigene0008187;Unigene0008630;Unigene0008725;Unigene0008845;Unigene0008988;Unigene0009133;Unigene0009240;Unigene0009794;Unigene0009907;Unigene00…	K11262+K07828+K04688+K04688+K07192+K05696+K04440+K04372+K00871+K05695+K07209+K04440+K07187+K02649+K04440+K07206+K02649+K04739+K00665+K00844+K00922+K06269+K04739+K07196+K01084+K04440+K07189+K00871+K03259+K07196+K04368+K07189+K04527+K00688+K07200+K07190+K00922+K00693+K07201+K00665+K04345+K01946+K07200+K07189+K04694+K02158+K02158+K04372+K04345+K06277+K07827+K04369+K18952+K04364+K16172+K07200+K05695+…
Organismal Systems	Endocrine system	Melanogenesis	218	ko04916	Unigene0000673;Unigene0001600;Unigene0002749;Unigene0004447;Unigene0004901;Unigene0005045;Unigene0005080;Unigene0005864;Unigene0006798;Unigene0007558;Unigene0007921;Unigene0008524;Unigene0008724;Unigene0008780;Unigene0009056;Unigene0009089;Unigene0009349;Unigene0009351;Unigene0009553;Unigene0009579;Unigene0009742;Unigene0009799;Unigene0009831;Unigene0010286;Unigene0011231;Unigene0011452;Unigene00…	K07828+K09048+K02353+K08046+K09048+K09048+K02375+K08042+K05858+K03209+K00312+K04515+K02375+K04498+K04498+K04632+K00714+K02235+K02353+K04515+K00408+K08049+K04632+K01064+K04515+K04515+K04515+K04368+K05461+K00182+K02375+K04634+K04345+K00445+K02329+K09048+K00572+K02620+K08047+K04634+K04345+K04498+K07827+K02235+K04369+K08049+K00408+K02354+K09048+K00714+K04630+K03083+K01827+K04498+K01357+K00444+K00312+…
Organismal Systems	Endocrine system	GnRH signaling pathway	215	ko04912	Unigene0000673;Unigene0001079;Unigene0001205;Unigene0001230;Unigene0001721;Unigene0002819;Unigene0003266;Unigene0003267;Unigene0003467;Unigene0004215;Unigene0004447;Unigene0004788;Unigene0005485;Unigene0005864;Unigene0005893;Unigene0006178;Unigene0006566;Unigene0006798;Unigene0007644;Unigene0007733;Unigene0008524;Unigene0009013;Unigene0009089;Unigene0009579;Unigene0009799;Unigene0009831;Unigene00…	K07828+K04850+K04850+K04441+K04440+K04280+K16342+K16342+K04431+K04635+K08046+K04421+K04440+K08042+K04464+K04440+K04393+K05858+K08523+K16342+K04515+K01115+K04632+K04515+K08049+K04632+K04440+K04515+K04515+K04515+K04368+K04430+K04960+K06068+K04634+K04345+K16342+K04448+K08047+K04634+K04374+K04345+K07827+K04369+K08049+K04635+K04364+K01115+K05704+K08523+K04857+K16342+K16342+K08522+K04857+K04857+K04857+…
Organismal Systems	Circulatory system	Cardiac muscle contraction	186	ko04260	Unigene0000523;Unigene0001079;Unigene0001205;Unigene0002014;Unigene0002115;Unigene0003122;Unigene0005349;Unigene0006324;Unigene0006834;Unigene0007384;Unigene0007756;Unigene0007839;Unigene0007943;Unigene0008078;Unigene0008286;Unigene0008857;Unigene0009702;Unigene0011032;Unigene0012068;Unigene0012070;Unigene0012205;Unigene0012336;Unigene0014345;Unigene0014355;Unigene0014356;Unigene0014885;Unigene00…	K04868+K04850+K04850+K02270+K04864+K17751+K04866+K04859+K02270+K05865+K00416+K00417+K02261+K05865+K00412+K04870+K02265+K04866+K04962+K17751+K02265+K02267+K17751+K02263+K02263+K12314+K12314+K17751+K00413+K10373+K04962+K04861+K01539+K05742+K00416+K02270+K01540+K12045+K04861+K04962+K09290+K04867+K00418+K04872+K04857+K02261+K02263+K02272+K17751+K17751+K02264+K02267+K02256+K02256+K02256+K10351+K04857+…
Organismal Systems	Endocrine system	Progesterone-mediated oocyte maturation	167	ko04914	Unigene0000610;Unigene0000611;Unigene0001223;Unigene0001230;Unigene0001721;Unigene0002372;Unigene0004447;Unigene0004899;Unigene0005485;Unigene0005864;Unigene0005990;Unigene0006178;Unigene0007863;Unigene0008124;Unigene0008563;Unigene0008845;Unigene0009026;Unigene0009235;Unigene0009799;Unigene0009907;Unigene0012668;Unigene0013752;Unigene0015350;Unigene0015513;Unigene0015984;Unigene0016546;Unigene00…	K02178+K02178+K02602+K04441+K04440+K05087+K08046+K03349+K04440+K08042+K02649+K04440+K02649+K04079+K02602+K00922+K04079+K02087+K08049+K04440+K04368+K03364+K00922+K06638+K02537+K04345+K08047+K04345+K07827+K08049+K03359+K04630+K00922+K06633+K00922+K00922+K05868+K13728+K05868+K04366+K03359+K04441+K06627+K08043+K08043+K08043+K07827+K04456+K03350+K03350+K03358+K03358+K02206+K08694+K04366+K02649+K02649+…
Organismal Systems	Immune system	Toll-like receptor signaling pathway	160	ko04620	Unigene0001230;Unigene0001240;Unigene0001721;Unigene0001745;Unigene0002119;Unigene0002177;Unigene0002383;Unigene0002690;Unigene0003467;Unigene0005062;Unigene0005344;Unigene0005485;Unigene0005636;Unigene0005990;Unigene0006178;Unigene0006421;Unigene0006518;Unigene0006842;Unigene0007706;Unigene0007764;Unigene0007863;Unigene0008006;Unigene0008242;Unigene0008845;Unigene0009606;Unigene0009907;Unigene00…	K04441+K05842+K04440+K05410+K05414+K04427+K09447+K11220+K04431+K07209+K05131+K04440+K04379+K02649+K04440+K05398+K10160+K05408+K05414+K04729+K02649+K04735+K11220+K00922+K05398+K04440+K04368+K04379+K10160+K05414+K04430+K00922+K05414+K10159+K04448+K04398+K12964+K04730+K04379+K04398+K04369+K04379+K05405+K04403+K03160+K12964+K12964+K05405+K12672+K10030+K04734+K00922+K00922+K00922+K05405+K05405+K05425+…
Organismal Systems	Endocrine system	Adipocytokine signaling pathway	143	ko04920	Unigene0001096;Unigene0001721;Unigene0001753;Unigene0003416;Unigene0003586;Unigene0004047;Unigene0004504;Unigene0005062;Unigene0005332;Unigene0005485;Unigene0005635;Unigene0005714;Unigene0006178;Unigene0008006;Unigene0008862;Unigene0009434;Unigene0009701;Unigene0009794;Unigene0009907;Unigene0012300;Unigene0013264;Unigene0014089;Unigene0014353;Unigene0014959;Unigene0015832;Unigene0016448;Unigene00…	K06259+K04440+K08525+K15013+K01897+K05424+K07297+K07209+K07359+K04440+K01897+K07187+K04440+K04735+K03158+K08526+K04447+K01084+K04440+K18052+K03173+K04447+K07294+K07200+K07297+K01897+K01946+K07200+K16172+K08765+K07200+K04692+K07298+K07199+K07359+K04734+K01897+K03171+K01897+K01897+K01897+K05232+K05872+K07200+K07200+K07299+K04456+K05228+K01897+K07191+K07191+K03156+K01596+K01084+K01084+K04696+K02580+…
Organismal Systems	Endocrine system	PPAR signaling pathway	119	ko03320	Unigene0001096;Unigene0001363;Unigene0001753;Unigene0002675;Unigene0003416;Unigene0003586;Unigene0005302;Unigene0005635;Unigene0006183;Unigene0006843;Unigene0008858;Unigene0009067;Unigene0009434;Unigene0009995;Unigene0014353;Unigene0016219;Unigene0016448;Unigene0018570;Unigene0020322;Unigene0022635;Unigene0023517;Unigene0025324;Unigene0026222;Unigene0031872;Unigene0036116;Unigene0038759;Unigene00…	K06259+K08745+K08525+K04504+K15013+K01897+K00488+K01897+K08745+K07514+K08749+K08749+K08526+K08756+K07294+K08755+K01897+K01059+K08746+K08761+K08765+K08770+K08755+K08751+K08756+K08762+K08757+K01897+K01897+K01897+K01897+K01388+K08753+K08750+K08750+K06086+K01897+K08746+K01596+K08767+K00489+K08752+K08757+K08764+K08526+K08765+K08765+K08765+K00255+K00249+K00489+K01897+K00507+K04504+K04504+K01897+K01596+…
Organismal Systems	Immune system	NOD-like receptor signaling pathway	95	ko04621	Unigene0001230;Unigene0001721;Unigene0002177;Unigene0002510;Unigene0002511;Unigene0002513;Unigene0002514;Unigene0004954;Unigene0005062;Unigene0005485;Unigene0006178;Unigene0008006;Unigene0008124;Unigene0009026;Unigene0009379;Unigene0009907;Unigene0012760;Unigene0015683;Unigene0016568;Unigene0016575;Unigene0016928;Unigene0017343;Unigene0020438;Unigene0020528;Unigene0021072;Unigene0022875;Unigene00…	K04441+K04440+K04427+K12800+K12800+K12800+K12800+K09487+K07209+K04440+K04440+K04735+K04079+K04079+K12800+K04440+K12804+K11859+K12800+K12800+K12800+K04398+K08846+K04398+K05405+K04403+K12795+K12800+K12800+K05405+K10030+K04734+K12798+K05405+K05405+K04441+K12800+K12800+K10030+K10030+K12800+K01370+K12799+K12800+K03156+K02580+K12799+K01370+K04519+K12804+K04079+K04079+K02581+K04441+K04441+K04467+K12794+…
Organismal Systems	Immune system	RIG-I-like receptor signaling pathway	93	ko04622	Unigene0000915;Unigene0001230;Unigene0001721;Unigene0001745;Unigene0001783;Unigene0002119;Unigene0002177;Unigene0002383;Unigene0003311;Unigene0003334;Unigene0005062;Unigene0005485;Unigene0005766;Unigene0006178;Unigene0007706;Unigene0008006;Unigene0009354;Unigene0009907;Unigene0010389;Unigene0013264;Unigene0014204;Unigene0016149;Unigene0017343;Unigene0018911;Unigene0020033;Unigene0020528;Unigene00…	K10652+K04441+K04440+K05410+K08336+K05414+K04427+K09447+K08601+K12648+K07209+K04440+K08601+K04440+K05414+K04735+K12655+K04440+K12650+K03173+K05414+K05414+K04398+K08601+K08339+K04398+K08601+K10030+K04734+K03171+K05425+K04441+K05425+K12651+K10030+K10030+K09578+K12650+K03156+K05406+K03174+K02580+K12656+K12653+K08601+K04400+K12655+K10652+K02581+K04441+K04441+K04467+K12652+K12652+K12652+K00863+K00863+…
Organismal Systems	Immune system	Intestinal immune network for IgA production	73	ko04672	Unigene0000588;Unigene0000589;Unigene0000590;Unigene0000591;Unigene0000592;Unigene0004623;Unigene0005468;Unigene0009006;Unigene0019288;Unigene0019289;Unigene0021072;Unigene0021256;Unigene0021257;Unigene0021919;Unigene0023267;Unigene0025642;Unigene0025643;Unigene0027000;Unigene0027006;Unigene0041804;Unigene0041805;Unigene0042766;Unigene0044630;Unigene0044960;Unigene0046068;Unigene0047629;Unigene00…	K06752+K06752+K06752+K06752+K06752+K13375+K06856+K05433+K06752+K06752+K05405+K06856+K06856+K10785+K03160+K06752+K06752+K05405+K06752+K05405+K05405+K05443+K05433+K05153+K05443+K04189+K05475+K05475+K06752+K06470+K06752+K05430+K04466+K04466+K06752+K10989+K05150+K13072+K04184+K05412+K05413+K05413+K13073+K05074+K10031+K04466+K04189+K13073+K10785+K06590+K05476+K13073+K10031+K13073+K06752+K06752+K06752+…
Organismal Systems	Immune system	Cytosolic DNA-sensing pathway	71	ko04623	Unigene0000105;Unigene0001429;Unigene0001430;Unigene0001745;Unigene0001870;Unigene0002119;Unigene0002383;Unigene0003334;Unigene0005062;Unigene0005640;Unigene0007579;Unigene0007706;Unigene0008006;Unigene0008917;Unigene0012588;Unigene0013006;Unigene0014204;Unigene0016149;Unigene0017355;Unigene0021072;Unigene0021623;Unigene0021918;Unigene0023300;Unigene0024276;Unigene0024277;Unigene0024992;Unigene00…	K12968+K12968+K12968+K05410+K12968+K05414+K09447+K12648+K07209+K03007+K03013+K05414+K04735+K03025+K03026+K03024+K05414+K05414+K12964+K05405+K14721+K03018+K12964+K12968+K12968+K12964+K03016+K05405+K04734+K03020+K03013+K05405+K05405+K03027+K03009+K01370+K12799+K17834+K17834+K03019+K02580+K12799+K03024+K01370+K03022+K03013+K04519+K03014+K03021+K02581+K04467+K03023+K07209+K05414+K05411+K12968+K12968+…
Organismal Systems	Sensory system	Phototransduction	62	ko04744	Unigene0002168;Unigene0004589;Unigene0004642;Unigene0005261;Unigene0007821;Unigene0009575;Unigene0011203;Unigene0012460;Unigene0014349;Unigene0017980;Unigene0022521;Unigene0023020;Unigene0029789;Unigene0035218;Unigene0039196;Unigene0039197;Unigene0040947;Unigene0040961;Unigene0040962;Unigene0040963;Unigene0041305;Unigene0041748;Unigene0041749;Unigene0041750;Unigene0043712;Unigene0043713;Unigene00…	K04250+K04952+K04952+K13759+K00909+K04631+K13765+K04250+K08718+K04631+K04631+K04631+K08328+K04948+K00909+K00909+K04948+K04631+K04631+K04631+K08328+K04631+K04631+K04631+K08718+K08718+K04250+K04250+K02183+K08328+K12321+K00909+K00909+K00909+K02183+K08328+K08328+K08328+K02183+K02183+K02183+K19627+K13765+K13764+K13756+K04536+K04536+K04536+K04536+K02183+K02183+K13749+K04631+K12322+K12322+K08328+K08328+…
Organismal Systems	Development	Dorso-ventral axis formation	59	ko04320	Unigene0001223;Unigene0002101;Unigene0003629;Unigene0005475;Unigene0005547;Unigene0006562;Unigene0007509;Unigene0008563;Unigene0012668;Unigene0020032;Unigene0022389;Unigene0023404;Unigene0024364;Unigene0025384;Unigene0049862;Unigene0053464;Unigene0054242;Unigene0058101;Unigene0058830;Unigene0061583;Unigene0063249;Unigene0063251;Unigene0063252;Unigene0065460;Unigene0067184;Unigene0067325;Unigene00…	K02602+K02156+K02098+K02599+K02599+K02184+K02678+K02602+K04368+K07827+K04364+K02156+K02098+K02599+K07827+K02184+K04364+K02184+K03211+K03099+K02184+K02184+K02184+K02602+K02156+K04364+K02602+K02602+K02678+K02184+K04371+K04371+K03211+K02678+K02602+K02602+K02098+K02098+K02098+K04361+K04361+K04361+K02098+K04371+K02602+K02602+K02098+K02098+K02599+K07827+K04361+K04361+K04361+K02602+K02602+K02602+K02599+…
Organismal Systems	Environmental adaptation	Circadian entrainment	23	ko04713	Unigene0001789;Unigene0002872;Unigene0012068;Unigene0026319;Unigene0029487;Unigene0044795;Unigene0044796;Unigene0053164;Unigene0054140;Unigene0054143;Unigene0054144;Unigene0058972;Unigene0064647;Unigene0065947;Unigene0078088;Unigene0081772;Unigene0082171;Unigene0091922;Unigene0091925;Unigene0091926;Unigene0094861;Unigene0098390;Unigene0099672	K04961+K05198+K04962+K05200+K12319+K04855+K04855+K02183+K04962+K04962+K04962+K04962+K02183+K02183+K04347+K02183+K04630+K05198+K05197+K05198+K05200+K04962+K05197
Organismal Systems	Nervous system	Dopaminergic synapse	21	ko04728	Unigene0002872;Unigene0019643;Unigene0026319;Unigene0029070;Unigene0037419;Unigene0046224;Unigene0053164;Unigene0064647;Unigene0065947;Unigene0067479;Unigene0078088;Unigene0081772;Unigene0082171;Unigene0085369;Unigene0086742;Unigene0091922;Unigene0091925;Unigene0091926;Unigene0094861;Unigene0099672;Unigene0111347	K05198+K04344+K05200+K04382+K05840+K04833+K02183+K02183+K02183+K04354+K04347+K02183+K04630+K04456+K09047+K05198+K05197+K05198+K05200+K05197+K04849
Organismal Systems	Immune system	Complement and coagulation cascades	21	ko04610	Unigene0010420;Unigene0010423;Unigene0028987;Unigene0029150;Unigene0029151;Unigene0033976;Unigene0033977;Unigene0035104;Unigene0035105;Unigene0035106;Unigene0035107;Unigene0037789;Unigene0048363;Unigene0064001;Unigene0084522;Unigene0084523;Unigene0104153;Unigene0105989;Unigene0107392;Unigene0109942;Unigene0112154	K04002+K04002+K03904+K03990+K03990+K03990+K03990+K03990+K03990+K03990+K03990+K04004+K01328+K03902+K03984+K03984+K03904+K03903+K03903+K03903+K03905
Organismal Systems	Endocrine system	Oxytocin signaling pathway	20	ko04921	Unigene0001789;Unigene0002600;Unigene0006509;Unigene0011965;Unigene0012068;Unigene0024705;Unigene0029487;Unigene0053164;Unigene0054140;Unigene0054143;Unigene0054144;Unigene0058972;Unigene0064647;Unigene0065947;Unigene0079648;Unigene0081772;Unigene0082171;Unigene0093374;Unigene0098390;Unigene0107091	K04961+K06268+K05692+K06268+K04962+K05692+K12319+K02183+K04962+K04962+K04962+K04962+K02183+K02183+K07200+K02183+K04630+K07827+K04962+K12329
Organismal Systems	Nervous system	Glutamatergic synapse	20	ko04724	Unigene0002600;Unigene0002872;Unigene0011965;Unigene0019541;Unigene0019643;Unigene0026319;Unigene0056215;Unigene0073158;Unigene0075776;Unigene0078088;Unigene0082171;Unigene0082906;Unigene0091922;Unigene0091925;Unigene0091926;Unigene0094861;Unigene0096826;Unigene0096829;Unigene0099494;Unigene0099672	K06268+K05198+K06268+K01425+K04344+K05200+K01425+K00910+K15009+K04347+K04630+K04608+K05198+K05197+K05198+K05200+K05201+K05201+K01425+K05197
Organismal Systems	Digestive system	Pancreatic secretion	20	ko04972	Unigene0012068;Unigene0024361;Unigene0028009;Unigene0039958;Unigene0039959;Unigene0044367;Unigene0054140;Unigene0054143;Unigene0054144;Unigene0058972;Unigene0060551;Unigene0097802;Unigene0098390;Unigene0101381;Unigene0104216;Unigene0105745;Unigene0107964;Unigene0107965;Unigene0110597;Unigene0110708	K04962+K04936+K01345+K08779+K08779+K01312+K04962+K04962+K04962+K04962+K04392+K05850+K04962+K04936+K01310+K01312+K14073+K14073+K01538+K01346
Organismal Systems	Digestive system	Protein digestion and absorption	17	ko04974	Unigene0014698;Unigene0017844;Unigene0025510;Unigene0028009;Unigene0039958;Unigene0039959;Unigene0044367;Unigene0060805;Unigene0061708;Unigene0061709;Unigene0061710;Unigene0095430;Unigene0104216;Unigene0105745;Unigene0110210;Unigene0110597;Unigene0110708	K19721+K16629+K08135+K01345+K08779+K08779+K01312+K19721+K19479+K19479+K19479+K19721+K01310+K01312+K14206+K01538+K01346
Organismal Systems	Immune system	Chemokine signaling pathway	17	ko04062	Unigene0000677;Unigene0003125;Unigene0045058;Unigene0046565;Unigene0060551;Unigene0073158;Unigene0075619;Unigene0078088;Unigene0082171;Unigene0085369;Unigene0087545;Unigene0092591;Unigene0093374;Unigene0093866;Unigene0100068;Unigene0102474;Unigene0106966	K16597+K05730+K16597+K10030+K04392+K00910+K12672+K04347+K04630+K04456+K05725+K12671+K07827+K05514+K04365+K03099+K05512
Organismal Systems	Immune system	Natural killer cell mediated cytotoxicity	14	ko04650	Unigene0002600;Unigene0003125;Unigene0005468;Unigene0011965;Unigene0019440;Unigene0025364;Unigene0025367;Unigene0045539;Unigene0059382;Unigene0060551;Unigene0093374;Unigene0100068;Unigene0102474;Unigene0112424	K06268+K05730+K06856+K06268+K06479+K06479+K06479+K07983+K06751+K04392+K07827+K04365+K03099+K06751
Organismal Systems	Nervous system	Long-term potentiation	13	ko04720	Unigene0002600;Unigene0002872;Unigene0011965;Unigene0053164;Unigene0064647;Unigene0065947;Unigene0081772;Unigene0091922;Unigene0091925;Unigene0091926;Unigene0093374;Unigene0099672;Unigene0100068	K06268+K05198+K06268+K02183+K02183+K02183+K02183+K05198+K05197+K05198+K07827+K05197+K04365
Organismal Systems	Immune system	Platelet activation	13	ko04611	Unigene0006509;Unigene0016763;Unigene0024705;Unigene0028987;Unigene0029487;Unigene0045539;Unigene0082171;Unigene0085369;Unigene0104153;Unigene0105989;Unigene0107392;Unigene0109942;Unigene0112154	K05692+K06274+K05692+K03904+K12319+K07983+K04630+K04456+K03904+K03903+K03903+K03903+K03905
Organismal Systems	Nervous system	Long-term depression	13	ko04730	Unigene0001789;Unigene0002872;Unigene0019643;Unigene0021987;Unigene0029070;Unigene0029487;Unigene0082171;Unigene0091922;Unigene0091925;Unigene0091926;Unigene0093374;Unigene0099672;Unigene0100068	K04961+K05198+K04344+K04635+K04382+K12319+K04630+K05198+K05197+K05198+K07827+K05197+K04365
Organismal Systems	Digestive system	Salivary secretion	13	ko04970	Unigene0000437;Unigene0023759;Unigene0024361;Unigene0029487;Unigene0043313;Unigene0053164;Unigene0053771;Unigene0064647;Unigene0065947;Unigene0081772;Unigene0097802;Unigene0101381;Unigene0110597	K13908+K13912+K04936+K12319+K13908+K02183+K04136+K02183+K02183+K02183+K05850+K04936+K01538
Organismal Systems	Endocrine system	Insulin secretion	12	ko04911	Unigene0012068;Unigene0021987;Unigene0024361;Unigene0054140;Unigene0054143;Unigene0054144;Unigene0058972;Unigene0086742;Unigene0097345;Unigene0098390;Unigene0101381;Unigene0110597	K04962+K04635+K04936+K04962+K04962+K04962+K04962+K09047+K15297+K04962+K04936+K01538
Organismal Systems	Nervous system	Retrograde endocannabinoid signaling	11	ko04723	Unigene0002872;Unigene0019643;Unigene0026319;Unigene0078088;Unigene0082171;Unigene0091922;Unigene0091925;Unigene0091926;Unigene0094861;Unigene0099672;Unigene0111347	K05198+K04344+K05200+K04347+K04630+K05198+K05197+K05198+K05200+K05197+K04849
Organismal Systems	Endocrine system	Glucagon signaling pathway	11	ko04922	Unigene0002600;Unigene0011965;Unigene0053164;Unigene0064647;Unigene0065947;Unigene0079648;Unigene0081772;Unigene0085369;Unigene0086742;Unigene0094500;Unigene0105012	K06268+K06268+K02183+K02183+K02183+K07200+K02183+K04456+K09047+K19028+K00873
Organismal Systems	Endocrine system	Estrogen signaling pathway	11	ko04915	Unigene0053164;Unigene0064647;Unigene0065947;Unigene0081002;Unigene0081772;Unigene0082171;Unigene0085369;Unigene0086742;Unigene0093374;Unigene0102474;Unigene0106418	K02183+K02183+K02183+K03283+K02183+K04630+K04456+K09047+K07827+K03099+K03283
Organismal Systems	Endocrine system	Aldosterone synthesis and secretion	10	ko04925	Unigene0021987;Unigene0044795;Unigene0044796;Unigene0053164;Unigene0059855;Unigene0063533;Unigene0064647;Unigene0065947;Unigene0081772;Unigene0086742	K04635+K04855+K04855+K02183+K12473+K09053+K02183+K02183+K02183+K09047
Organismal Systems	Nervous system	Neurotrophin signaling pathway	10	ko04722	Unigene0053164;Unigene0060551;Unigene0064647;Unigene0065947;Unigene0074588;Unigene0081772;Unigene0085369;Unigene0093374;Unigene0100068;Unigene0102474	K02183+K04392+K02183+K02183+K06276+K02183+K04456+K07827+K04365+K03099
Organismal Systems	Immune system	T cell receptor signaling pathway	10	ko04660	Unigene0002600;Unigene0003125;Unigene0011965;Unigene0054581;Unigene0064608;Unigene0074588;Unigene0078497;Unigene0085369;Unigene0093374;Unigene0102474	K06268+K05730+K06268+K06470+K12076+K06276+K12076+K04456+K07827+K03099
Organismal Systems	Endocrine system	Renin secretion	10	ko04924	Unigene0002600;Unigene0011965;Unigene0024361;Unigene0029487;Unigene0053164;Unigene0064647;Unigene0065947;Unigene0081772;Unigene0082171;Unigene0101381	K06268+K06268+K04936+K12319+K02183+K02183+K02183+K02183+K04630+K04936
Organismal Systems	Immune system	Fc epsilon RI signaling pathway	9	ko04664	Unigene0003125;Unigene0005468;Unigene0024208;Unigene0045539;Unigene0060551;Unigene0074588;Unigene0085369;Unigene0093374;Unigene0102474	K05730+K06856+K08089+K07983+K04392+K06276+K04456+K07827+K03099
Organismal Systems	Nervous system	Cholinergic synapse	9	ko04725	Unigene0019643;Unigene0021987;Unigene0069402;Unigene0078088;Unigene0082171;Unigene0085369;Unigene0086742;Unigene0093374;Unigene0111347	K04344+K04635+K04806+K04347+K04630+K04456+K09047+K07827+K04849
Organismal Systems	Nervous system	Serotonergic synapse	9	ko04726	Unigene0019643;Unigene0025897;Unigene0058667;Unigene0078088;Unigene0082171;Unigene0093374;Unigene0100068;Unigene0111347;Unigene0111617	K04344+K04153+K07418+K04347+K04630+K07827+K04365+K04849+K00461
Organismal Systems	Nervous system	GABAergic synapse	9	ko04727	Unigene0019541;Unigene0019643;Unigene0042755;Unigene0056215;Unigene0078088;Unigene0082171;Unigene0088782;Unigene0099494;Unigene0111347	K01425+K04344+K01580+K01425+K04347+K04630+K15376+K01425+K04849
Organismal Systems	Immune system	Leukocyte transendothelial migration	8	ko04670	Unigene0003125;Unigene0006509;Unigene0016763;Unigene0017181;Unigene0024705;Unigene0060551;Unigene0082171;Unigene0087545	K05730+K05692+K06274+K05702+K05692+K04392+K04630+K05725
Organismal Systems	Immune system	B cell receptor signaling pathway	8	ko04662	Unigene0002600;Unigene0003125;Unigene0005468;Unigene0011965;Unigene0060551;Unigene0085369;Unigene0093374;Unigene0102474	K06268+K05730+K06856+K06268+K04392+K04456+K07827+K03099
Organismal Systems	Endocrine system	Thyroid hormone signaling pathway	8	ko04919	Unigene0006509;Unigene0024705;Unigene0025384;Unigene0071252;Unigene0074588;Unigene0085369;Unigene0093374;Unigene0110597	K05692+K05692+K02599+K05852+K06276+K04456+K07827+K01538
Organismal Systems	Development	Axon guidance	7	ko04360	Unigene0002600;Unigene0011965;Unigene0053550;Unigene0060551;Unigene0082171;Unigene0087545;Unigene0093374	K06268+K06268+K05105+K04392+K04630+K05725+K07827
Organismal Systems	Immune system	Fc gamma R-mediated phagocytosis	7	ko04666	Unigene0003125;Unigene0005468;Unigene0006182;Unigene0013674;Unigene0016763;Unigene0060551;Unigene0085369	K05730+K06856+K05757+K06498+K06274+K04392+K04456
Organismal Systems	Nervous system	Synaptic vesicle cycle	6	ko04721	Unigene0019643;Unigene0046779;Unigene0073919;Unigene0076777;Unigene0091434;Unigene0111347	K04344+K02154+K02148+K08486+K01528+K04849
Organismal Systems	Sensory system	Taste transduction	6	ko04742	Unigene0009617;Unigene0019643;Unigene0025897;Unigene0095264;Unigene0095267;Unigene0095269	K04836+K04344+K04153+K08474+K08474+K08474
Organismal Systems	Immune system	Antigen processing and presentation	6	ko04612	Unigene0059382;Unigene0061326;Unigene0064125;Unigene0081002;Unigene0106418;Unigene0112424	K06751+K08055+K08066+K03283+K03283+K06751
Organismal Systems	Sensory system	Olfactory transduction	6	ko04740	Unigene0053164;Unigene0064647;Unigene0065947;Unigene0073158;Unigene0081772;Unigene0106693	K02183+K02183+K02183+K00910+K02183+K04257
Organismal Systems	Digestive system	Gastric acid secretion	6	ko04971	Unigene0031997;Unigene0053164;Unigene0064647;Unigene0065947;Unigene0081772;Unigene0082171	K13961+K02183+K02183+K02183+K02183+K04630
Organismal Systems	Digestive system	Mineral absorption	5	ko04978	Unigene0039241;Unigene0106456;Unigene0108305;Unigene0109087;Unigene0110597	K14735+K14736+K00522+K13625+K01538
Organismal Systems	Digestive system	Fat digestion and absorption	5	ko04975	Unigene0048608;Unigene0107964;Unigene0107965;Unigene0110802;Unigene0111249	K08750+K14073+K14073+K08757+K08750
Organismal Systems	Sensory system	Inflammatory mediator regulation of TRP channels	5	ko04750	Unigene0053164;Unigene0058667;Unigene0064647;Unigene0065947;Unigene0081772	K02183+K07418+K02183+K02183+K02183
Organismal Systems	Excretory system	Vasopressin-regulated water reabsorption	5	ko04962	Unigene0029528;Unigene0071850;Unigene0086742;Unigene0094848;Unigene0097744	K09876+K10418+K09047+K10418+K10415
Organismal Systems	Aging	Longevity regulating pathway - multiple species	5	ko04213	Unigene0079648;Unigene0081002;Unigene0085369;Unigene0093374;Unigene0106418	K07200+K03283+K04456+K07827+K03283
Organismal Systems	Development	Osteoclast differentiation	5	ko04380	Unigene0002600;Unigene0011965;Unigene0013674;Unigene0060551;Unigene0085369	K06268+K06268+K06498+K04392+K04456
Organismal Systems	Excretory system	Collecting duct acid secretion	4	ko04966	Unigene0011588;Unigene0046779;Unigene0070682;Unigene0073919	K13627+K02154+K13627+K02148
Organismal Systems	Digestive system	Bile secretion	4	ko04976	Unigene0002265;Unigene0059855;Unigene0063364;Unigene0110597	K00021+K12473+K05043+K01538
Organismal Systems	Aging	Longevity regulating pathway - mammal	4	ko04211	Unigene0079648;Unigene0085369;Unigene0086742;Unigene0093374	K07200+K04456+K09047+K07827
Organismal Systems	Digestive system	Carbohydrate digestion and absorption	4	ko04973	Unigene0042546;Unigene0085369;Unigene0104230;Unigene0110597	K01176+K04456+K01176+K01538
Organismal Systems	Excretory system	Proximal tubule bicarbonate reclamation	4	ko04964	Unigene0019541;Unigene0056215;Unigene0099494;Unigene0110597	K01425+K01425+K01425+K01538
Organismal Systems	Endocrine system	Ovarian Steroidogenesis	3	ko04913	Unigene0058667;Unigene0059855;Unigene0111617	K07418+K12473+K00461
Organismal Systems	Endocrine system	Prolactin signaling pathway	3	ko04917	Unigene0085369;Unigene0093374;Unigene0102474	K04456+K07827+K03099
Organismal Systems	Digestive system	Vitamin digestion and absorption	3	ko04977	Unigene0107964;Unigene0107965;Unigene0110802	K14073+K14073+K08757
Organismal Systems	Excretory system	Aldosterone-regulated sodium reabsorption	3	ko04960	Unigene0074588;Unigene0093374;Unigene0110597	K06276+K07827+K01538
Organismal Systems	Immune system	Hematopoietic cell lineage	2	ko04640	Unigene0005468;Unigene0013674	K06856+K06498
Organismal Systems	Endocrine system	Thyroid hormone synthesis	2	ko04918	Unigene0086742;Unigene0110597	K09047+K01538
Organismal Systems	Endocrine system	Renin-angiotensin system	2	ko04614	Unigene0070335;Unigene0070336	K01329+K01329
Organismal Systems	Endocrine system	Regulation of lipolysis in adipocyte	2	ko04923	Unigene0082171;Unigene0085369	K04630+K04456
Organismal Systems	Excretory system	Endocrine and other factor-regulated calcium reabsorption	2	ko04961	Unigene0091434;Unigene0110597	K01528+K01538
Organismal Systems	Environmental adaptation	Circadian rhythm	2	ko04710	Unigene0035741;Unigene0079648	K03094+K07200
Organismal Systems	Sensory system	Phototransduction - fly	1	ko04745	Unigene0107848	K05692
