# Supplementary material for: Transcriptomic profiling reveals molecular regulation of seasonal reproduction in Tibetan highland fish, Gymnocypris przewalskii
Source: BMC Genomics. 2019 Jan 3;20:2. doi: 10.1186/s12864-018-5358-6 (PMC6318897; doi:10.1186/s12864-018-5358-6)
Supplement: Supplementary file 3 — Table S4. DEGs in female brain. (XLSX 384 kb) [file 12864_2018_5358_MOESM3_ESM.xlsx]

## Sheet: Table_S4.xls
GeneID	log2 Ratio(RS-F-B/NRS-F-B)	Pvalue	FDR	Description	Pathway	GO Component	GO Function	GO Process
Unigene0000036	1.61522	1.46e-05	0.00172554	--	-	-	-	-
Unigene0000039	-1.12587	2.45e-05	0.00257318	PREDICTED: coronin-2B-like, partial [Merops nubicus]	-	-	GO:0005515//protein binding;GO:0005488//binding;GO:0003779//actin binding;GO:0008092//cytoskeletal protein binding	-
Unigene0000118	-1.35157	0.00133683	0.0471349	Transposon Ty3-I Gag-Pol polyprotein [Larimichthys crocea]	-	-	-	-
Unigene0000174	1.20544	6.43e-07	0.000126965	PREDICTED: trichohyalin-like [Sinocyclocheilus rhinocerous]	ko04530//Tight junction//Cellular commiunity//Cellular Processes	GO:0044425//membrane part;GO:0016020//membrane;GO:0044464//cell part;GO:0019898//extrinsic component of membrane;GO:0005623//cell	GO:0005515//protein binding;GO:0005488//binding	GO:0044767//single-organism developmental process;GO:0048513//animal organ development;GO:0009987//cellular process;GO:0048869//cellular developmental process;GO:0044707//single-multicellular organism process;GO:0048856//anatomical structure development;GO:0044699//single-organism process;GO:0007275//multicellular organism development;GO:0030154//cell differentiation;GO:0048731//system developmen…
Unigene0000303	-1.97138	0.000788562	0.0325529	--	-	-	-	-
Unigene0000315	1.23688	1.63e-08	5.28e-06	PREDICTED: serine/threonine-protein kinase 25-like isoform X6 [Sinocyclocheilus rhinocerous]	-	-	-	-
Unigene0000435	-1.28369	0.000419291	0.0212074	--	-	-	-	-
Unigene0000437	-5.06981	2.68e-05	0.00276454	PREDICTED: mucin-2-like [Sinocyclocheilus rhinocerous]	ko04970//Salivary secretion//Digestive system//Organismal Systems	-	-	-
Unigene0000575	1.95227	8.07e-11	4.46e-08	--	-	-	-	-
Unigene0000612	-1.11643	0.00117283	0.0430211	--	-	-	-	-
Unigene0000663	1.23336	9.72e-05	0.00737282	PREDICTED: uncharacterized protein LOC107587904 isoform X1 [Sinocyclocheilus grahami]	-	-	-	-
Unigene0000667	7.99586	0.00114515	0.0422631	--	-	-	-	-
Unigene0000747	-1.4905	4.59e-06	0.000677591	--	-	-	-	-
Unigene0000791	2.59707	0.000137348	0.00954044	PREDICTED: collagen alpha-1(XXI) chain-like [Sinocyclocheilus rhinocerous]	-	-	-	-
Unigene0000886	-1.60062	0.000897976	0.0357222	--	-	-	-	-
Unigene0000917	1.96231	8.14e-07	0.000153076	PREDICTED: radical S-adenosyl methionine domain-containing protein 2 [Sinocyclocheilus rhinocerous]	-	GO:0044422//organelle part;GO:0043228//non-membrane-bounded organelle;GO:0016020//membrane;GO:0043226//organelle;GO:0043229//intracellular organelle;GO:0043232//intracellular non-membrane-bounded organelle;GO:0031090//organelle membrane;GO:0005622//intracellular;GO:0043231//intracellular membrane-bounded organelle;GO:0043227//membrane-bounded organelle;GO:0005623//cell;GO:0044424//intracellular p…	GO:0043169//cation binding;GO:0051540//metal cluster binding;GO:0051536//iron-sulfur cluster binding;GO:0005488//binding;GO:0043167//ion binding	GO:0006952//defense response;GO:0051707//response to other organism;GO:0051704//multi-organism process;GO:0050896//response to stimulus;GO:0006950//response to stress;GO:0043207//response to external biotic stimulus;GO:0002252//immune effector process;GO:0009605//response to external stimulus;GO:0009607//response to biotic stimulus;GO:0002376//immune system process
Unigene0000956	-1.00768	4.98e-06	0.000726999	PREDICTED: matrin-3-like [Astyanax mexicanus]	-	-	-	-
Unigene0000967	-1.65545	0.000696193	0.0297237	PREDICTED: complement C3-like [Sinocyclocheilus grahami]	-	GO:0005576//extracellular region;GO:0044421//extracellular region part	GO:0061134//peptidase regulator activity;GO:0061135//endopeptidase regulator activity;GO:0030234//enzyme regulator activity;GO:0098772//molecular function regulator	GO:0050790//regulation of catalytic activity;GO:0080090//regulation of primary metabolic process;GO:0019222//regulation of metabolic process;GO:0031324//negative regulation of cellular metabolic process;GO:0009892//negative regulation of metabolic process;GO:0048523//negative regulation of cellular process;GO:0010605//negative regulation of macromolecule metabolic process;GO:0032268//regulation o…
Unigene0001100	-1.27897	0.00099535	0.0384547	PREDICTED: protocadherin gamma-A9-like [Sinocyclocheilus grahami]	-	-	-	-
Unigene0001107	-1.13864	0.000285189	0.0163475	--	-	-	-	-
Unigene0001260	2.04242	2.8e-08	8.49e-06	PREDICTED: cysteine and histidine-rich domain-containing protein 1-like [Sinocyclocheilus grahami]	-	-	-	-
Unigene0001264	-1.08607	0.000234041	0.0141332	PREDICTED: ras GTPase-activating-like protein IQGAP3 [Sinocyclocheilus anshuiensis]	ko04810//Regulation of actin cytoskeleton//Cell motility//Cellular Processes;ko04520//Adherens junction//Cellular commiunity//Cellular Processes	GO:0005623//cell;GO:0044464//cell part	-	GO:0050794//regulation of cellular process;GO:0065007//biological regulation;GO:0023052//signaling;GO:0044763//single-organism cellular process;GO:0009987//cellular process;GO:0051716//cellular response to stimulus;GO:0007154//cell communication;GO:0044700//single organism signaling;GO:0050789//regulation of biological process;GO:0050896//response to stimulus;GO:0007165//signal transduction;GO:00…
Unigene0001308	1.32412	9.85e-09	3.41e-06	PREDICTED: calphotin-like isoform X1 [Sinocyclocheilus anshuiensis]	-	-	-	-
Unigene0001362	-1.63614	0.000601305	0.0269717	--	-	-	-	-
Unigene0001415	-3.41276	0.000294086	0.0166969	PREDICTED: RNA-directed DNA polymerase from mobile element jockey-like [Oreochromis niloticus]	-	-	-	-
Unigene0001490	-2.2071	0.00106147	0.040241	--	-	-	-	-
Unigene0001507	-1.1188	9.84e-05	0.00741655	--	-	-	-	-
Unigene0001617	1.33052	0.000215685	0.0132733	--	-	-	-	-
Unigene0001661	-1.30546	0.000260872	0.0153204	PREDICTED: collagen alpha-1(I) chain-like isoform X3 [Sinocyclocheilus rhinocerous]	ko04510//Focal adhesion//Cellular commiunity//Cellular Processes;ko04512//ECM-receptor interaction//Signaling molecules and interaction//Environmental Information Processing	-	GO:0005198//structural molecule activity	-
Unigene0001666	-2.00524	6.58e-05	0.00540546	--	ko04020//Calcium signaling pathway//Signal transduction//Environmental Information Processing;ko04261//Adrenergic signaling in cardiomyocytes//Circulatory system//Organismal Systems	-	-	-
Unigene0001697	-1.80315	0.000120816	0.00864977	--	-	-	-	-
Unigene0001754	-1.04137	1.41e-05	0.00167696	--	-	-	-	-
Unigene0001773	1.33812	0.00111043	0.0414305	PREDICTED: E3 ubiquitin/ISG15 ligase TRIM25-like [Sinocyclocheilus rhinocerous]	-	-	-	-
Unigene0001776	-1.08576	0.000731451	0.0309541	--	-	-	-	-
Unigene0001799	1.23262	0.000542228	0.0250986	--	-	-	-	-
Unigene0001881	1.02293	1.17e-05	0.00145399	PREDICTED: thrombospondin-1-like isoform X1 [Sinocyclocheilus anshuiensis]	ko04510//Focal adhesion//Cellular commiunity//Cellular Processes;ko04145//Phagosome//Transport and catabolism//Cellular Processes;ko04512//ECM-receptor interaction//Signaling molecules and interaction//Environmental Information Processing;ko04350//TGF-beta signaling pathway//Signal transduction//Environmental Information Processing;ko04115//p53 signaling pathway//Cell growth and death//Cellular P…	GO:0005576//extracellular region;GO:0044421//extracellular region part	GO:0097367//carbohydrate derivative binding;GO:0043169//cation binding;GO:0046872//metal ion binding;GO:0005539//glycosaminoglycan binding;GO:0043167//ion binding;GO:0005488//binding	GO:1901342//regulation of vasculature development;GO:0022610//biological adhesion;GO:0051239//regulation of multicellular organismal process;GO:0050789//regulation of biological process;GO:0006950//response to stress;GO:0022603//regulation of anatomical structure morphogenesis;GO:0006952//defense response;GO:0050793//regulation of developmental process;GO:2000026//regulation of multicellular orga…
Unigene0001897	1.08469	0.000170338	0.0112353	PREDICTED: alpha-1A adrenergic receptor-like [Sinocyclocheilus grahami]	ko04080//Neuroactive ligand-receptor interaction//Signaling molecules and interaction//Environmental Information Processing;ko04020//Calcium signaling pathway//Signal transduction//Environmental Information Processing;ko04261//Adrenergic signaling in cardiomyocytes//Circulatory system//Organismal Systems;ko04270//Vascular smooth muscle contraction//Circulatory system//Organismal Systems	GO:0031224//intrinsic component of membrane;GO:0044425//membrane part;GO:0016020//membrane	GO:0060089//molecular transducer activity;GO:0038023//signaling receptor activity;GO:0008227//G-protein coupled amine receptor activity;GO:0004888//transmembrane signaling receptor activity;GO:0004871//signal transducer activity;GO:0099600//transmembrane receptor activity;GO:0004872//receptor activity;GO:0004930//G-protein coupled receptor activity	GO:0051716//cellular response to stimulus;GO:0007186//G-protein coupled receptor signaling pathway;GO:0007154//cell communication;GO:0044763//single-organism cellular process;GO:0065007//biological regulation;GO:0050789//regulation of biological process;GO:0009987//cellular process;GO:0050794//regulation of cellular process;GO:0044700//single organism signaling;GO:0044699//single-organism process…
Unigene0001903	-1.2875	0.000201715	0.0127093	--	-	-	-	-
Unigene0001922	-1.1035	0.000189546	0.0121293	PREDICTED: NACHT, LRR and PYD domains-containing protein 12-like isoform X1 [Sinocyclocheilus rhinocerous]	-	-	-	-
Unigene0001936	1.27419	0.00116469	0.0428225	--	-	-	-	-
Unigene0002004	1.33983	6.8e-10	3.04e-07	PREDICTED: annexin A1-like [Sinocyclocheilus rhinocerous]	-	-	GO:0098772//molecular function regulator;GO:0005488//binding;GO:0043167//ion binding;GO:0004857//enzyme inhibitor activity;GO:0043169//cation binding;GO:0008289//lipid binding;GO:0043168//anion binding;GO:0055102//lipase inhibitor activity;GO:0005543//phospholipid binding;GO:0030234//enzyme regulator activity;GO:0046872//metal ion binding	GO:0019222//regulation of metabolic process;GO:0050789//regulation of biological process;GO:0009892//negative regulation of metabolic process;GO:0048519//negative regulation of biological process;GO:0065007//biological regulation
Unigene0002037	-2.14277	0.000245804	0.0146947	--	-	-	-	-
Unigene0002045	-1.16003	2.25e-07	5.18e-05	--	-	-	-	-
Unigene0002130	-1.34762	4.45e-05	0.00407148	--	-	-	-	-
Unigene0002159	-1.25327	0.000432732	0.0216592	--	-	-	-	-
Unigene0002170	-1.10116	7.24e-08	1.97e-05	PREDICTED: cerebellin-1-like isoform X2 [Sinocyclocheilus anshuiensis]	-	-	-	-
Unigene0002181	2.85718	5.29e-06	0.000765947	PREDICTED: complement C1q tumor necrosis factor-related protein 3-like [Oreochromis niloticus]	-	-	-	-
Unigene0002287	-1.27011	0.000938297	0.0368343	--	-	-	-	-
Unigene0002293	-3.26746	0.0012446	0.0448842	--	-	-	-	-
Unigene0002448	-2.58357	2.67e-28	1.43e-24	PREDICTED: hyaluronidase-2-like [Sinocyclocheilus rhinocerous]	ko00531//Glycosaminoglycan degradation//Glycan biosynthesis and metabolism//Metabolism	-	GO:0015929//hexosaminidase activity;GO:0016798//hydrolase activity, acting on glycosyl bonds;GO:0016787//hydrolase activity;GO:0004553//hydrolase activity, hydrolyzing O-glycosyl compounds;GO:0003824//catalytic activity	GO:0008152//metabolic process;GO:0044238//primary metabolic process
Unigene0002455	2.31166	2.1e-05	0.00228512	--	-	-	-	-
Unigene0002537	-1.35875	0.00112387	0.0417505	--	-	-	-	-
Unigene0002610	-1.15745	7.06e-06	0.00096513	--	-	-	-	-
Unigene0002624	-2.48141	2.26e-06	0.000372794	PREDICTED: ankyrin repeat and SOCS box protein 2-like isoform X2 [Sinocyclocheilus anshuiensis]	-	-	-	GO:0032446//protein modification by small protein conjugation;GO:0044260//cellular macromolecule metabolic process;GO:0019538//protein metabolic process;GO:0007154//cell communication;GO:0008152//metabolic process;GO:0070647//protein modification by small protein conjugation or removal;GO:0044700//single organism signaling;GO:0044763//single-organism cellular process;GO:0044238//primary metabolic…
Unigene0002719	-1.48891	9.31e-09	3.24e-06	--	-	-	-	-
Unigene0002776	-1.60518	3.74e-10	1.79e-07	--	-	-	-	-
Unigene0002873	-1.71976	0.00020375	0.0127682	--	-	-	-	-
Unigene0002947	1.07308	0.000351191	0.0189748	PREDICTED: neuropeptide FF receptor 2-like [Sinocyclocheilus anshuiensis]	ko04080//Neuroactive ligand-receptor interaction//Signaling molecules and interaction//Environmental Information Processing	GO:0044425//membrane part;GO:0016020//membrane;GO:0031224//intrinsic component of membrane	GO:0005488//binding;GO:0004930//G-protein coupled receptor activity;GO:0005515//protein binding;GO:0004871//signal transducer activity;GO:0060089//molecular transducer activity;GO:0001664//G-protein coupled receptor binding;GO:0005102//receptor binding;GO:0099600//transmembrane receptor activity;GO:0004888//transmembrane signaling receptor activity;GO:0001653//peptide receptor activity;GO:0038023…	GO:0030814//regulation of cAMP metabolic process;GO:0006140//regulation of nucleotide metabolic process;GO:1900542//regulation of purine nucleotide metabolic process;GO:0030817//regulation of cAMP biosynthetic process;GO:0019222//regulation of metabolic process;GO:0044763//single-organism cellular process;GO:0031326//regulation of cellular biosynthetic process;GO:0007186//G-protein coupled recept…
Unigene0003010	-3.39807	0.00090102	0.03583	PREDICTED: acyl-CoA synthetase family member 4 isoform X3 [Sinocyclocheilus grahami]	-	-	-	-
Unigene0003173	5.0634	1.4e-07	3.48e-05	--	-	-	-	-
Unigene0003306	-2.85587	0.000592126	0.0266491	--	-	-	-	-
Unigene0003324	1.05494	0.000692223	0.0296449	--	-	-	-	-
Unigene0003393	1.13001	0.000179783	0.0116646	PREDICTED: type-1 angiotensin II receptor A-like [Sinocyclocheilus anshuiensis]	ko04080//Neuroactive ligand-receptor interaction//Signaling molecules and interaction//Environmental Information Processing;ko04020//Calcium signaling pathway//Signal transduction//Environmental Information Processing;ko04261//Adrenergic signaling in cardiomyocytes//Circulatory system//Organismal Systems;ko04270//Vascular smooth muscle contraction//Circulatory system//Organismal Systems	GO:0016020//membrane;GO:0044425//membrane part;GO:0031224//intrinsic component of membrane	GO:0004871//signal transducer activity;GO:0099600//transmembrane receptor activity;GO:0060089//molecular transducer activity;GO:0001595//angiotensin receptor activity;GO:0004930//G-protein coupled receptor activity;GO:0004888//transmembrane signaling receptor activity;GO:0001653//peptide receptor activity;GO:0008528//G-protein coupled peptide receptor activity;GO:0038023//signaling receptor activ…	GO:0007165//signal transduction;GO:0007154//cell communication;GO:0044700//single organism signaling;GO:0050789//regulation of biological process;GO:1903522//regulation of blood circulation;GO:0044699//single-organism process;GO:0050794//regulation of cellular process;GO:0009987//cellular process;GO:0044763//single-organism cellular process;GO:0023052//signaling;GO:0065007//biological regulation;…
Unigene0003413	2.45389	0.000301302	0.0169629	--	-	-	-	-
Unigene0003418	-1.04973	0.000605908	0.0270488	PREDICTED: zinc finger CCCH domain-containing protein 3-like [Sinocyclocheilus anshuiensis]	-	-	-	-
Unigene0003512	1.59904	1.89e-06	0.000318064	--	-	-	-	-
Unigene0003595	2.09034	1.35e-10	7.26e-08	PREDICTED: LOW QUALITY PROTEIN: serine/threonine-protein kinase WNK4-like [Sinocyclocheilus anshuiensis]	-	-	-	-
Unigene0003610	-1.25138	9.17e-05	0.00706816	--	-	-	-	-
Unigene0003653	1.48925	0.000317857	0.0176175	PREDICTED: uncharacterized protein LOC107550147 [Sinocyclocheilus grahami]	-	-	-	-
Unigene0003671	-1.92103	0.000633994	0.0278713	PREDICTED: myosin-binding protein C, slow-type-like isoform X5 [Sinocyclocheilus anshuiensis]	-	-	-	-
Unigene0003687	-1.57148	0.000471765	0.0227706	--	-	-	-	-
Unigene0003786	-1.4208	2.23e-15	2.85e-12	PREDICTED: midnolin isoform X1 [Sinocyclocheilus anshuiensis]	-	GO:0043232//intracellular non-membrane-bounded organelle;GO:0044424//intracellular part;GO:0005623//cell;GO:0043229//intracellular organelle;GO:0043226//organelle;GO:0043228//non-membrane-bounded organelle;GO:0005622//intracellular;GO:0044464//cell part	-	-
Unigene0003843	1.8705	2.39e-05	0.00253128	--	-	-	-	-
Unigene0003853	-1.79449	0.000324936	0.0179617	RNA-directed DNA polymerase from mobile element jockey [Exaiptasia pallida]	-	-	-	GO:0048584//positive regulation of response to stimulus;GO:0045087//innate immune response;GO:0050789//regulation of biological process;GO:0065007//biological regulation;GO:0007154//cell communication;GO:0006950//response to stress;GO:0031347//regulation of defense response;GO:0023052//signaling;GO:0080134//regulation of response to stress;GO:0009987//cellular process;GO:0044763//single-organism …
Unigene0003950	1.50279	0.00108616	0.0407593	PREDICTED: complement C3-like [Sinocyclocheilus rhinocerous]	ko04145//Phagosome//Transport and catabolism//Cellular Processes	GO:0044421//extracellular region part;GO:0005576//extracellular region	GO:0030234//enzyme regulator activity;GO:0061135//endopeptidase regulator activity;GO:0061134//peptidase regulator activity;GO:0098772//molecular function regulator	-
Unigene0003979	2.71719	3.14e-05	0.00310921	--	-	-	-	-
Unigene0004003	-1.38151	0.000350045	0.0189319	--	-	-	-	-
Unigene0004045	1.19186	1.61e-05	0.00185424	PREDICTED: receptor-type tyrosine-protein phosphatase beta-like [Sinocyclocheilus rhinocerous]	ko04520//Adherens junction//Cellular commiunity//Cellular Processes	-	GO:0003824//catalytic activity;GO:0016787//hydrolase activity	-
Unigene0004342	2.09996	4.94e-13	4.17e-10	PREDICTED: serine/threonine-protein kinase WNK4-like isoform X1 [Sinocyclocheilus grahami]	-	-	-	-
Unigene0004653	-1.43718	1.73e-05	0.0019581	--	-	-	-	-
Unigene0004688	1.35509	2.3e-05	0.00246549	PREDICTED: CUB and sushi domain-containing protein 2-like [Notothenia coriiceps]	-	-	-	-
Unigene0004759	-1.17393	1.86e-07	4.39e-05	--	-	-	-	-
Unigene0004798	-2.5242	0.000578125	0.0262786	PREDICTED: complement C1q tumor necrosis factor-related protein 2-like [Sinocyclocheilus rhinocerous]	-	-	-	-
Unigene0004814	4.43119	0.000389298	0.0201529	--	-	-	-	-
Unigene0004816	-1.2378	0.000903059	0.0358845	PREDICTED: THAP domain-containing protein 4-like [Nothobranchius furzeri]	-	-	-	-
Unigene0004848	-1.1625	1.77e-06	0.000300211	--	-	-	-	-
Unigene0004888	-1.7738	4.43e-05	0.004063	--	-	-	-	-
Unigene0004967	-1.15588	0.00016963	0.0112023	--	-	-	-	-
Unigene0004998	1.70792	5.48e-05	0.00472363	PREDICTED: leukotriene C4 synthase [Danio rerio]	ko00590//Arachidonic acid metabolism//Lipid metabolism//Metabolism	GO:0016020//membrane;GO:0031224//intrinsic component of membrane;GO:0044425//membrane part	GO:0030234//enzyme regulator activity;GO:0098772//molecular function regulator	GO:0044281//small molecule metabolic process;GO:1901568//fatty acid derivative metabolic process;GO:0065007//biological regulation;GO:0044710//single-organism metabolic process;GO:0044699//single-organism process;GO:0006082//organic acid metabolic process;GO:0048518//positive regulation of biological process;GO:0019752//carboxylic acid metabolic process;GO:0008152//metabolic process;GO:0009893//p…
Unigene0005009	1.64159	5.85e-09	2.16e-06	PREDICTED: carboxypeptidase N catalytic chain-like isoform X1 [Sinocyclocheilus rhinocerous]	-	GO:0005576//extracellular region;GO:0044421//extracellular region part	GO:0008237//metallopeptidase activity;GO:0008233//peptidase activity;GO:0046872//metal ion binding;GO:0070011//peptidase activity, acting on L-amino acid peptides;GO:0005488//binding;GO:0043169//cation binding;GO:0043167//ion binding;GO:0003824//catalytic activity;GO:0008235//metalloexopeptidase activity;GO:0046914//transition metal ion binding;GO:0016787//hydrolase activity;GO:0008238//exopeptid…	GO:0044238//primary metabolic process;GO:0033993//response to lipid;GO:0071704//organic substance metabolic process;GO:0043627//response to estrogen;GO:0050896//response to stimulus;GO:0048545//response to steroid hormone;GO:0008152//metabolic process;GO:0009719//response to endogenous stimulus;GO:0043170//macromolecule metabolic process;GO:0009725//response to hormone;GO:0019538//protein metabol…
Unigene0005022	1.06027	2.89e-05	0.00292619	PREDICTED: peroxisomal N(1)-acetyl-spermine/spermidine oxidase-like [Sinocyclocheilus grahami]	ko00330//Arginine and proline metabolism//Amino acid metabolism//Metabolism;ko00410//beta-Alanine metabolism//Metabolism of other amino acids//Metabolism	-	GO:0003824//catalytic activity	GO:0044699//single-organism process;GO:0044710//single-organism metabolic process;GO:0008152//metabolic process
Unigene0005074	2.36505	1.05e-05	0.0013375	PREDICTED: erythroferrone-like [Sinocyclocheilus anshuiensis]	-	-	GO:0042578//phosphoric ester hydrolase activity;GO:0016787//hydrolase activity;GO:0003824//catalytic activity;GO:0016788//hydrolase activity, acting on ester bonds;GO:0004721//phosphoprotein phosphatase activity;GO:0016791//phosphatase activity;GO:0008138//protein tyrosine/serine/threonine phosphatase activity	GO:0043412//macromolecule modification;GO:0044237//cellular metabolic process;GO:0019538//protein metabolic process;GO:0071704//organic substance metabolic process;GO:0043170//macromolecule metabolic process;GO:0044238//primary metabolic process;GO:0044260//cellular macromolecule metabolic process;GO:0008152//metabolic process;GO:0009987//cellular process;GO:0006464//cellular protein modification…
Unigene0005179	-1.50211	0.0004541	0.0222484	PREDICTED: structural maintenance of chromosomes protein 1B [Latimeria chalumnae]	-	-	-	-
Unigene0005203	-3.36795	9.24e-05	0.0071087	--	-	-	-	-
Unigene0005270	1.02643	0.000417904	0.0211659	PREDICTED: homeobox protein SIX2 [Sinocyclocheilus rhinocerous]	-	GO:0043227//membrane-bounded organelle;GO:0005623//cell;GO:0043231//intracellular membrane-bounded organelle;GO:0005622//intracellular;GO:0043229//intracellular organelle;GO:0044424//intracellular part;GO:0043226//organelle;GO:0044464//cell part	GO:0005515//protein binding;GO:0003676//nucleic acid binding;GO:1901363//heterocyclic compound binding;GO:0097159//organic cyclic compound binding;GO:0005488//binding;GO:0003677//DNA binding;GO:0001071//nucleic acid binding transcription factor activity	GO:0006355//regulation of transcription, DNA-templated;GO:0050793//regulation of developmental process;GO:0007389//pattern specification process;GO:0001822//kidney development;GO:0065007//biological regulation;GO:0043009//chordate embryonic development;GO:0051674//localization of cell;GO:0048518//positive regulation of biological process;GO:0015031//protein transport;GO:0007275//multicellular org…
Unigene0005338	1.89106	2e-05	0.00220424	PREDICTED: T-box brain protein 1-like [Sinocyclocheilus rhinocerous]	-	-	GO:0005488//binding;GO:0001071//nucleic acid binding transcription factor activity;GO:1901363//heterocyclic compound binding;GO:0003676//nucleic acid binding;GO:0097159//organic cyclic compound binding	GO:0071704//organic substance metabolic process;GO:0065007//biological regulation;GO:0044260//cellular macromolecule metabolic process;GO:0044249//cellular biosynthetic process;GO:0009058//biosynthetic process;GO:0050789//regulation of biological process;GO:0009987//cellular process;GO:0019222//regulation of metabolic process;GO:1901576//organic substance biosynthetic process;GO:0008152//metaboli…
Unigene0005498	-1.95303	1.26e-05	0.00153397	--	-	-	-	-
Unigene0005508	-1.34099	0.000703335	0.029969	--	-	-	-	-
Unigene0005519	1.5503	2.95e-06	0.000464798	--	-	-	-	-
Unigene0005593	-2.70874	1.68e-05	0.00191514	Retrotransposable element Tf2 protein type 1 [Larimichthys crocea]	ko03013//RNA transport//Translation//Genetic Information Processing	GO:0043226//organelle;GO:0005623//cell;GO:0044464//cell part;GO:0043229//intracellular organelle;GO:0005622//intracellular;GO:0044424//intracellular part	GO:0005488//binding	GO:0044260//cellular macromolecule metabolic process;GO:0044238//primary metabolic process;GO:0044237//cellular metabolic process;GO:0008152//metabolic process;GO:0009987//cellular process;GO:0071704//organic substance metabolic process;GO:0019538//protein metabolic process;GO:0043170//macromolecule metabolic process
Unigene0005627	-2.26376	0.000617162	0.0273965	PREDICTED: nephronectin-like isoform X4 [Sinocyclocheilus rhinocerous]	-	-	-	-
Unigene0005630	-1.95623	5.87e-05	0.00494694	--	-	-	-	-
Unigene0005636	-2.74887	1.01e-08	3.48e-06	PREDICTED: proto-oncogene c-Fos-like [Sinocyclocheilus rhinocerous]	ko04010//MAPK signaling pathway//Signal transduction//Environmental Information Processing;ko04620//Toll-like receptor signaling pathway//Immune system//Organismal Systems	GO:0043231//intracellular membrane-bounded organelle;GO:0032991//macromolecular complex;GO:0043226//organelle;GO:0005623//cell;GO:0043234//protein complex;GO:0043229//intracellular organelle;GO:0043227//membrane-bounded organelle;GO:0005622//intracellular;GO:0044464//cell part;GO:0044424//intracellular part	GO:0097159//organic cyclic compound binding;GO:0005488//binding;GO:0003677//DNA binding;GO:0001071//nucleic acid binding transcription factor activity;GO:0003676//nucleic acid binding;GO:1901363//heterocyclic compound binding	GO:0060255//regulation of macromolecule metabolic process;GO:0019219//regulation of nucleobase-containing compound metabolic process;GO:0080090//regulation of primary metabolic process;GO:0010468//regulation of gene expression;GO:0051171//regulation of nitrogen compound metabolic process;GO:0010556//regulation of macromolecule biosynthetic process;GO:2000112//regulation of cellular macromolecule …
Unigene0005746	2.91204	0.000164529	0.0109668	--	-	-	-	-
Unigene0005759	1.10156	4.06e-07	8.6e-05	hypothetical protein XELAEV_18029838mg [Xenopus laevis]	-	-	-	-
Unigene0005818	2.44629	0.000832568	0.0338691	--	-	-	-	-
Unigene0005827	-2.77059	1.95e-09	7.86e-07	--	-	-	-	-
Unigene0005864	-1.67867	1.88e-17	3.2e-14	PREDICTED: adenylate cyclase type 2 isoform X1 [Danio rerio]	ko04020//Calcium signaling pathway//Signal transduction//Environmental Information Processing;ko04261//Adrenergic signaling in cardiomyocytes//Circulatory system//Organismal Systems;ko04270//Vascular smooth muscle contraction//Circulatory system//Organismal Systems;ko00230//Purine metabolism//Nucleotide metabolism//Metabolism;ko04540//Gap junction//Cellular commiunity//Cellular Processes;ko04916/…	GO:0044425//membrane part;GO:0031224//intrinsic component of membrane;GO:0016020//membrane	GO:0036094//small molecule binding;GO:0003824//catalytic activity;GO:0005488//binding;GO:0016829//lyase activity;GO:0009975//cyclase activity	GO:1901576//organic substance biosynthetic process;GO:0009165//nucleotide biosynthetic process;GO:1901564//organonitrogen compound metabolic process;GO:1901360//organic cyclic compound metabolic process;GO:0009117//nucleotide metabolic process;GO:0044710//single-organism metabolic process;GO:0009987//cellular process;GO:0044763//single-organism cellular process;GO:0051716//cellular response to st…
Unigene0005913	-1.96353	0.00100897	0.038757	--	-	-	-	-
Unigene0005945	1.17989	0.00113843	0.0421166	PREDICTED: four and a half LIM domains protein 1-like isoform X1 [Sinocyclocheilus rhinocerous]	ko04630//Jak-STAT signaling pathway//Signal transduction//Environmental Information Processing	-	GO:0046872//metal ion binding;GO:0005488//binding;GO:0043169//cation binding;GO:0046914//transition metal ion binding;GO:0043167//ion binding	GO:0048513//animal organ development;GO:0044699//single-organism process;GO:0072358//cardiovascular system development;GO:0044767//single-organism developmental process;GO:0072359//circulatory system development;GO:0009653//anatomical structure morphogenesis;GO:0032501//multicellular organismal process;GO:0009887//organ morphogenesis;GO:0003205//cardiac chamber development;GO:0007275//multicellul…
Unigene0006023	2.03161	1.93e-07	4.55e-05	PREDICTED: large neutral amino acids transporter small subunit 4-like isoform X2 [Sinocyclocheilus anshuiensis]	-	GO:0044425//membrane part;GO:0031224//intrinsic component of membrane;GO:0016020//membrane	-	-
Unigene0006108	4.27103	0.00126188	0.0452022	PREDICTED: fibrinogen beta chain-like [Sinocyclocheilus anshuiensis]	-	GO:0043234//protein complex;GO:0032991//macromolecular complex	GO:0005515//protein binding;GO:0005488//binding	GO:0071822//protein complex subunit organization;GO:0050789//regulation of biological process;GO:0008152//metabolic process;GO:0044710//single-organism metabolic process;GO:0043933//macromolecular complex subunit organization;GO:0050896//response to stimulus;GO:0043623//cellular protein complex assembly;GO:0044763//single-organism cellular process;GO:0050794//regulation of cellular process;GO:000…
Unigene0006173	1.43086	0.000616722	0.0273883	PREDICTED: ras and EF-hand domain-containing protein homolog [Sinocyclocheilus grahami]	-	-	GO:1901363//heterocyclic compound binding;GO:0043167//ion binding;GO:0036094//small molecule binding;GO:0005488//binding;GO:0097159//organic cyclic compound binding	GO:0051641//cellular localization;GO:0009987//cellular process;GO:0051179//localization;GO:0008104//protein localization;GO:0023052//signaling;GO:0051234//establishment of localization;GO:0046907//intracellular transport;GO:0007165//signal transduction;GO:0050896//response to stimulus;GO:0050789//regulation of biological process;GO:0033036//macromolecule localization;GO:0044699//single-organism p…
Unigene0006205	2.18645	1.11e-13	1.07e-10	PREDICTED: 6-phosphofructo-2-kinase/fructose-2,6-bisphosphatase 4 isoform X2 [Sinocyclocheilus anshuiensis]	ko00051//Fructose and mannose metabolism//Carbohydrate metabolism//Metabolism;ko04152//AMPK signaling pathway//Signal transduction//Environmental Information Processing	-	GO:0032550//purine ribonucleoside binding;GO:0016772//transferase activity, transferring phosphorus-containing groups;GO:0016791//phosphatase activity;GO:0036094//small molecule binding;GO:0019200//carbohydrate kinase activity;GO:0016787//hydrolase activity;GO:0019203//carbohydrate phosphatase activity;GO:0016301//kinase activity;GO:0003824//catalytic activity;GO:0016740//transferase activity;GO:…	GO:0016310//phosphorylation;GO:0044281//small molecule metabolic process;GO:0044238//primary metabolic process;GO:0009987//cellular process;GO:0044723//single-organism carbohydrate metabolic process;GO:0044710//single-organism metabolic process;GO:0006796//phosphate-containing compound metabolic process;GO:0005975//carbohydrate metabolic process;GO:0005996//monosaccharide metabolic process;GO:004…
Unigene0006208	1.89693	2.78e-05	0.00283925	--	-	-	-	-
Unigene0006234	1.67102	0.000203817	0.0127682	--	-	-	-	-
Unigene0006337	10.3158	0.00020181	0.0127093	--	-	-	-	-
Unigene0006353	-2.58966	0.000475086	0.0228314	--	-	-	-	-
Unigene0006441	-1.53083	1.91e-10	9.85e-08	PREDICTED: nocturnin isoform X2 [Sinocyclocheilus rhinocerous]	-	-	-	-
Unigene0006648	-2.75653	0.0012064	0.0438743	Retrovirus-related Pol polyprotein from transposon TNT 1-94 [Exaiptasia pallida]	-	-	-	-
Unigene0006666	-7.47925	6.31e-27	2.82e-23	PREDICTED: transcription factor IIIB 90 kDa subunit isoform X1 [Bos taurus]	ko04514//Cell adhesion molecules (CAMs)//Signaling molecules and interaction//Environmental Information Processing	GO:0044444//cytoplasmic part;GO:0043227//membrane-bounded organelle;GO:0043229//intracellular organelle;GO:0005623//cell;GO:0005737//cytoplasm;GO:0044424//intracellular part;GO:0042579//microbody;GO:0043231//intracellular membrane-bounded organelle;GO:0005622//intracellular;GO:0044464//cell part;GO:0043226//organelle	GO:0016647//oxidoreductase activity, acting on the CH-NH group of donors, oxygen as acceptor;GO:0043169//cation binding;GO:0016645//oxidoreductase activity, acting on the CH-NH group of donors;GO:0043167//ion binding;GO:0016787//hydrolase activity;GO:0016491//oxidoreductase activity;GO:0003824//catalytic activity;GO:1901363//heterocyclic compound binding;GO:0005515//protein binding;GO:0097159//or…	GO:0044699//single-organism process;GO:0042401//cellular biogenic amine biosynthetic process;GO:0009893//positive regulation of metabolic process;GO:0034654//nucleobase-containing compound biosynthetic process;GO:0050794//regulation of cellular process;GO:1901575//organic substance catabolic process;GO:0031325//positive regulation of cellular metabolic process;GO:0044249//cellular biosynthetic pr…
Unigene0006709	-2.34771	0.000324592	0.0179537	--	-	-	-	-
Unigene0006730	1.95372	3.3e-05	0.00321612	PREDICTED: tripartite motif-containing protein 16-like protein [Sinocyclocheilus anshuiensis]	-	-	-	-
Unigene0006733	1.33933	0.000359506	0.0192302	PREDICTED: reticulon-4 receptor-like 2 [Sinocyclocheilus rhinocerous]	-	-	-	-
Unigene0006736	-1.9035	0.000241066	0.0144598	--	-	-	-	-
Unigene0006857	1.72591	0.000984636	0.038209	--	-	-	-	-
Unigene0006899	-1.25054	1.49e-08	4.94e-06	--	-	-	-	-
Unigene0006910	1.05583	0.000341483	0.0186096	PREDICTED: immunoglobulin superfamily member 6 [Sinocyclocheilus anshuiensis]	-	-	-	-
Unigene0006964	-1.0567	0.000140443	0.00971138	PREDICTED: endothelin-converting enzyme-like 1 [Sinocyclocheilus grahami]	-	-	GO:0003824//catalytic activity;GO:0070011//peptidase activity, acting on L-amino acid peptides;GO:0008233//peptidase activity;GO:0004175//endopeptidase activity;GO:0016787//hydrolase activity	GO:0050789//regulation of biological process;GO:0071704//organic substance metabolic process;GO:0044699//single-organism process;GO:0044238//primary metabolic process;GO:0043170//macromolecule metabolic process;GO:0023052//signaling;GO:0019538//protein metabolic process;GO:0050794//regulation of cellular process;GO:0051716//cellular response to stimulus;GO:0007186//G-protein coupled receptor sign…
Unigene0007053	-3.65304	7.84e-06	0.00106338	ATP-dependent DNA helicase PIF6 [Exaiptasia pallida]	-	-	-	-
Unigene0007058	-1.22607	5.68e-05	0.00483841	--	-	-	-	-
Unigene0007061	-1.85447	2.94e-15	3.67e-12	PREDICTED: transcription factor Sox-18-like [Sinocyclocheilus grahami]	-	-	-	GO:0048856//anatomical structure development;GO:0007275//multicellular organism development;GO:0001568//blood vessel development;GO:0044699//single-organism process;GO:0032502//developmental process;GO:0001944//vasculature development;GO:0072359//circulatory system development;GO:0044767//single-organism developmental process;GO:0044707//single-multicellular organism process;GO:0072358//cardiovas…
Unigene0007075	-1.45618	0.0014136	0.049038	PREDICTED: fatty acyl-CoA reductase 1-like, partial [Sinocyclocheilus anshuiensis]	ko04146//Peroxisome//Transport and catabolism//Cellular Processes	-	GO:0016903//oxidoreductase activity, acting on the aldehyde or oxo group of donors;GO:0016491//oxidoreductase activity;GO:0016620//oxidoreductase activity, acting on the aldehyde or oxo group of donors, NAD or NADP as acceptor;GO:0003824//catalytic activity	GO:0044699//single-organism process;GO:0044710//single-organism metabolic process;GO:0008152//metabolic process
Unigene0007116	-1.4036	8.72e-05	0.0067726	--	-	-	-	-
Unigene0007129	-1.01145	2.04e-07	4.73e-05	testhymin-like protein, partial [Danio rerio]	-	GO:0044424//intracellular part;GO:0044464//cell part;GO:0005622//intracellular;GO:0005623//cell	-	GO:0097205//renal filtration;GO:0003014//renal system process;GO:0003008//system process;GO:0032501//multicellular organismal process
Unigene0007136	-3.87367	1.95e-06	0.000326869	--	-	-	-	-
Unigene0007150	3.92154	0.000425935	0.0213863	--	-	-	-	-
Unigene0007222	1.02351	0.000450777	0.0221768	PREDICTED: transmembrane protein 100-like [Sinocyclocheilus anshuiensis]	-	GO:0016020//membrane;GO:0005622//intracellular;GO:0044464//cell part;GO:0005737//cytoplasm;GO:0044444//cytoplasmic part;GO:0097458//neuron part;GO:0044424//intracellular part;GO:0043231//intracellular membrane-bounded organelle;GO:0043226//organelle;GO:0005623//cell;GO:0043229//intracellular organelle;GO:0043227//membrane-bounded organelle	-	GO:0000902//cell morphogenesis;GO:0050789//regulation of biological process;GO:0048762//mesenchymal cell differentiation;GO:0048864//stem cell development;GO:0007166//cell surface receptor signaling pathway;GO:0071363//cellular response to growth factor stimulus;GO:0071310//cellular response to organic substance;GO:0060429//epithelium development;GO:0070887//cellular response to chemical stimulus…
Unigene0007265	-1.23983	9.51e-07	0.000176512	PREDICTED: uncharacterized protein LOC107738102 [Sinocyclocheilus rhinocerous]	-	-	-	-
Unigene0007312	1.32128	9.78e-06	0.00126505	--	-	-	-	-
Unigene0007425	3.59365	0.000877271	0.0351317	PREDICTED: dual specificity protein phosphatase 19-like [Sinocyclocheilus anshuiensis]	-	-	-	-
Unigene0007437	-4.04924	0.00111803	0.0416635	--	-	-	-	-
Unigene0007443	-1.01751	0.00117356	0.0430261	--	-	-	-	-
Unigene0007454	-2.46308	0.000360174	0.0192564	PREDICTED: probable E3 ubiquitin-protein ligase HERC1 [Pundamilia nyererei]	-	-	-	-
Unigene0007475	-1.75675	0.000804886	0.033074	--	-	-	-	-
Unigene0007517	-1.62926	1.39e-05	0.00166308	--	-	-	-	-
Unigene0007641	1.65095	5.21e-07	0.000106011	PREDICTED: multidrug resistance-associated protein 5-like [Sinocyclocheilus rhinocerous]	ko02010//ABC transporters//Membrane transport//Environmental Information Processing	-	-	-
Unigene0007675	3.18117	0.000578746	0.0262786	--	-	-	-	-
Unigene0007709	1.11792	7.54e-07	0.000144597	PREDICTED: ras-related protein Rab-3D-like [Sinocyclocheilus rhinocerous]	-	-	-	-
Unigene0007793	3.1319	0.000438236	0.0217998	--	-	-	-	-
Unigene0008040	1.71742	0.00110828	0.0413981	PREDICTED: kelch-like protein 31 isoform X1 [Sinocyclocheilus anshuiensis]	-	-	-	-
Unigene0008114	4.3573	0.000927866	0.0365356	--	-	-	-	-
Unigene0008124	1.16325	5.23e-07	0.000106011	Hsp90a.2 protein, partial [Danio rerio]	ko04141//Protein processing in endoplasmic reticulum//Folding, sorting and degradation//Genetic Information Processing;ko04914//Progesterone-mediated oocyte maturation//Endocrine system//Organismal Systems;ko04621//NOD-like receptor signaling pathway//Immune system//Organismal Systems	GO:0044444//cytoplasmic part;GO:0044459//plasma membrane part;GO:0031974//membrane-enclosed lumen;GO:0098862//cluster of actin-based cell projections;GO:0005634//nucleus;GO:0030016//myofibril;GO:0031981//nuclear lumen;GO:0043233//organelle lumen;GO:0044464//cell part;GO:0044463//cell projection part;GO:0044297//cell body;GO:0005622//intracellular;GO:0044425//membrane part;GO:0005903//brush border…	GO:0098772//molecular function regulator;GO:0030554//adenyl nucleotide binding;GO:0097367//carbohydrate derivative binding;GO:0016818//hydrolase activity, acting on acid anhydrides, in phosphorus-containing anhydrides;GO:1901265//nucleoside phosphate binding;GO:0001883//purine nucleoside binding;GO:0036094//small molecule binding;GO:0044877//macromolecular complex binding;GO:0005488//binding;GO:0…	GO:0071688//striated muscle myosin thick filament assembly;GO:0090066//regulation of anatomical structure size;GO:0006807//nitrogen compound metabolic process;GO:0030036//actin cytoskeleton organization;GO:0009891//positive regulation of biosynthetic process;GO:1900180//regulation of protein localization to nucleus;GO:0030154//cell differentiation;GO:0032386//regulation of intracellular transport…
Unigene0008253	-2.32998	1.56e-27	7.58e-24	PREDICTED: pyruvate dehydrogenase (acetyl-transferring) kinase isozyme 2, mitochondrial-like [Sinocyclocheilus rhinocerous]	-	-	GO:0003824//catalytic activity;GO:0016740//transferase activity;GO:0016772//transferase activity, transferring phosphorus-containing groups	GO:0006796//phosphate-containing compound metabolic process;GO:0008152//metabolic process;GO:0044237//cellular metabolic process;GO:0006793//phosphorus metabolic process;GO:0009987//cellular process
Unigene0008280	1.31163	5.29e-08	1.52e-05	PREDICTED: spectrin beta chain, erythrocytic-like isoform X1 [Sinocyclocheilus grahami]	-	-	-	GO:0044699//single-organism process;GO:0048869//cellular developmental process;GO:0002520//immune system development;GO:0009987//cellular process;GO:0044767//single-organism developmental process;GO:0002376//immune system process;GO:0048534//hematopoietic or lymphoid organ development;GO:0030097//hemopoiesis;GO:0048856//anatomical structure development;GO:0048731//system development;GO:0061515//m…
Unigene0008287	1.93651	8.47e-16	1.14e-12	PREDICTED: procollagen galactosyltransferase 2-like isoform X2 [Sinocyclocheilus rhinocerous]	ko00310//Lysine degradation//Amino acid metabolism//Metabolism;ko00514//Other types of O-glycan biosynthesis//Glycan biosynthesis and metabolism//Metabolism	-	-	-
Unigene0008315	2.64256	0.00020454	0.0127946	PREDICTED: LOW QUALITY PROTEIN: SCO-spondin [Sinocyclocheilus grahami]	-	-	-	GO:0044699//single-organism process;GO:0032501//multicellular organismal process;GO:0007275//multicellular organism development;GO:0044707//single-multicellular organism process;GO:0044767//single-organism developmental process;GO:0032502//developmental process;GO:0048856//anatomical structure development;GO:0048731//system development
Unigene0008377	-4.65605	0.000138698	0.00962171	LOC554469 protein, partial [Danio rerio]	-	-	GO:1901363//heterocyclic compound binding;GO:0001883//purine nucleoside binding;GO:0005488//binding;GO:0036094//small molecule binding;GO:0001882//nucleoside binding;GO:0032549//ribonucleoside binding;GO:0032550//purine ribonucleoside binding;GO:0097159//organic cyclic compound binding;GO:0097367//carbohydrate derivative binding	-
Unigene0008461	-1.97034	9.29e-14	9.14e-11	PREDICTED: immediate early response gene 2 protein-like [Sinocyclocheilus rhinocerous]	-	GO:0044424//intracellular part;GO:0043227//membrane-bounded organelle;GO:0043226//organelle;GO:0043229//intracellular organelle;GO:0005622//intracellular;GO:0005623//cell;GO:0044464//cell part;GO:0043231//intracellular membrane-bounded organelle	-	GO:0009855//determination of bilateral symmetry;GO:0009987//cellular process;GO:0016043//cellular component organization;GO:0009653//anatomical structure morphogenesis;GO:0060429//epithelium development;GO:0048869//cellular developmental process;GO:0044707//single-multicellular organism process;GO:0044699//single-organism process;GO:0032990//cell part morphogenesis;GO:0048856//anatomical structur…
Unigene0008558	1.28351	0.000609802	0.0271638	PREDICTED: coagulation factor VIII-like [Sinocyclocheilus anshuiensis]	-	-	-	GO:0050878//regulation of body fluid levels;GO:0007599//hemostasis;GO:0065008//regulation of biological quality;GO:0065007//biological regulation
Unigene0008571	1.14431	1.65e-06	0.00028487	PREDICTED: regulator of G-protein signaling 4-like isoform X1 [Sinocyclocheilus rhinocerous]	-	-	-	-
Unigene0008582	2.17506	0.00124585	0.0449062	PREDICTED: polycystic kidney disease protein 1-like 2 [Sinocyclocheilus rhinocerous]	-	GO:0044425//membrane part;GO:0016020//membrane;GO:0031224//intrinsic component of membrane	GO:0005488//binding;GO:0046872//metal ion binding;GO:0043169//cation binding;GO:0043167//ion binding	-
Unigene0008585	-4.18262	0.000123544	0.00878066	PREDICTED: leukocyte elastase inhibitor-like [Sinocyclocheilus rhinocerous]	-	-	-	-
Unigene0008658	-1.16028	0.000216778	0.0133157	--	-	-	-	-
Unigene0008659	1.61075	0.00017252	0.0113361	PREDICTED: melanin-concentrating hormone receptor 2-like [Sinocyclocheilus anshuiensis]	ko04080//Neuroactive ligand-receptor interaction//Signaling molecules and interaction//Environmental Information Processing	GO:0031224//intrinsic component of membrane;GO:0044425//membrane part;GO:0016020//membrane	GO:0060089//molecular transducer activity;GO:0099600//transmembrane receptor activity;GO:0004888//transmembrane signaling receptor activity;GO:0038023//signaling receptor activity;GO:0004872//receptor activity;GO:0004871//signal transducer activity	GO:0007166//cell surface receptor signaling pathway;GO:0050789//regulation of biological process;GO:0023052//signaling;GO:0007165//signal transduction;GO:0050794//regulation of cellular process;GO:0007154//cell communication;GO:0044763//single-organism cellular process;GO:0044699//single-organism process;GO:0009987//cellular process;GO:0051716//cellular response to stimulus;GO:0065007//biological…
Unigene0008671	-1.12701	0.000251756	0.0148846	Retrovirus-related Pol polyprotein from transposon 17.6 [Exaiptasia pallida]	-	-	-	-
Unigene0008791	1.4994	4.82e-05	0.00430496	PREDICTED: tripartite motif-containing protein 14-like isoform X2 [Sinocyclocheilus anshuiensis]	-	-	-	-
Unigene0008825	-1.53997	0.000190777	0.0121935	Retrovirus-related Pol polyprotein from transposon 412, partial [Exaiptasia pallida]	-	-	-	-
Unigene0008830	1.06555	0.000270148	0.0157078	PREDICTED: FK506-binding protein 5-like isoform X2 [Sinocyclocheilus grahami]	-	-	-	-
Unigene0008858	2.23138	1.83e-23	5.96e-20	PREDICTED: long-chain fatty acid transport protein 6-like [Sinocyclocheilus rhinocerous]	ko03320//PPAR signaling pathway//Endocrine system//Organismal Systems	GO:0044425//membrane part;GO:0016020//membrane;GO:0031224//intrinsic component of membrane	GO:0016874//ligase activity;GO:0015645//fatty acid ligase activity;GO:0003824//catalytic activity;GO:0016877//ligase activity, forming carbon-sulfur bonds	GO:1902578//single-organism localization;GO:0044237//cellular metabolic process;GO:0006810//transport;GO:0044763//single-organism cellular process;GO:0006082//organic acid metabolic process;GO:0006869//lipid transport;GO:0051234//establishment of localization;GO:0033036//macromolecule localization;GO:0044238//primary metabolic process;GO:0043436//oxoacid metabolic process;GO:0019752//carboxylic a…
Unigene0008872	1.2575	1.48e-05	0.00174182	PREDICTED: COUP transcription factor 2 isoform X2 [Sinocyclocheilus anshuiensis]	-	GO:0044424//intracellular part;GO:0043231//intracellular membrane-bounded organelle;GO:0005623//cell;GO:0043229//intracellular organelle;GO:0044464//cell part;GO:0043227//membrane-bounded organelle;GO:0005622//intracellular;GO:0043226//organelle	GO:0000981//RNA polymerase II transcription factor activity, sequence-specific DNA binding;GO:0046872//metal ion binding;GO:0043169//cation binding;GO:0004871//signal transducer activity;GO:0046914//transition metal ion binding;GO:0060089//molecular transducer activity;GO:0038023//signaling receptor activity;GO:0043167//ion binding;GO:1901363//heterocyclic compound binding;GO:0003700//transcripti…	GO:0060429//epithelium development;GO:0051252//regulation of RNA metabolic process;GO:0072148//epithelial cell fate commitment;GO:0060255//regulation of macromolecule metabolic process;GO:0050794//regulation of cellular process;GO:0030855//epithelial cell differentiation;GO:0032501//multicellular organismal process;GO:0051171//regulation of nitrogen compound metabolic process;GO:0065007//biologic…
Unigene0008879	-1.63121	0.000164657	0.0109685	PREDICTED: prostaglandin G/H synthase 2-like [Sinocyclocheilus grahami]	ko04370//VEGF signaling pathway//Signal transduction//Environmental Information Processing;ko00590//Arachidonic acid metabolism//Lipid metabolism//Metabolism	-	GO:0016705//oxidoreductase activity, acting on paired donors, with incorporation or reduction of molecular oxygen;GO:0016209//antioxidant activity;GO:0005488//binding;GO:0046906//tetrapyrrole binding;GO:0097159//organic cyclic compound binding;GO:0016491//oxidoreductase activity;GO:1901363//heterocyclic compound binding;GO:0003824//catalytic activity	GO:0003008//system process;GO:0003013//circulatory system process;GO:0032501//multicellular organismal process;GO:0006690//icosanoid metabolic process;GO:0044699//single-organism process;GO:0032787//monocarboxylic acid metabolic process;GO:0050896//response to stimulus;GO:0006082//organic acid metabolic process;GO:0006693//prostaglandin metabolic process;GO:0044763//single-organism cellular proce…
Unigene0008889	-2.4616	0.000312101	0.0173883	PREDICTED: uncharacterized protein LOC107372402 [Nothobranchius furzeri]	-	-	-	-
Unigene0008890	-8.60066	2.13e-14	2.43e-11	zinc finger protein 33B [Ovis aries]	-	GO:0030054//cell junction;GO:0005623//cell;GO:0031252//cell leading edge;GO:0044464//cell part;GO:0070161//anchoring junction	GO:0016779//nucleotidyltransferase activity;GO:0016740//transferase activity;GO:0050839//cell adhesion molecule binding;GO:0097159//organic cyclic compound binding;GO:0008092//cytoskeletal protein binding;GO:0016772//transferase activity, transferring phosphorus-containing groups;GO:0005488//binding;GO:0003779//actin binding;GO:0005515//protein binding;GO:0003824//catalytic activity;GO:0034061//D…	GO:0034645//cellular macromolecule biosynthetic process;GO:0008152//metabolic process;GO:0022610//biological adhesion;GO:0009987//cellular process;GO:0006725//cellular aromatic compound metabolic process;GO:1901576//organic substance biosynthetic process;GO:0046483//heterocycle metabolic process;GO:0006139//nucleobase-containing compound metabolic process;GO:0006807//nitrogen compound metabolic p…
Unigene0008905	3.31433	7.78e-07	0.000148114	PREDICTED: serotransferrin-1-like [Sinocyclocheilus rhinocerous]	-	-	GO:0005506//iron ion binding;GO:0043167//ion binding;GO:0043169//cation binding;GO:0046914//transition metal ion binding;GO:0046872//metal ion binding;GO:0005488//binding	GO:0065007//biological regulation;GO:0030003//cellular cation homeostasis;GO:0044765//single-organism transport;GO:0051179//localization;GO:0048878//chemical homeostasis;GO:0042592//homeostatic process;GO:0006810//transport;GO:0055065//metal ion homeostasis;GO:0065008//regulation of biological quality;GO:0006873//cellular ion homeostasis;GO:0055082//cellular chemical homeostasis;GO:0006875//cellu…
Unigene0008909	-1.03417	0.00052105	0.0244561	PREDICTED: homeobox protein GBX-2-like [Sinocyclocheilus grahami]	-	GO:0043229//intracellular organelle;GO:0043231//intracellular membrane-bounded organelle;GO:0044424//intracellular part;GO:0043226//organelle;GO:0044464//cell part;GO:0043227//membrane-bounded organelle;GO:0005622//intracellular;GO:0005623//cell	GO:1901363//heterocyclic compound binding;GO:0005488//binding;GO:0003676//nucleic acid binding;GO:0003677//DNA binding;GO:0097159//organic cyclic compound binding	GO:0009987//cellular process;GO:0032989//cellular component morphogenesis;GO:0032501//multicellular organismal process;GO:0065007//biological regulation;GO:0009605//response to external stimulus;GO:0030182//neuron differentiation;GO:0001667//ameboidal-type cell migration;GO:0021953//central nervous system neuron differentiation;GO:0006928//movement of cell or subcellular component;GO:0050896//res…
Unigene0008926	1.18362	0.000227861	0.0138249	PREDICTED: cell wall protein DAN4-like [Sinocyclocheilus rhinocerous]	-	-	-	-
Unigene0008950	1.627	0.000300002	0.0169342	PREDICTED: GS homeobox 1-like [Sinocyclocheilus grahami]	-	GO:0043227//membrane-bounded organelle;GO:0043226//organelle;GO:0043229//intracellular organelle;GO:0044464//cell part;GO:0005622//intracellular;GO:0005623//cell;GO:0043231//intracellular membrane-bounded organelle;GO:0044424//intracellular part	GO:0003676//nucleic acid binding;GO:0005488//binding;GO:0097159//organic cyclic compound binding;GO:1901363//heterocyclic compound binding;GO:0003677//DNA binding	GO:0065007//biological regulation;GO:0019222//regulation of metabolic process;GO:0060255//regulation of macromolecule metabolic process;GO:0050789//regulation of biological process;GO:0010468//regulation of gene expression
Unigene0008999	-2.64904	0.000400253	0.020502	PREDICTED: extracellular calcium-sensing receptor-like [Sinocyclocheilus rhinocerous]	-	-	-	-
Unigene0009116	-1.03093	0.00106423	0.0403029	--	-	-	-	-
Unigene0009130	2.43452	0.000398815	0.0204555	PREDICTED: vasoactive intestinal polypeptide receptor-like isoform X1 [Sinocyclocheilus anshuiensis]	ko04080//Neuroactive ligand-receptor interaction//Signaling molecules and interaction//Environmental Information Processing	-	-	-
Unigene0009134	2.29337	0.000186253	0.0119901	PREDICTED: proto-oncogene tyrosine-protein kinase ROS-like [Sinocyclocheilus rhinocerous]	-	GO:0016020//membrane;GO:0044425//membrane part;GO:0031224//intrinsic component of membrane	GO:0036094//small molecule binding;GO:1901363//heterocyclic compound binding;GO:0001882//nucleoside binding;GO:0001883//purine nucleoside binding;GO:0016301//kinase activity;GO:0016740//transferase activity;GO:0016772//transferase activity, transferring phosphorus-containing groups;GO:0004672//protein kinase activity;GO:0005488//binding;GO:0097159//organic cyclic compound binding;GO:0032550//puri…	GO:0007154//cell communication;GO:0044238//primary metabolic process;GO:0007167//enzyme linked receptor protein signaling pathway;GO:0009987//cellular process;GO:0007165//signal transduction;GO:0043170//macromolecule metabolic process;GO:0044700//single organism signaling;GO:0007166//cell surface receptor signaling pathway;GO:0044763//single-organism cellular process;GO:0019538//protein metabolic…
Unigene0009155	1.84797	0.000335971	0.0183746	PREDICTED: myosin-IIIa-like isoform X3 [Sinocyclocheilus anshuiensis]	-	-	GO:0097159//organic cyclic compound binding;GO:0036094//small molecule binding;GO:0032549//ribonucleoside binding;GO:0017111//nucleoside-triphosphatase activity;GO:0016740//transferase activity;GO:0016772//transferase activity, transferring phosphorus-containing groups;GO:0003824//catalytic activity;GO:0016462//pyrophosphatase activity;GO:0016787//hydrolase activity;GO:0097367//carbohydrate deriv…	GO:0044238//primary metabolic process;GO:0044237//cellular metabolic process;GO:0043412//macromolecule modification;GO:0036211//protein modification process;GO:0008152//metabolic process;GO:0071704//organic substance metabolic process;GO:0006464//cellular protein modification process;GO:0019538//protein metabolic process;GO:0044260//cellular macromolecule metabolic process;GO:0009987//cellular pr…
Unigene0009159	2.10473	1.17e-10	6.39e-08	PREDICTED: claudin-7-A [Sinocyclocheilus anshuiensis]	ko04514//Cell adhesion molecules (CAMs)//Signaling molecules and interaction//Environmental Information Processing;ko04530//Tight junction//Cellular commiunity//Cellular Processes	GO:0031224//intrinsic component of membrane;GO:0043296//apical junction complex;GO:0030054//cell junction;GO:0016020//membrane;GO:0005911//cell-cell junction;GO:0044425//membrane part	-	GO:0044699//single-organism process;GO:0044767//single-organism developmental process;GO:0032502//developmental process
Unigene0009192	1.18898	0.000577356	0.0262648	PREDICTED: solute carrier family 15 member 2-like [Sinocyclocheilus rhinocerous]	-	GO:0044425//membrane part;GO:0031224//intrinsic component of membrane;GO:0016020//membrane	GO:0015198//oligopeptide transporter activity;GO:0015197//peptide transporter activity;GO:0022892//substrate-specific transporter activity;GO:0005215//transporter activity	GO:0071702//organic substance transport;GO:0050896//response to stimulus;GO:1902578//single-organism localization;GO:0051704//multi-organism process;GO:0051707//response to other organism;GO:0051179//localization;GO:0006810//transport;GO:0044699//single-organism process;GO:0009605//response to external stimulus;GO:0015833//peptide transport;GO:0044765//single-organism transport;GO:0042886//amide …
Unigene0009283	-3.44561	4.1e-06	0.000618265	--	-	-	-	-
Unigene0009288	-2.03721	4.19e-06	0.000629933	--	-	-	-	-
Unigene0009306	-1.16135	0.00113452	0.0420299	PREDICTED: transmembrane protease serine 5, partial [Sinocyclocheilus anshuiensis]	-	-	GO:0038024//cargo receptor activity;GO:0003824//catalytic activity;GO:0004872//receptor activity;GO:0008233//peptidase activity;GO:0060089//molecular transducer activity;GO:0016787//hydrolase activity;GO:0070011//peptidase activity, acting on L-amino acid peptides	GO:0071704//organic substance metabolic process;GO:0008152//metabolic process;GO:0019538//protein metabolic process;GO:0043170//macromolecule metabolic process;GO:0044238//primary metabolic process
Unigene0009349	3.30176	1.1e-05	0.00138015	PREDICTED: protein Wnt-8a-like isoform X1 [Sinocyclocheilus grahami]	ko04310//Wnt signaling pathway//Signal transduction//Environmental Information Processing;ko04916//Melanogenesis//Endocrine system//Organismal Systems;ko04340//Hedgehog signaling pathway//Signal transduction//Environmental Information Processing	GO:0005576//extracellular region;GO:0031012//extracellular matrix	GO:0005488//binding;GO:0043169//cation binding;GO:0005515//protein binding;GO:0043167//ion binding	GO:0032502//developmental process;GO:0009952//anterior/posterior pattern specification;GO:0007389//pattern specification process;GO:0043170//macromolecule metabolic process;GO:0048584//positive regulation of response to stimulus;GO:0048523//negative regulation of cellular process;GO:0007423//sensory organ development;GO:0009953//dorsal/ventral pattern formation;GO:0048518//positive regulation of …
Unigene0009351	1.2336	1.1e-06	0.000198843	PREDICTED: frizzled-2-like [Sinocyclocheilus grahami]	ko04310//Wnt signaling pathway//Signal transduction//Environmental Information Processing;ko04916//Melanogenesis//Endocrine system//Organismal Systems	GO:0016020//membrane	GO:0060089//molecular transducer activity;GO:0004888//transmembrane signaling receptor activity;GO:0004871//signal transducer activity;GO:0038023//signaling receptor activity;GO:0099600//transmembrane receptor activity;GO:0004872//receptor activity	GO:0009887//organ morphogenesis;GO:0048562//embryonic organ morphogenesis;GO:0009987//cellular process;GO:0009611//response to wounding;GO:0048589//developmental growth;GO:0071840//cellular component organization or biogenesis;GO:0051179//localization;GO:0061311//cell surface receptor signaling pathway involved in heart development;GO:0051716//cellular response to stimulus;GO:0048869//cellular de…
Unigene0009361	-1.97415	7.55e-05	0.00604872	PREDICTED: probable E3 ubiquitin-protein ligase HERC1 [Pundamilia nyererei]	-	-	-	-
Unigene0009367	1.52665	2.4e-08	7.47e-06	PREDICTED: spectrin beta chain, erythrocytic-like isoform X2 [Sinocyclocheilus grahami]	-	-	-	GO:0044699//single-organism process;GO:0061515//myeloid cell development;GO:0032501//multicellular organismal process;GO:0030154//cell differentiation;GO:0032502//developmental process;GO:0048513//animal organ development;GO:0044763//single-organism cellular process;GO:0030099//myeloid cell differentiation;GO:0048856//anatomical structure development;GO:0044767//single-organism developmental proc…
Unigene0009374	-2.29673	0.000862543	0.0346468	--	-	-	-	-
Unigene0009388	3.51441	0.000108576	0.00797366	PREDICTED: thioredoxin-interacting protein [Sinocyclocheilus grahami]	-	-	-	-
Unigene0009441	-2.01535	3.4e-05	0.00330408	PREDICTED: interferon-induced very large GTPase 1-like [Haplochromis burtoni]	-	-	-	-
Unigene0009462	2.21038	1.5e-05	0.00176356	PREDICTED: CD109 antigen-like [Sinocyclocheilus grahami]	-	GO:0044421//extracellular region part;GO:0005576//extracellular region	GO:0061135//endopeptidase regulator activity;GO:0030234//enzyme regulator activity;GO:0098772//molecular function regulator;GO:0061134//peptidase regulator activity	GO:0051246//regulation of protein metabolic process;GO:0050789//regulation of biological process;GO:0051248//negative regulation of protein metabolic process;GO:0065009//regulation of molecular function;GO:0009892//negative regulation of metabolic process;GO:0031324//negative regulation of cellular metabolic process;GO:0045861//negative regulation of proteolysis;GO:0080090//regulation of primary …
Unigene0009528	-1.18969	0.000490684	0.0233372	--	-	-	-	-
Unigene0009544	1.50033	0.000417961	0.0211659	PREDICTED: neuroglobin-like [Sinocyclocheilus anshuiensis]	-	-	GO:0005215//transporter activity;GO:0022892//substrate-specific transporter activity;GO:0046872//metal ion binding;GO:0043167//ion binding;GO:1901363//heterocyclic compound binding;GO:0097159//organic cyclic compound binding;GO:0005488//binding;GO:0046914//transition metal ion binding;GO:0043169//cation binding;GO:0046906//tetrapyrrole binding	GO:0051179//localization;GO:0044765//single-organism transport;GO:0015669//gas transport;GO:0006810//transport;GO:0051234//establishment of localization;GO:1902578//single-organism localization;GO:0044699//single-organism process
Unigene0009622	1.43188	1.89e-09	7.69e-07	PREDICTED: lysyl oxidase homolog 1-like [Sinocyclocheilus rhinocerous]	-	-	GO:0043169//cation binding;GO:0043167//ion binding;GO:0005488//binding;GO:0016638//oxidoreductase activity, acting on the CH-NH2 group of donors;GO:0046872//metal ion binding;GO:0016491//oxidoreductase activity;GO:0003824//catalytic activity;GO:0046914//transition metal ion binding	GO:0048731//system development;GO:0008152//metabolic process;GO:0044710//single-organism metabolic process;GO:0044767//single-organism developmental process;GO:0007275//multicellular organism development;GO:0048513//animal organ development;GO:0048568//embryonic organ development;GO:0044699//single-organism process;GO:0032502//developmental process;GO:0044707//single-multicellular organism proces…
Unigene0009760	1.17913	1.99e-05	0.00220075	PREDICTED: VIP peptides-like isoform X1 [Sinocyclocheilus grahami]	ko04080//Neuroactive ligand-receptor interaction//Signaling molecules and interaction//Environmental Information Processing	-	GO:0005102//receptor binding;GO:0005488//binding;GO:0005515//protein binding	GO:0050789//regulation of biological process;GO:0051649//establishment of localization in cell;GO:0007154//cell communication;GO:0015031//protein transport;GO:0065008//regulation of biological quality;GO:0060255//regulation of macromolecule metabolic process;GO:0051716//cellular response to stimulus;GO:0009306//protein secretion;GO:0051641//cellular localization;GO:0046903//secretion;GO:0008104//…
Unigene0009770	3.88709	5.7e-05	0.00485047	--	-	-	-	-
Unigene0009954	-1.98389	5.96e-12	4.12e-09	--	-	-	-	-
Unigene0009974	2.53166	8.91e-10	3.88e-07	PREDICTED: zona pellucida-like domain-containing protein 1 isoform X1 [Sinocyclocheilus rhinocerous]	-	-	-	-
Unigene0009975	2.09493	6.46e-05	0.00533451	--	-	-	-	-
Unigene0010063	1.47194	0.000435267	0.0217322	PREDICTED: alpha-1D adrenergic receptor-like [Sinocyclocheilus anshuiensis]	ko04080//Neuroactive ligand-receptor interaction//Signaling molecules and interaction//Environmental Information Processing;ko04020//Calcium signaling pathway//Signal transduction//Environmental Information Processing;ko04261//Adrenergic signaling in cardiomyocytes//Circulatory system//Organismal Systems;ko04270//Vascular smooth muscle contraction//Circulatory system//Organismal Systems	GO:0031224//intrinsic component of membrane;GO:0016020//membrane;GO:0044425//membrane part	GO:0004872//receptor activity;GO:0004935//adrenergic receptor activity;GO:0038023//signaling receptor activity;GO:0004930//G-protein coupled receptor activity;GO:0004871//signal transducer activity;GO:0004936//alpha-adrenergic receptor activity;GO:0060089//molecular transducer activity;GO:0099600//transmembrane receptor activity;GO:0004888//transmembrane signaling receptor activity;GO:0008227//G-…	GO:0044763//single-organism cellular process;GO:0007186//G-protein coupled receptor signaling pathway;GO:0009987//cellular process;GO:0044700//single organism signaling;GO:0007154//cell communication;GO:0007165//signal transduction;GO:0050794//regulation of cellular process;GO:0044699//single-organism process;GO:0051716//cellular response to stimulus;GO:0065007//biological regulation;GO:0050789//…
Unigene0010065	-3.83706	2.41e-06	0.000393136	--	-	-	-	-
Unigene0010068	-2.73043	7.45e-05	0.0059986	PREDICTED: protein NLRC5-like [Sinocyclocheilus rhinocerous]	-	-	-	-
Unigene0010148	-1.97375	3.31e-17	5.46e-14	--	-	-	-	-
Unigene0010188	-3.29254	9.74e-05	0.00737282	--	-	-	-	-
Unigene0010216	1.39316	3.74e-05	0.00354642	PREDICTED: UDP-glucuronosyltransferase 2A1-like isoform X1 [Sinocyclocheilus rhinocerous]	ko00500//Starch and sucrose metabolism//Carbohydrate metabolism//Metabolism;ko00830//Retinol metabolism//Metabolism of cofactors and vitamins//Metabolism;ko00983//Drug metabolism - other enzymes//Xenobiotics biodegradation and metabolism//Metabolism;ko00980//Metabolism of xenobiotics by cytochrome P450//Xenobiotics biodegradation and metabolism//Metabolism;ko00040//Pentose and glucuronate interco…	-	-	-
Unigene0010252	1.19436	0.000202107	0.0127156	PREDICTED: nitric oxide synthase, brain [Sinocyclocheilus grahami]	ko04020//Calcium signaling pathway//Signal transduction//Environmental Information Processing;ko04145//Phagosome//Transport and catabolism//Cellular Processes;ko00330//Arginine and proline metabolism//Amino acid metabolism//Metabolism;ko00220//Arginine biosynthesis//Amino acid metabolism//Metabolism	-	-	-
Unigene0010392	1.33977	1.93e-05	0.00213734	PREDICTED: wnt inhibitory factor 1 [Sinocyclocheilus rhinocerous]	ko04310//Wnt signaling pathway//Signal transduction//Environmental Information Processing	-	-	GO:0048585//negative regulation of response to stimulus;GO:0050789//regulation of biological process;GO:0048523//negative regulation of cellular process;GO:0044699//single-organism process;GO:0032501//multicellular organismal process;GO:0030178//negative regulation of Wnt signaling pathway;GO:0065007//biological regulation;GO:0050794//regulation of cellular process;GO:0009968//negative regulation…
Unigene0010398	4.66976	0.00140548	0.0488312	--	-	-	-	-
Unigene0010411	-1.29991	0.00130431	0.0463044	--	-	-	-	-
Unigene0010463	1.8827	0.00051003	0.0240985	--	-	-	-	-
Unigene0010634	-2.2472	5.56e-08	1.59e-05	PREDICTED: fibroblast growth factor 18-like [Sinocyclocheilus grahami]	-	-	-	-
Unigene0010647	-1.46438	4.53e-05	0.00411808	--	-	-	-	-
Unigene0010765	2.26701	8.19e-05	0.00647656	PREDICTED: SLAM family member 9-like, partial [Sinocyclocheilus anshuiensis]	-	-	-	-
Unigene0011002	-1.38982	0.000279955	0.0161251	--	-	-	-	-
Unigene0011074	-1.16185	0.00107741	0.0405889	--	-	-	-	-
Unigene0011091	-2.21601	2.4e-05	0.0025372	--	-	-	-	-
Unigene0011146	1.33538	1.7e-07	4.07e-05	--	-	-	-	-
Unigene0011202	-1.92991	0.000137014	0.00952343	--	-	-	-	-
Unigene0011215	-3.87616	0.00135736	0.0476829	--	-	-	-	-
Unigene0011225	-1.2015	0.00145315	0.0499675	--	-	-	-	-
Unigene0011250	-1.33492	9.79e-05	0.00740079	--	-	-	-	-
Unigene0011348	1.31413	1.48e-06	0.000257103	--	-	-	-	-
Unigene0011349	1.31844	2.72e-07	6.11e-05	--	-	-	-	-
Unigene0011366	-1.10202	1.64e-08	5.31e-06	--	-	-	-	-
Unigene0011371	-6.35076	0.000364723	0.0193644	--	-	-	-	-
Unigene0011403	-1.91049	3.33e-14	3.65e-11	--	-	-	-	-
Unigene0011404	-1.47162	0.000595002	0.0267439	--	-	-	-	-
Unigene0011465	-1.17576	0.000513881	0.0241937	Retrotransposable element Tf2 protein type 1 [Larimichthys crocea]	-	-	-	-
Unigene0011634	-1.80706	8.65e-09	3.03e-06	--	-	-	-	-
Unigene0011636	1.19269	4.36e-06	0.000649151	--	-	-	-	-
Unigene0011773	3.3352	9.92e-06	0.00127892	--	-	-	-	-
Unigene0011777	-1.05038	8.1e-05	0.00641859	--	-	-	-	-
Unigene0011779	1.28635	0.000579405	0.0262862	--	-	-	-	-
Unigene0011797	-2.61668	9.81e-28	5.01e-24	PREDICTED: SLAM family member 5-like, partial [Sinocyclocheilus grahami]	-	-	-	-
Unigene0011799	-1.59915	7.61e-08	2.04e-05	PREDICTED: SLAM family member 5-like [Sinocyclocheilus rhinocerous]	-	-	-	-
Unigene0011859	-1.2206	0.000507789	0.0240229	--	-	-	-	-
Unigene0011864	-1.7781	4.63e-05	0.00418057	--	-	-	-	-
Unigene0011865	-1.95926	0.0013102	0.0464561	--	-	-	-	-
Unigene0011876	-1.52091	7.45e-08	2.02e-05	--	-	-	-	-
Unigene0011938	1.3411	5.42e-11	3.21e-08	PREDICTED: influenza virus NS1A-binding protein homolog B-like isoform X2 [Sinocyclocheilus rhinocerous]	-	GO:0043229//intracellular organelle;GO:0043232//intracellular non-membrane-bounded organelle;GO:0005622//intracellular;GO:0005856//cytoskeleton;GO:0043226//organelle;GO:0043228//non-membrane-bounded organelle;GO:0044424//intracellular part;GO:0044464//cell part;GO:0005623//cell	-	-
Unigene0011939	1.49436	4.3e-05	0.00396517	--	-	-	-	-
Unigene0012003	-11.4605	5.23e-07	0.000106011	--	-	-	-	-
Unigene0012061	-1.54298	1.48e-07	3.63e-05	PREDICTED: CCAAT/enhancer-binding protein beta-like [Sinocyclocheilus grahami]	-	GO:0043231//intracellular membrane-bounded organelle;GO:0043226//organelle;GO:0005623//cell;GO:0005622//intracellular;GO:0043227//membrane-bounded organelle;GO:0044464//cell part;GO:0043229//intracellular organelle;GO:0044424//intracellular part	GO:0043565//sequence-specific DNA binding;GO:0001071//nucleic acid binding transcription factor activity;GO:1990837//sequence-specific double-stranded DNA binding;GO:0097159//organic cyclic compound binding;GO:0005488//binding;GO:0001067//regulatory region nucleic acid binding;GO:0044212//transcription regulatory region DNA binding;GO:0003690//double-stranded DNA binding;GO:1901363//heterocyclic …	GO:0050794//regulation of cellular process;GO:0009607//response to biotic stimulus;GO:0031323//regulation of cellular metabolic process;GO:0009620//response to fungus;GO:0009605//response to external stimulus;GO:0010468//regulation of gene expression;GO:0051052//regulation of DNA metabolic process;GO:0065007//biological regulation;GO:0050789//regulation of biological process;GO:0050896//response …
Unigene0012105	-1.24251	0.000251909	0.0148854	--	-	-	-	-
Unigene0012128	-2.43823	1.67e-12	1.28e-09	PREDICTED: complement C3-like [Sinocyclocheilus rhinocerous]	ko04145//Phagosome//Transport and catabolism//Cellular Processes	GO:0005576//extracellular region	-	GO:0065007//biological regulation;GO:0044238//primary metabolic process;GO:0050896//response to stimulus;GO:0008152//metabolic process;GO:0006952//defense response;GO:0006950//response to stress;GO:0043170//macromolecule metabolic process;GO:0002376//immune system process;GO:0071704//organic substance metabolic process;GO:0006955//immune response;GO:0019538//protein metabolic process;GO:0050789//…
Unigene0012170	-1.64613	7.43e-10	3.29e-07	PREDICTED: glutamate receptor ionotropic, kainate 1-like isoform X1 [Sinocyclocheilus anshuiensis]	ko04080//Neuroactive ligand-receptor interaction//Signaling molecules and interaction//Environmental Information Processing	-	-	-
Unigene0012183	4.00336	0.000453308	0.0222299	PREDICTED: keratin, type I cytoskeletal 47 kDa-like isoform X2 [Sinocyclocheilus anshuiensis]	-	-	-	-
Unigene0012206	-6.05195	0.000163377	0.0109308	--	-	-	-	-
Unigene0012247	-1.07403	4.42e-06	0.000654917	--	-	-	-	-
Unigene0012287	2.89397	5.91e-06	0.000843258	PREDICTED: cell death activator CIDE-3-like [Sinocyclocheilus rhinocerous]	-	GO:0005623//cell;GO:0044464//cell part	-	GO:0009987//cellular process;GO:0012501//programmed cell death;GO:0008219//cell death;GO:0016265//death;GO:0044699//single-organism process;GO:0044763//single-organism cellular process
Unigene0012308	-1.29242	0.000157348	0.0105869	--	-	-	-	-
Unigene0012317	-1.05234	0.000368024	0.019436	--	-	-	-	-
Unigene0012320	2.62218	5.61e-05	0.0048056	PREDICTED: protein unc-45 homolog B [Sinocyclocheilus anshuiensis]	-	GO:0043232//intracellular non-membrane-bounded organelle;GO:0044424//intracellular part;GO:0005623//cell;GO:0030017//sarcomere;GO:0044449//contractile fiber part;GO:0043229//intracellular organelle;GO:0005737//cytoplasm;GO:0005622//intracellular;GO:0043228//non-membrane-bounded organelle;GO:0031674//I band;GO:0030016//myofibril;GO:0044464//cell part;GO:0044444//cytoplasmic part;GO:0043292//contra…	GO:0005488//binding	GO:0044085//cellular component biogenesis;GO:0032989//cellular component morphogenesis;GO:0007275//multicellular organism development;GO:0048731//system development;GO:0016043//cellular component organization;GO:0048513//animal organ development;GO:0009987//cellular process;GO:0044767//single-organism developmental process;GO:0032501//multicellular organismal process;GO:0071840//cellular componen…
Unigene0012335	1.00167	0.000473156	0.0228069	PREDICTED: complement factor D-like [Sinocyclocheilus grahami]	-	-	GO:0004175//endopeptidase activity;GO:0003824//catalytic activity;GO:0070011//peptidase activity, acting on L-amino acid peptides;GO:0016787//hydrolase activity;GO:0008233//peptidase activity	GO:0044238//primary metabolic process;GO:0008152//metabolic process;GO:0019538//protein metabolic process;GO:0043170//macromolecule metabolic process;GO:0071704//organic substance metabolic process
Unigene0012404	1.38433	3.71e-09	1.42e-06	PREDICTED: corticosteroid 11-beta-dehydrogenase isozyme 2-like [Sinocyclocheilus grahami]	ko00140//Steroid hormone biosynthesis//Lipid metabolism//Metabolism	-	GO:0016491//oxidoreductase activity;GO:0003824//catalytic activity;GO:0016229//steroid dehydrogenase activity;GO:0033764//steroid dehydrogenase activity, acting on the CH-OH group of donors, NAD or NADP as acceptor;GO:0016616//oxidoreductase activity, acting on the CH-OH group of donors, NAD or NADP as acceptor;GO:0016614//oxidoreductase activity, acting on CH-OH group of donors	GO:0006066//alcohol metabolic process;GO:0050896//response to stimulus;GO:0008152//metabolic process;GO:0071704//organic substance metabolic process;GO:0044710//single-organism metabolic process;GO:0006950//response to stress;GO:1901615//organic hydroxy compound metabolic process;GO:0044281//small molecule metabolic process;GO:0044699//single-organism process
Unigene0012600	-1.45828	3.54e-05	0.00339133	--	-	-	-	-
Unigene0012654	2.47621	9.44e-08	2.48e-05	PREDICTED: CD109 antigen-like [Sinocyclocheilus rhinocerous]	-	GO:0005576//extracellular region;GO:0044421//extracellular region part	-	-
Unigene0012796	1.25433	0.000486859	0.0232171	PREDICTED: kynurenine 3-monooxygenase [Sinocyclocheilus rhinocerous]	ko00380//Tryptophan metabolism//Amino acid metabolism//Metabolism	-	-	-
Unigene0012809	-1.57413	0.000595228	0.0267439	--	-	-	-	-
Unigene0012833	1.26541	0.000136891	0.00952343	--	-	-	-	-
Unigene0012864	-1.04023	0.000367257	0.019436	--	-	-	-	-
Unigene0012927	-3.87521	0.000363303	0.0193177	--	-	-	-	-
Unigene0012945	1.65223	3.52e-05	0.00338227	PREDICTED: gamma-aminobutyric acid receptor subunit alpha-2-like isoform X1 [Sinocyclocheilus grahami]	ko04080//Neuroactive ligand-receptor interaction//Signaling molecules and interaction//Environmental Information Processing	GO:0031224//intrinsic component of membrane;GO:0016020//membrane;GO:0044425//membrane part	GO:0022891//substrate-specific transmembrane transporter activity;GO:0015267//channel activity;GO:0022838//substrate-specific channel activity;GO:0005216//ion channel activity;GO:0022834//ligand-gated channel activity;GO:0022836//gated channel activity;GO:0060089//molecular transducer activity;GO:0005215//transporter activity;GO:0022857//transmembrane transporter activity;GO:0004888//transmembran…	GO:0006811//ion transport;GO:0006820//anion transport;GO:0044699//single-organism process;GO:0007186//G-protein coupled receptor signaling pathway;GO:0009987//cellular process;GO:0007165//signal transduction;GO:0050794//regulation of cellular process;GO:0051234//establishment of localization;GO:0051179//localization;GO:0044763//single-organism cellular process;GO:0044765//single-organism transpor…
Unigene0012997	-2.97021	0.000359487	0.0192302	PREDICTED: receptor-type tyrosine-protein phosphatase eta-like [Sinocyclocheilus anshuiensis]	-	-	-	-
Unigene0013016	1.416	7.68e-08	2.05e-05	PREDICTED: non-syndromic hearing impairment protein 5 isoform X1 [Sinocyclocheilus rhinocerous]	-	-	-	GO:0007275//multicellular organism development;GO:0065007//biological regulation;GO:0050789//regulation of biological process;GO:0048598//embryonic morphogenesis;GO:0044707//single-multicellular organism process;GO:0044699//single-organism process;GO:0048856//anatomical structure development;GO:0044767//single-organism developmental process;GO:0032502//developmental process;GO:0019222//regulation…
Unigene0013021	-1.04363	0.000625511	0.0276527	--	-	-	-	-
Unigene0013035	2.07209	0.000356437	0.0191521	PREDICTED: aquaporin-4-like [Sinocyclocheilus grahami]	-	GO:0016020//membrane;GO:0044425//membrane part;GO:0031224//intrinsic component of membrane	-	GO:0051234//establishment of localization;GO:0051179//localization
Unigene0013083	-1.30743	0.00136671	0.0478702	--	-	-	-	-
Unigene0013219	-1.85387	9.07e-06	0.00119564	PREDICTED: MICAL-like protein 2 [Sinocyclocheilus rhinocerous]	-	-	GO:0008092//cytoskeletal protein binding;GO:0031267//small GTPase binding;GO:0043169//cation binding;GO:0046914//transition metal ion binding;GO:0005488//binding;GO:0043167//ion binding;GO:0005515//protein binding;GO:0017016//Ras GTPase binding;GO:0003779//actin binding;GO:0051020//GTPase binding;GO:0019899//enzyme binding;GO:0046872//metal ion binding	GO:0006996//organelle organization;GO:0034330//cell junction organization;GO:0007043//cell-cell junction assembly;GO:0044763//single-organism cellular process;GO:0044085//cellular component biogenesis;GO:0006810//transport;GO:0030036//actin cytoskeleton organization;GO:0007010//cytoskeleton organization;GO:0034329//cell junction assembly;GO:0022607//cellular component assembly;GO:0045216//cell-ce…
Unigene0013229	-1.31146	0.000497668	0.023617	--	-	-	-	-
Unigene0013255	1.28909	0.000511902	0.0241393	PREDICTED: protein FAM167A-like isoform X1 [Sinocyclocheilus grahami]	-	-	-	-
Unigene0013308	-1.13817	6.45e-07	0.000127156	PREDICTED: ephrin type-A receptor 8-like [Sinocyclocheilus rhinocerous]	-	GO:0031224//intrinsic component of membrane;GO:0044425//membrane part;GO:0016020//membrane;GO:0016021//integral component of membrane	GO:0004672//protein kinase activity;GO:0099600//transmembrane receptor activity;GO:0016772//transferase activity, transferring phosphorus-containing groups;GO:0004888//transmembrane signaling receptor activity;GO:0004872//receptor activity;GO:0038023//signaling receptor activity;GO:0005488//binding;GO:0004871//signal transducer activity;GO:0036094//small molecule binding;GO:0004714//transmembrane…	GO:0007154//cell communication;GO:0023052//signaling;GO:0006793//phosphorus metabolic process;GO:0050896//response to stimulus;GO:0044763//single-organism cellular process;GO:0044700//single organism signaling;GO:0016310//phosphorylation;GO:0071704//organic substance metabolic process;GO:0051716//cellular response to stimulus;GO:0006464//cellular protein modification process;GO:0007169//transmemb…
Unigene0013328	-2.0405	0.000679399	0.0292932	--	-	-	-	-
Unigene0013350	-3.64475	1.13e-10	6.23e-08	--	-	-	-	-
Unigene0013370	-1.28087	9.98e-07	0.000183527	--	-	-	-	-
Unigene0013385	-1.22637	4.26e-08	1.26e-05	PREDICTED: macrophage mannose receptor 1-like [Sinocyclocheilus rhinocerous]	-	-	-	-
Unigene0013407	-1.37411	9.47e-08	2.48e-05	PREDICTED: deoxyribonuclease gamma [Sarcophilus harrisii]	-	-	-	-
Unigene0013648	-1.13219	2.07e-05	0.0022613	PREDICTED: protocadherin alpha-C2-like [Sinocyclocheilus rhinocerous]	-	-	-	-
Unigene0013665	1.57339	5.29e-07	0.000106857	PREDICTED: tubulin beta-3 chain-like [Sinocyclocheilus rhinocerous]	ko04145//Phagosome//Transport and catabolism//Cellular Processes;ko04540//Gap junction//Cellular commiunity//Cellular Processes	GO:0005622//intracellular;GO:0044464//cell part;GO:0043229//intracellular organelle;GO:0043226//organelle;GO:0032991//macromolecular complex;GO:0005623//cell;GO:0015630//microtubule cytoskeleton;GO:0043228//non-membrane-bounded organelle;GO:0005856//cytoskeleton;GO:0043232//intracellular non-membrane-bounded organelle;GO:0044424//intracellular part	GO:0016817//hydrolase activity, acting on acid anhydrides;GO:0016462//pyrophosphatase activity;GO:0016787//hydrolase activity;GO:0032550//purine ribonucleoside binding;GO:0036094//small molecule binding;GO:0017111//nucleoside-triphosphatase activity;GO:0016818//hydrolase activity, acting on acid anhydrides, in phosphorus-containing anhydrides;GO:0032549//ribonucleoside binding;GO:0005488//binding…	GO:0044085//cellular component biogenesis;GO:0043623//cellular protein complex assembly;GO:0071822//protein complex subunit organization;GO:0022607//cellular component assembly;GO:0034622//cellular macromolecular complex assembly;GO:0016043//cellular component organization;GO:0009987//cellular process;GO:0044699//single-organism process;GO:0070271//protein complex biogenesis;GO:0044763//single-or…
Unigene0013952	3.75118	0.00102574	0.0392051	--	-	-	-	-
Unigene0013991	-2.41326	2.27e-06	0.000374691	--	-	-	-	-
Unigene0014062	1.36495	7.49e-08	2.02e-05	--	-	-	-	-
Unigene0014080	-1.66124	8.06e-05	0.00639595	reverse transcriptase-like [Bos taurus]	-	-	GO:0003824//catalytic activity	GO:0044238//primary metabolic process;GO:0043170//macromolecule metabolic process;GO:0008152//metabolic process;GO:0071704//organic substance metabolic process
Unigene0014094	-1.01691	0.000323621	0.0179184	--	-	-	-	-
Unigene0014114	1.66259	1.54e-05	0.00179689	carboxypeptidase B isoform 1 precursor [Danio rerio]	-	-	GO:0003824//catalytic activity;GO:0046872//metal ion binding;GO:0005488//binding;GO:0016787//hydrolase activity;GO:0043169//cation binding;GO:0043167//ion binding;GO:0070011//peptidase activity, acting on L-amino acid peptides;GO:0008233//peptidase activity;GO:0008235//metalloexopeptidase activity;GO:0008238//exopeptidase activity;GO:0046914//transition metal ion binding;GO:0008237//metallopeptid…	GO:0050896//response to stimulus;GO:0019538//protein metabolic process;GO:0044238//primary metabolic process;GO:0042221//response to chemical;GO:0008152//metabolic process;GO:0071704//organic substance metabolic process;GO:0043170//macromolecule metabolic process;GO:0009410//response to xenobiotic stimulus
Unigene0014119	1.08032	5.3e-05	0.00461027	PREDICTED: ras-related and estrogen-regulated growth inhibitor-like protein isoform X1 [Sinocyclocheilus grahami]	-	-	GO:0001882//nucleoside binding;GO:0032550//purine ribonucleoside binding;GO:0097367//carbohydrate derivative binding;GO:0001883//purine nucleoside binding;GO:0032549//ribonucleoside binding;GO:0036094//small molecule binding;GO:0097159//organic cyclic compound binding;GO:1901363//heterocyclic compound binding;GO:0005488//binding	GO:0023052//signaling;GO:0050896//response to stimulus;GO:0044763//single-organism cellular process;GO:0035556//intracellular signal transduction;GO:0007154//cell communication;GO:0051716//cellular response to stimulus;GO:0050789//regulation of biological process;GO:0065007//biological regulation;GO:0050794//regulation of cellular process;GO:0007165//signal transduction;GO:0044699//single-organis…
Unigene0014161	-1.09867	1.92e-06	0.000322265	PREDICTED: growth arrest and DNA damage-inducible protein GADD45 beta-like [Sinocyclocheilus anshuiensis]	ko04010//MAPK signaling pathway//Signal transduction//Environmental Information Processing;ko04068//FoxO signaling pathway//Signal transduction//Environmental Information Processing;ko04110//Cell cycle//Cell growth and death//Cellular Processes;ko04115//p53 signaling pathway//Cell growth and death//Cellular Processes	GO:0044424//intracellular part;GO:0043226//organelle;GO:0043231//intracellular membrane-bounded organelle;GO:0044464//cell part;GO:0005623//cell;GO:0043229//intracellular organelle;GO:0043227//membrane-bounded organelle;GO:0005622//intracellular	-	GO:0050896//response to stimulus;GO:0042221//response to chemical;GO:0009987//cellular process;GO:0044699//single-organism process;GO:0044707//single-multicellular organism process;GO:0010038//response to metal ion;GO:0032501//multicellular organismal process;GO:0044767//single-organism developmental process;GO:0003002//regionalization;GO:0010035//response to inorganic substance;GO:0032502//devel…
Unigene0014232	-1.04942	0.00140016	0.0487394	--	-	-	-	-
Unigene0014378	1.01445	0.000206931	0.012903	PREDICTED: teneurin-1-like [Sinocyclocheilus rhinocerous]	-	-	-	GO:0050794//regulation of cellular process;GO:0065007//biological regulation;GO:0050789//regulation of biological process
Unigene0014534	1.43897	1.13e-05	0.00141557	PREDICTED: heme-binding protein 2-like [Sinocyclocheilus grahami]	-	-	-	-
Unigene0014537	-1.16082	0.000583583	0.0264088	PREDICTED: epithelial chloride channel protein-like [Sinocyclocheilus rhinocerous]	-	-	-	-
Unigene0014546	-1.15919	0.000852661	0.0343786	PREDICTED: disintegrin and metalloproteinase domain-containing protein 23 isoform X5 [Austrofundulus limnaeus]	-	-	-	-
Unigene0014681	1.04761	9.14e-06	0.00120022	PREDICTED: vascular cell adhesion protein 1-like [Sinocyclocheilus anshuiensis]	-	-	-	-
Unigene0014700	-2.99307	0.000398522	0.0204555	PREDICTED: LOW QUALITY PROTEIN: interferon-induced very large GTPase 1-like [Sinocyclocheilus grahami]	-	-	-	-
Unigene0014711	1.05514	3.73e-05	0.00354215	PREDICTED: prolyl 4-hydroxylase subunit alpha-1-like [Sinocyclocheilus rhinocerous]	ko00330//Arginine and proline metabolism//Amino acid metabolism//Metabolism	GO:0044464//cell part;GO:0043226//organelle;GO:0043231//intracellular membrane-bounded organelle;GO:0043227//membrane-bounded organelle;GO:0005623//cell;GO:0044424//intracellular part;GO:0043229//intracellular organelle;GO:0005622//intracellular	GO:0019842//vitamin binding;GO:0036094//small molecule binding;GO:0005488//binding;GO:0046872//metal ion binding;GO:0016706//oxidoreductase activity, acting on paired donors, with incorporation or reduction of molecular oxygen, 2-oxoglutarate as one donor, and incorporation of one atom each of oxygen into both donors;GO:0016705//oxidoreductase activity, acting on paired donors, with incorporation…	GO:0018126//protein hydroxylation;GO:0043170//macromolecule metabolic process;GO:0036211//protein modification process;GO:0071704//organic substance metabolic process;GO:0044267//cellular protein metabolic process;GO:0044238//primary metabolic process;GO:0006464//cellular protein modification process;GO:0009987//cellular process;GO:0044260//cellular macromolecule metabolic process;GO:0044237//cel…
Unigene0014810	1.76519	1.36e-18	2.71e-15	PREDICTED: monocarboxylate transporter 9-like [Sinocyclocheilus anshuiensis]	-	-	-	-
Unigene0014820	2.07306	0.00126006	0.045152	--	-	-	-	-
Unigene0014854	-1.1521	4.72e-07	9.79e-05	--	-	-	-	-
Unigene0014887	-1.27791	0.000368108	0.019436	--	-	-	-	-
Unigene0014893	1.81406	3.64e-05	0.00347132	--	-	-	-	-
Unigene0014920	-1.83828	9.84e-05	0.00741655	LReO_3 [Oryzias latipes]	-	-	-	-
Unigene0014953	1.11658	0.00040922	0.0208199	PREDICTED: armadillo repeat-containing protein 2-like [Sinocyclocheilus anshuiensis]	-	-	-	-
Unigene0014966	-1.1784	0.00046492	0.0225773	--	-	-	-	-
Unigene0015001	-2.01858	0.000247834	0.0147615	--	-	-	-	-
Unigene0015004	2.79456	1.7e-05	0.00192546	--	-	-	-	-
Unigene0015060	-2.18563	8.97e-05	0.00694889	--	-	-	-	-
Unigene0015200	-2.13109	0.000400295	0.020502	--	-	-	-	-
Unigene0015216	2.04402	0.000520575	0.0244507	--	-	-	-	-
Unigene0015238	2.19152	2.78e-07	6.2e-05	PREDICTED: erythropoietin-like [Sinocyclocheilus rhinocerous]	ko04060//Cytokine-cytokine receptor interaction//Signaling molecules and interaction//Environmental Information Processing;ko04630//Jak-STAT signaling pathway//Signal transduction//Environmental Information Processing	-	GO:0005126//cytokine receptor binding;GO:0005488//binding;GO:0005102//receptor binding;GO:0005515//protein binding	GO:0021700//developmental maturation;GO:0044699//single-organism process;GO:0048856//anatomical structure development;GO:0032501//multicellular organismal process;GO:0007275//multicellular organism development;GO:0044767//single-organism developmental process;GO:0002376//immune system process;GO:0009987//cellular process;GO:0050896//response to stimulus;GO:0048469//cell maturation;GO:0048513//ani…
Unigene0015286	-1.07125	0.00121157	0.0439871	--	-	-	-	-
Unigene0015362	2.17833	3.31e-21	8.88e-18	PREDICTED: band 3 anion exchange protein-like [Sinocyclocheilus grahami]	-	-	-	-
Unigene0015376	-1.73977	1.36e-05	0.00163301	--	-	-	-	-
Unigene0015379	-5.11597	4.05e-06	0.000612372	--	-	-	-	-
Unigene0015427	1.56589	0.000368607	0.019436	SIX homeobox 3b [Danio rerio]	-	GO:0043227//membrane-bounded organelle;GO:0043226//organelle;GO:0005623//cell;GO:0043229//intracellular organelle;GO:0043231//intracellular membrane-bounded organelle;GO:0044424//intracellular part;GO:0005622//intracellular;GO:0044464//cell part	GO:0003676//nucleic acid binding;GO:0097159//organic cyclic compound binding;GO:1901363//heterocyclic compound binding;GO:0005488//binding	GO:0007399//nervous system development;GO:0048856//anatomical structure development;GO:0040007//growth;GO:0050896//response to stimulus;GO:0060429//epithelium development;GO:0009888//tissue development;GO:0048589//developmental growth;GO:0042246//tissue regeneration;GO:0044767//single-organism developmental process;GO:1990399//epithelium regeneration;GO:0032502//developmental process;GO:0006950//…
Unigene0015446	4.83054	0.000302802	0.0170187	--	-	-	-	-
Unigene0015492	5.20245	0.000195551	0.0124319	--	-	-	-	-
Unigene0015636	-2.14664	0.0010064	0.0387454	--	-	-	-	-
Unigene0015806	-1.45859	2.16e-09	8.55e-07	PREDICTED: transmembrane protein 100-like [Sinocyclocheilus anshuiensis]	-	-	-	-
Unigene0015816	-1.11481	2.67e-05	0.00276031	PREDICTED: A disintegrin and metalloproteinase with thrombospondin motifs 18-like isoform X1 [Sinocyclocheilus anshuiensis]	-	GO:0031012//extracellular matrix	GO:0005488//binding;GO:0003824//catalytic activity;GO:0004175//endopeptidase activity;GO:0070011//peptidase activity, acting on L-amino acid peptides;GO:0043169//cation binding;GO:0046914//transition metal ion binding;GO:0043167//ion binding;GO:0046872//metal ion binding;GO:0016787//hydrolase activity;GO:0008233//peptidase activity	GO:0043170//macromolecule metabolic process;GO:0071704//organic substance metabolic process;GO:0019538//protein metabolic process;GO:0008152//metabolic process;GO:0044238//primary metabolic process
Unigene0015928	-2.13538	0.000117212	0.00845952	--	-	-	-	-
Unigene0015985	-5.25054	5.07e-05	0.0044646	--	-	-	-	-
Unigene0015992	5.01209	0.000189682	0.0121307	PREDICTED: apolipoprotein A-IV-like [Sinocyclocheilus anshuiensis]	-	-	-	-
Unigene0016015	-2.46283	2.1e-19	4.7e-16	PREDICTED: protein DEPP [Ictalurus punctatus]	-	-	-	-
Unigene0016032	2.39918	1.28e-09	5.4e-07	PREDICTED: gremlin-2-like [Sinocyclocheilus rhinocerous]	-	-	-	-
Unigene0016078	1.2952	0.000622619	0.0275703	PREDICTED: zinc finger protein Gfi-1b-like [Sinocyclocheilus anshuiensis]	-	-	GO:0043169//cation binding;GO:0005488//binding;GO:0046914//transition metal ion binding;GO:0043167//ion binding;GO:0097159//organic cyclic compound binding;GO:0046872//metal ion binding	GO:0031060//regulation of histone methylation;GO:0010468//regulation of gene expression;GO:0031399//regulation of protein modification process;GO:0065007//biological regulation;GO:0009987//cellular process;GO:1902275//regulation of chromatin organization;GO:0048534//hematopoietic or lymphoid organ development;GO:0002520//immune system development;GO:0031056//regulation of histone modification;GO:…
Unigene0016202	1.4168	1.09e-07	2.8e-05	PREDICTED: EMILIN-2-like isoform X1 [Sinocyclocheilus rhinocerous]	-	-	-	-
Unigene0016207	-9.6648	2.54e-08	7.84e-06	--	-	-	-	-
Unigene0016255	-9.35344	1.07e-05	0.00135356	--	-	-	-	-
Unigene0016390	1.93601	7.41e-08	2.01e-05	PREDICTED: adhesion G protein-coupled receptor E2-like [Sinocyclocheilus rhinocerous]	-	-	-	-
Unigene0016460	2.12059	5.66e-07	0.000113424	PREDICTED: monoacylglycerol lipase ABHD6-like isoform X1 [Sinocyclocheilus rhinocerous]	-	-	-	-
Unigene0016466	1.32276	1.28e-10	6.88e-08	PREDICTED: solute carrier family 12 member 7-like isoform X1 [Sinocyclocheilus anshuiensis]	-	GO:0044425//membrane part;GO:0031224//intrinsic component of membrane;GO:0016021//integral component of membrane;GO:0016020//membrane	GO:0015377//cation:chloride symporter activity;GO:0005215//transporter activity;GO:0015075//ion transmembrane transporter activity;GO:0022804//active transmembrane transporter activity;GO:0022891//substrate-specific transmembrane transporter activity;GO:0015291//secondary active transmembrane transporter activity;GO:0008509//anion transmembrane transporter activity;GO:0015296//anion:cation sympor…	GO:0051179//localization;GO:0015698//inorganic anion transport;GO:0044763//single-organism cellular process;GO:0006810//transport;GO:0065008//regulation of biological quality;GO:0019725//cellular homeostasis;GO:0042592//homeostatic process;GO:0006811//ion transport;GO:0009987//cellular process;GO:0006820//anion transport;GO:0044699//single-organism process;GO:0065007//biological regulation;GO:000…
Unigene0016481	-1.10278	1.17e-08	3.97e-06	--	-	-	-	-
Unigene0016503	2.22715	8.43e-14	8.53e-11	PREDICTED: T-box transcription factor TBX3-like isoform X1 [Sinocyclocheilus rhinocerous]	-	GO:0044424//intracellular part;GO:0043226//organelle;GO:0043231//intracellular membrane-bounded organelle;GO:0005622//intracellular;GO:0043229//intracellular organelle;GO:0044464//cell part;GO:0005623//cell;GO:0043227//membrane-bounded organelle	GO:0001071//nucleic acid binding transcription factor activity;GO:0097159//organic cyclic compound binding;GO:0003676//nucleic acid binding;GO:0005488//binding;GO:1901363//heterocyclic compound binding	GO:0032501//multicellular organismal process;GO:0044237//cellular metabolic process;GO:0008152//metabolic process;GO:0019222//regulation of metabolic process;GO:0007275//multicellular organism development;GO:0009987//cellular process;GO:0044699//single-organism process;GO:0044249//cellular biosynthetic process;GO:0009790//embryo development;GO:0010468//regulation of gene expression;GO:0043170//ma…
Unigene0016512	2.94062	6.77e-06	0.000932824	si:dkey-251i10.2 precursor [Danio rerio]	-	-	-	-
Unigene0016550	-1.08189	1.18e-05	0.00146181	PREDICTED: band 4.1-like protein 1 isoform X5 [Sinocyclocheilus rhinocerous]	ko04530//Tight junction//Cellular commiunity//Cellular Processes	-	-	-
Unigene0016652	-3.08719	0.000562589	0.025763	--	-	-	-	-
Unigene0016707	1.90277	1.75e-05	0.00196464	PREDICTED: interleukin-6 receptor subunit beta-like isoform X4 [Sinocyclocheilus rhinocerous]	ko04060//Cytokine-cytokine receptor interaction//Signaling molecules and interaction//Environmental Information Processing;ko04630//Jak-STAT signaling pathway//Signal transduction//Environmental Information Processing	-	-	-
Unigene0016761	-2.46247	1.4e-07	3.48e-05	PREDICTED: MICAL-like protein 2 [Sinocyclocheilus rhinocerous]	-	-	GO:0046872//metal ion binding;GO:0019899//enzyme binding;GO:0017016//Ras GTPase binding;GO:0031267//small GTPase binding;GO:0051020//GTPase binding;GO:0008092//cytoskeletal protein binding;GO:0003779//actin binding;GO:0046914//transition metal ion binding;GO:0005488//binding;GO:0005515//protein binding;GO:0043167//ion binding;GO:0043169//cation binding	GO:0016043//cellular component organization;GO:0051179//localization;GO:0006996//organelle organization;GO:0030029//actin filament-based process;GO:0016192//vesicle-mediated transport;GO:0007043//cell-cell junction assembly;GO:0044699//single-organism process;GO:1902589//single-organism organelle organization;GO:0034330//cell junction organization;GO:0007010//cytoskeleton organization;GO:0044763/…
Unigene0016781	-1.42433	1.27e-05	0.001544	PREDICTED: protein AHNAK2-like [Sinocyclocheilus rhinocerous]	-	-	-	-
Unigene0016846	-1.95792	0.00120987	0.0439855	--	-	-	-	-
Unigene0016853	2.86601	0.000486643	0.0232171	--	-	-	-	-
Unigene0016929	2.32429	2.45e-10	1.23e-07	PREDICTED: arrestin domain-containing protein 2-like isoform X1 [Sinocyclocheilus rhinocerous]	-	-	-	-
Unigene0016940	1.24881	6.96e-09	2.5e-06	PREDICTED: tetratricopeptide repeat protein 38 [Sinocyclocheilus rhinocerous]	-	-	-	-
Unigene0017049	-2.67462	2.67e-05	0.00276031	--	-	-	-	-
Unigene0017064	-1.40508	0.00143029	0.0494192	PREDICTED: protein phosphatase 1 regulatory subunit 3C-B-like isoform X1 [Sinocyclocheilus rhinocerous]	ko04910//Insulin signaling pathway//Endocrine system//Organismal Systems	-	-	-
Unigene0017157	1.42812	7.59e-08	2.04e-05	PREDICTED: microsomal glutathione S-transferase 1-like [Sinocyclocheilus rhinocerous]	ko00480//Glutathione metabolism//Metabolism of other amino acids//Metabolism;ko00980//Metabolism of xenobiotics by cytochrome P450//Xenobiotics biodegradation and metabolism//Metabolism;ko00982//Drug metabolism - cytochrome P450//Xenobiotics biodegradation and metabolism//Metabolism	-	GO:0003824//catalytic activity	-
Unigene0017158	-1.0908	0.000401488	0.0205435	--	-	-	-	-
Unigene0017277	-1.43942	8.25e-05	0.00649375	--	-	-	-	-
Unigene0017282	1.19935	1.11e-07	2.84e-05	PREDICTED: protachykinin-like [Sinocyclocheilus anshuiensis]	ko04080//Neuroactive ligand-receptor interaction//Signaling molecules and interaction//Environmental Information Processing	-	-	GO:0050794//regulation of cellular process;GO:0023052//signaling;GO:0007186//G-protein coupled receptor signaling pathway;GO:0044700//single organism signaling;GO:0065007//biological regulation;GO:0050896//response to stimulus;GO:0044699//single-organism process;GO:0007267//cell-cell signaling;GO:0007165//signal transduction;GO:0009987//cellular process;GO:0007154//cell communication;GO:0044763//…
Unigene0017300	-2.08354	0.000256229	0.0150908	--	-	-	-	-
Unigene0017326	-1.18212	0.000270549	0.015713	PREDICTED: LIM domain kinase 1-like [Sinocyclocheilus rhinocerous]	ko04810//Regulation of actin cytoskeleton//Cell motility//Cellular Processes	-	-	-
Unigene0017355	-1.46675	5.04e-07	0.000103343	PREDICTED: monocyte chemotactic protein 1B-like [Sinocyclocheilus rhinocerous]	ko04060//Cytokine-cytokine receptor interaction//Signaling molecules and interaction//Environmental Information Processing;ko04620//Toll-like receptor signaling pathway//Immune system//Organismal Systems;ko04623//Cytosolic DNA-sensing pathway//Immune system//Organismal Systems	GO:0044421//extracellular region part;GO:0005576//extracellular region	GO:0005125//cytokine activity;GO:0005515//protein binding;GO:0005102//receptor binding;GO:0005488//binding	GO:0042221//response to chemical;GO:0006935//chemotaxis;GO:0050896//response to stimulus;GO:0042330//taxis;GO:0002376//immune system process;GO:0040011//locomotion;GO:0009605//response to external stimulus
Unigene0017411	-2.63483	0.000733618	0.0310129	LINE-1 reverse transcriptase [Larimichthys crocea]	-	-	-	-
Unigene0017418	-2.76097	0.000813889	0.0333673	--	-	-	-	-
Unigene0017428	1.86379	0.000205832	0.0128564	PREDICTED: Rieske domain-containing protein-like [Sinocyclocheilus grahami]	-	-	GO:0003824//catalytic activity;GO:0051536//iron-sulfur cluster binding;GO:0005488//binding;GO:0051540//metal cluster binding	GO:0044699//single-organism process;GO:0044710//single-organism metabolic process;GO:0008152//metabolic process
Unigene0017496	1.96331	0.000753723	0.0315766	--	-	-	-	-
Unigene0017550	2.24968	0.00140943	0.048935	PREDICTED: tripartite motif-containing protein 16-like protein [Sinocyclocheilus rhinocerous]	-	-	-	-
Unigene0017557	-2.60782	0.000275983	0.0159391	--	-	-	-	-
Unigene0017561	-1.84006	1.32e-07	3.34e-05	--	-	-	-	-
Unigene0017606	-2.97531	9.1e-37	1.08e-32	--	-	-	-	-
Unigene0017616	-2.48531	0.000147485	0.0100337	--	-	-	-	-
Unigene0017646	-1.68942	5.79e-09	2.15e-06	PREDICTED: glutamate receptor ionotropic, kainate 1-like isoform X2 [Sinocyclocheilus grahami]	ko04080//Neuroactive ligand-receptor interaction//Signaling molecules and interaction//Environmental Information Processing	-	-	-
Unigene0017692	-3.74135	1.18e-12	9.29e-10	--	-	-	-	-
Unigene0017705	-7.33701	0.00124608	0.0449062	PREDICTED: serine/threonine-protein kinase pim-2-like [Sinocyclocheilus grahami]	-	-	-	-
Unigene0017838	-1.01964	0.00133892	0.0471431	--	-	-	-	-
Unigene0017901	-1.43716	0.000316013	0.0175425	--	-	-	-	-
Unigene0017913	2.564	0.000376285	0.0196887	--	-	-	-	-
Unigene0017927	6.04145	0.00019167	0.0122287	PREDICTED: chondroadherin-like protein [Sinocyclocheilus grahami]	-	-	-	-
Unigene0018005	1.719	0.00124456	0.0448842	PREDICTED: gap junction beta-3 protein-like [Sinocyclocheilus rhinocerous]	-	GO:0030054//cell junction;GO:0043234//protein complex;GO:0031224//intrinsic component of membrane;GO:0005911//cell-cell junction;GO:0016020//membrane;GO:0032991//macromolecular complex;GO:0044425//membrane part	-	GO:0044763//single-organism cellular process;GO:0009987//cellular process;GO:0044699//single-organism process
Unigene0018080	1.43577	1.68e-05	0.00191806	PREDICTED: GATA-binding factor 2-like [Sinocyclocheilus rhinocerous]	-	GO:0043226//organelle;GO:0005622//intracellular;GO:0043229//intracellular organelle;GO:0044464//cell part;GO:0043227//membrane-bounded organelle;GO:0043231//intracellular membrane-bounded organelle;GO:0044424//intracellular part;GO:0005623//cell	GO:0097159//organic cyclic compound binding;GO:0046872//metal ion binding;GO:0043167//ion binding;GO:0003677//DNA binding;GO:0046914//transition metal ion binding;GO:0043566//structure-specific DNA binding;GO:0001071//nucleic acid binding transcription factor activity;GO:0003676//nucleic acid binding;GO:1901363//heterocyclic compound binding;GO:0043169//cation binding;GO:0005488//binding	GO:0044707//single-multicellular organism process;GO:2000112//regulation of cellular macromolecule biosynthetic process;GO:0044767//single-organism developmental process;GO:0007275//multicellular organism development;GO:0060255//regulation of macromolecule metabolic process;GO:0032501//multicellular organismal process;GO:0048513//animal organ development;GO:0050793//regulation of developmental pr…
Unigene0018318	1.17813	0.000157082	0.0105755	--	-	-	-	-
Unigene0018355	1.0053	5.58e-08	1.59e-05	PREDICTED: arrestin domain-containing protein 3-like [Sinocyclocheilus rhinocerous]	-	-	-	-
Unigene0018406	-1.14073	0.000214015	0.0132065	--	-	-	-	-
Unigene0018457	1.17913	0.000535838	0.0249428	PREDICTED: glutathione S-transferase omega-1-like [Sinocyclocheilus anshuiensis]	ko00480//Glutathione metabolism//Metabolism of other amino acids//Metabolism;ko00980//Metabolism of xenobiotics by cytochrome P450//Xenobiotics biodegradation and metabolism//Metabolism;ko00982//Drug metabolism - cytochrome P450//Xenobiotics biodegradation and metabolism//Metabolism	GO:0005622//intracellular;GO:0044464//cell part;GO:0044424//intracellular part;GO:0005623//cell	GO:0016765//transferase activity, transferring alkyl or aryl (other than methyl) groups;GO:0003824//catalytic activity;GO:0016740//transferase activity	-
Unigene0018509	-1.17191	0.000573609	0.0261338	PREDICTED: uncharacterized protein LOC107717511 [Sinocyclocheilus rhinocerous]	-	-	-	-
Unigene0018579	-1.27127	3.19e-09	1.23e-06	--	-	-	-	-
Unigene0018593	-1.02852	1.23e-05	0.00150755	PREDICTED: membrane-associated guanylate kinase, WW and PDZ domain-containing protein 1-like [Sinocyclocheilus rhinocerous]	-	-	-	-
Unigene0018596	-1.19557	2.53e-05	0.00263997	PREDICTED: rab effector MyRIP-like isoform X3 [Sinocyclocheilus rhinocerous]	-	-	-	-
Unigene0018831	-1.30005	3.63e-12	2.62e-09	PREDICTED: glutamate receptor-interacting protein 2-like isoform X2 [Sinocyclocheilus rhinocerous]	-	-	GO:0005515//protein binding;GO:0005488//binding;GO:0032947//protein complex scaffold;GO:0005198//structural molecule activity	-
Unigene0018867	-2.67079	0.000112926	0.00822771	ReO_6 [Oryzias latipes]	-	-	-	-
Unigene0018964	-3.84092	3.72e-07	7.97e-05	PREDICTED: interferon-induced very large GTPase 1-like [Sinocyclocheilus rhinocerous]	-	-	-	-
Unigene0018983	-1.04284	2.29e-08	7.2e-06	PREDICTED: matrin-3-like isoform X1 [Pygocentrus nattereri]	-	-	-	-
Unigene0019007	1.1614	0.00068128	0.029344	--	-	-	-	-
Unigene0019053	-1.65969	7.48e-08	2.02e-05	PREDICTED: trichohyalin-like isoform X1 [Sinocyclocheilus grahami]	-	-	-	-
Unigene0019069	-1.43926	0.000584966	0.0264474	--	-	-	-	-
Unigene0019096	-7.91384	1.14e-28	6.43e-25	Transposon TX1 uncharacterized 149 kDa protein, partial [Bos mutus]	-	GO:0070161//anchoring junction;GO:0044464//cell part;GO:0031252//cell leading edge;GO:0005623//cell;GO:0030054//cell junction	GO:0097159//organic cyclic compound binding;GO:0003824//catalytic activity;GO:0016779//nucleotidyltransferase activity;GO:0034061//DNA polymerase activity;GO:0003779//actin binding;GO:0016740//transferase activity;GO:0050839//cell adhesion molecule binding;GO:0005515//protein binding;GO:0005488//binding;GO:0008092//cytoskeletal protein binding;GO:0016772//transferase activity, transferring phosph…	GO:1901360//organic cyclic compound metabolic process;GO:0044249//cellular biosynthetic process;GO:0034645//cellular macromolecule biosynthetic process;GO:0008152//metabolic process;GO:0009058//biosynthetic process;GO:0022610//biological adhesion;GO:0009987//cellular process;GO:0007155//cell adhesion;GO:0071704//organic substance metabolic process;GO:1901576//organic substance biosynthetic proces…
Unigene0019120	1.55093	4.1e-13	3.53e-10	PREDICTED: lipocalin-like [Sinocyclocheilus anshuiensis]	ko00590//Arachidonic acid metabolism//Lipid metabolism//Metabolism	-	GO:0019840//isoprenoid binding;GO:0005501//retinoid binding;GO:0008289//lipid binding;GO:0005488//binding	GO:0051179//localization;GO:0051234//establishment of localization;GO:0008152//metabolic process;GO:0044238//primary metabolic process
Unigene0019198	-1.06946	0.000158583	0.0106566	--	-	-	-	-
Unigene0019201	-4.21335	0.000578267	0.0262786	--	-	-	-	-
Unigene0019209	10.3335	0.000238634	0.0143702	--	-	-	-	-
Unigene0019265	-1.12577	0.000361542	0.0192739	PREDICTED: interleukin-13 receptor subunit alpha-1-like isoform X1 [Sinocyclocheilus grahami]	ko04630//Jak-STAT signaling pathway//Signal transduction//Environmental Information Processing	-	-	-
Unigene0019270	-1.83807	8.44e-05	0.00660892	--	-	-	-	-
Unigene0019309	2.30319	1.98e-07	4.62e-05	PREDICTED: thrombospondin-4-B isoform X1 [Sinocyclocheilus grahami]	ko04510//Focal adhesion//Cellular commiunity//Cellular Processes;ko04145//Phagosome//Transport and catabolism//Cellular Processes;ko04512//ECM-receptor interaction//Signaling molecules and interaction//Environmental Information Processing	GO:0005576//extracellular region;GO:0005623//cell;GO:0005783//endoplasmic reticulum;GO:0031012//extracellular matrix;GO:0044421//extracellular region part;GO:0043226//organelle;GO:0005737//cytoplasm;GO:0012505//endomembrane system;GO:0044444//cytoplasmic part;GO:0043229//intracellular organelle;GO:0005622//intracellular;GO:0043231//intracellular membrane-bounded organelle;GO:0044464//cell part;GO…	GO:0005488//binding;GO:0005515//protein binding;GO:0043169//cation binding;GO:0043167//ion binding;GO:0005102//receptor binding;GO:0046872//metal ion binding	GO:0048856//anatomical structure development;GO:0009888//tissue development;GO:0065007//biological regulation;GO:0042221//response to chemical;GO:0035966//response to topologically incorrect protein;GO:0050789//regulation of biological process;GO:0032502//developmental process;GO:0061448//connective tissue development;GO:0050794//regulation of cellular process;GO:0050896//response to stimulus;GO:…
Unigene0019313	-1.04796	4.61e-05	0.00416509	--	-	-	-	-
Unigene0019328	1.09907	4.45e-05	0.00407148	PREDICTED: ranBP-type and C3HC4-type zinc finger-containing protein 1-like isoform X2 [Sinocyclocheilus anshuiensis]	-	-	GO:0005488//binding;GO:0046914//transition metal ion binding;GO:0043167//ion binding;GO:0043169//cation binding;GO:0046872//metal ion binding	GO:0044707//single-multicellular organism process;GO:0048706//embryonic skeletal system development;GO:0048513//animal organ development;GO:0048562//embryonic organ morphogenesis;GO:0044699//single-organism process;GO:0043009//chordate embryonic development;GO:0048568//embryonic organ development;GO:0032501//multicellular organismal process;GO:0032502//developmental process;GO:0048731//system dev…
Unigene0019339	2.07152	8.09e-09	2.86e-06	PREDICTED: solute carrier family 26 member 10-like [Sinocyclocheilus rhinocerous]	-	GO:0016020//membrane;GO:0044425//membrane part;GO:0031224//intrinsic component of membrane	GO:0022804//active transmembrane transporter activity;GO:0005215//transporter activity;GO:0022891//substrate-specific transmembrane transporter activity;GO:0022892//substrate-specific transporter activity;GO:0015103//inorganic anion transmembrane transporter activity;GO:0008509//anion transmembrane transporter activity;GO:0015075//ion transmembrane transporter activity;GO:0015291//secondary activ…	GO:0006810//transport;GO:0044765//single-organism transport;GO:1902578//single-organism localization;GO:0008272//sulfate transport;GO:0015698//inorganic anion transport;GO:0006811//ion transport;GO:0006820//anion transport;GO:0051234//establishment of localization;GO:0051179//localization;GO:0044699//single-organism process;GO:0044763//single-organism cellular process;GO:0009987//cellular process…
Unigene0019378	-1.03181	5.89e-05	0.00495201	--	-	-	-	-
Unigene0019502	-2.13947	5.03e-05	0.00443393	PREDICTED: ADAMTS-like protein 5 isoform X3 [Sinocyclocheilus rhinocerous]	-	GO:0031012//extracellular matrix	GO:0008233//peptidase activity;GO:0005488//binding;GO:0004175//endopeptidase activity;GO:0043167//ion binding;GO:0070011//peptidase activity, acting on L-amino acid peptides;GO:0003824//catalytic activity;GO:0043169//cation binding;GO:0046872//metal ion binding;GO:0016787//hydrolase activity;GO:0046914//transition metal ion binding	GO:0019538//protein metabolic process;GO:0008152//metabolic process;GO:0044238//primary metabolic process;GO:0043170//macromolecule metabolic process;GO:0071704//organic substance metabolic process
Unigene0019524	-1.06007	0.00140157	0.0487567	TPA_exp: replicase/helicase/endonuclease [Danio rerio]	-	-	-	GO:0046483//heterocycle metabolic process;GO:0006259//DNA metabolic process;GO:1901360//organic cyclic compound metabolic process;GO:0034641//cellular nitrogen compound metabolic process;GO:0006139//nucleobase-containing compound metabolic process;GO:0043170//macromolecule metabolic process;GO:0071704//organic substance metabolic process;GO:0006807//nitrogen compound metabolic process;GO:0006725/…
Unigene0019536	1.64242	0.00133825	0.0471349	PREDICTED: G2/M phase-specific E3 ubiquitin-protein ligase-like [Sinocyclocheilus grahami]	-	-	-	-
Unigene0019658	-1.50827	0.000270221	0.0157078	--	-	-	-	-
Unigene0019718	-1.68966	0.000915277	0.0361689	--	-	-	-	-
Unigene0019841	-2.67094	6.08e-05	0.00508731	--	-	-	-	-
Unigene0019864	-2.43818	0.000214225	0.0132119	--	-	-	-	-
Unigene0019933	-1.1738	3.18e-05	0.00313369	--	-	-	-	-
Unigene0019962	3.79722	1.02e-05	0.00129861	--	-	-	-	-
Unigene0019973	-3.03548	5.6e-24	2e-20	--	-	-	-	-
Unigene0019976	4.41651	0.000231029	0.0139907	PREDICTED: chondroadherin-like protein [Sinocyclocheilus rhinocerous]	-	-	-	-
Unigene0020120	1.29524	1.19e-09	5.04e-07	PREDICTED: calpain-5-like isoform X1 [Sinocyclocheilus anshuiensis]	-	GO:0005623//cell;GO:0044464//cell part	GO:0008233//peptidase activity;GO:0003824//catalytic activity;GO:0004175//endopeptidase activity;GO:0070011//peptidase activity, acting on L-amino acid peptides;GO:0004197//cysteine-type endopeptidase activity;GO:0008234//cysteine-type peptidase activity;GO:0016787//hydrolase activity	GO:0043170//macromolecule metabolic process;GO:0008152//metabolic process;GO:0071704//organic substance metabolic process;GO:0019538//protein metabolic process;GO:0044238//primary metabolic process
Unigene0020121	1.4051	8.91e-05	0.00690774	PREDICTED: calpain-5 [Sinocyclocheilus grahami]	-	GO:0005623//cell;GO:0005912//adherens junction;GO:0070161//anchoring junction;GO:0031982//vesicle;GO:0044464//cell part;GO:0005924//cell-substrate adherens junction;GO:0031988//membrane-bounded vesicle;GO:0043226//organelle;GO:0043227//membrane-bounded organelle;GO:0030054//cell junction;GO:0030055//cell-substrate junction	GO:0008234//cysteine-type peptidase activity;GO:0016787//hydrolase activity;GO:0004175//endopeptidase activity;GO:0070011//peptidase activity, acting on L-amino acid peptides;GO:0003824//catalytic activity;GO:0004197//cysteine-type endopeptidase activity;GO:0008233//peptidase activity	GO:0008152//metabolic process;GO:0019538//protein metabolic process;GO:0043170//macromolecule metabolic process;GO:0071704//organic substance metabolic process;GO:0044238//primary metabolic process
Unigene0020191	-1.9593	0.00129359	0.0460491	--	-	-	-	-
Unigene0020201	-2.02485	3.05e-07	6.74e-05	--	-	-	-	-
Unigene0020298	-1.83036	0.00142909	0.0493938	--	-	-	-	-
Unigene0020320	1.10601	0.000861813	0.0346468	PREDICTED: lymphocyte-specific protein 1-like isoform X1 [Sinocyclocheilus anshuiensis]	ko04270//Vascular smooth muscle contraction//Circulatory system//Organismal Systems	-	-	-
Unigene0020381	-1.09869	7.06e-07	0.000137486	PREDICTED: ephrin type-A receptor 8-like [Sinocyclocheilus anshuiensis]	-	GO:0044425//membrane part;GO:0016020//membrane;GO:0016021//integral component of membrane;GO:0031224//intrinsic component of membrane	GO:0016301//kinase activity;GO:0004714//transmembrane receptor protein tyrosine kinase activity;GO:0001883//purine nucleoside binding;GO:0004672//protein kinase activity;GO:0016773//phosphotransferase activity, alcohol group as acceptor;GO:0004888//transmembrane signaling receptor activity;GO:0003824//catalytic activity;GO:0060089//molecular transducer activity;GO:0005488//binding;GO:0097159//org…	GO:0043170//macromolecule metabolic process;GO:0050789//regulation of biological process;GO:0044237//cellular metabolic process;GO:0007166//cell surface receptor signaling pathway;GO:0071704//organic substance metabolic process;GO:0044267//cellular protein metabolic process;GO:0044260//cellular macromolecule metabolic process;GO:0007169//transmembrane receptor protein tyrosine kinase signaling pa…
Unigene0020430	-1.2295	0.000113155	0.00823881	PREDICTED: G patch domain-containing protein 11-like [Sinocyclocheilus anshuiensis]	-	-	GO:0005488//binding;GO:0097159//organic cyclic compound binding	-
Unigene0020449	-2.2618	0.000526164	0.0246099	--	-	-	-	-
Unigene0020466	-1.69347	0.00118354	0.0432481	PREDICTED: jun dimerization protein 2 [Sinocyclocheilus anshuiensis]	-	GO:0005622//intracellular;GO:0043226//organelle;GO:0043227//membrane-bounded organelle;GO:0005623//cell;GO:0044464//cell part;GO:0043231//intracellular membrane-bounded organelle;GO:0044424//intracellular part;GO:0043229//intracellular organelle	GO:0003677//DNA binding;GO:0001071//nucleic acid binding transcription factor activity;GO:1901363//heterocyclic compound binding;GO:0005488//binding;GO:0003676//nucleic acid binding;GO:0097159//organic cyclic compound binding	GO:2001141//regulation of RNA biosynthetic process;GO:0019219//regulation of nucleobase-containing compound metabolic process;GO:0065007//biological regulation;GO:0051252//regulation of RNA metabolic process;GO:0010556//regulation of macromolecule biosynthetic process;GO:2000112//regulation of cellular macromolecule biosynthetic process;GO:0006355//regulation of transcription, DNA-templated;GO:00…
Unigene0020541	1.71934	9.47e-06	0.00123077	PREDICTED: forkhead-associated domain-containing protein 1-like isoform X1 [Sinocyclocheilus rhinocerous]	-	-	-	-
Unigene0020558	1.10677	0.000710018	0.0302178	PREDICTED: UDP-GlcNAc:betaGal beta-1,3-N-acetylglucosaminyltransferase 9-like [Sinocyclocheilus grahami]	-	GO:0043231//intracellular membrane-bounded organelle;GO:0005622//intracellular;GO:0043229//intracellular organelle;GO:0044425//membrane part;GO:0044424//intracellular part;GO:0016020//membrane;GO:0031224//intrinsic component of membrane;GO:0005623//cell;GO:0044464//cell part;GO:0043227//membrane-bounded organelle;GO:0043226//organelle	GO:0016757//transferase activity, transferring glycosyl groups;GO:0016740//transferase activity;GO:0003824//catalytic activity;GO:0016758//transferase activity, transferring hexosyl groups	GO:0043412//macromolecule modification;GO:0036211//protein modification process;GO:0044267//cellular protein metabolic process;GO:0019538//protein metabolic process;GO:0043170//macromolecule metabolic process;GO:0071704//organic substance metabolic process;GO:0009987//cellular process;GO:0044237//cellular metabolic process;GO:0006464//cellular protein modification process;GO:0008152//metabolic pr…
Unigene0020597	-1.35717	0.00038742	0.0200824	--	-	-	-	-
Unigene0020649	2.46225	3.76e-07	8.05e-05	--	-	-	-	-
Unigene0020722	1.27208	0.000981136	0.0381253	--	-	-	-	-
Unigene0020738	1.24242	0.00017439	0.0114183	--	-	-	-	-
Unigene0020784	1.67214	1.1e-05	0.00138015	PREDICTED: GTPase IMAP family member 8-like [Sinocyclocheilus anshuiensis]	-	-	-	-
Unigene0020802	-1.36875	2.35e-06	0.000383998	--	-	-	-	-
Unigene0020804	-1.99378	0.000669151	0.0289612	--	-	-	-	-
Unigene0020820	-2.41111	6.04e-06	0.000854721	--	-	-	-	-
Unigene0020832	-1.0961	1.38e-06	0.000242255	--	-	-	-	-
Unigene0020842	1.54223	0.000441673	0.0218492	PREDICTED: uncharacterized protein LOC107717914 [Sinocyclocheilus rhinocerous]	-	-	-	-
Unigene0020855	1.40463	0.00106387	0.0403029	--	-	-	-	-
Unigene0020861	-1.20226	0.000459805	0.0224357	--	-	-	-	-
Unigene0020873	2.21991	5.67e-08	1.6e-05	--	-	-	-	-
Unigene0021007	-1.36308	0.00119491	0.0436043	PREDICTED: coiled-coil domain-containing protein 171 [Sinocyclocheilus grahami]	-	-	-	-
Unigene0021024	1.78698	3.79e-06	0.000574446	PREDICTED: cis-aconitate decarboxylase-like [Sinocyclocheilus anshuiensis]	-	-	GO:0016836//hydro-lyase activity;GO:0016829//lyase activity;GO:0003824//catalytic activity;GO:0016835//carbon-oxygen lyase activity	GO:0008152//metabolic process;GO:0019541//propionate metabolic process;GO:0044255//cellular lipid metabolic process;GO:0044763//single-organism cellular process;GO:0019752//carboxylic acid metabolic process;GO:0006629//lipid metabolic process;GO:0009987//cellular process;GO:0046459//short-chain fatty acid metabolic process;GO:0032787//monocarboxylic acid metabolic process;GO:0006082//organic acid…
Unigene0021048	-2.55158	1.51e-08	5e-06	PREDICTED: proto-oncogene c-Fos [Sinocyclocheilus rhinocerous]	ko04010//MAPK signaling pathway//Signal transduction//Environmental Information Processing;ko04620//Toll-like receptor signaling pathway//Immune system//Organismal Systems	GO:0044464//cell part;GO:0043227//membrane-bounded organelle;GO:0043229//intracellular organelle;GO:0043226//organelle;GO:0043231//intracellular membrane-bounded organelle;GO:0005622//intracellular;GO:0044424//intracellular part;GO:0005623//cell	GO:0003677//DNA binding;GO:0001071//nucleic acid binding transcription factor activity;GO:0003676//nucleic acid binding;GO:1901363//heterocyclic compound binding;GO:0005488//binding;GO:0097159//organic cyclic compound binding	GO:0051252//regulation of RNA metabolic process;GO:0031326//regulation of cellular biosynthetic process;GO:0010468//regulation of gene expression;GO:0019219//regulation of nucleobase-containing compound metabolic process;GO:0080090//regulation of primary metabolic process;GO:1903506//regulation of nucleic acid-templated transcription;GO:2001141//regulation of RNA biosynthetic process;GO:0006355//…
Unigene0021119	-3.3345	7.83e-11	4.36e-08	PREDICTED: interferon-induced very large GTPase 1-like [Sinocyclocheilus grahami]	-	-	-	-
Unigene0021196	-1.4335	9e-07	0.00016721	--	-	-	-	-
Unigene0021204	1.1511	2.29e-11	1.46e-08	PREDICTED: type I inositol 1,4,5-trisphosphate 5-phosphatase-like isoform X1 [Sinocyclocheilus anshuiensis]	ko04070//Phosphatidylinositol signaling system//Signal transduction//Environmental Information Processing;ko00562//Inositol phosphate metabolism//Carbohydrate metabolism//Metabolism	-	-	GO:0044699//single-organism process;GO:0006629//lipid metabolic process;GO:0044763//single-organism cellular process;GO:0008152//metabolic process;GO:0071704//organic substance metabolic process;GO:0009987//cellular process;GO:0044255//cellular lipid metabolic process;GO:0044237//cellular metabolic process;GO:0006644//phospholipid metabolic process;GO:0046488//phosphatidylinositol metabolic proce…
Unigene0021303	-1.12857	6.28e-05	0.0052164	PREDICTED: synaptotagmin-7 [Astyanax mexicanus]	-	GO:0043227//membrane-bounded organelle;GO:0031988//membrane-bounded vesicle;GO:0005737//cytoplasm;GO:0031410//cytoplasmic vesicle;GO:0044464//cell part;GO:0044444//cytoplasmic part;GO:0031982//vesicle;GO:0016023//cytoplasmic, membrane-bounded vesicle;GO:0043229//intracellular organelle;GO:0044424//intracellular part;GO:0043231//intracellular membrane-bounded organelle;GO:0005622//intracellular;GO…	-	GO:0099537//trans-synaptic signaling;GO:0051641//cellular localization;GO:0099531//presynaptic process involved in synaptic transmission;GO:0007268//synaptic transmission;GO:0046903//secretion;GO:0032940//secretion by cell;GO:0023052//signaling;GO:0016192//vesicle-mediated transport;GO:0007267//cell-cell signaling;GO:0007269//neurotransmitter secretion;GO:0009987//cellular process;GO:0099536//syn…
Unigene0021305	-4.6381	0.000148216	0.0100671	--	-	-	-	-
Unigene0021341	-2.02686	0.000844155	0.0341641	--	-	-	-	-
Unigene0021347	1.02397	9.82e-06	0.00126925	PREDICTED: excitatory amino acid transporter 1-like [Sinocyclocheilus anshuiensis]	-	GO:0016020//membrane;GO:0031224//intrinsic component of membrane;GO:0044425//membrane part	GO:0022891//substrate-specific transmembrane transporter activity;GO:0005215//transporter activity;GO:0005342//organic acid transmembrane transporter activity;GO:0008514//organic anion transmembrane transporter activity;GO:0022892//substrate-specific transporter activity;GO:0005310//dicarboxylic acid transmembrane transporter activity;GO:0022857//transmembrane transporter activity;GO:0015075//ion…	GO:0006811//ion transport;GO:0071702//organic substance transport;GO:0046942//carboxylic acid transport;GO:0015849//organic acid transport;GO:0044699//single-organism process;GO:0051179//localization;GO:0015711//organic anion transport;GO:0006810//transport;GO:1902578//single-organism localization;GO:0051234//establishment of localization;GO:0006820//anion transport;GO:0044765//single-organism tr…
Unigene0021369	-1.9044	8.39e-06	0.00111761	--	-	-	-	-
Unigene0021396	1.17977	2.18e-10	1.11e-07	hypothetical protein cypCar_00022990 [Cyprinus carpio]	-	-	-	-
Unigene0021436	-1.23564	0.000669536	0.0289661	PREDICTED: nanos homolog 3-like [Sinocyclocheilus rhinocerous]	-	GO:1990904//ribonucleoprotein complex;GO:0035770//ribonucleoprotein granule;GO:0043232//intracellular non-membrane-bounded organelle;GO:0030529//intracellular ribonucleoprotein complex;GO:0005623//cell;GO:0044444//cytoplasmic part;GO:0036464//cytoplasmic ribonucleoprotein granule;GO:0044464//cell part;GO:0043229//intracellular organelle;GO:0005737//cytoplasm;GO:0005622//intracellular;GO:0032991//…	GO:1901363//heterocyclic compound binding;GO:0043169//cation binding;GO:0046914//transition metal ion binding;GO:0097159//organic cyclic compound binding;GO:0005488//binding;GO:0003676//nucleic acid binding;GO:0046872//metal ion binding;GO:0043167//ion binding	GO:0044767//single-organism developmental process;GO:0019827//stem cell population maintenance;GO:0019953//sexual reproduction;GO:0000003//reproduction;GO:0007276//gamete generation;GO:0030718//germ-line stem cell population maintenance;GO:0044699//single-organism process;GO:0044707//single-multicellular organism process;GO:0022414//reproductive process;GO:0048609//multicellular organismal reprod…
Unigene0021440	1.47599	0.000842437	0.0341332	PREDICTED: relaxin receptor 2 [Sinocyclocheilus grahami]	ko04080//Neuroactive ligand-receptor interaction//Signaling molecules and interaction//Environmental Information Processing	GO:0016020//membrane;GO:0044425//membrane part;GO:0031224//intrinsic component of membrane	-	GO:0023052//signaling;GO:0007154//cell communication;GO:0007166//cell surface receptor signaling pathway;GO:0050789//regulation of biological process;GO:0044763//single-organism cellular process;GO:0050794//regulation of cellular process;GO:0009987//cellular process;GO:0007165//signal transduction;GO:0050896//response to stimulus;GO:0044700//single organism signaling;GO:0044699//single-organism p…
Unigene0021464	-1.10839	0.000117116	0.00845831	--	-	-	-	-
Unigene0021489	-1.73135	0.000757282	0.0316515	--	-	-	-	-
Unigene0021508	1.36585	6.41e-05	0.00530355	PREDICTED: antigen WC1.1-like, partial [Sinocyclocheilus rhinocerous]	-	-	-	-
Unigene0021528	-2.62629	0.000661893	0.0287282	--	-	-	-	-
Unigene0021576	3.2531	0.000247082	0.0147546	--	-	-	-	-
Unigene0021604	-1.13389	9.07e-06	0.00119564	PREDICTED: aryl hydrocarbon receptor nuclear translocator-like protein 1 isoform X4 [Sinocyclocheilus rhinocerous]	-	GO:0043229//intracellular organelle;GO:0005622//intracellular;GO:0043234//protein complex;GO:0043227//membrane-bounded organelle;GO:0005623//cell;GO:0044424//intracellular part;GO:0032991//macromolecular complex;GO:0044464//cell part;GO:0043226//organelle;GO:0043231//intracellular membrane-bounded organelle	GO:0003676//nucleic acid binding;GO:0005488//binding;GO:0097159//organic cyclic compound binding;GO:0001071//nucleic acid binding transcription factor activity;GO:0005515//protein binding;GO:0060089//molecular transducer activity;GO:1901363//heterocyclic compound binding	GO:0009987//cellular process;GO:0071704//organic substance metabolic process;GO:0044249//cellular biosynthetic process;GO:0034645//cellular macromolecule biosynthetic process;GO:0009059//macromolecule biosynthetic process;GO:0009058//biosynthetic process;GO:0050896//response to stimulus;GO:0008152//metabolic process;GO:0050794//regulation of cellular process;GO:0060255//regulation of macromolecul…
Unigene0021652	-1.50599	0.000982681	0.0381577	--	-	-	-	-
Unigene0021663	-1.00008	0.000105121	0.00779022	--	-	-	-	-
Unigene0021703	-1.17438	1.07e-08	3.66e-06	PREDICTED: FERM and PDZ domain-containing protein 1-like [Sinocyclocheilus rhinocerous]	-	-	-	-
Unigene0021830	1.09598	5.15e-05	0.00449968	PREDICTED: tissue factor pathway inhibitor-like isoform X2 [Sinocyclocheilus grahami]	-	-	GO:0098772//molecular function regulator;GO:0061135//endopeptidase regulator activity;GO:0004857//enzyme inhibitor activity;GO:0030234//enzyme regulator activity;GO:0061134//peptidase regulator activity;GO:0004866//endopeptidase inhibitor activity;GO:0030414//peptidase inhibitor activity	GO:0010466//negative regulation of peptidase activity;GO:0065009//regulation of molecular function;GO:0051246//regulation of protein metabolic process;GO:0048519//negative regulation of biological process;GO:0032268//regulation of cellular protein metabolic process;GO:0007599//hemostasis;GO:0032269//negative regulation of cellular protein metabolic process;GO:0019222//regulation of metabolic proc…
Unigene0021923	-1.69077	0.00115197	0.0424855	--	-	-	-	-
Unigene0021975	1.21813	0.000783925	0.0324114	PREDICTED: lipoxygenase homology domain-containing protein 1-like [Sinocyclocheilus rhinocerous]	-	-	-	-
Unigene0021998	-1.68981	9.95e-05	0.00748529	Retrovirus-related Pol polyprotein from transposon 17.6 [Exaiptasia pallida]	-	-	-	-
Unigene0021999	-1.03506	0.000533074	0.024868	--	-	-	-	-
Unigene0022052	-1.6128	0.00058775	0.0265413	PREDICTED: vitamin D3 receptor B isoform X2 [Sinocyclocheilus rhinocerous]	-	GO:0005623//cell;GO:0044424//intracellular part;GO:0043226//organelle;GO:0005622//intracellular;GO:0044464//cell part;GO:0043231//intracellular membrane-bounded organelle;GO:0043227//membrane-bounded organelle;GO:0043229//intracellular organelle	GO:0038023//signaling receptor activity;GO:0046872//metal ion binding;GO:0043169//cation binding;GO:0004872//receptor activity;GO:0098531//transcription factor activity, direct ligand regulated sequence-specific DNA binding;GO:0000975//regulatory region DNA binding;GO:0060089//molecular transducer activity;GO:1901363//heterocyclic compound binding;GO:0001071//nucleic acid binding transcription fa…	GO:0044249//cellular biosynthetic process;GO:0060255//regulation of macromolecule metabolic process;GO:0032870//cellular response to hormone stimulus;GO:0044700//single organism signaling;GO:0009719//response to endogenous stimulus;GO:0009755//hormone-mediated signaling pathway;GO:0009987//cellular process;GO:0042221//response to chemical;GO:0070887//cellular response to chemical stimulus;GO:0009…
Unigene0022084	-2.1913	5.63e-05	0.00481068	--	-	-	-	-
Unigene0022157	-1.61248	2.34e-05	0.0025004	PREDICTED: receptor-type tyrosine-protein phosphatase C-like [Sinocyclocheilus anshuiensis]	-	-	-	-
Unigene0022220	-5.03393	0.000697069	0.0297493	--	-	-	-	-
Unigene0022269	-1.41429	3.53e-13	3.11e-10	PREDICTED: arginine/serine-rich protein 1-like, partial [Sinocyclocheilus rhinocerous]	-	-	-	-
Unigene0022270	1.0798	0.00089007	0.035513	--	-	-	-	-
Unigene0022275	-1.27249	0.000368105	0.019436	--	-	-	-	-
Unigene0022312	1.91319	2.04e-05	0.0022298	PREDICTED: dynein beta chain, ciliary-like [Sinocyclocheilus rhinocerous]	-	-	-	-
Unigene0022325	-2.07405	3.79e-07	8.09e-05	PREDICTED: uncharacterized protein LOC103397242 [Cynoglossus semilaevis]	-	-	-	-
Unigene0022365	-1.47699	1.45e-06	0.000253421	--	-	-	-	-
Unigene0022382	1.32421	3.07e-05	0.00306002	--	-	-	-	-
Unigene0022392	3.2684	6.45e-06	0.000895636	Histone H4 [Larimichthys crocea]	-	GO:0043228//non-membrane-bounded organelle;GO:0000785//chromatin;GO:0043226//organelle;GO:0044422//organelle part;GO:0043229//intracellular organelle;GO:0044464//cell part;GO:0044446//intracellular organelle part;GO:0005623//cell;GO:0005622//intracellular;GO:0043232//intracellular non-membrane-bounded organelle;GO:0043231//intracellular membrane-bounded organelle;GO:0005694//chromosome;GO:0032991…	GO:0046983//protein dimerization activity;GO:0003676//nucleic acid binding;GO:1901363//heterocyclic compound binding;GO:0005515//protein binding;GO:0097159//organic cyclic compound binding;GO:0005488//binding	GO:0034728//nucleosome organization;GO:0071822//protein complex subunit organization;GO:0071840//cellular component organization or biogenesis;GO:0006996//organelle organization;GO:0043933//macromolecular complex subunit organization;GO:0009987//cellular process;GO:0071824//protein-DNA complex subunit organization;GO:0051276//chromosome organization;GO:0006325//chromatin organization;GO:0016043//…
Unigene0022406	-1.73451	1.74e-06	0.000297401	Pol polyprotein [Dicentrarchus labrax]	-	-	-	-
Unigene0022468	-2.26029	0.000993541	0.0384264	--	-	-	-	-
Unigene0022509	-3.14607	2.32e-06	0.000380793	--	-	-	-	-
Unigene0022516	-3.42539	2.75e-05	0.0028212	--	-	-	-	-
Unigene0022659	1.69863	0.000215019	0.0132456	PREDICTED: calnexin-like [Sinocyclocheilus rhinocerous]	-	-	GO:0005488//binding	-
Unigene0022667	-5.41196	1.29e-23	4.33e-20	--	-	-	-	-
Unigene0022675	-1.14746	0.000217721	0.0133507	--	-	-	-	-
Unigene0022676	-1.53009	0.000989355	0.0383508	--	-	-	-	-
Unigene0022695	-1.69445	4.57e-05	0.00413622	--	-	-	-	-
Unigene0022767	-4.24331	8.13e-07	0.000153076	TPA_exp: replicase/helicase/endonuclease [Danio rerio]	-	-	GO:0003824//catalytic activity;GO:0016462//pyrophosphatase activity;GO:1901363//heterocyclic compound binding;GO:0032549//ribonucleoside binding;GO:0016818//hydrolase activity, acting on acid anhydrides, in phosphorus-containing anhydrides;GO:0032550//purine ribonucleoside binding;GO:0097367//carbohydrate derivative binding;GO:0016817//hydrolase activity, acting on acid anhydrides;GO:0001882//nuc…	GO:0009987//cellular process;GO:0051276//chromosome organization;GO:0046483//heterocycle metabolic process;GO:0090304//nucleic acid metabolic process;GO:0006725//cellular aromatic compound metabolic process;GO:0044238//primary metabolic process;GO:0034641//cellular nitrogen compound metabolic process;GO:0006996//organelle organization;GO:0006807//nitrogen compound metabolic process;GO:0044237//ce…
Unigene0022772	1.34972	0.000117735	0.00848016	PREDICTED: forkhead box protein Q1-like [Sinocyclocheilus rhinocerous]	-	GO:0043231//intracellular membrane-bounded organelle;GO:0043227//membrane-bounded organelle;GO:0043226//organelle;GO:0005622//intracellular;GO:0044424//intracellular part;GO:0005623//cell;GO:0043229//intracellular organelle;GO:0044464//cell part	GO:0001071//nucleic acid binding transcription factor activity;GO:0097159//organic cyclic compound binding;GO:0005488//binding;GO:1901363//heterocyclic compound binding;GO:0003676//nucleic acid binding	GO:0019222//regulation of metabolic process;GO:0034641//cellular nitrogen compound metabolic process;GO:0032774//RNA biosynthetic process;GO:0006725//cellular aromatic compound metabolic process;GO:0044237//cellular metabolic process;GO:0090304//nucleic acid metabolic process;GO:0010467//gene expression;GO:0034654//nucleobase-containing compound biosynthetic process;GO:0050789//regulation of biol…
Unigene0022787	-1.09646	1.49e-08	4.94e-06	--	-	-	-	-
Unigene0022852	1.08598	0.00117644	0.0431063	PREDICTED: solute carrier family 2, facilitated glucose transporter member 6 isoform X1 [Sinocyclocheilus anshuiensis]	-	GO:0044425//membrane part;GO:0031224//intrinsic component of membrane;GO:0016020//membrane	GO:0005215//transporter activity;GO:0022857//transmembrane transporter activity	GO:0009987//cellular process;GO:0051234//establishment of localization;GO:0044763//single-organism cellular process;GO:0044699//single-organism process;GO:0051179//localization
Unigene0022878	1.09855	0.000481118	0.0230545	--	-	-	-	-
Unigene0023070	1.25425	9.1e-06	0.00119666	PREDICTED: cystine/glutamate transporter-like [Sinocyclocheilus anshuiensis]	-	GO:0031224//intrinsic component of membrane;GO:0016020//membrane;GO:0044425//membrane part	GO:0005342//organic acid transmembrane transporter activity;GO:0005215//transporter activity;GO:0015075//ion transmembrane transporter activity;GO:0008514//organic anion transmembrane transporter activity;GO:0008509//anion transmembrane transporter activity;GO:0022891//substrate-specific transmembrane transporter activity;GO:0022892//substrate-specific transporter activity;GO:0022857//transmembra…	GO:0044765//single-organism transport;GO:0006811//ion transport;GO:0006865//amino acid transport;GO:0051234//establishment of localization;GO:0044699//single-organism process;GO:0015711//organic anion transport;GO:0071705//nitrogen compound transport;GO:0006810//transport;GO:1902578//single-organism localization;GO:0071702//organic substance transport;GO:0015849//organic acid transport;GO:0051179…
Unigene0023094	1.0205	0.000352654	0.0189988	PREDICTED: uncharacterized protein LOC107675152 [Sinocyclocheilus anshuiensis]	-	-	-	-
Unigene0023133	-1.18092	8.05e-05	0.00638907	--	-	-	-	-
Unigene0023135	-1.47896	1.39e-12	1.07e-09	PREDICTED: protein Jumonji-like [Sinocyclocheilus grahami]	-	-	-	-
Unigene0023311	-1.68759	0.000228161	0.0138249	--	-	-	-	-
Unigene0023347	1.03048	2.32e-05	0.00248362	PREDICTED: granulocyte colony-stimulating factor receptor-like isoform X2 [Sinocyclocheilus rhinocerous]	ko04060//Cytokine-cytokine receptor interaction//Signaling molecules and interaction//Environmental Information Processing;ko04630//Jak-STAT signaling pathway//Signal transduction//Environmental Information Processing	-	-	GO:0009987//cellular process;GO:0030099//myeloid cell differentiation;GO:0032501//multicellular organismal process;GO:0048731//system development;GO:0048869//cellular developmental process;GO:0048513//animal organ development;GO:0002520//immune system development;GO:0030851//granulocyte differentiation;GO:0044767//single-organism developmental process;GO:0002573//myeloid leukocyte differentiation…
Unigene0023398	-6.32962	0.000121334	0.00865428	Dopamine receptor 1 [Cyphomyrmex costatus]	-	-	-	-
Unigene0023407	-1.03612	4.21e-05	0.00388585	--	-	-	-	-
Unigene0023459	1.28572	0.00053482	0.0249278	--	-	-	-	-
Unigene0023517	1.90968	1.89e-10	9.78e-08	PREDICTED: carnitine O-palmitoyltransferase 1, liver isoform-like [Sinocyclocheilus anshuiensis]	ko04920//Adipocytokine signaling pathway//Endocrine system//Organismal Systems;ko03320//PPAR signaling pathway//Endocrine system//Organismal Systems;ko01212//Fatty acid metabolism//Global and Overview//Metabolism;ko00071//Fatty acid degradation//Lipid metabolism//Metabolism	-	GO:0016740//transferase activity;GO:0008374//O-acyltransferase activity;GO:0016406//carnitine O-acyltransferase activity;GO:0016747//transferase activity, transferring acyl groups other than amino-acyl groups;GO:0003824//catalytic activity;GO:0016746//transferase activity, transferring acyl groups	-
Unigene0023540	1.05823	6.17e-10	2.77e-07	PREDICTED: 3-methyl-2-oxobutanoate dehydrogenase [lipoamide] kinase, mitochondrial-like isoform X1 [Sinocyclocheilus anshuiensis]	-	-	GO:0016740//transferase activity;GO:0003824//catalytic activity;GO:0016772//transferase activity, transferring phosphorus-containing groups	GO:0008152//metabolic process;GO:0006796//phosphate-containing compound metabolic process;GO:0044237//cellular metabolic process;GO:0009987//cellular process;GO:0006793//phosphorus metabolic process
Unigene0023574	-1.07737	0.000655057	0.0285123	PREDICTED: trichohyalin-like [Sinocyclocheilus grahami]	-	-	-	GO:0030154//cell differentiation;GO:0048592//eye morphogenesis;GO:0042461//photoreceptor cell development;GO:0009887//organ morphogenesis;GO:0001754//eye photoreceptor cell differentiation;GO:0048513//animal organ development;GO:0007275//multicellular organism development;GO:0003341//cilium movement;GO:0046530//photoreceptor cell differentiation;GO:0060041//retina development in camera-type eye;G…
Unigene0023657	-1.83671	4.39e-08	1.29e-05	PREDICTED: RNA-directed DNA polymerase from mobile element jockey-like [Maylandia zebra]	-	-	-	-
Unigene0023665	-1.01307	0.000346432	0.0187744	PREDICTED: junctophilin-2-like [Sinocyclocheilus rhinocerous]	-	-	-	-
Unigene0023673	2.25369	0.000391397	0.0202219	PREDICTED: acidic mammalian chitinase-like [Sinocyclocheilus grahami]	ko00520//Amino sugar and nucleotide sugar metabolism//Carbohydrate metabolism//Metabolism	-	GO:0016798//hydrolase activity, acting on glycosyl bonds;GO:0004553//hydrolase activity, hydrolyzing O-glycosyl compounds;GO:0016787//hydrolase activity;GO:0003824//catalytic activity	GO:1901136//carbohydrate derivative catabolic process;GO:0044238//primary metabolic process;GO:0006807//nitrogen compound metabolic process;GO:1901135//carbohydrate derivative metabolic process;GO:0008152//metabolic process;GO:0071704//organic substance metabolic process;GO:0043170//macromolecule metabolic process;GO:1901565//organonitrogen compound catabolic process;GO:1901575//organic substance…
Unigene0023742	1.05062	0.000227588	0.0138249	PREDICTED: plakophilin-1-like isoform X2 [Sinocyclocheilus anshuiensis]	-	-	-	-
Unigene0023745	-1.44783	0.000846828	0.0342335	--	-	-	-	-
Unigene0023747	-1.38778	0.00112185	0.0417505	--	-	-	-	-
Unigene0023748	-1.10855	0.000695234	0.0297237	--	-	-	-	-
Unigene0023759	1.43016	9.34e-06	0.0012191	PREDICTED: scavenger receptor cysteine-rich type 1 protein M130 [Esox lucius]	ko04970//Salivary secretion//Digestive system//Organismal Systems	-	-	-
Unigene0023788	2.22579	4.29e-15	5.22e-12	PREDICTED: 6-phosphofructo-2-kinase/fructose-2,6-bisphosphatase 4-like isoform X2 [Sinocyclocheilus rhinocerous]	ko00051//Fructose and mannose metabolism//Carbohydrate metabolism//Metabolism	-	GO:0016773//phosphotransferase activity, alcohol group as acceptor;GO:0005488//binding;GO:0016787//hydrolase activity;GO:0016788//hydrolase activity, acting on ester bonds;GO:0008443//phosphofructokinase activity;GO:0019200//carbohydrate kinase activity;GO:0036094//small molecule binding;GO:0001883//purine nucleoside binding;GO:0016791//phosphatase activity;GO:0016740//transferase activity;GO:000…	GO:0009987//cellular process;GO:0005996//monosaccharide metabolic process;GO:0019318//hexose metabolic process;GO:0071704//organic substance metabolic process;GO:0006796//phosphate-containing compound metabolic process;GO:0044238//primary metabolic process;GO:0044237//cellular metabolic process;GO:0006793//phosphorus metabolic process;GO:0044710//single-organism metabolic process;GO:0005975//carb…
Unigene0023789	1.46126	4.73e-10	2.22e-07	PREDICTED: protein MGARP isoform X2 [Sinocyclocheilus grahami]	-	-	-	-
Unigene0023846	-2.4302	6.39e-08	1.78e-05	LOC398207 protein [Xenopus laevis]	-	GO:0031224//intrinsic component of membrane;GO:0016020//membrane;GO:0044425//membrane part	GO:0005488//binding;GO:0003723//RNA binding;GO:0097159//organic cyclic compound binding;GO:0003676//nucleic acid binding;GO:1901363//heterocyclic compound binding	-
Unigene0023905	3.32608	0.000631188	0.0277891	PREDICTED: mesothelin [Larimichthys crocea]	-	-	-	-
Unigene0023916	-2.96155	0.000515461	0.0242574	--	-	-	-	-
Unigene0024000	-2.86534	1.64e-05	0.00188328	--	-	-	-	-
Unigene0024050	-4.78329	0.00128621	0.0458745	--	-	-	-	-
Unigene0024160	-1.38593	8.57e-05	0.00667986	--	-	-	-	-
Unigene0024168	-3.73432	1.91e-05	0.0021335	PREDICTED: E3 ubiquitin-protein ligase RNF182-like [Sinocyclocheilus grahami]	-	-	-	-
Unigene0024189	-1.06724	3.41e-05	0.00330408	zwilling B [Danio rerio]	-	-	-	-
Unigene0024239	4.13701	0.000407538	0.0207738	PREDICTED: spectrin beta chain, non-erythrocytic 5 [Sinocyclocheilus anshuiensis]	-	-	-	-
Unigene0024275	-1.46031	1.94e-08	6.23e-06	--	-	-	-	-
Unigene0024281	1.30259	5.98e-11	3.45e-08	eukaryotic translation initiation factor 4E binding protein 3 [Schizothorax prenanti]	ko03013//RNA transport//Translation//Genetic Information Processing	-	-	-
Unigene0024417	1.13702	0.000553238	0.0254653	PREDICTED: synaptotagmin-10-like isoform X1 [Sinocyclocheilus rhinocerous]	-	GO:0044424//intracellular part;GO:0031988//membrane-bounded vesicle;GO:0044444//cytoplasmic part;GO:0044464//cell part;GO:0005622//intracellular;GO:0005623//cell;GO:0043227//membrane-bounded organelle;GO:0005737//cytoplasm;GO:0031982//vesicle;GO:0031224//intrinsic component of membrane;GO:0016023//cytoplasmic, membrane-bounded vesicle;GO:0043231//intracellular membrane-bounded organelle;GO:004322…	GO:0005488//binding	GO:0060341//regulation of cellular localization;GO:0017157//regulation of exocytosis;GO:1903530//regulation of secretion by cell;GO:0051046//regulation of secretion;GO:0065007//biological regulation;GO:0060627//regulation of vesicle-mediated transport;GO:0032879//regulation of localization;GO:0050794//regulation of cellular process;GO:0051049//regulation of transport;GO:0050789//regulation of bio…
Unigene0024425	-1.03905	1.26e-06	0.00022497	--	-	-	-	-
Unigene0024455	-1.56215	7.36e-09	2.61e-06	--	-	-	-	-
Unigene0024473	-1.35392	0.000102533	0.00765242	PREDICTED: filamin-A-interacting protein 1-like isoform X1 [Sinocyclocheilus rhinocerous]	-	-	-	-
Unigene0024530	1.24032	7.05e-05	0.00572924	PREDICTED: potassium channel subfamily K member 2-like [Sinocyclocheilus anshuiensis]	-	-	-	-
Unigene0024571	1.41024	1.09e-05	0.00137126	PREDICTED: podocan-like isoform X1 [Sinocyclocheilus anshuiensis]	-	-	-	-
Unigene0024629	1.55518	0.000133259	0.00934725	PREDICTED: LOW QUALITY PROTEIN: SCO-spondin [Sinocyclocheilus anshuiensis]	-	-	-	-
Unigene0024655	1.54629	1.94e-07	4.56e-05	PREDICTED: beta-2-glycoprotein 1-like [Sinocyclocheilus anshuiensis]	-	-	GO:0004857//enzyme inhibitor activity;GO:0030234//enzyme regulator activity;GO:0098772//molecular function regulator	GO:0065007//biological regulation;GO:0051246//regulation of protein metabolic process;GO:0009892//negative regulation of metabolic process;GO:0048519//negative regulation of biological process;GO:0032269//negative regulation of cellular protein metabolic process;GO:0048523//negative regulation of cellular process;GO:0032268//regulation of cellular protein metabolic process;GO:0010605//negative re…
Unigene0024660	-2.79815	0.000135038	0.00944115	--	-	-	-	-
Unigene0024706	-1.07845	4.18e-07	8.84e-05	PREDICTED: cGMP-specific 3',5'-cyclic phosphodiesterase-like isoform X2 [Sinocyclocheilus anshuiensis]	ko00230//Purine metabolism//Nucleotide metabolism//Metabolism	-	GO:0016788//hydrolase activity, acting on ester bonds;GO:0016787//hydrolase activity;GO:0043169//cation binding;GO:0005488//binding;GO:0003824//catalytic activity;GO:0042578//phosphoric ester hydrolase activity;GO:0043167//ion binding	GO:0050789//regulation of biological process;GO:0050794//regulation of cellular process;GO:0065007//biological regulation
Unigene0024727	2.03996	0.000577463	0.0262648	--	-	-	-	-
Unigene0024890	1.84053	0.000240986	0.0144598	--	-	-	-	-
Unigene0024937	1.01443	0.00106108	0.0402404	PREDICTED: guanine nucleotide exchange factor DBS-like [Sinocyclocheilus rhinocerous]	-	-	-	-
Unigene0024996	-1.6392	0.000953589	0.0373117	PREDICTED: neuron navigator 3-like [Poecilia mexicana]	-	-	GO:0003824//catalytic activity;GO:0016740//transferase activity	-
Unigene0025051	2.39587	0.000757164	0.0316515	PREDICTED: cyclin-O protein B-like [Sinocyclocheilus rhinocerous]	-	-	-	-
Unigene0025204	-1.97864	2.42e-05	0.00255204	--	-	-	-	-
Unigene0025228	-1.50227	0.000558594	0.0256021	--	-	-	-	-
Unigene0025261	-7.9329	0.000339745	0.0185337	Sodium channel protein type 11 subunit alpha, partial [Bos mutus]	-	GO:0044464//cell part;GO:0031224//intrinsic component of membrane;GO:0005623//cell;GO:0071944//cell periphery;GO:0044424//intracellular part;GO:0016021//integral component of membrane;GO:0016020//membrane;GO:0044459//plasma membrane part;GO:0005622//intracellular;GO:0044425//membrane part;GO:0005886//plasma membrane	GO:0022838//substrate-specific channel activity;GO:0015081//sodium ion transmembrane transporter activity;GO:0005215//transporter activity;GO:0015075//ion transmembrane transporter activity;GO:0046873//metal ion transmembrane transporter activity;GO:0022803//passive transmembrane transporter activity;GO:0022890//inorganic cation transmembrane transporter activity;GO:0005272//sodium channel activi…	GO:0065007//biological regulation;GO:0023051//regulation of signaling;GO:0006812//cation transport;GO:0007275//multicellular organism development;GO:0071840//cellular component organization or biogenesis;GO:1902578//single-organism localization;GO:0071704//organic substance metabolic process;GO:0043170//macromolecule metabolic process;GO:0048518//positive regulation of biological process;GO:00098…
Unigene0025316	1.05788	0.001125	0.0417636	PREDICTED: E3 ubiquitin-protein ligase PDZRN3-like [Sinocyclocheilus grahami]	-	-	-	-
Unigene0025318	2.8809	1.76e-10	9.14e-08	PREDICTED: protein lifeguard 1-like [Sinocyclocheilus rhinocerous]	-	GO:0031224//intrinsic component of membrane;GO:0044425//membrane part;GO:0016020//membrane	-	-
Unigene0025375	-2.2953	5.44e-06	0.000784367	--	-	-	-	-
Unigene0025390	1.81002	8.44e-17	1.29e-13	PREDICTED: heat shock protein beta-1-like isoform X1 [Sinocyclocheilus rhinocerous]	ko04010//MAPK signaling pathway//Signal transduction//Environmental Information Processing;ko04370//VEGF signaling pathway//Signal transduction//Environmental Information Processing	-	-	-
Unigene0025397	-1.13296	0.00112302	0.0417505	--	-	-	-	-
Unigene0025427	-2.74999	3.45e-05	0.00333877	--	-	-	-	-
Unigene0025444	-1.59392	1.85e-09	7.52e-07	PREDICTED: uncharacterized protein LOC107569549 [Sinocyclocheilus grahami]	-	-	-	-
Unigene0025459	1.20833	0.000849178	0.0342897	PREDICTED: protein FAM117A-like [Sinocyclocheilus rhinocerous]	-	-	-	-
Unigene0025550	-1.10076	0.00130072	0.0462488	--	-	-	-	-
Unigene0025573	1.15064	0.00100016	0.038599	PREDICTED: T-box transcription factor TBX2b-like [Sinocyclocheilus rhinocerous]	-	GO:0005623//cell;GO:0043229//intracellular organelle;GO:0005622//intracellular;GO:0043226//organelle;GO:0044424//intracellular part;GO:0044464//cell part;GO:0043231//intracellular membrane-bounded organelle;GO:0043227//membrane-bounded organelle	GO:0097159//organic cyclic compound binding;GO:0001071//nucleic acid binding transcription factor activity;GO:1901363//heterocyclic compound binding;GO:0005488//binding;GO:0003676//nucleic acid binding	GO:0072358//cardiovascular system development;GO:0048513//animal organ development;GO:0001754//eye photoreceptor cell differentiation;GO:0040011//locomotion;GO:0042462//eye photoreceptor cell development;GO:0007417//central nervous system development;GO:0048468//cell development;GO:0030900//forebrain development;GO:0030154//cell differentiation;GO:0007420//brain development;GO:0032501//multicellu…
Unigene0025654	-1.19381	4.96e-05	0.00438975	--	-	-	-	-
Unigene0025686	-1.71147	3.14e-05	0.00310921	--	-	-	-	-
Unigene0025860	-9.11157	0.000419642	0.0212093	--	-	-	-	-
Unigene0025902	1.75753	3.8e-05	0.00358617	PREDICTED: T-box transcription factor TBX2b isoform X1 [Esox lucius]	-	-	-	-
Unigene0025941	-3.43781	7.96e-06	0.00107298	--	-	-	-	-
Unigene0025947	-2.4431	0.000985817	0.0382379	--	-	-	-	-
Unigene0026017	-1.61591	4.55e-10	2.14e-07	--	-	-	-	-
Unigene0026042	2.29343	0.000389077	0.0201529	Histone H3c [Culex quinquefasciatus]	-	GO:0043227//membrane-bounded organelle;GO:0044422//organelle part;GO:0043232//intracellular non-membrane-bounded organelle;GO:0043228//non-membrane-bounded organelle;GO:0044424//intracellular part;GO:0005694//chromosome;GO:0032991//macromolecular complex;GO:0044427//chromosomal part;GO:0043231//intracellular membrane-bounded organelle;GO:0005622//intracellular;GO:0000785//chromatin;GO:0043229//in…	GO:0003676//nucleic acid binding;GO:0005488//binding;GO:1901363//heterocyclic compound binding;GO:0097159//organic cyclic compound binding;GO:0046983//protein dimerization activity;GO:0005515//protein binding	-
Unigene0026106	2.0546	2.45e-13	2.24e-10	PREDICTED: lysosome membrane protein 2-like [Sinocyclocheilus rhinocerous]	ko04142//Lysosome//Transport and catabolism//Cellular Processes	GO:0005773//vacuole;GO:0044444//cytoplasmic part;GO:0005623//cell;GO:0000323//lytic vacuole;GO:0005737//cytoplasm;GO:0043226//organelle;GO:0044424//intracellular part;GO:0044425//membrane part;GO:0016020//membrane;GO:0044464//cell part;GO:0043231//intracellular membrane-bounded organelle;GO:0043227//membrane-bounded organelle;GO:0005622//intracellular;GO:0031224//intrinsic component of membrane;G…	GO:0060089//molecular transducer activity	GO:0022610//biological adhesion
Unigene0026111	1.354	1.56e-05	0.00181539	PREDICTED: GLIPR1-like protein 1 [Sinocyclocheilus rhinocerous]	-	-	-	-
Unigene0026155	-1.04025	0.00124391	0.0448842	PREDICTED: centriole, cilia and spindle-associated protein-like [Sinocyclocheilus anshuiensis]	-	-	-	-
Unigene0026204	1.43771	2.02e-05	0.002219	PREDICTED: CUB and sushi domain-containing protein 3-like [Sinocyclocheilus rhinocerous]	-	-	-	-
Unigene0026311	1.25805	0.000404219	0.0206242	--	-	-	-	-
Unigene0026319	-1.39391	0.00096641	0.0376896	PREDICTED: glutamate receptor 3-like [Sinocyclocheilus rhinocerous]	ko04080//Neuroactive ligand-receptor interaction//Signaling molecules and interaction//Environmental Information Processing;ko04024//cAMP signaling pathway//Signal transduction//Environmental Information Processing;ko04713//Circadian entrainment//Environmental adaptation//Organismal Systems;ko04728//Dopaminergic synapse//Nervous system//Organismal Systems;ko04724//Glutamatergic synapse//Nervous s…	GO:0044425//membrane part;GO:0031224//intrinsic component of membrane;GO:0016021//integral component of membrane;GO:0045202//synapse;GO:0043226//organelle;GO:0005886//plasma membrane;GO:0016020//membrane;GO:0044459//plasma membrane part;GO:0044464//cell part;GO:0005623//cell;GO:0071944//cell periphery	GO:0022834//ligand-gated channel activity;GO:0004888//transmembrane signaling receptor activity;GO:0099600//transmembrane receptor activity;GO:0005215//transporter activity;GO:0022857//transmembrane transporter activity;GO:0005216//ion channel activity;GO:0022836//gated channel activity;GO:0060089//molecular transducer activity;GO:0022838//substrate-specific channel activity;GO:0038023//signaling…	GO:0044699//single-organism process;GO:0007154//cell communication;GO:0006811//ion transport;GO:1902578//single-organism localization;GO:0044765//single-organism transport;GO:0023052//signaling;GO:0044763//single-organism cellular process;GO:0044700//single organism signaling;GO:0009987//cellular process;GO:0051234//establishment of localization;GO:0051179//localization;GO:0006810//transport
Unigene0026330	1.16545	3.35e-10	1.63e-07	PREDICTED: receptor-type tyrosine-protein phosphatase zeta isoform X2 [Sinocyclocheilus grahami]	-	-	GO:0004721//phosphoprotein phosphatase activity;GO:0016791//phosphatase activity;GO:0016788//hydrolase activity, acting on ester bonds;GO:0042578//phosphoric ester hydrolase activity;GO:0003824//catalytic activity;GO:0016787//hydrolase activity	GO:0036211//protein modification process;GO:0008152//metabolic process;GO:0009987//cellular process;GO:0019538//protein metabolic process;GO:0043170//macromolecule metabolic process;GO:0044260//cellular macromolecule metabolic process;GO:0044237//cellular metabolic process;GO:0006464//cellular protein modification process;GO:0044267//cellular protein metabolic process;GO:0044238//primary metaboli…
Unigene0026406	1.05014	9.27e-06	0.00121085	PREDICTED: NMDA receptor synaptonuclear signaling and neuronal migration factor-like [Sinocyclocheilus rhinocerous]	-	-	-	-
Unigene0026586	-3.20071	2.99e-05	0.00300293	--	-	-	-	-
Unigene0026686	-3.38804	0.000914135	0.0361665	--	-	-	-	-
Unigene0026709	-2.25183	0.000812636	0.0333414	PREDICTED: NAD(P)(+)--arginine ADP-ribosyltransferase 2-like [Sinocyclocheilus grahami]	-	-	-	-
Unigene0026765	1.22774	2.74e-05	0.00281345	--	-	-	-	-
Unigene0026812	1.11004	0.000133931	0.00938209	PREDICTED: trichohyalin-like [Ictalurus punctatus]	-	-	-	-
Unigene0027033	-4.99382	4.48e-11	2.7e-08	--	-	-	-	-
Unigene0027063	-3.08122	0.000525584	0.0246099	--	-	-	-	-
Unigene0027156	-1.05748	0.00024908	0.014769	PREDICTED: receptor-type tyrosine-protein kinase FLT3-like [Sinocyclocheilus rhinocerous]	ko04060//Cytokine-cytokine receptor interaction//Signaling molecules and interaction//Environmental Information Processing	-	-	-
Unigene0027204	-1.03233	3.89e-05	0.00366644	--	-	-	-	-
Unigene0027228	-3.34933	1.15e-05	0.00143507	PREDICTED: mucin-5AC-like isoform X1 [Sinocyclocheilus rhinocerous]	-	-	-	-
Unigene0027379	8.89502	0.000146459	0.00999843	--	-	-	-	-
Unigene0027393	2.12578	7.79e-07	0.000148114	PREDICTED: leukocyte cell-derived chemotaxin-2-like [Sinocyclocheilus grahami]	-	-	-	-
Unigene0027732	4.37493	1.1e-12	8.77e-10	PREDICTED: retinol-binding protein 2-like [Sinocyclocheilus grahami]	-	-	GO:0005488//binding	GO:0051179//localization;GO:0051234//establishment of localization
Unigene0027837	-9.35469	0.000750596	0.0315071	--	-	-	-	-
Unigene0027940	-10.0711	0.000449246	0.0221319	--	-	-	-	-
Unigene0027956	-9.30401	5.13e-11	3.06e-08	PREDICTED: protein FAM47E isoform X4 [Ovis aries musimon]	-	-	-	-
Unigene0028034	9.89603	0.000666737	0.02888	--	-	-	-	-
Unigene0028048	9.22786	0.000392286	0.0202368	PREDICTED: hyaluronan synthase 2-like [Sinocyclocheilus rhinocerous]	-	GO:0016020//membrane;GO:0031224//intrinsic component of membrane;GO:0044425//membrane part;GO:0016021//integral component of membrane	GO:0016740//transferase activity;GO:0016757//transferase activity, transferring glycosyl groups;GO:0003824//catalytic activity;GO:0008194//UDP-glycosyltransferase activity	GO:0080090//regulation of primary metabolic process;GO:0072358//cardiovascular system development;GO:0065007//biological regulation;GO:1901137//carbohydrate derivative biosynthetic process;GO:0060255//regulation of macromolecule metabolic process;GO:0035239//tube morphogenesis;GO:0051674//localization of cell;GO:0032501//multicellular organismal process;GO:0044700//single organism signaling;GO:00…
Unigene0028372	3.4992	1.08e-05	0.00136524	--	-	-	-	-
Unigene0029150	-8.94613	1.33e-06	0.000235588	PREDICTED: complement C3 isoform X1 [Mus musculus]	ko04145//Phagosome//Transport and catabolism//Cellular Processes;ko04610//Complement and coagulation cascades//Immune system//Organismal Systems	GO:0005576//extracellular region;GO:0043227//membrane-bounded organelle;GO:0043226//organelle;GO:0031988//membrane-bounded vesicle;GO:0044421//extracellular region part;GO:0031982//vesicle	GO:0030234//enzyme regulator activity;GO:0031714//C5a anaphylatoxin chemotactic receptor binding;GO:0061134//peptidase regulator activity;GO:0001664//G-protein coupled receptor binding;GO:0098772//molecular function regulator;GO:0005515//protein binding;GO:0005102//receptor binding;GO:0061135//endopeptidase regulator activity;GO:0005488//binding	GO:0006082//organic acid metabolic process;GO:0050794//regulation of cellular process;GO:0002697//regulation of immune effector process;GO:0051240//positive regulation of multicellular organismal process;GO:0006897//endocytosis;GO:0043086//negative regulation of catalytic activity;GO:0032787//monocarboxylic acid metabolic process;GO:0048523//negative regulation of cellular process;GO:0009892//neg…
Unigene0029280	-9.11461	0.000644335	0.0281484	--	-	-	-	-
Unigene0029537	1.91416	0.000723745	0.0307167	PREDICTED: mimecan-like [Sinocyclocheilus rhinocerous]	-	-	-	-
Unigene0029597	9.80058	0.000837222	0.0339505	--	-	-	-	-
Unigene0029599	-9.43338	7.19e-11	4.08e-08	PREDICTED: EF-hand calcium-binding domain-containing protein 1-like isoform X3 [Ovis aries]	-	GO:0016020//membrane;GO:0044425//membrane part;GO:0031224//intrinsic component of membrane	GO:0005488//binding;GO:0004871//signal transducer activity;GO:0001882//nucleoside binding;GO:0036094//small molecule binding;GO:0016462//pyrophosphatase activity;GO:0005215//transporter activity;GO:1901363//heterocyclic compound binding;GO:0038023//signaling receptor activity;GO:0004872//receptor activity;GO:0032550//purine ribonucleoside binding;GO:0001883//purine nucleoside binding;GO:0004888//…	GO:0044699//single-organism process;GO:0065007//biological regulation;GO:0044763//single-organism cellular process;GO:0023052//signaling;GO:0050789//regulation of biological process;GO:0007154//cell communication;GO:0051716//cellular response to stimulus;GO:0009987//cellular process;GO:0051234//establishment of localization;GO:0050896//response to stimulus;GO:0006810//transport;GO:0008152//metabo…
Unigene0029605	1.1538	0.000228151	0.0138249	PREDICTED: coiled-coil domain-containing protein 65-like [Sinocyclocheilus rhinocerous]	-	-	-	-
Unigene0029728	-3.99273	2.63e-06	0.000426139	--	-	-	-	-
Unigene0029729	-5.93128	1.22e-10	6.63e-08	--	-	-	-	-
Unigene0029806	1.73245	2.72e-10	1.35e-07	PREDICTED: relaxin-3-like [Sinocyclocheilus anshuiensis]	-	-	-	-
Unigene0030008	-8.92224	0.00011046	0.00807544	protein AMBP preproprotein [Mus musculus]	-	GO:0016020//membrane;GO:0044464//cell part;GO:0043226//organelle;GO:0043227//membrane-bounded organelle;GO:0031982//vesicle;GO:0005576//extracellular region;GO:0044421//extracellular region part;GO:0031988//membrane-bounded vesicle;GO:0005623//cell	GO:0030414//peptidase inhibitor activity;GO:0061135//endopeptidase regulator activity;GO:0005246//calcium channel regulator activity;GO:0016247//channel regulator activity;GO:0005488//binding;GO:0046983//protein dimerization activity;GO:0098772//molecular function regulator;GO:0030234//enzyme regulator activity;GO:0032403//protein complex binding;GO:0061134//peptidase regulator activity;GO:000486…	GO:0043409//negative regulation of MAPK cascade;GO:0000003//reproduction;GO:0042326//negative regulation of phosphorylation;GO:0032269//negative regulation of cellular protein metabolic process;GO:0006778//porphyrin-containing compound metabolic process;GO:0044092//negative regulation of molecular function;GO:1902532//negative regulation of intracellular signal transduction;GO:0044238//primary me…
Unigene0030332	-3.05128	0.000395286	0.0203524	--	-	-	-	-
Unigene0030462	-8.77457	0.000949679	0.0371995	reverse transcriptase [Trichuris suis]	ko04310//Wnt signaling pathway//Signal transduction//Environmental Information Processing;ko04916//Melanogenesis//Endocrine system//Organismal Systems;ko04340//Hedgehog signaling pathway//Signal transduction//Environmental Information Processing;ko04390//Hippo signaling pathway//Signal transduction//Environmental Information Processing;ko04550//Signaling pathways regulating pluripotency of stem c…	-	-	-
Unigene0030635	-5.00964	0.000700857	0.0298991	--	-	-	-	-
Unigene0030883	-2.41628	0.000926032	0.0364998	--	-	-	-	-
Unigene0031012	-8.16004	0.00129368	0.0460491	--	-	-	-	-
Unigene0031184	-10.2466	5.31e-05	0.00461543	--	-	-	-	-
Unigene0031198	-1.16439	0.000604947	0.0270333	--	-	-	-	-
Unigene0031265	2.38227	5.64e-11	3.32e-08	PREDICTED: cytokine-like protein 1 [Sinocyclocheilus anshuiensis]	-	-	-	-
Unigene0031305	-2.36612	0.000199064	0.0125807	--	-	-	-	-
Unigene0031331	9.58233	5.6e-05	0.0048009	--	-	-	-	-
Unigene0031477	-3.31888	0.0012247	0.0443891	--	-	-	-	-
Unigene0031517	-3.06423	0.00043669	0.0217542	--	-	-	-	-
Unigene0031574	5.05913	1.66e-09	6.83e-07	PREDICTED: interleukin-1 receptor type 2-like isoform X4 [Sinocyclocheilus rhinocerous]	ko04010//MAPK signaling pathway//Signal transduction//Environmental Information Processing;ko04060//Cytokine-cytokine receptor interaction//Signaling molecules and interaction//Environmental Information Processing	-	GO:0004872//receptor activity;GO:0004888//transmembrane signaling receptor activity;GO:0060089//molecular transducer activity;GO:0099600//transmembrane receptor activity;GO:0004896//cytokine receptor activity;GO:0004871//signal transducer activity;GO:0038023//signaling receptor activity	GO:0009987//cellular process;GO:0044699//single-organism process;GO:0023052//signaling;GO:0044700//single organism signaling;GO:0065007//biological regulation;GO:0050794//regulation of cellular process;GO:0007165//signal transduction;GO:0007154//cell communication;GO:0051716//cellular response to stimulus;GO:0044763//single-organism cellular process;GO:0007166//cell surface receptor signaling pat…
Unigene0031688	-10.3077	0.000119279	0.00856261	--	-	-	-	-
Unigene0031799	9.86676	9.97e-06	0.00128022	PREDICTED: basic salivary proline-rich protein 1-like [Crassostrea gigas]	-	-	-	-
Unigene0032087	-10.2628	2.37e-06	0.000386863	--	-	-	-	-
Unigene0032161	-4.01628	1.39e-05	0.00165971	PREDICTED: LOW QUALITY PROTEIN: protein NLRC5-like [Sinocyclocheilus anshuiensis]	-	-	-	-
Unigene0033149	-1.16872	0.000376987	0.019706	--	-	-	-	-
Unigene0033207	-10.3396	3.55e-05	0.00340541	--	-	-	-	-
Unigene0033208	-10.3788	4.8e-06	0.000703606	--	-	-	-	-
Unigene0033285	-8.83173	0.000909601	0.0360691	selenoprotein P, plasma, 1, isoform CRA_a, partial [Mus musculus]	-	GO:0043226//organelle;GO:0031982//vesicle;GO:0005576//extracellular region;GO:0043227//membrane-bounded organelle;GO:0031988//membrane-bounded vesicle;GO:0044421//extracellular region part	GO:0005488//binding	GO:0048731//system development;GO:0000003//reproduction;GO:0044237//cellular metabolic process;GO:0032502//developmental process;GO:0006950//response to stress;GO:0042221//response to chemical;GO:0007610//behavior;GO:0044767//single-organism developmental process;GO:0008152//metabolic process;GO:0007275//multicellular organism development;GO:0048856//anatomical structure development;GO:0009987//c…
Unigene0033286	-8.76708	0.000181729	0.0117695	selenoprotein P precursor [Mus musculus]	-	GO:0031988//membrane-bounded vesicle;GO:0043227//membrane-bounded organelle;GO:0043226//organelle;GO:0044421//extracellular region part;GO:0031982//vesicle;GO:0005576//extracellular region	GO:0005488//binding	GO:0048731//system development;GO:0032501//multicellular organismal process;GO:0044707//single-multicellular organism process;GO:0044699//single-organism process;GO:0044767//single-organism developmental process;GO:0000003//reproduction;GO:0008152//metabolic process;GO:0007417//central nervous system development;GO:0009987//cellular process;GO:0048856//anatomical structure development;GO:0044237/…
Unigene0033622	-4.21346	0.000408471	0.020805	--	-	-	-	-
Unigene0033735	-6.50303	0.000135826	0.00946087	--	-	-	-	-
Unigene0033782	-4.25682	0.000475153	0.0228314	--	-	-	-	-
Unigene0033972	-8.81592	5.51e-05	0.00473906	--	-	-	-	-
Unigene0033973	-8.85757	0.000461472	0.0224557	--	-	-	-	-
Unigene0033976	-8.98641	4.33e-07	9.11e-05	PREDICTED: complement C3 isoform X1 [Mus musculus]	ko04145//Phagosome//Transport and catabolism//Cellular Processes;ko04610//Complement and coagulation cascades//Immune system//Organismal Systems	GO:0005576//extracellular region;GO:0031988//membrane-bounded vesicle;GO:0043226//organelle;GO:0043227//membrane-bounded organelle;GO:0031982//vesicle;GO:0044421//extracellular region part	GO:0005515//protein binding;GO:0031714//C5a anaphylatoxin chemotactic receptor binding;GO:0061134//peptidase regulator activity;GO:0030234//enzyme regulator activity;GO:0061135//endopeptidase regulator activity;GO:0001664//G-protein coupled receptor binding;GO:0098772//molecular function regulator;GO:0005102//receptor binding;GO:0005488//binding	GO:0006897//endocytosis;GO:0043436//oxoacid metabolic process;GO:0030449//regulation of complement activation;GO:0043627//response to estrogen;GO:0006082//organic acid metabolic process;GO:0065009//regulation of molecular function;GO:1903034//regulation of response to wounding;GO:0010038//response to metal ion;GO:0009966//regulation of signal transduction;GO:0044092//negative regulation of molecu…
Unigene0034188	-9.34163	2.16e-09	8.55e-07	PREDICTED: peroxisomal N(1)-acetyl-spermine/spermidine oxidase isoform X2 [Bos taurus]	ko03420//Nucleotide excision repair//Replication and repair//Genetic Information Processing	GO:0044464//cell part;GO:0043231//intracellular membrane-bounded organelle;GO:0005623//cell;GO:0043227//membrane-bounded organelle;GO:0005737//cytoplasm;GO:0005622//intracellular;GO:0016020//membrane;GO:0044424//intracellular part;GO:0043229//intracellular organelle;GO:0044444//cytoplasmic part;GO:0043226//organelle	GO:0022838//substrate-specific channel activity;GO:0022803//passive transmembrane transporter activity;GO:0016645//oxidoreductase activity, acting on the CH-NH group of donors;GO:0005215//transporter activity;GO:0022857//transmembrane transporter activity;GO:0022891//substrate-specific transmembrane transporter activity;GO:0015075//ion transmembrane transporter activity;GO:0016491//oxidoreductase…	GO:0050789//regulation of biological process;GO:0009058//biosynthetic process;GO:0006576//cellular biogenic amine metabolic process;GO:1901575//organic substance catabolic process;GO:0042402//cellular biogenic amine catabolic process;GO:0009987//cellular process;GO:0044271//cellular nitrogen compound biosynthetic process;GO:0008152//metabolic process;GO:0071704//organic substance metabolic proces…
Unigene0034636	9.47107	0.000837295	0.0339505	--	-	-	-	-
Unigene0034678	-5.34868	0.000391446	0.0202219	--	-	-	-	-
Unigene0034812	-2.19299	0.00131697	0.0466613	--	-	-	-	-
Unigene0034843	-9.02662	0.000121059	0.00865428	chymotrypsin-like elastase family member 1 precursor [Mus musculus]	-	GO:0044424//intracellular part;GO:0044464//cell part;GO:0005623//cell;GO:0005622//intracellular	GO:0016787//hydrolase activity;GO:0005488//binding;GO:0043169//cation binding;GO:0043167//ion binding;GO:0003824//catalytic activity;GO:0004175//endopeptidase activity;GO:0070011//peptidase activity, acting on L-amino acid peptides;GO:0008233//peptidase activity	GO:0040007//growth;GO:0048856//anatomical structure development;GO:0032501//multicellular organismal process;GO:0044707//single-multicellular organism process;GO:0051716//cellular response to stimulus;GO:0044238//primary metabolic process;GO:0007166//cell surface receptor signaling pathway;GO:0019538//protein metabolic process;GO:0008283//cell proliferation;GO:0008152//metabolic process;GO:006500…
Unigene0034949	-8.24397	0.000165961	0.011028	--	-	-	-	-
Unigene0034950	-8.7286	0.000753257	0.0315766	--	-	-	-	-
Unigene0035107	-8.44667	0.000490129	0.0233211	complement C3 preproprotein [Mus musculus]	ko04145//Phagosome//Transport and catabolism//Cellular Processes;ko04610//Complement and coagulation cascades//Immune system//Organismal Systems	GO:0031982//vesicle;GO:0043226//organelle;GO:0043227//membrane-bounded organelle;GO:0044421//extracellular region part;GO:0031988//membrane-bounded vesicle;GO:0005576//extracellular region	GO:0001664//G-protein coupled receptor binding;GO:0005515//protein binding;GO:0005102//receptor binding;GO:0031714//C5a anaphylatoxin chemotactic receptor binding;GO:0061135//endopeptidase regulator activity;GO:0061134//peptidase regulator activity;GO:0098772//molecular function regulator;GO:0005488//binding;GO:0030234//enzyme regulator activity	GO:0043277//apoptotic cell clearance;GO:0044281//small molecule metabolic process;GO:0051247//positive regulation of protein metabolic process;GO:1903034//regulation of response to wounding;GO:0044092//negative regulation of molecular function;GO:0002703//regulation of leukocyte mediated immunity;GO:0031401//positive regulation of protein modification process;GO:0010605//negative regulation of ma…
Unigene0035110	5.57304	0.000666634	0.02888	immunoglobulin light chain, partial [Cyprinus carpio]	-	-	-	-
Unigene0035262	-3.45244	0.00132531	0.0468794	--	-	-	-	-
Unigene0035286	1.4843	0.000724268	0.0307267	PREDICTED: heat shock protein beta-1-like [Sinocyclocheilus grahami]	ko04010//MAPK signaling pathway//Signal transduction//Environmental Information Processing;ko04370//VEGF signaling pathway//Signal transduction//Environmental Information Processing	GO:0043231//intracellular membrane-bounded organelle;GO:0043228//non-membrane-bounded organelle;GO:0044424//intracellular part;GO:0005623//cell;GO:0043229//intracellular organelle;GO:0043232//intracellular non-membrane-bounded organelle;GO:0043226//organelle;GO:0005622//intracellular;GO:0043227//membrane-bounded organelle;GO:0044464//cell part	-	GO:0051239//regulation of multicellular organismal process;GO:0050789//regulation of biological process;GO:0044057//regulation of system process;GO:0050896//response to stimulus;GO:0006950//response to stress;GO:0014743//regulation of muscle hypertrophy;GO:0042221//response to chemical;GO:0090257//regulation of muscle system process;GO:0065007//biological regulation
Unigene0035412	-8.2203	0.000652859	0.0284512	pol-like protein [Tetraodon nigroviridis]	-	-	-	-
Unigene0035449	-11.092	0.000145751	0.00995646	--	-	-	-	-
Unigene0035451	2.17671	9.1e-06	0.00119666	--	-	-	-	-
Unigene0035478	-9.75333	0.00123327	0.0446094	LOC554469 protein, partial [Danio rerio]	-	-	-	-
Unigene0035512	1.26663	6.54e-05	0.00539036	--	-	-	-	-
Unigene0035766	-3.42148	0.000599298	0.0269042	--	-	-	-	-
Unigene0035809	-3.65786	0.00133398	0.0470775	--	-	-	-	-
Unigene0036108	-4.65907	8.85e-05	0.00686578	PREDICTED: gypsy retrotransposon integrase-like protein 1-like [Chelonia mydas]	-	-	GO:0005488//binding;GO:0097159//organic cyclic compound binding	GO:0044238//primary metabolic process;GO:0044260//cellular macromolecule metabolic process;GO:0034641//cellular nitrogen compound metabolic process;GO:0006139//nucleobase-containing compound metabolic process;GO:0071704//organic substance metabolic process;GO:0044237//cellular metabolic process;GO:0046483//heterocycle metabolic process;GO:0006807//nitrogen compound metabolic process;GO:0043170//m…
Unigene0036109	-9.38486	5.46e-08	1.56e-05	Retrovirus-related Pol polyprotein from transposon 412 [Larimichthys crocea]	-	-	-	-
Unigene0036183	-1.47616	0.0014448	0.0497763	--	-	-	-	-
Unigene0036502	1.562	0.00021641	0.0133007	PREDICTED: lysosome membrane protein 2-like [Sinocyclocheilus anshuiensis]	ko04142//Lysosome//Transport and catabolism//Cellular Processes	GO:0043231//intracellular membrane-bounded organelle;GO:0005773//vacuole;GO:0044425//membrane part;GO:0016020//membrane;GO:0005623//cell;GO:0043229//intracellular organelle;GO:0044424//intracellular part;GO:0043227//membrane-bounded organelle;GO:0005737//cytoplasm;GO:0005622//intracellular;GO:0043226//organelle;GO:0000323//lytic vacuole;GO:0031224//intrinsic component of membrane;GO:0044464//cell…	GO:0060089//molecular transducer activity	GO:0022610//biological adhesion
Unigene0036656	-8.89209	0.000588613	0.0265579	--	-	-	-	-
Unigene0037006	-3.03658	0.00112967	0.0419079	infB, partial [Ophiophagus hannah]	-	-	-	-
Unigene0037293	-10.4827	0.000352845	0.0189988	--	-	-	-	-
Unigene0037429	-1.79164	0.000169868	0.0112112	--	-	-	-	-
Unigene0037725	-2.49162	0.000369375	0.0194573	--	-	-	-	-
Unigene0038218	9.51333	0.00126413	0.0452678	albumin precursor [Anas platyrhynchos]	-	GO:0044421//extracellular region part;GO:0005576//extracellular region	GO:0005488//binding	GO:0044699//single-organism process;GO:0065007//biological regulation;GO:0044763//single-organism cellular process;GO:0009987//cellular process
Unigene0038448	3.59808	1.96e-08	6.26e-06	PREDICTED: tetranectin-like protein isoform X2 [Sinocyclocheilus rhinocerous]	-	-	-	-
Unigene0038539	-9.53151	1.21e-05	0.00149128	--	-	-	-	-
Unigene0038540	-10.1068	5.06e-07	0.000103663	--	-	-	-	-
Unigene0038651	-2.78386	0.000373569	0.0196012	PREDICTED: fucolectin-6-like [Sinocyclocheilus rhinocerous]	-	-	-	-
Unigene0038789	-8.8095	0.000226292	0.0137739	--	-	-	-	-
Unigene0038844	-1.94493	0.000307313	0.017193	--	-	-	-	-
Unigene0038870	-2.69352	1.72e-06	0.000293944	--	-	-	-	-
Unigene0038972	-10.7626	0.000851882	0.0343601	--	-	-	-	-
Unigene0039046	1.09311	0.000326448	0.0179964	zinc finger protein 503, partial [Schizopygopsis younghusbandi]	-	GO:0005623//cell;GO:0043226//organelle;GO:0005622//intracellular;GO:0043229//intracellular organelle;GO:0044424//intracellular part;GO:0043227//membrane-bounded organelle;GO:0044464//cell part;GO:0043231//intracellular membrane-bounded organelle	GO:0043167//ion binding;GO:0005488//binding;GO:0097159//organic cyclic compound binding;GO:0000989//transcription factor activity, transcription factor binding;GO:0043169//cation binding;GO:0000988//transcription factor activity, protein binding	GO:0048048//embryonic eye morphogenesis;GO:0009653//anatomical structure morphogenesis;GO:0080090//regulation of primary metabolic process;GO:0007275//multicellular organism development;GO:0048598//embryonic morphogenesis;GO:0010556//regulation of macromolecule biosynthetic process;GO:0007423//sensory organ development;GO:0019222//regulation of metabolic process;GO:0044699//single-organism proces…
Unigene0039072	-9.10896	3.2e-10	1.57e-07	PREDICTED: sulfate/thiosulfate import ATP-binding protein CysA-like [Pantholops hodgsonii]	-	-	-	-
Unigene0039115	-2.80223	0.00122719	0.0444399	PREDICTED: SLAM family member 9-like [Sinocyclocheilus rhinocerous]	-	-	-	-
Unigene0039270	2.2906	9.9e-06	0.00127799	PREDICTED: heme oxygenase-like [Sinocyclocheilus rhinocerous]	ko00860//Porphyrin and chlorophyll metabolism//Metabolism of cofactors and vitamins//Metabolism	-	GO:0043167//ion binding;GO:0043169//cation binding;GO:0016491//oxidoreductase activity;GO:0016705//oxidoreductase activity, acting on paired donors, with incorporation or reduction of molecular oxygen;GO:0003824//catalytic activity;GO:0005488//binding	GO:0042221//response to chemical;GO:0006950//response to stress;GO:0055114//oxidation-reduction process;GO:0044699//single-organism process;GO:0008152//metabolic process;GO:0044710//single-organism metabolic process;GO:0009410//response to xenobiotic stimulus;GO:0050896//response to stimulus
Unigene0039379	8.93231	4.78e-05	0.00427517	--	-	-	-	-
Unigene0039460	-11.9485	3.57e-05	0.00341352	--	-	-	-	-
Unigene0039935	11.0164	2.77e-05	0.00283399	PREDICTED: calcium-binding protein P-like, partial [Kryptolebias marmoratus]	-	-	-	-
Unigene0039953	-3.18375	0.00125848	0.0451256	--	-	-	-	-
Unigene0039958	-9.16457	0.00035858	0.0192302	carboxypeptidase A1 preproprotein [Mus musculus]	ko04972//Pancreatic secretion//Digestive system//Organismal Systems;ko04974//Protein digestion and absorption//Digestive system//Organismal Systems	GO:0005576//extracellular region;GO:0044421//extracellular region part	GO:0008233//peptidase activity;GO:0008238//exopeptidase activity;GO:0043167//ion binding;GO:0008237//metallopeptidase activity;GO:0046914//transition metal ion binding;GO:0003824//catalytic activity;GO:0016787//hydrolase activity;GO:0070011//peptidase activity, acting on L-amino acid peptides;GO:0008235//metalloexopeptidase activity;GO:0046872//metal ion binding;GO:0005488//binding;GO:0043169//ca…	GO:0019538//protein metabolic process;GO:0043170//macromolecule metabolic process;GO:0008152//metabolic process;GO:0071704//organic substance metabolic process;GO:0044238//primary metabolic process;GO:0006508//proteolysis
Unigene0039990	1.55477	0.000954065	0.0373168	--	-	-	-	-
Unigene0040156	-3.2758	0.000952659	0.037289	--	-	-	-	-
Unigene0040552	-3.78549	0.000606303	0.0270488	--	-	-	-	-
Unigene0040580	-1.6801	0.00135526	0.0476276	PREDICTED: interferon-induced GTP-binding protein Mx3-like [Sinocyclocheilus anshuiensis]	-	-	-	-
Unigene0040582	3.66341	0.000243906	0.0145975	PREDICTED: zinc finger protein SNAI2-like isoform X1 [Sinocyclocheilus rhinocerous]	ko04520//Adherens junction//Cellular commiunity//Cellular Processes	GO:0044464//cell part;GO:0005622//intracellular;GO:0005623//cell;GO:0044424//intracellular part	GO:0043167//ion binding;GO:0097159//organic cyclic compound binding;GO:0043169//cation binding;GO:0005488//binding	GO:0009889//regulation of biosynthetic process;GO:0031323//regulation of cellular metabolic process;GO:0031326//regulation of cellular biosynthetic process;GO:0060255//regulation of macromolecule metabolic process;GO:2001141//regulation of RNA biosynthetic process;GO:0051171//regulation of nitrogen compound metabolic process;GO:0010556//regulation of macromolecule biosynthetic process;GO:1903506/…
Unigene0040633	-4.95041	1.95e-07	4.57e-05	--	-	-	-	-
Unigene0040635	1.79872	0.000990007	0.0383588	PREDICTED: transcription factor HES-5-like [Sinocyclocheilus rhinocerous]	ko04330//Notch signaling pathway//Signal transduction//Environmental Information Processing	-	-	-
Unigene0040645	3.22776	0.000402243	0.0205717	PREDICTED: vasopressin V2 receptor-like [Sinocyclocheilus grahami]	ko04080//Neuroactive ligand-receptor interaction//Signaling molecules and interaction//Environmental Information Processing	-	-	-
Unigene0040673	5.70202	6.44e-06	0.000895636	GD23040, related [Eimeria mitis]	-	-	-	-
Unigene0040952	1.08107	1.38e-06	0.000242251	PREDICTED: ADP/ATP translocase 1 [Sinocyclocheilus anshuiensis]	ko04020//Calcium signaling pathway//Signal transduction//Environmental Information Processing	GO:0005623//cell;GO:0031090//organelle membrane;GO:0044464//cell part;GO:0031224//intrinsic component of membrane;GO:0044446//intracellular organelle part;GO:0031975//envelope;GO:0043229//intracellular organelle;GO:0044422//organelle part;GO:0031967//organelle envelope;GO:0016020//membrane;GO:0044424//intracellular part;GO:0019866//organelle inner membrane;GO:0005622//intracellular;GO:0044425//me…	-	GO:0051234//establishment of localization;GO:0051179//localization;GO:0009987//cellular process;GO:0044763//single-organism cellular process;GO:0044699//single-organism process
Unigene0040962	9.55465	0.000485862	0.0231901	PREDICTED: LOW QUALITY PROTEIN: guanine nucleotide-binding protein G(t) subunit alpha-2 [Lepidothrix coronata]	ko04744//Phototransduction//Sensory system//Organismal Systems	GO:0097458//neuron part;GO:0005623//cell;GO:0044464//cell part	GO:1901265//nucleoside phosphate binding;GO:0097159//organic cyclic compound binding;GO:0005488//binding;GO:0016818//hydrolase activity, acting on acid anhydrides, in phosphorus-containing anhydrides;GO:0060089//molecular transducer activity;GO:0001882//nucleoside binding;GO:0036094//small molecule binding;GO:0003824//catalytic activity;GO:0032403//protein complex binding;GO:0032550//purine ribon…	GO:0046530//photoreceptor cell differentiation;GO:0048699//generation of neurons;GO:0042462//eye photoreceptor cell development;GO:0009987//cellular process;GO:0044767//single-organism developmental process;GO:0030182//neuron differentiation;GO:0023052//signaling;GO:0003008//system process;GO:0065007//biological regulation;GO:0048592//eye morphogenesis;GO:0007600//sensory perception;GO:0007423//s…
Unigene0041059	3.30296	0.000204597	0.0127946	--	-	-	-	-
Unigene0041188	2.7456	0.000210707	0.0130776	PREDICTED: neuronal acetylcholine receptor subunit alpha-9-like [Sinocyclocheilus anshuiensis]	ko04080//Neuroactive ligand-receptor interaction//Signaling molecules and interaction//Environmental Information Processing	GO:0044425//membrane part;GO:0031224//intrinsic component of membrane;GO:0097060//synaptic membrane;GO:0005886//plasma membrane;GO:0044456//synapse part;GO:0045202//synapse;GO:0098590//plasma membrane region;GO:0044464//cell part;GO:0016020//membrane;GO:0044459//plasma membrane part;GO:0005623//cell;GO:0071944//cell periphery;GO:0098805//whole membrane;GO:0098589//membrane region	GO:0015276//ligand-gated ion channel activity;GO:0005216//ion channel activity;GO:0022803//passive transmembrane transporter activity;GO:0022838//substrate-specific channel activity;GO:0005215//transporter activity;GO:0015267//channel activity;GO:0022836//gated channel activity;GO:0005231//excitatory extracellular ligand-gated ion channel activity;GO:0022892//substrate-specific transporter activi…	GO:1902578//single-organism localization;GO:0051234//establishment of localization;GO:0006811//ion transport;GO:0006812//cation transport;GO:0044699//single-organism process;GO:0006810//transport;GO:0051179//localization;GO:0044765//single-organism transport
Unigene0041189	-9.99666	0.00014109	0.00974354	--	-	-	-	-
Unigene0041234	-1.99489	0.000793431	0.0327144	--	-	-	-	-
Unigene0041308	1.77275	5.94e-06	0.000844343	PREDICTED: perlwapin-like [Sinocyclocheilus rhinocerous]	-	-	GO:0098772//molecular function regulator;GO:0030234//enzyme regulator activity;GO:0004857//enzyme inhibitor activity	GO:0048523//negative regulation of cellular process;GO:0009892//negative regulation of metabolic process;GO:0050789//regulation of biological process;GO:0045861//negative regulation of proteolysis;GO:0065007//biological regulation;GO:0080090//regulation of primary metabolic process;GO:0010605//negative regulation of macromolecule metabolic process;GO:0030162//regulation of proteolysis;GO:0048519/…
Unigene0041444	-9.61262	0.000256963	0.0151257	--	-	-	-	-
Unigene0041468	-3.10067	0.000631129	0.0277891	--	-	-	-	-
Unigene0041501	-1.81861	1.14e-05	0.00141557	--	-	-	-	-
Unigene0041509	1.3178	0.00101468	0.0389057	PREDICTED: CKLF-like MARVEL transmembrane domain-containing protein 7 [Sinocyclocheilus anshuiensis]	-	-	-	-
Unigene0041645	-1.3546	0.000281609	0.0162029	--	-	-	-	-
Unigene0041749	6.12928	2.49e-07	5.64e-05	PREDICTED: guanine nucleotide-binding protein G(t) subunit alpha-2-like [Sinocyclocheilus rhinocerous]	ko04744//Phototransduction//Sensory system//Organismal Systems	-	-	-
Unigene0041766	1.90357	8.14e-15	9.82e-12	PREDICTED: cytochrome P450 1B1-like [Sinocyclocheilus rhinocerous]	ko00380//Tryptophan metabolism//Amino acid metabolism//Metabolism;ko00980//Metabolism of xenobiotics by cytochrome P450//Xenobiotics biodegradation and metabolism//Metabolism;ko00140//Steroid hormone biosynthesis//Lipid metabolism//Metabolism	GO:0043229//intracellular organelle;GO:0043226//organelle;GO:0043227//membrane-bounded organelle;GO:0005623//cell;GO:0044424//intracellular part;GO:0016020//membrane;GO:0044464//cell part;GO:0031090//organelle membrane;GO:0044422//organelle part;GO:0005622//intracellular;GO:0043231//intracellular membrane-bounded organelle	GO:0046914//transition metal ion binding;GO:0003824//catalytic activity;GO:0046906//tetrapyrrole binding;GO:0016712//oxidoreductase activity, acting on paired donors, with incorporation or reduction of molecular oxygen, reduced flavin or flavoprotein as one donor, and incorporation of one atom of oxygen;GO:0005488//binding;GO:1901363//heterocyclic compound binding;GO:0016705//oxidoreductase activ…	GO:0044710//single-organism metabolic process;GO:0044699//single-organism process;GO:0008152//metabolic process
Unigene0041788	-1.20327	4.63e-05	0.00418057	PREDICTED: cholesterol 25-hydroxylase-like protein 2 [Sinocyclocheilus rhinocerous]	ko00120//Primary bile acid biosynthesis//Lipid metabolism//Metabolism	GO:0043231//intracellular membrane-bounded organelle;GO:0043227//membrane-bounded organelle;GO:0044464//cell part;GO:0043226//organelle;GO:0005622//intracellular;GO:0016020//membrane;GO:0043229//intracellular organelle;GO:0044425//membrane part;GO:0031090//organelle membrane;GO:0031224//intrinsic component of membrane;GO:0005623//cell;GO:0044422//organelle part;GO:0044424//intracellular part	GO:0046872//metal ion binding;GO:0046914//transition metal ion binding;GO:0016705//oxidoreductase activity, acting on paired donors, with incorporation or reduction of molecular oxygen;GO:0072374//carotene epsilon hydroxylase activity;GO:0003824//catalytic activity;GO:0004497//monooxygenase activity;GO:0005488//binding;GO:0016491//oxidoreductase activity;GO:0043167//ion binding;GO:0043169//cation…	GO:0044763//single-organism cellular process;GO:0044237//cellular metabolic process;GO:0044281//small molecule metabolic process;GO:0044710//single-organism metabolic process;GO:0008610//lipid biosynthetic process;GO:0044255//cellular lipid metabolic process;GO:0009987//cellular process;GO:0008202//steroid metabolic process;GO:0044711//single-organism biosynthetic process;GO:0006629//lipid metabo…
Unigene0041932	1.32474	0.00121196	0.0439871	PREDICTED: L-cystatin-like [Sinocyclocheilus anshuiensis]	-	-	GO:0004857//enzyme inhibitor activity;GO:0004866//endopeptidase inhibitor activity;GO:0061135//endopeptidase regulator activity;GO:0098772//molecular function regulator;GO:0030414//peptidase inhibitor activity;GO:0061134//peptidase regulator activity;GO:0030234//enzyme regulator activity	GO:0065007//biological regulation;GO:0051248//negative regulation of protein metabolic process;GO:0030162//regulation of proteolysis;GO:0010605//negative regulation of macromolecule metabolic process;GO:0051246//regulation of protein metabolic process;GO:0045861//negative regulation of proteolysis;GO:0009892//negative regulation of metabolic process;GO:0060255//regulation of macromolecule metabol…
Unigene0041975	1.20473	0.000298034	0.0168408	--	-	-	-	-
Unigene0042029	-3.67516	6.11e-05	0.00509763	--	-	-	-	-
Unigene0042317	-1.88531	7.64e-11	4.29e-08	PREDICTED: transcription factor jun-B [Sinocyclocheilus grahami]	-	-	-	-
Unigene0042419	-11.1927	2.08e-06	0.000345191	PREDICTED: protein NLRC3-like [Sinocyclocheilus grahami]	-	-	-	-
Unigene0042420	-10.501	0.000163982	0.0109576	PREDICTED: protein NLRC3-like [Sinocyclocheilus grahami]	-	-	-	-
Unigene0042491	-2.79727	0.00078055	0.0322968	--	-	-	-	-
Unigene0042546	-9.88834	2.13e-09	8.5e-07	mCG11265, isoform CRA_d [Mus musculus]	ko00500//Starch and sucrose metabolism//Carbohydrate metabolism//Metabolism;ko04973//Carbohydrate digestion and absorption//Digestive system//Organismal Systems	GO:0043226//organelle;GO:0031982//vesicle;GO:0043227//membrane-bounded organelle;GO:0005576//extracellular region;GO:0031988//membrane-bounded vesicle;GO:0044421//extracellular region part	GO:0016798//hydrolase activity, acting on glycosyl bonds;GO:0043168//anion binding;GO:0005488//binding;GO:0016787//hydrolase activity;GO:0046872//metal ion binding;GO:0003824//catalytic activity;GO:0043167//ion binding;GO:0016160//amylase activity;GO:0043169//cation binding;GO:0004553//hydrolase activity, hydrolyzing O-glycosyl compounds	GO:0044238//primary metabolic process;GO:0071704//organic substance metabolic process;GO:0005975//carbohydrate metabolic process;GO:0008152//metabolic process
Unigene0042628	-2.07345	0.000352634	0.0189988	--	-	-	-	-
Unigene0042690	-2.25331	2.85e-05	0.00289816	--	-	-	-	-
Unigene0042713	-10.5803	0.000105345	0.00779022	--	-	-	-	-
Unigene0042776	3.52123	0.000766734	0.0318727	--	-	-	-	-
Unigene0042877	3.02433	0.000358778	0.0192302	Retrotransposable element Tf2 protein type 1 [Larimichthys crocea]	-	-	-	GO:0007154//cell communication;GO:0044700//single organism signaling;GO:0050789//regulation of biological process;GO:0044699//single-organism process;GO:0023052//signaling;GO:0044763//single-organism cellular process;GO:0009987//cellular process;GO:0050794//regulation of cellular process;GO:0051716//cellular response to stimulus;GO:0050896//response to stimulus;GO:0065007//biological regulation;G…
Unigene0043133	3.11558	4.33e-07	9.11e-05	--	-	-	-	-
Unigene0043139	-2.17709	0.00140553	0.0488312	--	-	-	-	-
Unigene0043188	-3.82291	3.29e-05	0.00321553	PREDICTED: patched domain-containing protein 3-like [Sinocyclocheilus rhinocerous]	-	GO:0016020//membrane	-	-
Unigene0043289	-1.72677	2.15e-06	0.000356858	PREDICTED: endothelin-converting enzyme-like 1 [Sinocyclocheilus grahami]	-	-	GO:0003824//catalytic activity;GO:0070011//peptidase activity, acting on L-amino acid peptides;GO:0016787//hydrolase activity;GO:0004175//endopeptidase activity;GO:0008233//peptidase activity	GO:0043170//macromolecule metabolic process;GO:0044763//single-organism cellular process;GO:0044238//primary metabolic process;GO:0050789//regulation of biological process;GO:0044699//single-organism process;GO:0019538//protein metabolic process;GO:0065007//biological regulation;GO:0007165//signal transduction;GO:0023052//signaling;GO:0051716//cellular response to stimulus;GO:0007154//cell commun…
Unigene0043370	-2.81522	0.000118661	0.00852398	--	-	-	-	-
Unigene0043406	1.12732	0.000166432	0.0110319	PREDICTED: relaxin-3 receptor 1-like [Sinocyclocheilus rhinocerous]	ko04080//Neuroactive ligand-receptor interaction//Signaling molecules and interaction//Environmental Information Processing	GO:0044425//membrane part;GO:0016020//membrane;GO:0031224//intrinsic component of membrane	GO:0038023//signaling receptor activity;GO:0060089//molecular transducer activity;GO:0004872//receptor activity;GO:0004888//transmembrane signaling receptor activity;GO:0008528//G-protein coupled peptide receptor activity;GO:0004930//G-protein coupled receptor activity;GO:0004871//signal transducer activity;GO:0099600//transmembrane receptor activity;GO:0001653//peptide receptor activity;GO:00015…	GO:0009987//cellular process;GO:0051716//cellular response to stimulus;GO:0050896//response to stimulus;GO:0050794//regulation of cellular process;GO:0044699//single-organism process;GO:0007154//cell communication;GO:0007165//signal transduction;GO:0044763//single-organism cellular process;GO:0023052//signaling;GO:0050789//regulation of biological process;GO:0007186//G-protein coupled receptor si…
Unigene0043471	-8.60721	0.00125397	0.0450813	PREDICTED: major urinary protein 4 isoform X1 [Mus musculus]	-	GO:0005576//extracellular region;GO:0044421//extracellular region part	GO:0005515//protein binding;GO:0005549//odorant binding;GO:0005102//receptor binding;GO:0005488//binding	GO:0007611//learning or memory;GO:0050890//cognition;GO:0008306//associative learning;GO:0032501//multicellular organismal process;GO:0007612//learning;GO:0007610//behavior;GO:0051234//establishment of localization;GO:0044699//single-organism process;GO:0044708//single-organism behavior;GO:0050877//neurological system process;GO:0003008//system process;GO:0044707//single-multicellular organism pr…
Unigene0043472	-9.73019	2.75e-07	6.15e-05	major urinary protein 2 isoform 2 [Mus musculus]	-	GO:0044421//extracellular region part;GO:0005576//extracellular region	GO:0005488//binding;GO:0005549//odorant binding	GO:0051234//establishment of localization;GO:0051179//localization
Unigene0043503	-10.0338	0.00136354	0.0477903	--	-	-	-	-
Unigene0043617	5.04057	7.6e-05	0.00607943	--	-	-	-	-
Unigene0043666	-2.8462	0.000920878	0.0363367	--	-	-	-	-
Unigene0043812	-1.6567	0.000184903	0.0119246	--	-	-	-	-
Unigene0043880	-1.19881	3.26e-08	9.86e-06	PREDICTED: protein C8orf4 homolog [Sinocyclocheilus grahami]	-	-	-	-
Unigene0044051	3.57623	0.00100167	0.0386294	--	-	-	-	-
Unigene0044053	-4.26811	8.66e-08	2.28e-05	--	-	-	-	-
Unigene0044088	-1.42705	0.000993163	0.0384256	--	-	-	-	-
Unigene0044235	1.78053	4.68e-14	5.07e-11	PREDICTED: hemoglobin cathodic subunit beta-like [Sinocyclocheilus grahami]	-	GO:0032991//macromolecular complex;GO:0043234//protein complex	GO:0046872//metal ion binding;GO:0043167//ion binding;GO:0046914//transition metal ion binding;GO:0022892//substrate-specific transporter activity;GO:0005215//transporter activity;GO:0097159//organic cyclic compound binding;GO:1901363//heterocyclic compound binding;GO:0043169//cation binding;GO:0046906//tetrapyrrole binding;GO:0005488//binding	GO:0051234//establishment of localization;GO:0044765//single-organism transport;GO:1902578//single-organism localization;GO:0015669//gas transport;GO:0006810//transport;GO:0044699//single-organism process;GO:0051179//localization
Unigene0044351	-7.57746	5.42e-05	0.00469135	--	-	-	-	-
Unigene0044361	-3.37138	0.0014418	0.0497046	--	-	-	-	-
Unigene0044367	-11.3588	1.64e-17	2.88e-14	anionic trypsin-2 precursor [Mus musculus]	ko04080//Neuroactive ligand-receptor interaction//Signaling molecules and interaction//Environmental Information Processing;ko04972//Pancreatic secretion//Digestive system//Organismal Systems;ko04974//Protein digestion and absorption//Digestive system//Organismal Systems	-	-	-
Unigene0044434	1.8918	0.000585176	0.0264474	PREDICTED: PLAC8-like protein 1 [Sinocyclocheilus grahami]	-	-	-	-
Unigene0044435	1.73569	0.000248127	0.0147615	PREDICTED: 5-hydroxytryptamine receptor 3A-like [Sinocyclocheilus rhinocerous]	-	GO:0016020//membrane	-	GO:0006811//ion transport;GO:0006810//transport;GO:0044765//single-organism transport;GO:0044699//single-organism process;GO:0051234//establishment of localization;GO:1902578//single-organism localization;GO:0051179//localization
Unigene0044476	-2.88745	1.33e-05	0.00160428	PREDICTED: sterile alpha motif domain-containing protein 3-like [Maylandia zebra]	-	-	-	-
Unigene0044946	1.18407	0.000306095	0.0171427	PREDICTED: interferon-induced protein with tetratricopeptide repeats 1-like [Sinocyclocheilus grahami]	-	-	-	-
Unigene0045003	-1.4892	5.93e-06	0.000844343	--	-	-	-	-
Unigene0045039	2.73668	0.0012351	0.0446455	--	-	-	-	-
Unigene0045149	-2.07642	0.000303002	0.0170187	--	-	-	-	-
Unigene0045400	2.94658	0.00100901	0.038757	PREDICTED: homeobox protein vent1-like [Sinocyclocheilus anshuiensis]	-	-	-	GO:0007492//endoderm development;GO:0044707//single-multicellular organism process;GO:2000026//regulation of multicellular organismal development;GO:0009987//cellular process;GO:0009790//embryo development;GO:0003002//regionalization;GO:0001706//endoderm formation;GO:0009888//tissue development;GO:0050789//regulation of biological process;GO:0001704//formation of primary germ layer;GO:0051239//re…
Unigene0045418	1.52014	0.000184509	0.0119064	neuropeptide Y [Cyprinus carpio]	ko04920//Adipocytokine signaling pathway//Endocrine system//Organismal Systems	-	-	-
Unigene0045444	3.21165	1.97e-05	0.0021837	PREDICTED: apolipoprotein A-IV-like [Sinocyclocheilus grahami]	-	-	-	-
Unigene0045693	-2.87553	0.000636029	0.027922	--	-	-	-	-
Unigene0045944	-5.41112	0.000108795	0.00798095	--	-	-	-	-
Unigene0045975	2.39634	0.0012108	0.0439871	PREDICTED: homeobox protein Dlx2a [Sinocyclocheilus anshuiensis]	-	GO:0043227//membrane-bounded organelle;GO:0005622//intracellular;GO:0005623//cell;GO:0043226//organelle;GO:0043231//intracellular membrane-bounded organelle;GO:0044424//intracellular part;GO:0043229//intracellular organelle;GO:0044464//cell part	GO:0003676//nucleic acid binding;GO:0005488//binding;GO:0003677//DNA binding;GO:1901363//heterocyclic compound binding;GO:0097159//organic cyclic compound binding	GO:0032501//multicellular organismal process;GO:0065007//biological regulation;GO:0044699//single-organism process;GO:0032502//developmental process;GO:0014031//mesenchymal cell development;GO:0048731//system development;GO:0009888//tissue development;GO:0019222//regulation of metabolic process;GO:0048468//cell development;GO:0048856//anatomical structure development;GO:0007275//multicellular org…
Unigene0046075	-1.21181	0.000455094	0.0222869	--	-	-	-	-
Unigene0046092	-3.06341	0.000601955	0.0269783	sulfotransferase [Locusta migratoria migratoria]	-	-	-	-
Unigene0046116	-9.32523	5.81e-05	0.00490598	PREDICTED: interferon-induced very large GTPase 1-like [Sinocyclocheilus anshuiensis]	-	-	-	-
Unigene0046217	10.6349	6.08e-08	1.71e-05	--	-	-	-	-
Unigene0046218	4.10968	0.000474323	0.0228314	--	-	-	-	-
Unigene0046235	5.85543	3.05e-05	0.00304414	--	-	-	-	-
Unigene0046312	2.55116	2.97e-05	0.00298425	si:dkey-282h22.5 precursor [Danio rerio]	ko03460//Fanconi anemia pathway//Replication and repair//Genetic Information Processing	-	-	-
Unigene0046399	2.32836	3.76e-05	0.00356405	PREDICTED: homeobox protein HMX3 [Sinocyclocheilus anshuiensis]	-	GO:0043227//membrane-bounded organelle;GO:0005622//intracellular;GO:0044424//intracellular part;GO:0043229//intracellular organelle;GO:0005623//cell;GO:0044464//cell part;GO:0043226//organelle;GO:0043231//intracellular membrane-bounded organelle	GO:0003677//DNA binding;GO:0097159//organic cyclic compound binding;GO:1901363//heterocyclic compound binding;GO:0005488//binding;GO:0003676//nucleic acid binding	GO:0019222//regulation of metabolic process;GO:0010468//regulation of gene expression;GO:0050789//regulation of biological process;GO:0065007//biological regulation;GO:0060255//regulation of macromolecule metabolic process
Unigene0046565	-2.58896	1.19e-07	3.03e-05	PREDICTED: C-X-C motif chemokine 13-like [Sinocyclocheilus rhinocerous]	ko04060//Cytokine-cytokine receptor interaction//Signaling molecules and interaction//Environmental Information Processing;ko04620//Toll-like receptor signaling pathway//Immune system//Organismal Systems;ko04621//NOD-like receptor signaling pathway//Immune system//Organismal Systems;ko04622//RIG-I-like receptor signaling pathway//Immune system//Organismal Systems;ko04062//Chemokine signaling path…	-	-	GO:0050896//response to stimulus;GO:0002376//immune system process
Unigene0046581	-8.40401	4.93e-05	0.00437509	--	-	-	-	-
Unigene0046624	-2.7656	0.000339449	0.018527	--	-	-	-	-
Unigene0046647	-12.3839	5.08e-05	0.00446643	Transposable element Tcb1 transposase [Larimichthys crocea]	-	-	-	-
Unigene0046706	-2.23462	0.00117966	0.0431673	--	-	-	-	-
Unigene0046749	-3.02981	0.00101868	0.038991	PREDICTED: protein FAM26F-like [Sinocyclocheilus anshuiensis]	-	-	-	-
Unigene0046778	-2.39133	0.00143224	0.0494496	PREDICTED: growth arrest-specific protein 7-like isoform X1 [Pygocentrus nattereri]	-	-	-	GO:0071840//cellular component organization or biogenesis;GO:0044763//single-organism cellular process;GO:0009987//cellular process;GO:0044699//single-organism process;GO:0016043//cellular component organization
Unigene0046804	3.30264	0.000612682	0.0272428	--	-	-	-	-
Unigene0046951	-9.92461	0.000741929	0.0312411	--	-	-	-	-
Unigene0047171	1.65675	0.000165367	0.0110022	PREDICTED: cocaine- and amphetamine-regulated transcript protein-like [Sinocyclocheilus grahami]	-	GO:0044421//extracellular region part;GO:0005576//extracellular region	-	GO:0048518//positive regulation of biological process;GO:0032101//regulation of response to external stimulus;GO:0033500//carbohydrate homeostasis;GO:0043085//positive regulation of catalytic activity;GO:0045937//positive regulation of phosphate metabolic process;GO:0033674//positive regulation of kinase activity;GO:0032102//negative regulation of response to external stimulus;GO:0048522//positiv…
Unigene0047263	1.40686	7.22e-08	1.97e-05	nuclear protein 1 [Danio rerio]	-	-	-	GO:0006970//response to osmotic stress;GO:0033993//response to lipid;GO:0043627//response to estrogen;GO:0009268//response to pH;GO:0009725//response to hormone;GO:0009719//response to endogenous stimulus;GO:0014070//response to organic cyclic compound;GO:0050896//response to stimulus;GO:0048545//response to steroid hormone;GO:0006950//response to stress;GO:0009266//response to temperature stimul…
Unigene0047319	-2.81571	1.05e-06	0.000191304	--	-	-	-	-
Unigene0047331	1.84516	1.64e-05	0.00188518	PREDICTED: vitamin D 25-hydroxylase-like [Sinocyclocheilus anshuiensis]	ko00100//Steroid biosynthesis//Lipid metabolism//Metabolism	-	GO:0046906//tetrapyrrole binding;GO:0005488//binding;GO:0003824//catalytic activity;GO:0046872//metal ion binding;GO:0004497//monooxygenase activity;GO:0016491//oxidoreductase activity;GO:0046914//transition metal ion binding;GO:1901363//heterocyclic compound binding;GO:0043169//cation binding;GO:0097159//organic cyclic compound binding;GO:0043167//ion binding	GO:0044699//single-organism process;GO:0008152//metabolic process;GO:0009987//cellular process;GO:0044710//single-organism metabolic process;GO:0044237//cellular metabolic process
Unigene0047351	-2.13424	9.45e-05	0.00723732	--	-	-	-	-
Unigene0047452	9.38694	9.53e-05	0.00726675	PREDICTED: CAAX prenyl protease 2-like [Sinocyclocheilus anshuiensis]	ko00900//Terpenoid backbone biosynthesis//Metabolism of terpenoids and polyketides//Metabolism	-	-	-
Unigene0047548	2.48571	0.000289457	0.0165128	PREDICTED: alpha-2-antiplasmin-like [Sinocyclocheilus anshuiensis]	-	GO:0044421//extracellular region part;GO:0005576//extracellular region	-	-
Unigene0047555	11.0109	1.17e-05	0.00145399	--	-	-	-	-
Unigene0047580	1.99399	1.52e-08	5e-06	--	-	-	-	-
Unigene0047644	-2.34272	8.45e-06	0.0011231	hypothetical protein cypCar_00027209 [Cyprinus carpio]	-	-	-	-
Unigene0047718	-3.23997	1.79e-05	0.00200778	--	-	-	-	-
Unigene0047735	-2.19256	0.000690103	0.0296052	--	-	-	-	-
Unigene0047775	1.65709	0.000824452	0.0336588	tyrosine 3-monooxygenase [Danio rerio]	ko00350//Tyrosine metabolism//Amino acid metabolism//Metabolism	-	GO:0016714//oxidoreductase activity, acting on paired donors, with incorporation or reduction of molecular oxygen, reduced pteridine as one donor, and incorporation of one atom of oxygen;GO:0046914//transition metal ion binding;GO:0016491//oxidoreductase activity;GO:0043169//cation binding;GO:0043167//ion binding;GO:0004497//monooxygenase activity;GO:0016705//oxidoreductase activity, acting on pa…	GO:0044238//primary metabolic process;GO:0044763//single-organism cellular process;GO:0048856//anatomical structure development;GO:0021510//spinal cord development;GO:0042417//dopamine metabolic process;GO:0043436//oxoacid metabolic process;GO:0097164//ammonium ion metabolic process;GO:0044710//single-organism metabolic process;GO:0044767//single-organism developmental process;GO:0048731//system …
Unigene0047942	-2.22544	0.000375665	0.0196772	--	-	-	-	-
Unigene0048024	1.27806	0.0011647	0.0428225	PREDICTED: radial spoke head protein 9 homolog [Sinocyclocheilus grahami]	-	GO:0005623//cell;GO:0005622//intracellular;GO:0043232//intracellular non-membrane-bounded organelle;GO:0044441//ciliary part;GO:0044464//cell part;GO:0044463//cell projection part;GO:0043229//intracellular organelle;GO:0043226//organelle;GO:0042995//cell projection;GO:0044424//intracellular part;GO:0043228//non-membrane-bounded organelle;GO:0005929//cilium;GO:0044422//organelle part	-	GO:0007018//microtubule-based movement;GO:0044699//single-organism process;GO:0007017//microtubule-based process;GO:0006928//movement of cell or subcellular component;GO:0044763//single-organism cellular process;GO:0009987//cellular process
Unigene0048035	-2.8807	0.000493286	0.0234194	PREDICTED: ankyrin repeat and SOCS box protein 2-like isoform X2 [Sinocyclocheilus rhinocerous]	-	-	-	-
Unigene0048135	-1.90741	0.00109791	0.0410563	--	-	-	-	-
Unigene0048235	1.56944	0.000502287	0.0237836	PREDICTED: D-amino-acid oxidase-like [Sinocyclocheilus anshuiensis]	ko04146//Peroxisome//Transport and catabolism//Cellular Processes;ko00330//Arginine and proline metabolism//Amino acid metabolism//Metabolism;ko00260//Glycine, serine and threonine metabolism//Amino acid metabolism//Metabolism;ko00472//D-Arginine and D-ornithine metabolism//Metabolism of other amino acids//Metabolism	-	GO:0016491//oxidoreductase activity;GO:0016641//oxidoreductase activity, acting on the CH-NH2 group of donors, oxygen as acceptor;GO:0016638//oxidoreductase activity, acting on the CH-NH2 group of donors;GO:0003824//catalytic activity	GO:0044710//single-organism metabolic process;GO:0008152//metabolic process;GO:0044699//single-organism process
Unigene0048305	3.32279	0.000472062	0.0227747	--	-	-	-	-
Unigene0048337	-1.3312	0.000489272	0.0232912	--	-	-	-	-
Unigene0048350	-4.60716	2.53e-23	7.99e-20	--	-	-	-	-
Unigene0048401	2.54022	0.001206	0.0438743	PREDICTED: transmembrane protein 263-like [Sinocyclocheilus grahami]	-	-	-	-
Unigene0048500	1.58219	0.000234451	0.0141501	PREDICTED: 2-acylglycerol O-acyltransferase 2-A-like [Sinocyclocheilus grahami]	ko00561//Glycerolipid metabolism//Lipid metabolism//Metabolism	-	GO:0003824//catalytic activity;GO:0016740//transferase activity;GO:0016746//transferase activity, transferring acyl groups	-
Unigene0048616	2.04472	0.000236652	0.0142668	PREDICTED: cGMP-dependent protein kinase 2 [Sinocyclocheilus anshuiensis]	ko04540//Gap junction//Cellular commiunity//Cellular Processes	-	GO:0030551//cyclic nucleotide binding;GO:0016301//kinase activity;GO:0000166//nucleotide binding;GO:0016772//transferase activity, transferring phosphorus-containing groups;GO:0001882//nucleoside binding;GO:0003824//catalytic activity;GO:0004674//protein serine/threonine kinase activity;GO:0001883//purine nucleoside binding;GO:0032550//purine ribonucleoside binding;GO:0016773//phosphotransferase …	GO:0071704//organic substance metabolic process;GO:0006464//cellular protein modification process;GO:0044267//cellular protein metabolic process;GO:0036211//protein modification process;GO:0044238//primary metabolic process;GO:0043170//macromolecule metabolic process;GO:0006793//phosphorus metabolic process;GO:0044260//cellular macromolecule metabolic process;GO:0006796//phosphate-containing comp…
Unigene0048691	1.05303	1.45e-08	4.85e-06	PREDICTED: annexin A2-like [Sinocyclocheilus rhinocerous]	-	-	GO:0043169//cation binding;GO:0008289//lipid binding;GO:0005543//phospholipid binding;GO:0098772//molecular function regulator;GO:0043168//anion binding;GO:0005515//protein binding;GO:0043167//ion binding;GO:0055102//lipase inhibitor activity;GO:0005488//binding;GO:0004857//enzyme inhibitor activity;GO:0046872//metal ion binding;GO:0030234//enzyme regulator activity	GO:0009892//negative regulation of metabolic process;GO:0048519//negative regulation of biological process;GO:0050789//regulation of biological process;GO:0065007//biological regulation;GO:0019222//regulation of metabolic process
Unigene0048701	-9.73104	8.22e-05	0.00648037	--	-	-	-	-
Unigene0048739	4.88361	0.000704053	0.0299758	PREDICTED: PX domain-containing protein 1-like [Sinocyclocheilus grahami]	-	-	-	-
Unigene0048853	4.46105	0.000741329	0.0312389	PREDICTED: meiotic recombination protein REC8 homolog [Sinocyclocheilus rhinocerous]	-	-	-	-
Unigene0048925	-12.3615	2.27e-13	2.1e-10	PREDICTED: hemagglutinin/amebocyte aggregation factor-like [Sinocyclocheilus anshuiensis]	-	-	-	-
Unigene0048999	2.95177	1.65e-20	4.21e-17	basic protein N23 [Pinctada fucata]	-	-	-	-
Unigene0049055	-1.59079	0.000421963	0.0212617	--	-	-	-	-
Unigene0049178	2.08631	0.000224481	0.013687	PREDICTED: isotocin receptor-like [Sinocyclocheilus anshuiensis]	ko04080//Neuroactive ligand-receptor interaction//Signaling molecules and interaction//Environmental Information Processing;ko04020//Calcium signaling pathway//Signal transduction//Environmental Information Processing	-	-	-
Unigene0049219	-11.0853	2.89e-06	0.000460985	PREDICTED: stonustoxin subunit beta-like [Sinocyclocheilus rhinocerous]	-	-	-	-
Unigene0049242	-1.21426	0.00100056	0.0386005	hypothetical protein cypCar_00018050 [Cyprinus carpio]	-	-	-	-
Unigene0049416	1.88575	0.00130404	0.0463044	hypothetical protein XELAEV_18017292mg [Xenopus laevis]	-	-	-	-
Unigene0049479	-0.518785	0.000381834	0.0198893	PREDICTED: somatostatin-1A [Sinocyclocheilus anshuiensis]	-	-	GO:0005488//binding;GO:0005515//protein binding;GO:0005102//receptor binding	-
Unigene0049493	-2.3632	1.78e-09	7.32e-07	--	-	-	-	-
Unigene0049503	1.83131	7.15e-12	4.92e-09	PREDICTED: natterin-3-like [Gekko japonicus]	ko00190//Oxidative phosphorylation//Energy metabolism//Metabolism	-	-	-
Unigene0049504	1.56832	0.000261941	0.0153681	--	-	-	-	-
Unigene0049521	11.2822	0.000134718	0.00943103	GTPase, IMAP family member [Danio rerio]	-	-	GO:0032549//ribonucleoside binding;GO:0005488//binding;GO:0097159//organic cyclic compound binding;GO:0032550//purine ribonucleoside binding;GO:0097367//carbohydrate derivative binding;GO:1901363//heterocyclic compound binding;GO:0001882//nucleoside binding;GO:0001883//purine nucleoside binding;GO:0036094//small molecule binding	-
Unigene0049534	-1.87243	0.000222741	0.0136041	--	-	-	-	-
Unigene0049536	3.23363	2.39e-07	5.44e-05	--	-	-	-	-
Unigene0049552	-2.12576	0.00123509	0.0446455	--	-	-	-	-
Unigene0049593	-3.75035	0.000433534	0.0216866	unnamed protein product [Oncorhynchus mykiss]	-	-	-	-
Unigene0049699	1.47495	5e-05	0.00441495	PREDICTED: SPRY domain-containing SOCS box protein 3-like isoform X1 [Sinocyclocheilus grahami]	-	-	-	GO:0050789//regulation of biological process;GO:0009987//cellular process;GO:0044763//single-organism cellular process;GO:0065007//biological regulation;GO:0007165//signal transduction;GO:0007154//cell communication;GO:0050896//response to stimulus;GO:0044700//single organism signaling;GO:0051716//cellular response to stimulus;GO:0023052//signaling;GO:0044699//single-organism process;GO:0050794//…
Unigene0049704	-2.33765	0.000743052	0.0312639	--	-	-	-	-
Unigene0049792	-2.98984	1.93e-05	0.00213734	--	-	-	-	-
Unigene0049809	1.39088	9.68e-05	0.00735955	--	-	-	-	-
Unigene0049876	1.61799	0.000325872	0.0179781	--	-	-	-	-
Unigene0049914	1.09402	1.07e-11	7.06e-09	PREDICTED: inositol hexakisphosphate kinase 2-like [Sinocyclocheilus rhinocerous]	ko04070//Phosphatidylinositol signaling system//Signal transduction//Environmental Information Processing	GO:0044464//cell part;GO:0005623//cell	GO:0003824//catalytic activity;GO:0016772//transferase activity, transferring phosphorus-containing groups;GO:0016773//phosphotransferase activity, alcohol group as acceptor;GO:0016740//transferase activity;GO:0051766//inositol trisphosphate kinase activity;GO:0016301//kinase activity	GO:0050896//response to stimulus;GO:0007165//signal transduction;GO:0035556//intracellular signal transduction;GO:0009987//cellular process;GO:0023052//signaling;GO:0051716//cellular response to stimulus;GO:0044699//single-organism process;GO:0065007//biological regulation;GO:0050789//regulation of biological process;GO:0008589//regulation of smoothened signaling pathway;GO:0008152//metabolic pro…
Unigene0049922	-4.56528	1.35e-06	0.000238023	--	-	-	-	-
Unigene0049939	1.95166	0.000680611	0.029327	--	-	-	-	-
Unigene0050058	-10.8955	7.19e-07	0.000138598	PREDICTED: major histocompatibility complex class I-related gene protein-like [Sinocyclocheilus anshuiensis]	ko04144//Endocytosis//Transport and catabolism//Cellular Processes;ko04514//Cell adhesion molecules (CAMs)//Signaling molecules and interaction//Environmental Information Processing;ko04145//Phagosome//Transport and catabolism//Cellular Processes	-	-	GO:0002376//immune system process
Unigene0050084	1.4338	4.8e-05	0.00428558	PREDICTED: serine/threonine-protein kinase Sgk1-like [Sinocyclocheilus anshuiensis]	ko04068//FoxO signaling pathway//Signal transduction//Environmental Information Processing	-	GO:0036094//small molecule binding;GO:0016740//transferase activity;GO:0001883//purine nucleoside binding;GO:0097367//carbohydrate derivative binding;GO:0032549//ribonucleoside binding;GO:0016772//transferase activity, transferring phosphorus-containing groups;GO:0003824//catalytic activity;GO:1901363//heterocyclic compound binding;GO:0032550//purine ribonucleoside binding;GO:0097159//organic cyc…	GO:0043412//macromolecule modification;GO:0009987//cellular process;GO:0019538//protein metabolic process;GO:0044260//cellular macromolecule metabolic process;GO:0036211//protein modification process;GO:0008152//metabolic process;GO:0006793//phosphorus metabolic process;GO:0006464//cellular protein modification process;GO:0044267//cellular protein metabolic process;GO:0071704//organic substance m…
Unigene0050156	-2.86403	0.000491824	0.0233811	PREDICTED: cadherin-like protein 26 [Sinocyclocheilus grahami]	-	GO:0016020//membrane	-	GO:0022610//biological adhesion;GO:0007155//cell adhesion
Unigene0050194	1.74678	1e-06	0.000184119	PREDICTED: transcription factor NF-E2 45 kDa subunit-like [Sinocyclocheilus grahami]	ko04141//Protein processing in endoplasmic reticulum//Folding, sorting and degradation//Genetic Information Processing	GO:0043229//intracellular organelle;GO:0043227//membrane-bounded organelle;GO:0044424//intracellular part;GO:0044464//cell part;GO:0005622//intracellular;GO:0043226//organelle;GO:0005623//cell;GO:0043231//intracellular membrane-bounded organelle;GO:0043234//protein complex;GO:0032991//macromolecular complex	GO:1901363//heterocyclic compound binding;GO:0005488//binding;GO:0001071//nucleic acid binding transcription factor activity;GO:0097159//organic cyclic compound binding;GO:0003676//nucleic acid binding;GO:0003677//DNA binding	GO:0048729//tissue morphogenesis;GO:0008152//metabolic process;GO:0019222//regulation of metabolic process;GO:0009059//macromolecule biosynthetic process;GO:0009987//cellular process;GO:1901576//organic substance biosynthetic process;GO:0032502//developmental process;GO:0044260//cellular macromolecule metabolic process;GO:0065007//biological regulation;GO:0048856//anatomical structure development…
Unigene0050323	1.06971	0.000574839	0.0261787	PREDICTED: 15-hydroxyprostaglandin dehydrogenase [NAD(+)]-like [Sinocyclocheilus rhinocerous]	-	-	GO:0003824//catalytic activity	GO:0008152//metabolic process
Unigene0050329	1.43997	1.42e-08	4.78e-06	PREDICTED: serine protease 23-like [Sinocyclocheilus grahami]	-	-	GO:0070011//peptidase activity, acting on L-amino acid peptides;GO:0016787//hydrolase activity;GO:0004175//endopeptidase activity;GO:0003824//catalytic activity;GO:0008233//peptidase activity	GO:0019538//protein metabolic process;GO:0071704//organic substance metabolic process;GO:0008152//metabolic process;GO:0043170//macromolecule metabolic process;GO:0044238//primary metabolic process
Unigene0050331	1.06946	0.000696182	0.0297237	PREDICTED: gap junction gamma-1 protein-like [Sinocyclocheilus anshuiensis]	-	GO:0032991//macromolecular complex;GO:0016020//membrane;GO:0044425//membrane part;GO:0043234//protein complex;GO:0030054//cell junction;GO:0005911//cell-cell junction;GO:0031224//intrinsic component of membrane	-	GO:0044699//single-organism process;GO:0009987//cellular process;GO:0044763//single-organism cellular process
Unigene0050396	-1.50359	0.000837137	0.0339505	ORF2-encoded protein, partial [Danio rerio]	-	-	-	-
Unigene0050441	1.87509	0.00124703	0.0449214	PREDICTED: protein-glutamine gamma-glutamyltransferase 2-like [Sinocyclocheilus grahami]	-	-	-	-
Unigene0050516	-1.54568	5.75e-05	0.00487219	PREDICTED: PCNA-associated factor [Sinocyclocheilus rhinocerous]	-	-	-	-
Unigene0050527	-1.32702	0.00016912	0.0111756	--	-	-	-	-
Unigene0050616	-1.31604	0.00083149	0.0338688	PREDICTED: cerebral dopamine neurotrophic factor-like [Sinocyclocheilus rhinocerous]	-	-	-	-
Unigene0050618	3.98714	0.000603681	0.0269993	PREDICTED: kelch-like protein 41b [Sinocyclocheilus grahami]	-	GO:0005622//intracellular;GO:0044464//cell part;GO:0043226//organelle;GO:0098588//bounding membrane of organelle;GO:0044444//cytoplasmic part;GO:0012505//endomembrane system;GO:0005737//cytoplasm;GO:0005623//cell;GO:0044432//endoplasmic reticulum part;GO:0005783//endoplasmic reticulum;GO:0044424//intracellular part;GO:0042175//nuclear outer membrane-endoplasmic reticulum membrane network;GO:00444…	-	GO:0016043//cellular component organization;GO:0030029//actin filament-based process;GO:0048856//anatomical structure development;GO:0031032//actomyosin structure organization;GO:0048468//cell development;GO:0007010//cytoskeleton organization;GO:0009987//cellular process;GO:0044767//single-organism developmental process;GO:0044699//single-organism process;GO:0055001//muscle cell development;GO:00…
Unigene0050698	-2.22139	3.05e-09	1.18e-06	PREDICTED: insulin-like growth factor-binding protein 1 [Sinocyclocheilus rhinocerous]	-	GO:0044424//intracellular part;GO:0044464//cell part;GO:0005623//cell;GO:0005622//intracellular	GO:0005520//insulin-like growth factor binding;GO:0019838//growth factor binding;GO:0005488//binding;GO:0005515//protein binding	GO:0006950//response to stress;GO:0065007//biological regulation;GO:0040007//growth;GO:0050789//regulation of biological process;GO:0044763//single-organism cellular process;GO:0044699//single-organism process;GO:0008283//cell proliferation;GO:0050794//regulation of cellular process;GO:0009987//cellular process;GO:0016049//cell growth;GO:0050896//response to stimulus
Unigene0050699	-2.24651	2.77e-06	0.000444672	--	-	-	-	-
Unigene0050874	1.44429	0.00117385	0.0430261	PREDICTED: leucine-rich repeat-containing protein 38-like [Sinocyclocheilus rhinocerous]	-	-	-	-
Unigene0050894	-1.02948	1.55e-07	3.77e-05	--	-	-	-	-
Unigene0050916	-9.57276	0.000870148	0.0348739	--	-	-	-	-
Unigene0051270	-2.62473	0.00118269	0.0432318	--	-	-	-	-
Unigene0051319	-3.40271	0.000127277	0.00899827	--	-	-	-	-
Unigene0051419	8.99256	0.00117291	0.0430211	--	-	-	-	-
Unigene0051420	9.70684	0.000344556	0.0186988	--	-	-	-	-
Unigene0051439	-2.00047	1.33e-05	0.00160428	--	-	-	-	-
Unigene0051459	-2.4481	0.000655794	0.0285212	--	-	-	-	-
Unigene0051478	-2.0281	3.49e-05	0.00336282	PREDICTED: striatin-interacting protein 1 homolog [Sinocyclocheilus grahami]	-	-	-	-
Unigene0051481	1.17527	1.67e-06	0.000287558	apelin receptor b [Schizothorax prenanti]	ko04080//Neuroactive ligand-receptor interaction//Signaling molecules and interaction//Environmental Information Processing	GO:0016020//membrane;GO:0044425//membrane part;GO:0031224//intrinsic component of membrane	GO:0038023//signaling receptor activity;GO:0004872//receptor activity;GO:0099600//transmembrane receptor activity;GO:0004888//transmembrane signaling receptor activity;GO:0004930//G-protein coupled receptor activity;GO:0004871//signal transducer activity;GO:0060089//molecular transducer activity;GO:0001595//angiotensin receptor activity;GO:0001653//peptide receptor activity;GO:0008528//G-protein …	GO:0007369//gastrulation;GO:0050896//response to stimulus;GO:0001667//ameboidal-type cell migration;GO:0051674//localization of cell;GO:0044763//single-organism cellular process;GO:0044707//single-multicellular organism process;GO:0006928//movement of cell or subcellular component;GO:0051716//cellular response to stimulus;GO:0009888//tissue development;GO:0051179//localization;GO:0048598//embryon…
Unigene0051550	1.31938	0.000159246	0.0106877	PREDICTED: opsin-3-like [Sinocyclocheilus rhinocerous]	-	GO:0031224//intrinsic component of membrane;GO:0016020//membrane;GO:0044425//membrane part	GO:0004888//transmembrane signaling receptor activity;GO:0060089//molecular transducer activity;GO:0004872//receptor activity;GO:0099600//transmembrane receptor activity;GO:0038023//signaling receptor activity;GO:0004871//signal transducer activity	GO:0044237//cellular metabolic process;GO:0003008//system process;GO:0071704//organic substance metabolic process;GO:0050896//response to stimulus;GO:0044763//single-organism cellular process;GO:0023052//signaling;GO:0044238//primary metabolic process;GO:0007600//sensory perception;GO:0006464//cellular protein modification process;GO:0044267//cellular protein metabolic process;GO:0065007//biologi…
Unigene0051637	-1.94182	0.000275009	0.0159	PREDICTED: cytohesin-interacting protein-like isoform X1 [Sinocyclocheilus anshuiensis]	-	-	-	-
Unigene0051686	2.33398	0.00073092	0.0309477	PREDICTED: ankyrin repeat domain-containing protein 45-like [Sinocyclocheilus anshuiensis]	-	-	-	-
Unigene0051730	3.46856	0.000822225	0.0335807	PREDICTED: apolipoprotein Eb-like [Sinocyclocheilus grahami]	-	GO:0005576//extracellular region	GO:0005488//binding	GO:0050789//regulation of biological process;GO:0051234//establishment of localization;GO:0043170//macromolecule metabolic process;GO:0071702//organic substance transport;GO:1902578//single-organism localization;GO:0010876//lipid localization;GO:0044238//primary metabolic process;GO:0006810//transport;GO:0044707//single-multicellular organism process;GO:0044765//single-organism transport;GO:00099…
Unigene0051763	3.3817	0.0013309	0.0469996	Fas associated factor 1 [Danio rerio]	-	-	-	GO:0048856//anatomical structure development;GO:0044707//single-multicellular organism process;GO:0048513//animal organ development;GO:0044767//single-organism developmental process;GO:0044699//single-organism process;GO:0007275//multicellular organism development;GO:0032502//developmental process;GO:0032501//multicellular organismal process;GO:0048731//system development
Unigene0051771	8.72144	0.00125752	0.0451113	--	-	-	-	-
Unigene0051841	2.91631	0.00106749	0.0403644	PREDICTED: gastrula zinc finger protein XlCGF52.1-like [Sinocyclocheilus rhinocerous]	-	-	-	-
Unigene0051872	-3.37308	0.000672169	0.0290566	PREDICTED: DNA translocase FtsK 1-like [Sinocyclocheilus rhinocerous]	-	-	-	-
Unigene0051935	3.85218	0.000615821	0.0273596	--	-	-	-	-
Unigene0051954	-2.0479	0.000166331	0.0110319	--	-	-	-	-
Unigene0051961	1.25153	0.00038716	0.0200786	PREDICTED: C-C motif chemokine 20-like [Sinocyclocheilus rhinocerous]	ko04060//Cytokine-cytokine receptor interaction//Signaling molecules and interaction//Environmental Information Processing	GO:0005576//extracellular region	GO:0005102//receptor binding;GO:0005125//cytokine activity;GO:0005515//protein binding;GO:0005488//binding	GO:0050789//regulation of biological process;GO:0051272//positive regulation of cellular component movement;GO:0002687//positive regulation of leukocyte migration;GO:0050794//regulation of cellular process;GO:0050896//response to stimulus;GO:0051270//regulation of cellular component movement;GO:0040012//regulation of locomotion;GO:0042221//response to chemical;GO:0032879//regulation of localizati…
Unigene0052050	5.68664	1.91e-09	7.74e-07	PREDICTED: protein tyrosine phosphatase domain-containing protein 1-like isoform X2 [Sinocyclocheilus rhinocerous]	-	-	-	-
Unigene0052111	1.19195	1.68e-07	4.04e-05	PREDICTED: nicotinamide riboside kinase 2-like [Sinocyclocheilus rhinocerous]	ko00760//Nicotinate and nicotinamide metabolism//Metabolism of cofactors and vitamins//Metabolism	-	GO:0003824//catalytic activity;GO:0016740//transferase activity;GO:0016772//transferase activity, transferring phosphorus-containing groups	GO:0048856//anatomical structure development;GO:0044763//single-organism cellular process;GO:0048513//animal organ development;GO:0034329//cell junction assembly;GO:0044699//single-organism process;GO:0048731//system development;GO:0044700//single organism signaling;GO:0023052//signaling;GO:0032502//developmental process;GO:0008152//metabolic process;GO:0009987//cellular process;GO:0044707//singl…
Unigene0052159	1.27417	0.00138898	0.0484759	PREDICTED: alpha-1D adrenergic receptor-like [Sinocyclocheilus grahami]	ko04080//Neuroactive ligand-receptor interaction//Signaling molecules and interaction//Environmental Information Processing;ko04020//Calcium signaling pathway//Signal transduction//Environmental Information Processing;ko04261//Adrenergic signaling in cardiomyocytes//Circulatory system//Organismal Systems;ko04270//Vascular smooth muscle contraction//Circulatory system//Organismal Systems	GO:0044425//membrane part;GO:0016020//membrane;GO:0031224//intrinsic component of membrane	GO:0060089//molecular transducer activity;GO:0004888//transmembrane signaling receptor activity;GO:0004872//receptor activity;GO:0004935//adrenergic receptor activity;GO:0099600//transmembrane receptor activity;GO:0004930//G-protein coupled receptor activity;GO:0038023//signaling receptor activity;GO:0008227//G-protein coupled amine receptor activity;GO:0004871//signal transducer activity;GO:0004…	GO:0009987//cellular process;GO:0023052//signaling;GO:0050896//response to stimulus;GO:0050794//regulation of cellular process;GO:0007186//G-protein coupled receptor signaling pathway;GO:0007165//signal transduction;GO:0044700//single organism signaling;GO:0007154//cell communication;GO:0044763//single-organism cellular process;GO:0050789//regulation of biological process;GO:0065007//biological r…
Unigene0052236	-1.71465	0.00119946	0.0437256	--	-	-	-	-
Unigene0052282	2.74797	3.51e-06	0.00054199	--	-	-	-	-
Unigene0052319	-4.39167	0.000425931	0.0213863	--	-	-	-	-
Unigene0052386	-1.20542	0.00106249	0.0402653	PREDICTED: uncharacterized protein LOC107741138 [Sinocyclocheilus rhinocerous]	-	-	-	-
Unigene0052395	1.50654	0.000818779	0.0335185	PREDICTED: tripartite motif-containing protein 14-like isoform X1 [Sinocyclocheilus anshuiensis]	-	-	-	-
Unigene0052439	-1.662	0.000317051	0.0175857	--	-	-	-	-
Unigene0052452	-1.05372	2.52e-09	9.92e-07	--	-	-	-	-
Unigene0052453	3.4102	2.35e-12	1.75e-09	PREDICTED: collagenase 3-like [Sinocyclocheilus rhinocerous]	-	-	GO:0070011//peptidase activity, acting on L-amino acid peptides;GO:0043169//cation binding;GO:0046914//transition metal ion binding;GO:0008233//peptidase activity;GO:0016787//hydrolase activity;GO:0004175//endopeptidase activity;GO:0046872//metal ion binding;GO:0043167//ion binding;GO:0003824//catalytic activity;GO:0005488//binding	GO:0051179//localization;GO:0044763//single-organism cellular process;GO:0050896//response to stimulus;GO:0071704//organic substance metabolic process;GO:0009605//response to external stimulus;GO:0019538//protein metabolic process;GO:0051716//cellular response to stimulus;GO:0006935//chemotaxis;GO:0051674//localization of cell;GO:0042330//taxis;GO:0060326//cell chemotaxis;GO:0050900//leukocyte mi…
Unigene0052460	-3.74653	2.07e-05	0.00225926	--	-	-	-	-
Unigene0052481	1.89179	0.000642668	0.0281214	PREDICTED: otolin-1-A [Sinocyclocheilus grahami]	-	-	-	GO:0032502//developmental process;GO:0044699//single-organism process;GO:0032501//multicellular organismal process;GO:0048856//anatomical structure development;GO:0044707//single-multicellular organism process;GO:0044767//single-organism developmental process;GO:0007275//multicellular organism development;GO:0009888//tissue development;GO:0031214//biomineral tissue development;GO:0048513//animal …
Unigene0052518	-9.1404	0.000132735	0.00931657	PREDICTED: ubiquitin carboxyl-terminal hydrolase 15-like [Sinocyclocheilus rhinocerous]	-	-	-	-
Unigene0052532	-2.57943	3.19e-12	2.32e-09	PREDICTED: pleckstrin homology-like domain family A member 2 [Sinocyclocheilus anshuiensis]	-	GO:0044424//intracellular part;GO:0005623//cell;GO:0044464//cell part;GO:0005622//intracellular	-	-
Unigene0052598	2.09634	2.57e-05	0.00267734	PREDICTED: plasmalemma vesicle-associated protein-like [Sinocyclocheilus rhinocerous]	-	-	-	-
Unigene0052599	2.11958	1.95e-06	0.000326869	PREDICTED: extracellular tyrosine-protein kinase PKDCC-like [Sinocyclocheilus grahami]	-	-	GO:0003824//catalytic activity;GO:0016740//transferase activity;GO:0016772//transferase activity, transferring phosphorus-containing groups	-
Unigene0052601	2.52716	6e-06	0.000850716	--	-	-	-	-
Unigene0052785	-2.24881	4.86e-05	0.00432879	--	-	-	-	-
Unigene0052884	1.19167	0.000753678	0.0315766	PREDICTED: GDP-D-glucose phosphorylase 1-like [Sinocyclocheilus rhinocerous]	-	GO:0005622//intracellular;GO:0005623//cell;GO:0044464//cell part;GO:0044424//intracellular part	GO:0005488//binding;GO:0004645//phosphorylase activity;GO:0016758//transferase activity, transferring hexosyl groups;GO:0016772//transferase activity, transferring phosphorus-containing groups;GO:0003824//catalytic activity;GO:0036094//small molecule binding;GO:0016757//transferase activity, transferring glycosyl groups;GO:0016740//transferase activity	GO:0005996//monosaccharide metabolic process;GO:0044238//primary metabolic process;GO:0019318//hexose metabolic process;GO:0005975//carbohydrate metabolic process;GO:0071704//organic substance metabolic process;GO:0044281//small molecule metabolic process;GO:0008152//metabolic process;GO:0044710//single-organism metabolic process;GO:0044699//single-organism process;GO:0044723//single-organism car…
Unigene0052906	2.50866	0.0013976	0.0487173	PREDICTED: fibroblast growth factor 6-like [Sinocyclocheilus anshuiensis]	ko04010//MAPK signaling pathway//Signal transduction//Environmental Information Processing;ko04810//Regulation of actin cytoskeleton//Cell motility//Cellular Processes	-	GO:0005102//receptor binding;GO:0005515//protein binding;GO:0005488//binding	-
Unigene0052980	1.29383	1.03e-09	4.41e-07	PREDICTED: protein S100-A1-like [Sinocyclocheilus grahami]	-	-	GO:0005488//binding;GO:0043169//cation binding;GO:0046872//metal ion binding;GO:0043167//ion binding	-
Unigene0053034	1.04924	7.64e-08	2.04e-05	PREDICTED: angiopoietin-related protein 4-like [Sinocyclocheilus grahami]	ko03320//PPAR signaling pathway//Endocrine system//Organismal Systems	GO:0005576//extracellular region;GO:0044421//extracellular region part	-	GO:0050896//response to stimulus;GO:0051704//multi-organism process;GO:0032502//developmental process;GO:0051707//response to other organism;GO:0010941//regulation of cell death;GO:0048646//anatomical structure formation involved in morphogenesis;GO:0065007//biological regulation;GO:0009605//response to external stimulus;GO:0043067//regulation of programmed cell death;GO:0009607//response to biot…
Unigene0053038	-1.22014	6.82e-05	0.00558082	--	-	-	-	-
Unigene0053056	-2.56898	0.000639468	0.0280271	--	-	-	-	-
Unigene0053184	1.53849	9.31e-05	0.00714101	PREDICTED: insulin gene enhancer protein ISL-1 isoform X1 [Ictalurus punctatus]	-	GO:0044464//cell part;GO:0043231//intracellular membrane-bounded organelle;GO:0005622//intracellular;GO:0043227//membrane-bounded organelle;GO:0043226//organelle;GO:0044424//intracellular part;GO:0005623//cell;GO:0043229//intracellular organelle	GO:0046872//metal ion binding;GO:0046914//transition metal ion binding;GO:0043169//cation binding;GO:0003677//DNA binding;GO:1901363//heterocyclic compound binding;GO:0003676//nucleic acid binding;GO:0005488//binding;GO:0097159//organic cyclic compound binding;GO:0043167//ion binding	GO:0060560//developmental growth involved in morphogenesis;GO:0016043//cellular component organization;GO:0032989//cellular component morphogenesis;GO:0048856//anatomical structure development;GO:0022008//neurogenesis;GO:0048667//cell morphogenesis involved in neuron differentiation;GO:0002068//glandular epithelial cell development;GO:0030855//epithelial cell differentiation;GO:0048738//cardiac m…
Unigene0053288	1.72666	1.33e-08	4.47e-06	--	-	-	-	-
Unigene0053395	1.03651	2.77e-06	0.000444672	--	-	-	-	-
Unigene0053416	1.46755	0.000198834	0.0125736	PREDICTED: transcription factor SOX-8 [Sinocyclocheilus anshuiensis]	-	-	-	-
Unigene0053425	-1.93936	0.00118119	0.0431951	--	-	-	-	-
Unigene0053472	1.02894	6.15e-05	0.00512742	PREDICTED: cytochrome c1-like isoform X6 [Sinocyclocheilus rhinocerous]	-	-	-	-
Unigene0053474	1.04911	4.7e-07	9.79e-05	PREDICTED: CD99 antigen isoform X3 [Sinocyclocheilus anshuiensis]	ko04514//Cell adhesion molecules (CAMs)//Signaling molecules and interaction//Environmental Information Processing	-	-	-
Unigene0053499	3.57804	5.33e-05	0.00462266	PREDICTED: membrane-spanning 4-domains subfamily A member 8-like [Sinocyclocheilus rhinocerous]	-	-	-	-
Unigene0053542	2.275	2.6e-05	0.00269759	PREDICTED: spectrin beta chain, non-erythrocytic 2-like [Sinocyclocheilus rhinocerous]	-	-	-	-
Unigene0053552	-1.27506	0.000863257	0.0346624	--	-	-	-	-
Unigene0053560	-1.47577	4.96e-09	1.86e-06	PREDICTED: tumor necrosis factor receptor superfamily member 9-like isoform X1 [Sinocyclocheilus rhinocerous]	ko04060//Cytokine-cytokine receptor interaction//Signaling molecules and interaction//Environmental Information Processing	-	-	-
Unigene0053581	-3.20239	0.00083537	0.0339237	--	-	-	-	-
Unigene0053599	-2.37048	3.64e-06	0.000556456	--	-	-	-	-
Unigene0053651	1.64322	0.000381333	0.0198821	PREDICTED: collagen alpha-1(XXVI) chain-like [Sinocyclocheilus anshuiensis]	-	-	-	-
Unigene0053665	2.43792	0.00021088	0.0130808	--	-	-	-	-
Unigene0053709	-1.69151	5.58e-05	0.00478899	PREDICTED: sonic hedgehog protein A-like [Sinocyclocheilus anshuiensis]	ko04340//Hedgehog signaling pathway//Signal transduction//Environmental Information Processing	GO:0044421//extracellular region part;GO:0016020//membrane;GO:0005576//extracellular region	GO:0043167//ion binding;GO:0003824//catalytic activity;GO:0005488//binding;GO:0016787//hydrolase activity;GO:0043169//cation binding	GO:0044699//single-organism process;GO:0044238//primary metabolic process;GO:0008152//metabolic process;GO:0044763//single-organism cellular process;GO:0071704//organic substance metabolic process;GO:0032501//multicellular organismal process;GO:0019538//protein metabolic process;GO:0007154//cell communication;GO:0009987//cellular process;GO:0043170//macromolecule metabolic process;GO:0044707//sin…
Unigene0053710	-1.40209	0.000362823	0.0193114	PREDICTED: sonic hedgehog protein A-like [Sinocyclocheilus grahami]	ko04340//Hedgehog signaling pathway//Signal transduction//Environmental Information Processing	GO:0005576//extracellular region;GO:0044421//extracellular region part;GO:0016020//membrane	GO:0016787//hydrolase activity;GO:0043167//ion binding;GO:0003824//catalytic activity;GO:0005488//binding;GO:0043169//cation binding	GO:0006508//proteolysis;GO:0007154//cell communication;GO:0043170//macromolecule metabolic process;GO:0009987//cellular process;GO:0010467//gene expression;GO:0071704//organic substance metabolic process;GO:0016485//protein processing;GO:0044763//single-organism cellular process;GO:0008152//metabolic process;GO:0051604//protein maturation;GO:0044707//single-multicellular organism process;GO:00446…
Unigene0053769	-2.54853	0.00132641	0.0469027	--	-	-	-	-
Unigene0053806	1.25	1.81e-09	7.41e-07	PREDICTED: protein CREG1-like [Sinocyclocheilus rhinocerous]	-	-	GO:0097159//organic cyclic compound binding;GO:0097367//carbohydrate derivative binding;GO:0003824//catalytic activity;GO:0000166//nucleotide binding;GO:1901265//nucleoside phosphate binding;GO:0036094//small molecule binding;GO:0032553//ribonucleotide binding;GO:1901363//heterocyclic compound binding;GO:0005488//binding	GO:0008152//metabolic process;GO:0044699//single-organism process;GO:0044710//single-organism metabolic process
Unigene0053820	1.56223	5.94e-06	0.000844401	PREDICTED: protein S100-A5-like [Sinocyclocheilus rhinocerous]	-	-	GO:0043169//cation binding;GO:0046872//metal ion binding;GO:0005488//binding;GO:0043167//ion binding	-
Unigene0053843	1.2866	0.000466746	0.0226405	--	-	-	-	-
Unigene0053966	-2.2453	0.000262851	0.0153852	--	-	-	-	-
Unigene0054018	1.19256	0.000118133	0.0084974	hypothetical protein cypCar_00041511, partial [Cyprinus carpio]	-	-	-	-
Unigene0054059	1.13615	6.71e-08	1.85e-05	PREDICTED: retinol-binding protein 1-like [Sinocyclocheilus anshuiensis]	-	-	GO:0005488//binding	GO:0051179//localization;GO:0051234//establishment of localization
Unigene0054114	1.50196	0.000277726	0.0160311	PREDICTED: C-type natriuretic peptide 3-like [Sinocyclocheilus grahami]	ko04270//Vascular smooth muscle contraction//Circulatory system//Organismal Systems	-	GO:0005515//protein binding;GO:0005488//binding;GO:0005102//receptor binding	GO:0003013//circulatory system process;GO:0003018//vascular process in circulatory system;GO:0032501//multicellular organismal process;GO:0003008//system process
Unigene0054119	-1.88841	1.76e-06	0.0002987	PREDICTED: caseinolytic peptidase B protein homolog [Danio rerio]	-	-	GO:0097367//carbohydrate derivative binding;GO:0097159//organic cyclic compound binding;GO:0001882//nucleoside binding;GO:0005488//binding;GO:1901363//heterocyclic compound binding;GO:0032550//purine ribonucleoside binding;GO:0032549//ribonucleoside binding;GO:0036094//small molecule binding;GO:0001883//purine nucleoside binding	-
Unigene0054144	-7.12539	1.59e-05	0.00184295	PREDICTED: ryanodine receptor 2-like [Sinocyclocheilus anshuiensis]	ko04020//Calcium signaling pathway//Signal transduction//Environmental Information Processing;ko04261//Adrenergic signaling in cardiomyocytes//Circulatory system//Organismal Systems;ko04260//Cardiac muscle contraction//Circulatory system//Organismal Systems;ko04024//cAMP signaling pathway//Signal transduction//Environmental Information Processing;ko04713//Circadian entrainment//Environmental adap…	GO:0031224//intrinsic component of membrane;GO:0016020//membrane;GO:0044425//membrane part	GO:0072509//divalent inorganic cation transmembrane transporter activity;GO:0005057//receptor signaling protein activity;GO:0022834//ligand-gated channel activity;GO:0004872//receptor activity;GO:0043167//ion binding;GO:0046872//metal ion binding;GO:0022857//transmembrane transporter activity;GO:0022890//inorganic cation transmembrane transporter activity;GO:0060089//molecular transducer activity…	GO:0065007//biological regulation;GO:0055080//cation homeostasis;GO:0051179//localization;GO:0006875//cellular metal ion homeostasis;GO:1902578//single-organism localization;GO:0030001//metal ion transport;GO:0042592//homeostatic process;GO:0055065//metal ion homeostasis;GO:0055082//cellular chemical homeostasis;GO:0070838//divalent metal ion transport;GO:0019725//cellular homeostasis;GO:0051234/…
Unigene0054169	-3.49505	0.00103489	0.0394565	PREDICTED: suppressor protein SRP40-like isoform X5 [Neolamprologus brichardi]	-	-	-	-
Unigene0054177	-1.46208	0.00105564	0.0400623	--	-	-	-	-
Unigene0054216	-1.43394	5.48e-05	0.00472363	PREDICTED: natural killer cell receptor 2B4-like [Sinocyclocheilus rhinocerous]	-	-	-	-
Unigene0054270	1.9109	5.16e-14	5.42e-11	PREDICTED: WAP, Kazal, immunoglobulin, Kunitz and NTR domain-containing protein 2-like [Sinocyclocheilus rhinocerous]	-	-	GO:0004857//enzyme inhibitor activity;GO:0061134//peptidase regulator activity;GO:0030234//enzyme regulator activity;GO:0098772//molecular function regulator;GO:0030414//peptidase inhibitor activity;GO:0004866//endopeptidase inhibitor activity;GO:0061135//endopeptidase regulator activity	GO:0065007//biological regulation;GO:0043086//negative regulation of catalytic activity;GO:0009892//negative regulation of metabolic process;GO:0031323//regulation of cellular metabolic process;GO:0010466//negative regulation of peptidase activity;GO:0030162//regulation of proteolysis;GO:0050790//regulation of catalytic activity;GO:0044092//negative regulation of molecular function;GO:0031324//ne…
Unigene0054338	2.28359	0.000644134	0.0281484	PREDICTED: POU domain, class 6, transcription factor 2-like isoform X2 [Sinocyclocheilus grahami]	-	GO:0043229//intracellular organelle;GO:0043231//intracellular membrane-bounded organelle;GO:0043226//organelle;GO:0044464//cell part;GO:0005622//intracellular;GO:0043227//membrane-bounded organelle;GO:0005623//cell;GO:0044424//intracellular part	GO:1901363//heterocyclic compound binding;GO:0003676//nucleic acid binding;GO:0097159//organic cyclic compound binding;GO:0001071//nucleic acid binding transcription factor activity;GO:0005488//binding	GO:0019222//regulation of metabolic process;GO:0009987//cellular process;GO:0043170//macromolecule metabolic process;GO:0071704//organic substance metabolic process;GO:0050789//regulation of biological process;GO:0044249//cellular biosynthetic process;GO:1901576//organic substance biosynthetic process;GO:0009059//macromolecule biosynthetic process;GO:0010468//regulation of gene expression;GO:0060…
Unigene0054341	7.72178	4.09e-05	0.00380847	--	-	-	-	-
Unigene0054360	-1.28422	0.000535838	0.0249428	PREDICTED: prosaposin-like [Sinocyclocheilus grahami]	ko04142//Lysosome//Transport and catabolism//Cellular Processes	-	-	-
Unigene0054371	1.62516	0.000279112	0.0160938	PREDICTED: CD276 antigen homolog [Sinocyclocheilus rhinocerous]	-	-	-	-
Unigene0054389	1.33589	5.23e-08	1.52e-05	PREDICTED: E3 ubiquitin-protein ligase RNF115-like isoform X1 [Sinocyclocheilus anshuiensis]	-	-	GO:0046872//metal ion binding;GO:0043167//ion binding;GO:0005488//binding;GO:0043169//cation binding	-
Unigene0054451	-2.06278	9.01e-23	2.68e-19	PREDICTED: uncharacterized protein C11orf96 homolog [Oreochromis niloticus]	-	-	-	-
Unigene0054562	-2.07492	1.76e-06	0.0002987	LINE-1 reverse transcriptase [Larimichthys crocea]	-	-	GO:0004518//nuclease activity;GO:0016787//hydrolase activity;GO:0003824//catalytic activity;GO:0016788//hydrolase activity, acting on ester bonds;GO:0016740//transferase activity	GO:0008152//metabolic process;GO:0043170//macromolecule metabolic process;GO:0071704//organic substance metabolic process;GO:0046483//heterocycle metabolic process;GO:0044260//cellular macromolecule metabolic process;GO:0006259//DNA metabolic process;GO:0044237//cellular metabolic process;GO:0009987//cellular process;GO:0090304//nucleic acid metabolic process;GO:0044238//primary metabolic process…
Unigene0054586	3.1673	5.98e-11	3.45e-08	--	-	-	-	-
Unigene0054587	2.7874	2.87e-13	2.59e-10	PREDICTED: pentraxin-related protein PTX3-like [Sinocyclocheilus rhinocerous]	-	-	-	-
Unigene0054594	-1.75379	0.000188391	0.0120914	--	-	-	-	-
Unigene0054691	-1.58043	0.000932581	0.0367036	--	-	-	-	-
Unigene0054692	-1.7736	2.1e-05	0.00228512	--	-	-	-	-
Unigene0054693	-1.04547	0.000417994	0.0211659	--	-	-	-	-
Unigene0054699	1.29718	0.000176108	0.0114957	PREDICTED: galanin receptor type 2-like [Sinocyclocheilus anshuiensis]	ko04080//Neuroactive ligand-receptor interaction//Signaling molecules and interaction//Environmental Information Processing	GO:0031224//intrinsic component of membrane;GO:0016020//membrane;GO:0044425//membrane part	GO:0099600//transmembrane receptor activity;GO:0008528//G-protein coupled peptide receptor activity;GO:0060089//molecular transducer activity;GO:0004872//receptor activity;GO:0004930//G-protein coupled receptor activity;GO:0004871//signal transducer activity;GO:0038023//signaling receptor activity;GO:0004888//transmembrane signaling receptor activity;GO:0008188//neuropeptide receptor activity;GO:…	GO:0044763//single-organism cellular process;GO:0050789//regulation of biological process;GO:0065007//biological regulation;GO:0007166//cell surface receptor signaling pathway;GO:0007165//signal transduction;GO:0050896//response to stimulus;GO:0050794//regulation of cellular process;GO:0051716//cellular response to stimulus;GO:0044699//single-organism process;GO:0044700//single organism signaling…
Unigene0054700	1.23268	0.000471567	0.0227706	--	-	-	-	-
Unigene0054750	-1.7387	0.000377035	0.019706	PREDICTED: atrial natriuretic peptide receptor 2-like [Astyanax mexicanus]	-	GO:0031224//intrinsic component of membrane;GO:0016020//membrane;GO:0044425//membrane part	GO:1901363//heterocyclic compound binding;GO:0097159//organic cyclic compound binding;GO:0001883//purine nucleoside binding;GO:0005488//binding;GO:0016772//transferase activity, transferring phosphorus-containing groups;GO:0097367//carbohydrate derivative binding;GO:0032550//purine ribonucleoside binding;GO:0009975//cyclase activity;GO:0001882//nucleoside binding;GO:0016740//transferase activity;…	GO:0044710//single-organism metabolic process;GO:1901137//carbohydrate derivative biosynthetic process;GO:0006807//nitrogen compound metabolic process;GO:0023052//signaling;GO:0009152//purine ribonucleotide biosynthetic process;GO:0050896//response to stimulus;GO:0044699//single-organism process;GO:1901293//nucleoside phosphate biosynthetic process;GO:0044260//cellular macromolecule metabolic pro…
Unigene0054810	-1.40484	3.57e-11	2.19e-08	PREDICTED: cAMP-responsive element modulator-like isoform X1 [Sinocyclocheilus anshuiensis]	ko04261//Adrenergic signaling in cardiomyocytes//Circulatory system//Organismal Systems	GO:0044424//intracellular part;GO:0043229//intracellular organelle;GO:0043231//intracellular membrane-bounded organelle;GO:0043226//organelle;GO:0044464//cell part;GO:0005623//cell;GO:0005622//intracellular;GO:0043227//membrane-bounded organelle	GO:0097159//organic cyclic compound binding;GO:0005488//binding;GO:0003677//DNA binding;GO:1901363//heterocyclic compound binding;GO:0003676//nucleic acid binding;GO:0001071//nucleic acid binding transcription factor activity	GO:0050789//regulation of biological process;GO:0019222//regulation of metabolic process;GO:0010468//regulation of gene expression;GO:0060255//regulation of macromolecule metabolic process;GO:0065007//biological regulation
Unigene0054811	-1.8678	2.56e-16	3.67e-13	--	-	-	-	-
Unigene0054812	-1.13374	0.000101466	0.00758865	--	-	-	-	-
Unigene0054847	-10.1869	3.02e-05	0.00302074	PREDICTED: adenine DNA glycosylase-like [Sinocyclocheilus anshuiensis]	ko03410//Base excision repair//Replication and repair//Genetic Information Processing	-	-	-
Unigene0054863	-1.09469	0.000832762	0.0338691	PREDICTED: integrator complex subunit 8-like [Sinocyclocheilus rhinocerous]	-	-	-	-
Unigene0054864	-1.30124	5.79e-05	0.00489922	PREDICTED: integrator complex subunit 8-like [Sinocyclocheilus grahami]	-	-	-	-
Unigene0054884	1.02726	1.73e-08	5.59e-06	PREDICTED: crystallin J1C-like [Sinocyclocheilus grahami]	-	-	-	-
Unigene0054918	-1.23519	1.38e-06	0.000242251	--	-	-	-	-
Unigene0054960	1.43759	0.000449989	0.0221482	PREDICTED: dehydrogenase/reductase SDR family member 13-like [Sinocyclocheilus grahami]	-	-	GO:0003824//catalytic activity	GO:0044699//single-organism process;GO:0008152//metabolic process;GO:0044710//single-organism metabolic process
Unigene0055001	1.6517	7.26e-05	0.00586797	--	-	-	-	-
Unigene0055077	2.15137	2.64e-21	7.39e-18	PREDICTED: keratin, type I cytoskeletal 50 kDa-like [Sinocyclocheilus grahami]	-	GO:0032991//macromolecular complex;GO:0043234//protein complex	-	-
Unigene0055085	-1.76229	1.72e-05	0.00194988	--	-	-	-	-
Unigene0055127	1.30989	1.1e-08	3.75e-06	PREDICTED: cytochrome b-245 heavy chain-like [Sinocyclocheilus anshuiensis]	ko04145//Phagosome//Transport and catabolism//Cellular Processes	GO:0031224//intrinsic component of membrane;GO:0044425//membrane part;GO:0016020//membrane	GO:0003824//catalytic activity	GO:0008152//metabolic process;GO:0044699//single-organism process;GO:0044710//single-organism metabolic process
Unigene0055144	-2.29049	1e-11	6.69e-09	PREDICTED: dual specificity protein kinase CLK2-like [Sinocyclocheilus grahami]	-	-	GO:0097367//carbohydrate derivative binding;GO:0036094//small molecule binding;GO:0016772//transferase activity, transferring phosphorus-containing groups;GO:0016301//kinase activity;GO:0016740//transferase activity;GO:0097159//organic cyclic compound binding;GO:0016773//phosphotransferase activity, alcohol group as acceptor;GO:0001882//nucleoside binding;GO:1901363//heterocyclic compound binding…	GO:0019538//protein metabolic process;GO:0009987//cellular process;GO:0044267//cellular protein metabolic process;GO:0043170//macromolecule metabolic process;GO:0036211//protein modification process;GO:0044260//cellular macromolecule metabolic process;GO:0044237//cellular metabolic process;GO:0044238//primary metabolic process;GO:0071704//organic substance metabolic process;GO:0008152//metabolic …
Unigene0055207	-2.15306	0.00137385	0.0480889	--	-	-	-	-
Unigene0055292	2.65932	2.73e-08	8.34e-06	apolipoprotein A-I-1 [Hemibarbus mylodon]	ko03320//PPAR signaling pathway//Endocrine system//Organismal Systems	-	GO:0005488//binding	GO:0043170//macromolecule metabolic process;GO:0044238//primary metabolic process;GO:0006810//transport;GO:0071704//organic substance metabolic process;GO:1902578//single-organism localization;GO:0044765//single-organism transport;GO:0044699//single-organism process;GO:0051179//localization;GO:0008152//metabolic process;GO:0051234//establishment of localization;GO:0019538//protein metabolic proce…
Unigene0055357	-1.00803	2.02e-05	0.00221818	--	-	-	-	-
Unigene0055465	-1.88544	0.000760965	0.0317436	--	-	-	-	-
Unigene0055500	-1.3761	0.000918197	0.0362576	--	-	-	-	-
Unigene0055506	1.45179	0.00036912	0.0194535	--	-	-	-	-
Unigene0055508	1.16517	5.77e-05	0.00488199	PREDICTED: peroxisomal membrane protein 2 [Sinocyclocheilus anshuiensis]	ko04146//Peroxisome//Transport and catabolism//Cellular Processes	GO:0031224//intrinsic component of membrane;GO:0044425//membrane part;GO:0016020//membrane	-	-
Unigene0055509	-3.11914	1.31e-07	3.32e-05	--	-	-	-	-
Unigene0055551	-2.34155	4.63e-07	9.66e-05	--	-	-	-	-
Unigene0055626	-2.03006	5.66e-06	0.00081257	--	-	-	-	-
Unigene0055662	-1.05982	0.00027404	0.0158611	PREDICTED: potassium voltage-gated channel subfamily E member 4-like [Sinocyclocheilus anshuiensis]	-	-	-	GO:1902578//single-organism localization;GO:0044699//single-organism process;GO:0006810//transport;GO:0006811//ion transport;GO:0051234//establishment of localization;GO:0051179//localization;GO:0044765//single-organism transport
Unigene0055721	-1.22723	0.00118128	0.0431951	--	-	-	-	-
Unigene0055734	1.09076	0.00113998	0.0421394	PREDICTED: transmembrane protein 119-like [Sinocyclocheilus anshuiensis]	-	-	-	-
Unigene0055836	-1.58707	8.24e-06	0.00110113	--	-	-	-	-
Unigene0055837	-1.32441	6.74e-07	0.000131724	PREDICTED: uridine-cytidine kinase 2-B [Sinocyclocheilus rhinocerous]	ko00240//Pyrimidine metabolism//Nucleotide metabolism//Metabolism;ko00983//Drug metabolism - other enzymes//Xenobiotics biodegradation and metabolism//Metabolism	-	GO:0019206//nucleoside kinase activity;GO:0097159//organic cyclic compound binding;GO:0016740//transferase activity;GO:0016772//transferase activity, transferring phosphorus-containing groups;GO:1901363//heterocyclic compound binding;GO:0001883//purine nucleoside binding;GO:0003824//catalytic activity;GO:0001882//nucleoside binding;GO:0032550//purine ribonucleoside binding;GO:0005488//binding;GO:…	GO:0006796//phosphate-containing compound metabolic process;GO:1901566//organonitrogen compound biosynthetic process;GO:0009142//nucleoside triphosphate biosynthetic process;GO:0034654//nucleobase-containing compound biosynthetic process;GO:0006725//cellular aromatic compound metabolic process;GO:0044271//cellular nitrogen compound biosynthetic process;GO:0006241//CTP biosynthetic process;GO:0009…
Unigene0055856	-2.69213	7.92e-10	3.48e-07	--	-	-	-	-
Unigene0055861	1.16817	1.94e-08	6.23e-06	PREDICTED: hexokinase-2-like [Sinocyclocheilus anshuiensis]	ko04910//Insulin signaling pathway//Endocrine system//Organismal Systems;ko01200//Carbon metabolism//Global and Overview//Metabolism;ko00010//Glycolysis / Gluconeogenesis//Carbohydrate metabolism//Metabolism;ko00500//Starch and sucrose metabolism//Carbohydrate metabolism//Metabolism;ko00520//Amino sugar and nucleotide sugar metabolism//Carbohydrate metabolism//Metabolism;ko00051//Fructose and man…	-	-	-
Unigene0055900	1.79796	0.000267309	0.0155723	PREDICTED: retinaldehyde-binding protein 1-like [Sinocyclocheilus rhinocerous]	-	GO:0005623//cell;GO:0044464//cell part	-	GO:0009628//response to abiotic stimulus;GO:0032501//multicellular organismal process;GO:0044707//single-multicellular organism process;GO:0044699//single-organism process;GO:0007610//behavior;GO:0009416//response to light stimulus;GO:0051179//localization;GO:0051234//establishment of localization;GO:0007632//visual behavior;GO:0050896//response to stimulus;GO:0009314//response to radiation;GO:00…
Unigene0055921	1.23222	3.33e-08	1e-05	UDP-glucose pyrophosphorylase 2a [Danio rerio]	ko00500//Starch and sucrose metabolism//Carbohydrate metabolism//Metabolism;ko00520//Amino sugar and nucleotide sugar metabolism//Carbohydrate metabolism//Metabolism;ko00052//Galactose metabolism//Carbohydrate metabolism//Metabolism;ko00040//Pentose and glucuronate interconversions//Carbohydrate metabolism//Metabolism	-	GO:0016772//transferase activity, transferring phosphorus-containing groups;GO:0016740//transferase activity;GO:0051748//UTP-monosaccharide-1-phosphate uridylyltransferase activity;GO:0003824//catalytic activity;GO:0070569//uridylyltransferase activity;GO:0016779//nucleotidyltransferase activity	GO:0034641//cellular nitrogen compound metabolic process;GO:0006725//cellular aromatic compound metabolic process;GO:0044238//primary metabolic process;GO:1901360//organic cyclic compound metabolic process;GO:0009225//nucleotide-sugar metabolic process;GO:0008152//metabolic process;GO:0006139//nucleobase-containing compound metabolic process;GO:1901135//carbohydrate derivative metabolic process;G…
Unigene0055930	-1.16512	9.51e-05	0.00726401	--	-	-	-	-
Unigene0056009	-1.64332	1.81e-08	5.82e-06	PREDICTED: ectodysplasin-A receptor-associated adapter protein-like isoform X1 [Sinocyclocheilus rhinocerous]	-	-	-	GO:0050794//regulation of cellular process;GO:0065007//biological regulation;GO:0050789//regulation of biological process
Unigene0056022	-2.58571	3.73e-05	0.00354215	--	-	-	-	-
Unigene0056040	1.10845	2.1e-05	0.00228512	PREDICTED: semaphorin-3E-like [Sinocyclocheilus anshuiensis]	-	-	-	-
Unigene0056081	4.48765	1.31e-06	0.00023284	transcobalamin-like precursor [Danio rerio]	-	-	-	-
Unigene0056144	-1.04742	0.000129545	0.00911653	PREDICTED: short transient receptor potential channel 3-like [Sinocyclocheilus anshuiensis]	-	GO:0044425//membrane part;GO:0031224//intrinsic component of membrane;GO:0016020//membrane	GO:0022892//substrate-specific transporter activity;GO:0022891//substrate-specific transmembrane transporter activity;GO:0015267//channel activity;GO:0022803//passive transmembrane transporter activity;GO:0005215//transporter activity;GO:0022838//substrate-specific channel activity;GO:0015075//ion transmembrane transporter activity;GO:0005261//cation channel activity;GO:0005216//ion channel activ…	GO:0006811//ion transport;GO:0006816//calcium ion transport;GO:1902578//single-organism localization;GO:0006812//cation transport;GO:0051234//establishment of localization;GO:0030001//metal ion transport;GO:0044699//single-organism process;GO:0009987//cellular process;GO:0006810//transport;GO:0044763//single-organism cellular process;GO:0072511//divalent inorganic cation transport;GO:0044765//sin…
Unigene0056176	2.20526	0.000395994	0.020379	--	-	-	-	-
Unigene0056177	1.93382	6.04e-06	0.000854721	PREDICTED: ectodysplasin-A-like [Sinocyclocheilus rhinocerous]	ko04060//Cytokine-cytokine receptor interaction//Signaling molecules and interaction//Environmental Information Processing	GO:0005576//extracellular region;GO:0044421//extracellular region part	GO:0032813//tumor necrosis factor receptor superfamily binding;GO:0005126//cytokine receptor binding;GO:0005102//receptor binding;GO:0005488//binding;GO:0005515//protein binding	GO:0044767//single-organism developmental process;GO:0009653//anatomical structure morphogenesis;GO:0044699//single-organism process;GO:0044707//single-multicellular organism process;GO:0048731//system development;GO:0048856//anatomical structure development;GO:0032501//multicellular organismal process;GO:0009887//organ morphogenesis;GO:0048513//animal organ development;GO:0002376//immune system …
Unigene0056318	7.59669	0.00104606	0.039741	PREDICTED: carnitine O-palmitoyltransferase 1, brain isoform isoform X2 [Danio rerio]	ko04920//Adipocytokine signaling pathway//Endocrine system//Organismal Systems;ko03320//PPAR signaling pathway//Endocrine system//Organismal Systems;ko01212//Fatty acid metabolism//Global and Overview//Metabolism;ko00071//Fatty acid degradation//Lipid metabolism//Metabolism	-	GO:0003824//catalytic activity;GO:0016740//transferase activity	-
Unigene0056319	2.38848	0.000343869	0.0186922	PREDICTED: carnitine O-palmitoyltransferase 1, liver isoform-like [Sinocyclocheilus rhinocerous]	ko04920//Adipocytokine signaling pathway//Endocrine system//Organismal Systems;ko03320//PPAR signaling pathway//Endocrine system//Organismal Systems;ko01212//Fatty acid metabolism//Global and Overview//Metabolism;ko00071//Fatty acid degradation//Lipid metabolism//Metabolism	-	GO:0016740//transferase activity;GO:0008374//O-acyltransferase activity;GO:0016406//carnitine O-acyltransferase activity;GO:0016746//transferase activity, transferring acyl groups;GO:0016747//transferase activity, transferring acyl groups other than amino-acyl groups;GO:0003824//catalytic activity	-
Unigene0056341	1.60719	0.00125659	0.0451113	PREDICTED: LOW QUALITY PROTEIN: cytochrome c oxidase subunit 5B, mitochondrial-like [Sinocyclocheilus rhinocerous]	ko00190//Oxidative phosphorylation//Energy metabolism//Metabolism;ko04260//Cardiac muscle contraction//Circulatory system//Organismal Systems	GO:0044464//cell part;GO:0005623//cell;GO:0043227//membrane-bounded organelle;GO:0005622//intracellular;GO:0031967//organelle envelope;GO:0043226//organelle;GO:0031975//envelope;GO:0043229//intracellular organelle;GO:0044446//intracellular organelle part;GO:0044424//intracellular part;GO:0044422//organelle part	GO:0009055//electron carrier activity	GO:0006812//cation transport;GO:1902578//single-organism localization;GO:0006818//hydrogen transport;GO:0051179//localization;GO:0015672//monovalent inorganic cation transport;GO:0006811//ion transport;GO:0015992//proton transport;GO:0006810//transport;GO:0044765//single-organism transport;GO:0044699//single-organism process;GO:0051234//establishment of localization
Unigene0056353	-9.78021	0.000178673	0.0116136	--	-	-	-	-
Unigene0056354	-1.99162	2.38e-05	0.00252632	--	-	-	-	-
Unigene0056388	1.17711	0.00138426	0.0483391	PREDICTED: relaxin-3 receptor 1-like [Sinocyclocheilus rhinocerous]	ko04080//Neuroactive ligand-receptor interaction//Signaling molecules and interaction//Environmental Information Processing	GO:0031224//intrinsic component of membrane;GO:0016020//membrane;GO:0044425//membrane part	GO:0099600//transmembrane receptor activity;GO:0004871//signal transducer activity;GO:0004872//receptor activity;GO:0060089//molecular transducer activity;GO:0038023//signaling receptor activity;GO:0004888//transmembrane signaling receptor activity	-
Unigene0056412	-1.18253	0.00145388	0.0499766	PREDICTED: fatty acyl-CoA reductase 1-like [Sinocyclocheilus grahami]	ko04146//Peroxisome//Transport and catabolism//Cellular Processes	-	GO:0003824//catalytic activity;GO:0016903//oxidoreductase activity, acting on the aldehyde or oxo group of donors;GO:0016620//oxidoreductase activity, acting on the aldehyde or oxo group of donors, NAD or NADP as acceptor;GO:0016491//oxidoreductase activity	GO:0044699//single-organism process;GO:0044710//single-organism metabolic process;GO:0008152//metabolic process
Unigene0056426	-1.64202	2.29e-08	7.2e-06	--	-	-	-	-
Unigene0056459	-2.837	1.02e-07	2.64e-05	--	-	-	-	-
Unigene0056576	1.77578	1.22e-06	0.000218024	PREDICTED: protein S100-A16-like [Sinocyclocheilus anshuiensis]	-	-	GO:0046914//transition metal ion binding;GO:0043167//ion binding;GO:0005488//binding;GO:0046872//metal ion binding;GO:0043169//cation binding	-
Unigene0056742	-1.00207	1.59e-05	0.00184295	--	-	-	-	-
Unigene0056866	-1.87022	0.000554036	0.0254911	--	-	-	-	-
Unigene0057027	1.71552	5.36e-06	0.000773801	PREDICTED: tachykinin-3-like [Sinocyclocheilus grahami]	ko04080//Neuroactive ligand-receptor interaction//Signaling molecules and interaction//Environmental Information Processing	-	-	GO:0007154//cell communication;GO:0007186//G-protein coupled receptor signaling pathway;GO:0044699//single-organism process;GO:0009987//cellular process;GO:0065007//biological regulation;GO:0044700//single organism signaling;GO:0051716//cellular response to stimulus;GO:0050789//regulation of biological process;GO:0007165//signal transduction;GO:0044763//single-organism cellular process;GO:0023052…
Unigene0057052	-1.40111	0.00076879	0.0319251	--	-	-	-	-
Unigene0057116	-1.94208	5.36e-07	0.000107845	--	-	-	-	-
Unigene0057118	1.06598	0.000510286	0.0240985	PREDICTED: protein FAM150-like isoform X1 [Sinocyclocheilus rhinocerous]	-	-	-	-
Unigene0057160	2.88027	2.85e-09	1.11e-06	hepcidin antimicrobial peptide [Cyprinus carpio]	-	-	GO:0005488//binding;GO:0097367//carbohydrate derivative binding;GO:0005539//glycosaminoglycan binding	GO:0051707//response to other organism;GO:0048878//chemical homeostasis;GO:0055065//metal ion homeostasis;GO:0051704//multi-organism process;GO:0044699//single-organism process;GO:0006875//cellular metal ion homeostasis;GO:0065007//biological regulation;GO:0042742//defense response to bacterium;GO:0055080//cation homeostasis;GO:0006873//cellular ion homeostasis;GO:0043207//response to external bi…
Unigene0057196	-1.19229	0.000114723	0.00831907	PREDICTED: THO complex subunit 4-like [Sinocyclocheilus grahami]	ko03013//RNA transport//Translation//Genetic Information Processing;ko03040//Spliceosome//Transcription//Genetic Information Processing;ko03015//mRNA surveillance pathway//Translation//Genetic Information Processing	-	GO:0097159//organic cyclic compound binding;GO:0005488//binding	-
Unigene0057206	1.75745	7.97e-08	2.11e-05	PREDICTED: myoD family inhibitor-like [Sinocyclocheilus rhinocerous]	-	-	-	-
Unigene0057243	-2.18837	8.01e-14	8.19e-11	PREDICTED: apolipoprotein A-I-like [Sinocyclocheilus rhinocerous]	-	GO:0044421//extracellular region part;GO:0005615//extracellular space;GO:0005576//extracellular region	GO:0008289//lipid binding;GO:0005488//binding	GO:0048518//positive regulation of biological process;GO:0065007//biological regulation;GO:0006629//lipid metabolic process;GO:0044699//single-organism process;GO:0044255//cellular lipid metabolic process;GO:0009987//cellular process;GO:0051179//localization;GO:0071704//organic substance metabolic process;GO:0006869//lipid transport;GO:0044281//small molecule metabolic process;GO:0044710//single-…
Unigene0057346	1.80224	9.48e-09	3.29e-06	PREDICTED: serine/threonine-protein kinase pim-2-like [Sinocyclocheilus grahami]	-	-	-	-
Unigene0057347	1.5734	1.52e-08	5e-06	PREDICTED: serine/threonine-protein kinase pim-2-like [Sinocyclocheilus anshuiensis]	-	-	-	-
Unigene0057348	1.52003	4.32e-09	1.64e-06	--	-	-	-	-
Unigene0057434	1.09118	0.00084879	0.034287	PREDICTED: vascular endothelial growth factor C-like isoform X1 [Sinocyclocheilus grahami]	ko04510//Focal adhesion//Cellular commiunity//Cellular Processes;ko04060//Cytokine-cytokine receptor interaction//Signaling molecules and interaction//Environmental Information Processing	-	GO:0005515//protein binding;GO:0005102//receptor binding;GO:0005488//binding;GO:0005126//cytokine receptor binding	GO:0030030//cell projection organization;GO:0097485//neuron projection guidance;GO:0043542//endothelial cell migration;GO:0007165//signal transduction;GO:0007167//enzyme linked receptor protein signaling pathway;GO:0061564//axon development;GO:0072358//cardiovascular system development;GO:0007399//nervous system development;GO:0048522//positive regulation of cellular process;GO:0023052//signaling…
Unigene0057441	1.92292	1.2e-12	9.29e-10	uncharacterized LOC103392932 precursor [Cynoglossus semilaevis]	-	-	-	-
Unigene0057473	-1.69998	1.96e-07	4.58e-05	PREDICTED: transcription factor Sox-18 [Danio rerio]	-	-	-	GO:0044707//single-multicellular organism process;GO:0048856//anatomical structure development;GO:0001944//vasculature development;GO:0007275//multicellular organism development;GO:0072359//circulatory system development;GO:0072358//cardiovascular system development;GO:0044699//single-organism process;GO:0044767//single-organism developmental process;GO:0032502//developmental process;GO:0048731//…
Unigene0057516	-2.34003	0.000332055	0.0182238	pol-like protein [Ciona intestinalis]	-	-	-	-
Unigene0057520	1.53423	7.85e-11	4.36e-08	PREDICTED: zinc metalloproteinase-disintegrin-like crotastatin [Sinocyclocheilus anshuiensis]	-	-	GO:0046914//transition metal ion binding;GO:0043169//cation binding;GO:0003824//catalytic activity;GO:0046872//metal ion binding;GO:0043167//ion binding;GO:0008233//peptidase activity;GO:0016787//hydrolase activity;GO:0070011//peptidase activity, acting on L-amino acid peptides;GO:0005488//binding	GO:0043170//macromolecule metabolic process;GO:0044238//primary metabolic process;GO:0019538//protein metabolic process;GO:0008152//metabolic process;GO:0071704//organic substance metabolic process
Unigene0057562	1.77181	4.89e-12	3.47e-09	PREDICTED: negative regulator of reactive oxygen species-like [Sinocyclocheilus grahami]	-	GO:0005623//cell;GO:0043231//intracellular membrane-bounded organelle;GO:0043227//membrane-bounded organelle;GO:0043229//intracellular organelle;GO:0044425//membrane part;GO:0044422//organelle part;GO:0031090//organelle membrane;GO:0044424//intracellular part;GO:0043226//organelle;GO:0005622//intracellular;GO:0044464//cell part;GO:0031224//intrinsic component of membrane;GO:0016020//membrane	-	GO:0050896//response to stimulus;GO:0008152//metabolic process;GO:0002376//immune system process;GO:0009987//cellular process;GO:0072593//reactive oxygen species metabolic process;GO:0044237//cellular metabolic process;GO:0006952//defense response;GO:0006950//response to stress
Unigene0057588	-1.99175	7.48e-12	5.11e-09	PREDICTED: Krueppel-like factor 4 isoform X2 [Sinocyclocheilus anshuiensis]	-	-	GO:0097159//organic cyclic compound binding;GO:0005488//binding	GO:0044699//single-organism process;GO:0008283//cell proliferation
Unigene0057589	-1.13518	0.00104412	0.0397376	PREDICTED: Krueppel-like factor 4 isoform X1 [Sinocyclocheilus rhinocerous]	-	-	GO:0005488//binding	GO:0008283//cell proliferation;GO:0044699//single-organism process
Unigene0057660	1.10691	1.53e-06	0.000264226	PREDICTED: ephrin type-A receptor 7 isoform X2 [Sinocyclocheilus grahami]	-	GO:0016020//membrane;GO:0031224//intrinsic component of membrane;GO:0016021//integral component of membrane;GO:0044425//membrane part	GO:0003824//catalytic activity;GO:0005488//binding;GO:0032550//purine ribonucleoside binding;GO:0097159//organic cyclic compound binding;GO:0019199//transmembrane receptor protein kinase activity;GO:0099600//transmembrane receptor activity;GO:0097367//carbohydrate derivative binding;GO:0004672//protein kinase activity;GO:0016740//transferase activity;GO:0016301//kinase activity;GO:0004871//signal…	GO:0044763//single-organism cellular process;GO:0044238//primary metabolic process;GO:0007165//signal transduction;GO:0007169//transmembrane receptor protein tyrosine kinase signaling pathway;GO:0044267//cellular protein metabolic process;GO:0044700//single organism signaling;GO:0043412//macromolecule modification;GO:0007166//cell surface receptor signaling pathway;GO:0044260//cellular macromolec…
Unigene0057661	1.14521	3.31e-05	0.00322044	--	-	-	-	-
Unigene0057687	3.41962	0.00044161	0.0218492	--	-	-	-	-
Unigene0057761	2.00647	8.37e-05	0.00656865	ADP-ribosylation factor GTPase-activating protein 1-like [Scleropages formosus]	-	-	-	-
Unigene0057762	2.26055	0.000348692	0.0188778	PREDICTED: homeobox protein DLX-6 [Sinocyclocheilus grahami]	-	GO:0043226//organelle;GO:0043227//membrane-bounded organelle;GO:0044424//intracellular part;GO:0043231//intracellular membrane-bounded organelle;GO:0044464//cell part;GO:0005622//intracellular;GO:0043229//intracellular organelle;GO:0005623//cell	GO:0003676//nucleic acid binding;GO:0005488//binding;GO:0097159//organic cyclic compound binding;GO:0003677//DNA binding;GO:1901363//heterocyclic compound binding	GO:0050789//regulation of biological process;GO:0035107//appendage morphogenesis;GO:0060255//regulation of macromolecule metabolic process;GO:0033333//fin development;GO:0019222//regulation of metabolic process;GO:0048856//anatomical structure development;GO:0007275//multicellular organism development;GO:0009653//anatomical structure morphogenesis;GO:0048736//appendage development;GO:0010468//reg…
Unigene0057818	1.00844	3.21e-05	0.00314423	PREDICTED: volume-regulated anion channel subunit LRRC8D-like [Sinocyclocheilus grahami]	-	-	GO:0005488//binding;GO:1901363//heterocyclic compound binding;GO:0097159//organic cyclic compound binding;GO:0003824//catalytic activity;GO:0016787//hydrolase activity	-
Unigene0057849	1.81623	6.67e-07	0.000130806	PREDICTED: calpain-1 catalytic subunit-like [Sinocyclocheilus rhinocerous]	ko04141//Protein processing in endoplasmic reticulum//Folding, sorting and degradation//Genetic Information Processing;ko04210//Apoptosis//Cell growth and death//Cellular Processes	GO:0044464//cell part;GO:0005623//cell	GO:0043167//ion binding;GO:0070011//peptidase activity, acting on L-amino acid peptides;GO:0008233//peptidase activity;GO:0004197//cysteine-type endopeptidase activity;GO:0043169//cation binding;GO:0046872//metal ion binding;GO:0004175//endopeptidase activity;GO:0016787//hydrolase activity;GO:0005488//binding;GO:0003824//catalytic activity;GO:0008234//cysteine-type peptidase activity	GO:0019538//protein metabolic process;GO:0071704//organic substance metabolic process;GO:0008152//metabolic process;GO:0044238//primary metabolic process;GO:0043170//macromolecule metabolic process
Unigene0057866	1.22695	6.06e-06	0.000856223	PREDICTED: growth arrest and DNA damage-inducible protein GADD45 gamma-like [Sinocyclocheilus rhinocerous]	ko04010//MAPK signaling pathway//Signal transduction//Environmental Information Processing;ko04068//FoxO signaling pathway//Signal transduction//Environmental Information Processing;ko04110//Cell cycle//Cell growth and death//Cellular Processes;ko04115//p53 signaling pathway//Cell growth and death//Cellular Processes	GO:0043227//membrane-bounded organelle;GO:0044464//cell part;GO:0044424//intracellular part;GO:0005623//cell;GO:0043231//intracellular membrane-bounded organelle;GO:0043229//intracellular organelle;GO:0043226//organelle;GO:0005622//intracellular	-	GO:0009987//cellular process;GO:0050896//response to stimulus;GO:0044763//single-organism cellular process;GO:0044699//single-organism process;GO:0007049//cell cycle
Unigene0057894	-1.80673	0.000378442	0.0197602	--	-	-	-	-
Unigene0057913	1.14155	0.00128022	0.045714	PREDICTED: rasGAP-activating-like protein 1 [Pygocentrus nattereri]	-	GO:0044464//cell part;GO:0005623//cell	GO:0030234//enzyme regulator activity;GO:0008047//enzyme activator activity;GO:0098772//molecular function regulator	GO:0050789//regulation of biological process;GO:0065009//regulation of molecular function;GO:0019222//regulation of metabolic process;GO:0051336//regulation of hydrolase activity;GO:0043087//regulation of GTPase activity;GO:0050790//regulation of catalytic activity;GO:0065007//biological regulation
Unigene0057925	-1.84846	1.56e-05	0.00181944	PREDICTED: CASP8 and FADD-like apoptosis regulator isoform X2 [Sinocyclocheilus rhinocerous]	ko04210//Apoptosis//Cell growth and death//Cellular Processes	-	-	-
Unigene0057951	2.36578	0.000249536	0.0147696	PREDICTED: homeobox protein six1-like [Sinocyclocheilus grahami]	-	-	GO:0097159//organic cyclic compound binding;GO:0005488//binding;GO:0003676//nucleic acid binding;GO:1901363//heterocyclic compound binding;GO:0003677//DNA binding	GO:0019222//regulation of metabolic process;GO:0060255//regulation of macromolecule metabolic process;GO:0065007//biological regulation;GO:0010468//regulation of gene expression;GO:0050789//regulation of biological process
Unigene0057994	1.6955	3.64e-11	2.22e-08	PREDICTED: mitochondrial coenzyme A transporter SLC25A42 isoform X1 [Sinocyclocheilus anshuiensis]	-	GO:0043226//organelle;GO:0019866//organelle inner membrane;GO:0031975//envelope;GO:0031224//intrinsic component of membrane;GO:0005623//cell;GO:0016020//membrane;GO:0031967//organelle envelope;GO:0043231//intracellular membrane-bounded organelle;GO:0044424//intracellular part;GO:0043229//intracellular organelle;GO:0005622//intracellular;GO:0044425//membrane part;GO:0044446//intracellular organell…	GO:0016462//pyrophosphatase activity;GO:0008509//anion transmembrane transporter activity;GO:0022892//substrate-specific transporter activity;GO:0016817//hydrolase activity, acting on acid anhydrides;GO:0005215//transporter activity;GO:0008514//organic anion transmembrane transporter activity;GO:1901677//phosphate transmembrane transporter activity;GO:0015605//organophosphate ester transmembrane …	GO:0051234//establishment of localization;GO:1902578//single-organism localization;GO:0006810//transport;GO:0006812//cation transport;GO:0044763//single-organism cellular process;GO:0006811//ion transport;GO:0044699//single-organism process;GO:0009987//cellular process;GO:0071702//organic substance transport;GO:0015695//organic cation transport;GO:0044765//single-organism transport;GO:0051179//lo…
Unigene0058005	4.36758	3.74e-23	1.14e-19	PREDICTED: complement component C7-like isoform X1 [Sinocyclocheilus rhinocerous]	-	GO:0016020//membrane;GO:0005623//cell;GO:0005887//integral component of plasma membrane;GO:0044464//cell part;GO:0016021//integral component of membrane;GO:0031226//intrinsic component of plasma membrane;GO:0005886//plasma membrane;GO:0031224//intrinsic component of membrane;GO:0044459//plasma membrane part;GO:0071944//cell periphery;GO:0044425//membrane part	-	GO:0002376//immune system process
Unigene0058006	1.50413	0.00125182	0.0450675	PREDICTED: probable E3 ubiquitin-protein ligase RNF144A-A [Sinocyclocheilus rhinocerous]	-	-	GO:0003824//catalytic activity;GO:0043167//ion binding;GO:0005488//binding;GO:0043169//cation binding;GO:0046872//metal ion binding;GO:0046914//transition metal ion binding;GO:0097159//organic cyclic compound binding	-
Unigene0058018	2.21995	2.69e-05	0.00277052	--	-	-	-	-
Unigene0058026	-1.09716	2.4e-06	0.000392031	PREDICTED: zinc finger protein 36, C3H1 type-like 2 [Sinocyclocheilus rhinocerous]	-	-	-	-
Unigene0058081	-1.04753	3.61e-06	0.000552545	PREDICTED: myotubularin-related protein 1-like isoform X1 [Sinocyclocheilus rhinocerous]	ko04070//Phosphatidylinositol signaling system//Signal transduction//Environmental Information Processing;ko00562//Inositol phosphate metabolism//Carbohydrate metabolism//Metabolism	-	GO:0016787//hydrolase activity;GO:0003824//catalytic activity;GO:0004721//phosphoprotein phosphatase activity;GO:0042578//phosphoric ester hydrolase activity;GO:0016791//phosphatase activity;GO:0016788//hydrolase activity, acting on ester bonds	GO:0006796//phosphate-containing compound metabolic process;GO:0044237//cellular metabolic process;GO:0009987//cellular process;GO:0006793//phosphorus metabolic process;GO:0008152//metabolic process
Unigene0058199	1.00749	3.52e-06	0.00054199	PREDICTED: double C2-like domain-containing protein alpha [Sinocyclocheilus rhinocerous]	-	-	GO:0005488//binding	GO:0051649//establishment of localization in cell;GO:0016192//vesicle-mediated transport;GO:0009987//cellular process;GO:0044763//single-organism cellular process;GO:0051179//localization;GO:0046903//secretion;GO:0065007//biological regulation;GO:1902578//single-organism localization;GO:0051234//establishment of localization;GO:0044699//single-organism process;GO:0032940//secretion by cell;GO:005…
Unigene0058218	-1.9725	2.4e-08	7.47e-06	interleukin-1 beta-1 [Carassius carassius]	ko04010//MAPK signaling pathway//Signal transduction//Environmental Information Processing;ko04060//Cytokine-cytokine receptor interaction//Signaling molecules and interaction//Environmental Information Processing;ko04210//Apoptosis//Cell growth and death//Cellular Processes;ko04620//Toll-like receptor signaling pathway//Immune system//Organismal Systems;ko04621//NOD-like receptor signaling pathw…	-	-	-
Unigene0058224	-2.03393	0.000181221	0.0117508	PREDICTED: zinc finger E-box-binding homeobox 1-like [Sinocyclocheilus anshuiensis]	-	-	-	-
Unigene0058249	1.12521	7.26e-05	0.00586797	PREDICTED: adseverin-like [Sinocyclocheilus grahami]	ko04810//Regulation of actin cytoskeleton//Cell motility//Cellular Processes	-	GO:0005515//protein binding;GO:0008092//cytoskeletal protein binding;GO:0005488//binding	-
Unigene0058262	1.35785	0.000247436	0.0147615	--	-	-	-	-
Unigene0058263	1.53008	2.43e-06	0.000395692	PREDICTED: ankyrin repeat and fibronectin type-III domain-containing protein 1-like [Sinocyclocheilus anshuiensis]	-	-	-	-
Unigene0058288	-1.01414	2.39e-09	9.41e-07	PREDICTED: nuclear distribution protein nudE-like 1-B [Sinocyclocheilus anshuiensis]	-	-	-	-
Unigene0058349	1.77569	6.34e-06	0.000884681	PREDICTED: LOW QUALITY PROTEIN: kinesin-like protein KIF25 [Sinocyclocheilus rhinocerous]	-	GO:0044424//intracellular part;GO:0044446//intracellular organelle part;GO:0043228//non-membrane-bounded organelle;GO:0044464//cell part;GO:0043234//protein complex;GO:0044430//cytoskeletal part;GO:0043229//intracellular organelle;GO:0043232//intracellular non-membrane-bounded organelle;GO:0044422//organelle part;GO:0005623//cell;GO:0043226//organelle;GO:0005875//microtubule associated complex;GO…	GO:1901363//heterocyclic compound binding;GO:0005488//binding;GO:0016462//pyrophosphatase activity;GO:0017111//nucleoside-triphosphatase activity;GO:0008092//cytoskeletal protein binding;GO:0016818//hydrolase activity, acting on acid anhydrides, in phosphorus-containing anhydrides;GO:0036094//small molecule binding;GO:0097159//organic cyclic compound binding;GO:0001883//purine nucleoside binding;…	GO:0007017//microtubule-based process;GO:0009987//cellular process;GO:0044763//single-organism cellular process;GO:0044699//single-organism process
Unigene0058356	-3.03878	0.000141586	0.00976689	--	-	-	-	-
Unigene0058374	-1.54546	0.000110783	0.00809356	--	-	-	-	-
Unigene0058375	-1.119	0.000606053	0.0270488	PREDICTED: early growth response protein 1-B-like [Sinocyclocheilus rhinocerous]	-	-	GO:0097159//organic cyclic compound binding;GO:0043167//ion binding;GO:0005488//binding;GO:0043169//cation binding	-
Unigene0058391	1.29988	0.000144078	0.00985476	PREDICTED: somatostatin receptor type 1-like [Sinocyclocheilus grahami]	ko04080//Neuroactive ligand-receptor interaction//Signaling molecules and interaction//Environmental Information Processing	GO:0016020//membrane;GO:0044425//membrane part;GO:0031224//intrinsic component of membrane	GO:0060089//molecular transducer activity;GO:0099600//transmembrane receptor activity;GO:0008188//neuropeptide receptor activity;GO:0004930//G-protein coupled receptor activity;GO:0004888//transmembrane signaling receptor activity;GO:0004871//signal transducer activity;GO:0001653//peptide receptor activity;GO:0008528//G-protein coupled peptide receptor activity;GO:0004872//receptor activity;GO:00…	GO:0051716//cellular response to stimulus;GO:0071495//cellular response to endogenous stimulus;GO:0044700//single organism signaling;GO:0009719//response to endogenous stimulus;GO:0050794//regulation of cellular process;GO:0071310//cellular response to organic substance;GO:0042221//response to chemical;GO:0007165//signal transduction;GO:0010033//response to organic substance;GO:0070887//cellular …
Unigene0058544	-9.53566	0.00130373	0.0463044	--	-	-	-	-
Unigene0058548	1.23015	1.4e-06	0.000244791	--	-	-	-	-
Unigene0058549	1.10453	3.88e-07	8.27e-05	PREDICTED: type II iodothyronine deiodinase-like [Sinocyclocheilus grahami]	-	GO:0016020//membrane;GO:0044425//membrane part;GO:0031224//intrinsic component of membrane	GO:0003824//catalytic activity;GO:0016491//oxidoreductase activity	GO:1901564//organonitrogen compound metabolic process;GO:0032502//developmental process;GO:0043473//pigmentation;GO:0009987//cellular process;GO:0050896//response to stimulus;GO:0009719//response to endogenous stimulus;GO:0044710//single-organism metabolic process;GO:0006575//cellular modified amino acid metabolic process;GO:0044699//single-organism process;GO:0044767//single-organism development…
Unigene0058561	1.7388	2.85e-06	0.000455423	PREDICTED: 15-hydroxyprostaglandin dehydrogenase [NAD(+)]-like [Sinocyclocheilus grahami]	-	-	GO:0016614//oxidoreductase activity, acting on CH-OH group of donors;GO:0016853//isomerase activity;GO:0016491//oxidoreductase activity;GO:0016860//intramolecular oxidoreductase activity;GO:0016616//oxidoreductase activity, acting on the CH-OH group of donors, NAD or NADP as acceptor;GO:0003824//catalytic activity	GO:0044710//single-organism metabolic process;GO:0044699//single-organism process;GO:0008152//metabolic process
Unigene0058598	1.67675	0.000449892	0.0221482	PREDICTED: single-pass membrane and coiled-coil domain-containing protein 3-like [Sinocyclocheilus anshuiensis]	-	-	-	-
Unigene0058632	1.46606	0.000102736	0.00766224	PREDICTED: platelet glycoprotein V-like [Sinocyclocheilus anshuiensis]	ko04512//ECM-receptor interaction//Signaling molecules and interaction//Environmental Information Processing	-	-	-
Unigene0058654	-1.29544	0.000569239	0.0259943	--	-	-	-	-
Unigene0058774	-1.15264	0.000178044	0.0115798	--	-	-	-	-
Unigene0058777	1.31945	1.72e-10	8.98e-08	PREDICTED: cytoplasmic protein NCK1-like [Sinocyclocheilus anshuiensis]	ko04012//ErbB signaling pathway//Signal transduction//Environmental Information Processing	-	-	-
Unigene0058832	1.10746	1.48e-07	3.63e-05	PREDICTED: receptor-type tyrosine-protein phosphatase beta-like [Sinocyclocheilus rhinocerous]	ko04520//Adherens junction//Cellular commiunity//Cellular Processes	-	GO:0016787//hydrolase activity;GO:0003824//catalytic activity	-
Unigene0058857	3.67332	0.000175976	0.0114941	PREDICTED: cytochrome P450 3A30-like [Sinocyclocheilus anshuiensis]	-	-	GO:0046914//transition metal ion binding;GO:0043169//cation binding;GO:1901363//heterocyclic compound binding;GO:0005488//binding;GO:0043167//ion binding;GO:0097159//organic cyclic compound binding;GO:0046872//metal ion binding;GO:0046906//tetrapyrrole binding;GO:0004497//monooxygenase activity;GO:0003824//catalytic activity;GO:0016491//oxidoreductase activity	GO:0050896//response to stimulus;GO:0044710//single-organism metabolic process;GO:0042221//response to chemical;GO:0044699//single-organism process;GO:0008152//metabolic process
Unigene0058865	2.67357	5.62e-18	1.02e-14	PREDICTED: nicotinamide riboside kinase 2-like [Sinocyclocheilus grahami]	ko00760//Nicotinate and nicotinamide metabolism//Metabolism of cofactors and vitamins//Metabolism	-	GO:0003824//catalytic activity;GO:0016772//transferase activity, transferring phosphorus-containing groups;GO:0016740//transferase activity	-
Unigene0058871	-1.41137	0.000578511	0.0262786	PREDICTED: mucin-5AC-like isoform X1 [Tetranychus urticae]	-	-	-	-
Unigene0058877	-1.04341	0.00035256	0.0189988	PREDICTED: snRNA-activating protein complex subunit 4-like [Sinocyclocheilus rhinocerous]	-	-	-	GO:0044767//single-organism developmental process;GO:0032502//developmental process;GO:0044699//single-organism process
Unigene0058966	-1.72046	1.35e-07	3.37e-05	PREDICTED: ADP-ribosylation factor-like protein 5B [Sinocyclocheilus anshuiensis]	-	GO:0005623//cell;GO:0044464//cell part	GO:0097367//carbohydrate derivative binding;GO:1901363//heterocyclic compound binding;GO:0032550//purine ribonucleoside binding;GO:0005488//binding;GO:0032549//ribonucleoside binding;GO:0036094//small molecule binding;GO:0001882//nucleoside binding;GO:0097159//organic cyclic compound binding;GO:0001883//purine nucleoside binding	GO:0044699//single-organism process;GO:0051716//cellular response to stimulus;GO:0044763//single-organism cellular process;GO:0050896//response to stimulus;GO:0023052//signaling;GO:0007154//cell communication;GO:0050789//regulation of biological process;GO:0035556//intracellular signal transduction;GO:0009987//cellular process;GO:0044700//single organism signaling;GO:0007165//signal transduction;…
Unigene0058989	-1.57619	0.0004541	0.0222484	--	-	-	-	-
Unigene0059034	-1.37135	4.61e-06	0.000679528	--	-	-	-	-
Unigene0059043	1.02084	0.000404669	0.0206373	PREDICTED: transmembrane protein 26-like [Sinocyclocheilus rhinocerous]	-	-	-	-
Unigene0059071	-1.28263	0.000978397	0.0380327	T-box 21 [Carassius auratus langsdorfii]	-	GO:0044464//cell part;GO:0005623//cell;GO:0043231//intracellular membrane-bounded organelle;GO:0005622//intracellular;GO:0043227//membrane-bounded organelle;GO:0043229//intracellular organelle;GO:0044424//intracellular part;GO:0043226//organelle	GO:0001071//nucleic acid binding transcription factor activity;GO:1901363//heterocyclic compound binding;GO:0003676//nucleic acid binding;GO:0097159//organic cyclic compound binding;GO:0005488//binding	GO:0065007//biological regulation;GO:0043170//macromolecule metabolic process;GO:0050789//regulation of biological process;GO:0071704//organic substance metabolic process;GO:0009987//cellular process;GO:0034645//cellular macromolecule biosynthetic process;GO:0009058//biosynthetic process;GO:0010468//regulation of gene expression;GO:0060255//regulation of macromolecule metabolic process;GO:0019222…
Unigene0059187	2.46952	3.12e-06	0.000488002	--	-	-	-	-
Unigene0059211	1.71593	0.0011854	0.0433016	PREDICTED: MICAL-like protein 2 [Sinocyclocheilus rhinocerous]	-	-	GO:0003779//actin binding;GO:0019899//enzyme binding;GO:0046914//transition metal ion binding;GO:0051020//GTPase binding;GO:0005515//protein binding;GO:0046872//metal ion binding;GO:0043167//ion binding;GO:0008092//cytoskeletal protein binding;GO:0005488//binding;GO:0031267//small GTPase binding;GO:0017016//Ras GTPase binding;GO:0043169//cation binding	GO:0044763//single-organism cellular process;GO:0006810//transport;GO:0051179//localization;GO:0044699//single-organism process;GO:0016043//cellular component organization;GO:0045216//cell-cell junction organization;GO:0051234//establishment of localization;GO:0016192//vesicle-mediated transport;GO:0022607//cellular component assembly;GO:0007043//cell-cell junction assembly;GO:0009987//cellular p…
Unigene0059212	1.0573	0.000818157	0.0335185	PREDICTED: MICAL-like protein 2 isoform X2 [Sinocyclocheilus grahami]	-	-	GO:0043169//cation binding;GO:0005488//binding;GO:0005515//protein binding;GO:0043167//ion binding;GO:0008092//cytoskeletal protein binding;GO:0046872//metal ion binding	GO:0044699//single-organism process;GO:0034330//cell junction organization;GO:0009987//cellular process;GO:0034329//cell junction assembly;GO:0045216//cell-cell junction organization;GO:0016043//cellular component organization;GO:0044085//cellular component biogenesis;GO:0022607//cellular component assembly;GO:0044763//single-organism cellular process;GO:0071840//cellular component organization o…
Unigene0059215	1.10241	4.4e-05	0.00403992	PREDICTED: arf-GAP with dual PH domain-containing protein 2-like isoform X1 [Sinocyclocheilus rhinocerous]	-	-	GO:0008047//enzyme activator activity;GO:0098772//molecular function regulator;GO:0043169//cation binding;GO:0005488//binding;GO:0046914//transition metal ion binding;GO:0043167//ion binding;GO:0030234//enzyme regulator activity;GO:0046872//metal ion binding	GO:0044699//single-organism process;GO:0048562//embryonic organ morphogenesis;GO:0032501//multicellular organismal process;GO:0044767//single-organism developmental process;GO:0009888//tissue development;GO:0048513//animal organ development;GO:0060429//epithelium development;GO:0009653//anatomical structure morphogenesis;GO:0072358//cardiovascular system development;GO:0009790//embryo development…
Unigene0059329	1.13648	0.000440883	0.0218492	PREDICTED: dnaJ homolog subfamily B member 9-like [Sinocyclocheilus rhinocerous]	-	-	-	-
Unigene0059407	-1.43608	4.17e-15	5.15e-12	PREDICTED: transcriptional repressor scratch 2-like [Sinocyclocheilus grahami]	-	GO:0043227//membrane-bounded organelle;GO:0005622//intracellular;GO:0044424//intracellular part;GO:0043226//organelle;GO:0043231//intracellular membrane-bounded organelle;GO:0044464//cell part;GO:0043229//intracellular organelle;GO:0005623//cell	GO:0097159//organic cyclic compound binding;GO:0043169//cation binding;GO:0005488//binding;GO:0043167//ion binding	GO:0010556//regulation of macromolecule biosynthetic process;GO:0009889//regulation of biosynthetic process;GO:0031323//regulation of cellular metabolic process;GO:0019219//regulation of nucleobase-containing compound metabolic process;GO:2000112//regulation of cellular macromolecule biosynthetic process;GO:0050789//regulation of biological process;GO:0080090//regulation of primary metabolic proc…
Unigene0059408	2.80089	2.22e-14	2.51e-11	PREDICTED: overexpressed in colon carcinoma 1 protein homolog [Sinocyclocheilus anshuiensis]	-	-	-	-
Unigene0059464	1.21972	0.000691732	0.0296437	--	-	-	-	-
Unigene0059465	1.17902	2.25e-07	5.18e-05	PREDICTED: transcription factor Sox-21-B [Sinocyclocheilus rhinocerous]	-	GO:0043226//organelle;GO:0005623//cell;GO:0005622//intracellular;GO:0044424//intracellular part;GO:0043231//intracellular membrane-bounded organelle;GO:0043227//membrane-bounded organelle;GO:0043229//intracellular organelle;GO:0044464//cell part	GO:0005488//binding;GO:0003676//nucleic acid binding;GO:1901363//heterocyclic compound binding;GO:0097159//organic cyclic compound binding	GO:0044707//single-multicellular organism process;GO:2001141//regulation of RNA biosynthetic process;GO:0043010//camera-type eye development;GO:0050789//regulation of biological process;GO:0051171//regulation of nitrogen compound metabolic process;GO:0010556//regulation of macromolecule biosynthetic process;GO:0050794//regulation of cellular process;GO:0065007//biological regulation;GO:0031326//r…
Unigene0059487	1.74475	6.56e-08	1.82e-05	PREDICTED: C-C motif chemokine 21-like [Sinocyclocheilus anshuiensis]	ko04060//Cytokine-cytokine receptor interaction//Signaling molecules and interaction//Environmental Information Processing;ko04672//Intestinal immune network for IgA production//Immune system//Organismal Systems	-	GO:0005102//receptor binding;GO:0005488//binding;GO:0005515//protein binding;GO:0005125//cytokine activity	GO:0044763//single-organism cellular process;GO:0050896//response to stimulus;GO:0051179//localization;GO:0097534//lymphoid lineage cell migration;GO:0051674//localization of cell;GO:0006935//chemotaxis;GO:0042221//response to chemical;GO:0009605//response to external stimulus;GO:0009987//cellular process;GO:0006928//movement of cell or subcellular component;GO:0016477//cell migration;GO:0042330/…
Unigene0059523	-2.55075	0.000848191	0.0342757	--	-	-	-	-
Unigene0059544	-2.07014	3.78e-13	3.29e-10	PREDICTED: C-C chemokine receptor type 9-like [Sinocyclocheilus grahami]	ko04060//Cytokine-cytokine receptor interaction//Signaling molecules and interaction//Environmental Information Processing;ko04672//Intestinal immune network for IgA production//Immune system//Organismal Systems	GO:0016020//membrane	GO:0099600//transmembrane receptor activity;GO:0004930//G-protein coupled receptor activity;GO:0004871//signal transducer activity;GO:0004872//receptor activity;GO:0060089//molecular transducer activity;GO:0038023//signaling receptor activity;GO:0004888//transmembrane signaling receptor activity	GO:0023052//signaling;GO:0050794//regulation of cellular process;GO:0050896//response to stimulus;GO:0044700//single organism signaling;GO:0042221//response to chemical;GO:0044699//single-organism process;GO:0007166//cell surface receptor signaling pathway;GO:0065007//biological regulation;GO:0007154//cell communication;GO:0051716//cellular response to stimulus;GO:0050789//regulation of biologica…
Unigene0059545	-3.58028	4.11e-06	0.00061957	--	-	-	-	-
Unigene0059548	-1.36037	1.69e-05	0.00191893	--	-	-	-	-
Unigene0059570	1.25518	2.47e-05	0.00259517	PREDICTED: neutral cholesterol ester hydrolase 1-like [Sinocyclocheilus rhinocerous]	-	GO:0016020//membrane;GO:0031224//intrinsic component of membrane;GO:0044425//membrane part	GO:0016788//hydrolase activity, acting on ester bonds;GO:0003824//catalytic activity;GO:0016787//hydrolase activity	-
Unigene0059723	1.05247	1.99e-05	0.00219922	PREDICTED: nuclear receptor subfamily 2 group F member 1-A isoform X1 [Sinocyclocheilus grahami]	-	GO:0043226//organelle;GO:0044464//cell part;GO:0043229//intracellular organelle;GO:0044424//intracellular part;GO:0043227//membrane-bounded organelle;GO:0005622//intracellular;GO:0043231//intracellular membrane-bounded organelle;GO:0005623//cell	GO:0046914//transition metal ion binding;GO:0038023//signaling receptor activity;GO:0004871//signal transducer activity;GO:1901363//heterocyclic compound binding;GO:0004872//receptor activity;GO:0043167//ion binding;GO:0005488//binding;GO:0003700//transcription factor activity, sequence-specific DNA binding;GO:0046872//metal ion binding;GO:0001071//nucleic acid binding transcription factor activi…	GO:0044767//single-organism developmental process;GO:0071310//cellular response to organic substance;GO:0008152//metabolic process;GO:0044237//cellular metabolic process;GO:0007275//multicellular organism development;GO:0048856//anatomical structure development;GO:0071495//cellular response to endogenous stimulus;GO:0009725//response to hormone;GO:0010468//regulation of gene expression;GO:0060255…
Unigene0059760	-1.09507	0.000525444	0.0246099	novel protein [Xenopus tropicalis]	-	-	-	-
Unigene0059767	-2.18329	8.54e-05	0.00666776	PREDICTED: butyrophilin subfamily 1 member A1-like isoform X4 [Sinocyclocheilus rhinocerous]	ko04514//Cell adhesion molecules (CAMs)//Signaling molecules and interaction//Environmental Information Processing;ko04620//Toll-like receptor signaling pathway//Immune system//Organismal Systems;ko04672//Intestinal immune network for IgA production//Immune system//Organismal Systems	-	-	-
Unigene0059768	-1.32164	1.74e-05	0.00196104	PREDICTED: butyrophilin subfamily 1 member A1-like isoform X1 [Sinocyclocheilus anshuiensis]	ko04514//Cell adhesion molecules (CAMs)//Signaling molecules and interaction//Environmental Information Processing;ko04620//Toll-like receptor signaling pathway//Immune system//Organismal Systems;ko04672//Intestinal immune network for IgA production//Immune system//Organismal Systems	-	-	-
Unigene0059837	1.27912	0.000221979	0.013573	PREDICTED: leucine-rich repeat-containing protein 58-like isoform X1 [Sinocyclocheilus grahami]	-	-	-	-
Unigene0059984	-1.50172	9.15e-05	0.00705924	PREDICTED: calmodulin-regulated spectrin-associated protein 2-like isoform X6 [Sinocyclocheilus rhinocerous]	-	-	-	-
Unigene0060010	-3.4816	0.000968162	0.0377305	--	-	-	-	-
Unigene0060031	1.07081	0.000238028	0.0143417	--	-	-	-	-
Unigene0060061	1.36561	0.00132366	0.0468365	mCG54852, partial [Mus musculus]	-	-	-	-
Unigene0060103	3.30577	7.12e-07	0.00013792	PREDICTED: hydroxycarboxylic acid receptor 3-like [Sinocyclocheilus rhinocerous]	-	GO:0016020//membrane;GO:0031224//intrinsic component of membrane;GO:0044425//membrane part	GO:0060089//molecular transducer activity	GO:0051716//cellular response to stimulus;GO:0044700//single organism signaling;GO:0007165//signal transduction;GO:0050794//regulation of cellular process;GO:0050789//regulation of biological process;GO:0065007//biological regulation;GO:0044699//single-organism process;GO:0007154//cell communication;GO:0006950//response to stress;GO:0050896//response to stimulus;GO:0009987//cellular process;GO:00…
Unigene0060109	-2.18859	0.000143701	0.00984515	--	-	-	-	-
Unigene0060145	-2.1553	6.06e-07	0.000120495	PREDICTED: suppressor of cytokine signaling 3-like [Sinocyclocheilus anshuiensis]	ko04910//Insulin signaling pathway//Endocrine system//Organismal Systems;ko04630//Jak-STAT signaling pathway//Signal transduction//Environmental Information Processing;ko04120//Ubiquitin mediated proteolysis//Folding, sorting and degradation//Genetic Information Processing;ko04920//Adipocytokine signaling pathway//Endocrine system//Organismal Systems	-	-	-
Unigene0060285	2.18519	4.71e-07	9.79e-05	PREDICTED: atypical chemokine receptor 4-like [Sinocyclocheilus rhinocerous]	-	GO:0016020//membrane;GO:0031224//intrinsic component of membrane;GO:0044425//membrane part	GO:0004888//transmembrane signaling receptor activity;GO:0001653//peptide receptor activity;GO:0005488//binding;GO:0019955//cytokine binding;GO:0038024//cargo receptor activity;GO:0001637//G-protein coupled chemoattractant receptor activity;GO:0038023//signaling receptor activity;GO:0008528//G-protein coupled peptide receptor activity;GO:0060089//molecular transducer activity;GO:0004871//signal t…	GO:0007154//cell communication;GO:0007166//cell surface receptor signaling pathway;GO:0044699//single-organism process;GO:0065007//biological regulation;GO:0050794//regulation of cellular process;GO:0009987//cellular process;GO:0023052//signaling;GO:0044700//single organism signaling;GO:0042221//response to chemical;GO:0050789//regulation of biological process;GO:0007165//signal transduction;GO:0…
Unigene0060359	-1.33188	0.00136298	0.0477903	--	-	-	-	-
Unigene0060369	-3.10742	2.41e-19	5.27e-16	PREDICTED: otolith matrix protein 1 [Sinocyclocheilus grahami]	-	-	-	GO:0044767//single-organism developmental process;GO:0044699//single-organism process;GO:0032502//developmental process
Unigene0060480	-3.01798	0.000583583	0.0264088	--	-	-	-	-
Unigene0060493	3.99238	0.000163056	0.0109161	PREDICTED: ventral anterior homeobox 2-like [Sinocyclocheilus rhinocerous]	-	GO:0043226//organelle;GO:0005623//cell;GO:0043227//membrane-bounded organelle;GO:0044424//intracellular part;GO:0043231//intracellular membrane-bounded organelle;GO:0005622//intracellular;GO:0044464//cell part;GO:0043229//intracellular organelle	GO:0003676//nucleic acid binding;GO:0005488//binding;GO:0097159//organic cyclic compound binding;GO:0003677//DNA binding;GO:1901363//heterocyclic compound binding	GO:0009987//cellular process;GO:0048729//tissue morphogenesis;GO:0048585//negative regulation of response to stimulus;GO:0019222//regulation of metabolic process;GO:0050767//regulation of neurogenesis;GO:0071704//organic substance metabolic process;GO:1902531//regulation of intracellular signal transduction;GO:0009888//tissue development;GO:1902532//negative regulation of intracellular signal tra…
Unigene0060552	2.48168	0.000359148	0.0192302	solute carrier family 25 member 48 [Danio rerio]	-	GO:0043229//intracellular organelle;GO:0005622//intracellular;GO:0043226//organelle;GO:0031224//intrinsic component of membrane;GO:0005623//cell;GO:0044424//intracellular part;GO:0043231//intracellular membrane-bounded organelle;GO:0044464//cell part;GO:0016020//membrane;GO:0044425//membrane part;GO:0043227//membrane-bounded organelle	-	GO:0009987//cellular process;GO:0044763//single-organism cellular process;GO:0051179//localization;GO:0051234//establishment of localization;GO:0044699//single-organism process
Unigene0060554	1.10176	4.82e-07	9.97e-05	PREDICTED: solute carrier family 25 member 48 [Sinocyclocheilus anshuiensis]	-	GO:0043226//organelle;GO:0016020//membrane;GO:0044424//intracellular part;GO:0043227//membrane-bounded organelle;GO:0043229//intracellular organelle;GO:0005622//intracellular;GO:0005623//cell;GO:0044425//membrane part;GO:0043231//intracellular membrane-bounded organelle;GO:0031224//intrinsic component of membrane;GO:0044464//cell part	-	GO:0044699//single-organism process;GO:0044763//single-organism cellular process;GO:0051179//localization;GO:0051234//establishment of localization;GO:0009987//cellular process
Unigene0060563	1.05977	5.25e-08	1.52e-05	PREDICTED: lecithin retinol acyltransferase-like [Sinocyclocheilus rhinocerous]	ko00830//Retinol metabolism//Metabolism of cofactors and vitamins//Metabolism	-	GO:0016740//transferase activity;GO:0016747//transferase activity, transferring acyl groups other than amino-acyl groups;GO:0016746//transferase activity, transferring acyl groups;GO:0003824//catalytic activity;GO:0008374//O-acyltransferase activity	GO:0071704//organic substance metabolic process;GO:0044763//single-organism cellular process;GO:0044237//cellular metabolic process;GO:0006720//isoprenoid metabolic process;GO:0009987//cellular process;GO:0044710//single-organism metabolic process;GO:0006721//terpenoid metabolic process;GO:0016101//diterpenoid metabolic process;GO:0008152//metabolic process;GO:0044255//cellular lipid metabolic pr…
Unigene0060567	2.54893	0.000523343	0.0245529	PREDICTED: sterile alpha motif domain-containing protein 10-like [Sinocyclocheilus rhinocerous]	-	-	-	-
Unigene0060600	1.55828	2.09e-12	1.59e-09	PREDICTED: angiopoietin-related protein 7-like [Sinocyclocheilus grahami]	-	-	-	-
Unigene0060646	1.38846	3.41e-05	0.00330408	PREDICTED: adipocyte plasma membrane-associated protein-like [Sinocyclocheilus grahami]	-	-	GO:0016829//lyase activity;GO:0016840//carbon-nitrogen lyase activity;GO:0016843//amine-lyase activity;GO:0003824//catalytic activity	GO:0008152//metabolic process
Unigene0060693	1.59251	0.000195742	0.0124331	PREDICTED: C3a anaphylatoxin chemotactic receptor-like [Sinocyclocheilus anshuiensis]	-	-	-	-
Unigene0060720	-2.10192	6.99e-05	0.00568796	PREDICTED: gypsy retrotransposon integrase-like protein 1 [Danio rerio]	-	-	GO:0043169//cation binding;GO:0097159//organic cyclic compound binding;GO:0046872//metal ion binding;GO:0043167//ion binding;GO:0005488//binding	GO:0006259//DNA metabolic process;GO:0071704//organic substance metabolic process;GO:1901360//organic cyclic compound metabolic process;GO:0006807//nitrogen compound metabolic process;GO:0046483//heterocycle metabolic process;GO:0006139//nucleobase-containing compound metabolic process;GO:0044237//cellular metabolic process;GO:0008152//metabolic process;GO:0044238//primary metabolic process;GO:00…
Unigene0060804	1.88297	1.04e-09	4.46e-07	PREDICTED: mitochondrial uncoupling protein 2-like [Sinocyclocheilus anshuiensis]	-	GO:0031224//intrinsic component of membrane;GO:0043226//organelle;GO:0043227//membrane-bounded organelle;GO:0031090//organelle membrane;GO:0044422//organelle part;GO:0016020//membrane;GO:0044425//membrane part	-	GO:0033993//response to lipid;GO:0009719//response to endogenous stimulus;GO:0009725//response to hormone;GO:1902582//single-organism intracellular transport;GO:0046907//intracellular transport;GO:0051649//establishment of localization in cell;GO:0014070//response to organic cyclic compound;GO:0048545//response to steroid hormone;GO:0006810//transport;GO:0044765//single-organism transport;GO:0050…
Unigene0060817	2.15139	5.12e-05	0.00448293	PREDICTED: parathyroid hormone 2 receptor-like [Sinocyclocheilus anshuiensis]	ko04080//Neuroactive ligand-receptor interaction//Signaling molecules and interaction//Environmental Information Processing	GO:0044425//membrane part;GO:0031224//intrinsic component of membrane;GO:0016020//membrane	GO:0099600//transmembrane receptor activity;GO:0038023//signaling receptor activity;GO:0004871//signal transducer activity;GO:0060089//molecular transducer activity;GO:0004888//transmembrane signaling receptor activity;GO:0004872//receptor activity	GO:0050794//regulation of cellular process;GO:0044699//single-organism process;GO:0007166//cell surface receptor signaling pathway;GO:0044763//single-organism cellular process;GO:0007165//signal transduction;GO:0050789//regulation of biological process;GO:0050896//response to stimulus;GO:0051716//cellular response to stimulus;GO:0065007//biological regulation;GO:0023052//signaling;GO:0044700//sin…
Unigene0060821	-1.10907	0.000634368	0.0278719	--	-	-	-	-
Unigene0060868	2.10802	7.47e-05	0.00600473	PREDICTED: coiled-coil domain-containing protein 125-like isoform X1 [Sinocyclocheilus anshuiensis]	-	-	-	-
Unigene0060877	-4.17123	0.000290578	0.0165503	--	-	-	-	-
Unigene0060900	1.10419	2.41e-10	1.22e-07	PREDICTED: cathepsin L1-like [Sinocyclocheilus rhinocerous]	ko04145//Phagosome//Transport and catabolism//Cellular Processes;ko04142//Lysosome//Transport and catabolism//Cellular Processes	-	GO:0016787//hydrolase activity;GO:0003824//catalytic activity;GO:0070011//peptidase activity, acting on L-amino acid peptides;GO:0008233//peptidase activity	GO:0044238//primary metabolic process;GO:0008152//metabolic process;GO:0019538//protein metabolic process;GO:0071704//organic substance metabolic process;GO:0043170//macromolecule metabolic process
Unigene0060913	-2.44785	0.00055541	0.0255215	PREDICTED: interleukin-12 receptor subunit beta-2-like isoform X4 [Sinocyclocheilus anshuiensis]	ko04060//Cytokine-cytokine receptor interaction//Signaling molecules and interaction//Environmental Information Processing;ko04630//Jak-STAT signaling pathway//Signal transduction//Environmental Information Processing	-	-	-
Unigene0060963	1.36945	0.000164486	0.0109668	PREDICTED: heat shock protein HSP 90-alpha 1 isoform X1 [Sinocyclocheilus grahami]	ko04141//Protein processing in endoplasmic reticulum//Folding, sorting and degradation//Genetic Information Processing;ko04914//Progesterone-mediated oocyte maturation//Endocrine system//Organismal Systems;ko04621//NOD-like receptor signaling pathway//Immune system//Organismal Systems	GO:0043228//non-membrane-bounded organelle;GO:0030016//myofibril;GO:0031988//membrane-bounded vesicle;GO:0044449//contractile fiber part;GO:0005623//cell;GO:0030017//sarcomere;GO:0044444//cytoplasmic part;GO:0043231//intracellular membrane-bounded organelle;GO:0005737//cytoplasm;GO:0048770//pigment granule;GO:0031674//I band;GO:0043229//intracellular organelle;GO:0044422//organelle part;GO:004329…	GO:0032550//purine ribonucleoside binding;GO:0032549//ribonucleoside binding;GO:0036094//small molecule binding;GO:0005515//protein binding;GO:0097367//carbohydrate derivative binding;GO:1901363//heterocyclic compound binding;GO:0097159//organic cyclic compound binding;GO:0001882//nucleoside binding;GO:0005488//binding;GO:0030234//enzyme regulator activity;GO:0098772//molecular function regulator…	GO:0032501//multicellular organismal process;GO:0010927//cellular component assembly involved in morphogenesis;GO:0031326//regulation of cellular biosynthetic process;GO:0031032//actomyosin structure organization;GO:0031323//regulation of cellular metabolic process;GO:0006996//organelle organization;GO:0071704//organic substance metabolic process;GO:0009987//cellular process;GO:0042692//muscle ce…
Unigene0060977	1.09442	0.000685856	0.029482	PREDICTED: fibroblast growth factor receptor-like 1 isoform X2 [Sinocyclocheilus rhinocerous]	-	GO:0031224//intrinsic component of membrane;GO:0044425//membrane part;GO:0016020//membrane	GO:0005488//binding	GO:0001667//ameboidal-type cell migration;GO:0032502//developmental process;GO:0044767//single-organism developmental process;GO:0009653//anatomical structure morphogenesis;GO:0044699//single-organism process;GO:0009887//organ morphogenesis;GO:0048513//animal organ development;GO:0048870//cell motility;GO:0048731//system development;GO:0044763//single-organism cellular process;GO:0006928//movemen…
Unigene0060984	1.01338	0.000741584	0.0312389	PREDICTED: zinc-binding protein A33-like isoform X1 [Sinocyclocheilus anshuiensis]	-	-	-	-
Unigene0060989	3.19128	6.2e-08	1.74e-05	PREDICTED: epidermal retinol dehydrogenase 2-like [Sinocyclocheilus grahami]	ko00830//Retinol metabolism//Metabolism of cofactors and vitamins//Metabolism	-	GO:0003824//catalytic activity	GO:0044710//single-organism metabolic process;GO:0008152//metabolic process;GO:0044699//single-organism process
Unigene0061026	1.47324	0.000414963	0.0210622	PREDICTED: lymphoid-restricted membrane protein isoform X7 [Sinocyclocheilus anshuiensis]	-	GO:0043232//intracellular non-membrane-bounded organelle;GO:0005819//spindle;GO:0043226//organelle;GO:0015630//microtubule cytoskeleton;GO:0005856//cytoskeleton;GO:0031090//organelle membrane;GO:0043231//intracellular membrane-bounded organelle;GO:0044430//cytoskeletal part;GO:0044464//cell part;GO:0044424//intracellular part;GO:0043227//membrane-bounded organelle;GO:0000922//spindle pole;GO:0043…	-	GO:0051641//cellular localization;GO:0051179//localization;GO:0015931//nucleobase-containing compound transport;GO:0000226//microtubule cytoskeleton organization;GO:0051234//establishment of localization;GO:0000741//karyogamy;GO:0051640//organelle localization;GO:0048522//positive regulation of cellular process;GO:0007010//cytoskeleton organization;GO:0006810//transport;GO:0050658//RNA transport;…
Unigene0061031	2.00307	1.09e-07	2.8e-05	--	-	-	-	-
Unigene0061134	1.01542	1.14e-05	0.00141557	PREDICTED: bifunctional methylenetetrahydrofolate dehydrogenase/cyclohydrolase, mitochondrial-like [Sinocyclocheilus rhinocerous]	ko00670//One carbon pool by folate//Metabolism of cofactors and vitamins//Metabolism	-	-	-
Unigene0061154	1.26415	0.000205944	0.0128564	PREDICTED: thrombopoietin receptor [Sinocyclocheilus anshuiensis]	ko04060//Cytokine-cytokine receptor interaction//Signaling molecules and interaction//Environmental Information Processing;ko04630//Jak-STAT signaling pathway//Signal transduction//Environmental Information Processing	-	-	-
Unigene0061255	1.22547	1.68e-07	4.04e-05	PREDICTED: kelch-like ECH-associated protein 1 [Sinocyclocheilus anshuiensis]	ko04120//Ubiquitin mediated proteolysis//Folding, sorting and degradation//Genetic Information Processing	-	-	GO:0050896//response to stimulus;GO:0051716//cellular response to stimulus;GO:0009719//response to endogenous stimulus;GO:0010033//response to organic substance;GO:0009725//response to hormone;GO:0071310//cellular response to organic substance;GO:0071495//cellular response to endogenous stimulus;GO:0009987//cellular process;GO:0070887//cellular response to chemical stimulus;GO:0009410//response t…
Unigene0061288	1.27905	7.28e-05	0.00587783	PREDICTED: endochitinase A1-like isoform X2 [Sinocyclocheilus rhinocerous]	-	-	-	-
Unigene0061302	4.75723	1.96e-13	1.86e-10	--	-	-	-	-
Unigene0061479	1.0202	4.24e-06	0.000633029	PREDICTED: proline-rich protein 36-like, partial [Sinocyclocheilus anshuiensis]	ko04510//Focal adhesion//Cellular commiunity//Cellular Processes;ko04810//Regulation of actin cytoskeleton//Cell motility//Cellular Processes;ko04370//VEGF signaling pathway//Signal transduction//Environmental Information Processing	-	-	-
Unigene0061494	-1.92307	0.000537305	0.0249785	--	-	-	-	-
Unigene0061523	1.17442	6.29e-06	0.00088112	PREDICTED: cornifelin-like [Sinocyclocheilus grahami]	-	-	-	-
Unigene0061553	1.22875	5.22e-07	0.000106011	PREDICTED: gamma-butyrobetaine dioxygenase-like [Sinocyclocheilus grahami]	ko00310//Lysine degradation//Amino acid metabolism//Metabolism	-	GO:0043167//ion binding;GO:0003824//catalytic activity;GO:0046914//transition metal ion binding;GO:0016491//oxidoreductase activity;GO:0005488//binding;GO:0016705//oxidoreductase activity, acting on paired donors, with incorporation or reduction of molecular oxygen;GO:0046872//metal ion binding;GO:0043169//cation binding	GO:0006578//amino-acid betaine biosynthetic process;GO:0044699//single-organism process;GO:0044249//cellular biosynthetic process;GO:0034641//cellular nitrogen compound metabolic process;GO:0006577//amino-acid betaine metabolic process;GO:0044237//cellular metabolic process;GO:0071704//organic substance metabolic process;GO:1901564//organonitrogen compound metabolic process;GO:0044271//cellular n…
Unigene0061562	1.14132	3.68e-06	0.00056113	PREDICTED: egl nine homolog 1-like isoform X1 [Sinocyclocheilus rhinocerous]	-	-	-	-
Unigene0061658	1.24254	5.33e-10	2.43e-07	PREDICTED: keratin, type I cytoskeletal 18-like [Sinocyclocheilus anshuiensis]	-	GO:0043234//protein complex;GO:0032991//macromolecular complex	-	-
Unigene0061734	-2.25668	3.72e-06	0.000566089	PREDICTED: C-C motif chemokine 13-like [Sinocyclocheilus rhinocerous]	ko04060//Cytokine-cytokine receptor interaction//Signaling molecules and interaction//Environmental Information Processing	GO:0044421//extracellular region part;GO:0005576//extracellular region	GO:0005515//protein binding;GO:0005125//cytokine activity;GO:0005488//binding;GO:0005102//receptor binding	GO:0050896//response to stimulus;GO:0002376//immune system process;GO:0042221//response to chemical
Unigene0061896	-1.53019	0.000357725	0.019202	membrane-bound immunoglobulin heavy chain IgD [Megalobrama amblycephala]	-	-	-	-
Unigene0061913	-1.02781	0.000271815	0.0157492	--	-	-	-	-
Unigene0061915	3.00233	2.9e-05	0.00292982	kisspeptin 2 [Catla catla]	-	-	-	-
Unigene0061936	-2.89386	0.000183527	0.0118644	--	-	-	-	-
Unigene0061937	-1.32308	0.000989441	0.0383508	PREDICTED: liprin-alpha-3-like isoform X2 [Sinocyclocheilus grahami]	-	-	-	-
Unigene0061938	-2.08765	0.00100968	0.038757	--	-	-	-	-
Unigene0061945	3.22715	6.2e-05	0.00516327	retinol-binding protein [Clarias batrachus]	-	GO:0044424//intracellular part;GO:0005622//intracellular;GO:0044444//cytoplasmic part;GO:0005623//cell;GO:0044464//cell part;GO:0044421//extracellular region part;GO:0005737//cytoplasm;GO:0005576//extracellular region	GO:0008289//lipid binding;GO:0019840//isoprenoid binding;GO:0005488//binding	GO:0001101//response to acid chemical;GO:0050896//response to stimulus;GO:0051179//localization;GO:0042221//response to chemical;GO:0051234//establishment of localization
Unigene0061953	-3.42206	3.24e-17	5.42e-14	PREDICTED: nuclear receptor subfamily 4 group A member 1-like [Sinocyclocheilus anshuiensis]	ko04010//MAPK signaling pathway//Signal transduction//Environmental Information Processing	GO:0043226//organelle;GO:0043231//intracellular membrane-bounded organelle;GO:0043229//intracellular organelle;GO:0005623//cell;GO:0044424//intracellular part;GO:0005622//intracellular;GO:0043227//membrane-bounded organelle;GO:0044464//cell part	GO:0046914//transition metal ion binding;GO:0004871//signal transducer activity;GO:0003677//DNA binding;GO:0003700//transcription factor activity, sequence-specific DNA binding;GO:0038023//signaling receptor activity;GO:0001071//nucleic acid binding transcription factor activity;GO:0097159//organic cyclic compound binding;GO:0046872//metal ion binding;GO:0000981//RNA polymerase II transcription f…	GO:0010468//regulation of gene expression;GO:1901576//organic substance biosynthetic process;GO:0009058//biosynthetic process;GO:0009987//cellular process;GO:0044260//cellular macromolecule metabolic process;GO:0034645//cellular macromolecule biosynthetic process;GO:0060255//regulation of macromolecule metabolic process;GO:0044249//cellular biosynthetic process;GO:0071704//organic substance metab…
Unigene0062036	1.11366	1.48e-07	3.63e-05	PREDICTED: tumor protein p53-inducible nuclear protein 2-like [Sinocyclocheilus anshuiensis]	-	-	-	-
Unigene0062057	1.18809	3.44e-06	0.000532226	PREDICTED: mitogen-activated protein kinase 12-like [Sinocyclocheilus grahami]	ko04010//MAPK signaling pathway//Signal transduction//Environmental Information Processing;ko04261//Adrenergic signaling in cardiomyocytes//Circulatory system//Organismal Systems;ko04068//FoxO signaling pathway//Signal transduction//Environmental Information Processing;ko04912//GnRH signaling pathway//Endocrine system//Organismal Systems;ko04114//Oocyte meiosis//Cell growth and death//Cellular Pr…	-	GO:0097367//carbohydrate derivative binding;GO:0032549//ribonucleoside binding;GO:0005488//binding;GO:0004674//protein serine/threonine kinase activity;GO:0005057//receptor signaling protein activity;GO:0036094//small molecule binding;GO:1901363//heterocyclic compound binding;GO:0016740//transferase activity;GO:0016301//kinase activity;GO:0001883//purine nucleoside binding;GO:0003824//catalytic a…	GO:0035556//intracellular signal transduction;GO:0007154//cell communication;GO:0044699//single-organism process;GO:0044763//single-organism cellular process;GO:0036211//protein modification process;GO:0050794//regulation of cellular process;GO:0065007//biological regulation;GO:0009987//cellular process;GO:0050789//regulation of biological process;GO:0071704//organic substance metabolic process;G…
Unigene0062118	1.09037	8.68e-05	0.00674681	PREDICTED: macrophage-stimulating protein receptor-like [Sinocyclocheilus grahami]	-	GO:0016020//membrane;GO:0044425//membrane part;GO:0031224//intrinsic component of membrane	GO:0032549//ribonucleoside binding;GO:0060089//molecular transducer activity;GO:0016772//transferase activity, transferring phosphorus-containing groups;GO:0003824//catalytic activity;GO:0016301//kinase activity;GO:0001882//nucleoside binding;GO:1901363//heterocyclic compound binding;GO:0097159//organic cyclic compound binding;GO:0005488//binding;GO:0097367//carbohydrate derivative binding;GO:003…	GO:0048856//anatomical structure development;GO:0036211//protein modification process;GO:0032501//multicellular organismal process;GO:0023052//signaling;GO:0043412//macromolecule modification;GO:0044707//single-multicellular organism process;GO:0044763//single-organism cellular process;GO:0032502//developmental process;GO:0009987//cellular process;GO:0044237//cellular metabolic process;GO:0071704…
Unigene0062349	-1.67041	7.5e-06	0.00102011	--	-	-	-	-
Unigene0062392	1.27274	0.00119782	0.0436806	PREDICTED: ras and Rab interactor 2-like [Sinocyclocheilus anshuiensis]	-	-	-	-
Unigene0062397	2.50321	1.63e-19	3.81e-16	PREDICTED: forkhead box protein D2-like [Sinocyclocheilus grahami]	-	-	-	-
Unigene0062411	11.1802	0.00088916	0.0355032	--	-	-	-	-
Unigene0062413	1.05651	0.000143878	0.00984731	PREDICTED: integrin beta-3 [Sinocyclocheilus grahami]	ko04510//Focal adhesion//Cellular commiunity//Cellular Processes;ko04810//Regulation of actin cytoskeleton//Cell motility//Cellular Processes;ko04145//Phagosome//Transport and catabolism//Cellular Processes;ko04512//ECM-receptor interaction//Signaling molecules and interaction//Environmental Information Processing	GO:0071944//cell periphery;GO:0016021//integral component of membrane;GO:0016020//membrane;GO:0005886//plasma membrane;GO:0044459//plasma membrane part;GO:0031226//intrinsic component of plasma membrane;GO:0044464//cell part;GO:0031224//intrinsic component of membrane;GO:0005623//cell;GO:0005887//integral component of plasma membrane;GO:0044425//membrane part	GO:0060089//molecular transducer activity	GO:0072359//circulatory system development;GO:0050878//regulation of body fluid levels;GO:0065007//biological regulation;GO:0050896//response to stimulus;GO:0007596//blood coagulation;GO:0034329//cell junction assembly;GO:0044085//cellular component biogenesis;GO:0048646//anatomical structure formation involved in morphogenesis;GO:0040011//locomotion;GO:0007599//hemostasis;GO:0022610//biological …
Unigene0062501	1.04825	0.00018886	0.0121058	PREDICTED: secreted frizzled-related protein 3 [Sinocyclocheilus rhinocerous]	-	-	-	GO:0032501//multicellular organismal process;GO:0007165//signal transduction;GO:0050789//regulation of biological process;GO:0050794//regulation of cellular process;GO:0007154//cell communication;GO:0065007//biological regulation;GO:0044763//single-organism cellular process;GO:0051716//cellular response to stimulus;GO:0009987//cellular process;GO:0044700//single organism signaling;GO:0044699//sin…
Unigene0062553	4.34273	5.2e-06	0.00075428	--	-	-	-	-
Unigene0062568	-1.68505	0.00142381	0.0492589	novel immune-type receptor 2a precursor [Danio rerio]	-	-	-	-
Unigene0062571	1.91014	0.00135168	0.0475299	PREDICTED: cytosolic carboxypeptidase 4-like isoform X1 [Sinocyclocheilus anshuiensis]	-	-	-	-
Unigene0062579	3.19178	5.95e-09	2.18e-06	--	-	-	-	-
Unigene0062580	3.36226	1.98e-13	1.86e-10	PREDICTED: heme oxygenase-like isoform X3 [Sinocyclocheilus anshuiensis]	ko00860//Porphyrin and chlorophyll metabolism//Metabolism of cofactors and vitamins//Metabolism	-	GO:0016705//oxidoreductase activity, acting on paired donors, with incorporation or reduction of molecular oxygen;GO:0043169//cation binding;GO:0016788//hydrolase activity, acting on ester bonds;GO:0004620//phospholipase activity;GO:0003824//catalytic activity;GO:0043167//ion binding;GO:0005488//binding;GO:0016298//lipase activity;GO:0016787//hydrolase activity;GO:0016491//oxidoreductase activity	GO:0044710//single-organism metabolic process;GO:0044699//single-organism process;GO:0008152//metabolic process;GO:0055114//oxidation-reduction process
Unigene0062657	-1.0851	3.21e-07	7.06e-05	PREDICTED: cbp/p300-interacting transactivator 3-like [Sinocyclocheilus anshuiensis]	-	GO:0044464//cell part;GO:0043231//intracellular membrane-bounded organelle;GO:0043229//intracellular organelle;GO:0044424//intracellular part;GO:0005622//intracellular;GO:0043227//membrane-bounded organelle;GO:0005623//cell;GO:0043226//organelle	-	GO:0010468//regulation of gene expression;GO:0065007//biological regulation;GO:0060255//regulation of macromolecule metabolic process;GO:0050789//regulation of biological process;GO:0019222//regulation of metabolic process
Unigene0062682	1.07274	1.21e-05	0.00149098	PREDICTED: cAMP-regulated D2 protein-like [Sinocyclocheilus anshuiensis]	-	-	GO:0052689//carboxylic ester hydrolase activity;GO:0003824//catalytic activity;GO:0016788//hydrolase activity, acting on ester bonds;GO:0016787//hydrolase activity	-
Unigene0062713	1.05183	0.000795568	0.0327413	PREDICTED: FK506-binding protein 5-like isoform X2 [Sinocyclocheilus anshuiensis]	-	-	-	-
Unigene0062765	-1.15865	2.25e-06	0.000371903	--	-	-	-	-
Unigene0062782	-1.13804	0.00113379	0.0420173	PREDICTED: uncharacterized protein LOC107751984 isoform X3 [Sinocyclocheilus rhinocerous]	-	-	-	-
Unigene0062786	2.88549	6.6e-14	6.81e-11	PREDICTED: lysozyme g [Sinocyclocheilus rhinocerous]	-	-	GO:0016787//hydrolase activity;GO:0003824//catalytic activity;GO:0004553//hydrolase activity, hydrolyzing O-glycosyl compounds;GO:0016798//hydrolase activity, acting on glycosyl bonds	GO:0051707//response to other organism;GO:1901135//carbohydrate derivative metabolic process;GO:0071704//organic substance metabolic process;GO:0008152//metabolic process;GO:0050896//response to stimulus;GO:0030203//glycosaminoglycan metabolic process;GO:0044260//cellular macromolecule metabolic process;GO:0071554//cell wall organization or biogenesis;GO:0009617//response to bacterium;GO:0009987/…
Unigene0062817	1.95742	1.01e-12	8.22e-10	PREDICTED: carboxypeptidase inhibitor SmCI-like [Sinocyclocheilus rhinocerous]	-	-	GO:0061135//endopeptidase regulator activity;GO:0004857//enzyme inhibitor activity;GO:0004866//endopeptidase inhibitor activity;GO:0030414//peptidase inhibitor activity;GO:0030234//enzyme regulator activity;GO:0098772//molecular function regulator;GO:0061134//peptidase regulator activity	GO:0032269//negative regulation of cellular protein metabolic process;GO:0010605//negative regulation of macromolecule metabolic process;GO:0032501//multicellular organismal process;GO:0050794//regulation of cellular process;GO:0048523//negative regulation of cellular process;GO:0043086//negative regulation of catalytic activity;GO:0032268//regulation of cellular protein metabolic process;GO:0019…
Unigene0062869	1.34648	0.00013381	0.00937972	PREDICTED: thrombospondin type-1 domain-containing protein 7B-like [Sinocyclocheilus rhinocerous]	-	-	-	-
Unigene0062973	-1.01778	0.000565749	0.0258526	--	-	-	-	-
Unigene0063101	1.53962	0.0012298	0.0444989	PREDICTED: PDZ domain-containing protein GIPC3-like [Sinocyclocheilus grahami]	-	-	-	-
Unigene0063111	1.08567	2.06e-05	0.00225599	--	-	-	-	-
Unigene0063112	1.33585	8.05e-07	0.000152357	PREDICTED: cytochrome P450 27C1-like isoform X1 [Sinocyclocheilus rhinocerous]	ko03320//PPAR signaling pathway//Endocrine system//Organismal Systems;ko00120//Primary bile acid biosynthesis//Lipid metabolism//Metabolism	-	GO:1901363//heterocyclic compound binding;GO:0046906//tetrapyrrole binding;GO:0046914//transition metal ion binding;GO:0003824//catalytic activity;GO:0046872//metal ion binding;GO:0097159//organic cyclic compound binding;GO:0043167//ion binding;GO:0005488//binding;GO:0016491//oxidoreductase activity;GO:0043169//cation binding	GO:0008152//metabolic process;GO:0044699//single-organism process;GO:0044710//single-organism metabolic process
Unigene0063192	-2.21405	0.000271297	0.0157326	--	-	-	-	-
Unigene0063197	-1.70518	8.75e-18	1.56e-14	PREDICTED: dnaJ homolog subfamily B member 5-like [Sinocyclocheilus rhinocerous]	-	-	GO:0005515//protein binding;GO:0005488//binding	GO:0019538//protein metabolic process;GO:0008152//metabolic process;GO:0044237//cellular metabolic process;GO:0043170//macromolecule metabolic process;GO:0009987//cellular process;GO:0044238//primary metabolic process;GO:0071704//organic substance metabolic process;GO:0044260//cellular macromolecule metabolic process;GO:0044267//cellular protein metabolic process
Unigene0063302	-1.98317	0.000552031	0.0254316	PREDICTED: multidrug resistance-associated protein 1-like [Sinocyclocheilus grahami]	-	GO:0044425//membrane part;GO:0031224//intrinsic component of membrane;GO:0016020//membrane	GO:0016462//pyrophosphatase activity;GO:0001882//nucleoside binding;GO:1901363//heterocyclic compound binding;GO:0036094//small molecule binding;GO:0015399//primary active transmembrane transporter activity;GO:0005215//transporter activity;GO:0001883//purine nucleoside binding;GO:0005488//binding;GO:0016787//hydrolase activity;GO:0016818//hydrolase activity, acting on acid anhydrides, in phosphor…	GO:0044699//single-organism process;GO:0051179//localization;GO:0044763//single-organism cellular process;GO:0009987//cellular process;GO:0051234//establishment of localization
Unigene0063304	1.56954	6.85e-07	0.000133559	--	-	-	-	-
Unigene0063365	-3.20651	0.0012749	0.0455772	--	-	-	-	-
Unigene0063377	-1.45626	0.000695925	0.0297237	lambda-recombinase-like protein, partial [Tetraodon nigroviridis]	-	-	-	-
Unigene0063425	-1.44591	0.000396724	0.0203873	PREDICTED: mitofusin-1-like [Danio rerio]	-	-	-	-
Unigene0063459	1.37972	6.15e-07	0.000122073	PREDICTED: mitochondrial uncoupling protein 2 [Sinocyclocheilus rhinocerous]	-	GO:0043226//organelle;GO:0044424//intracellular part;GO:0044422//organelle part;GO:0043231//intracellular membrane-bounded organelle;GO:0043227//membrane-bounded organelle;GO:0031224//intrinsic component of membrane;GO:0044446//intracellular organelle part;GO:0044425//membrane part;GO:0031967//organelle envelope;GO:0016020//membrane;GO:0031090//organelle membrane;GO:0044464//cell part;GO:0031975/…	-	GO:0051649//establishment of localization in cell;GO:0051179//localization;GO:1902578//single-organism localization;GO:0046907//intracellular transport;GO:0044699//single-organism process;GO:0006810//transport;GO:1902582//single-organism intracellular transport;GO:0051234//establishment of localization;GO:0051641//cellular localization;GO:0044765//single-organism transport
Unigene0063460	1.6963	1.77e-07	4.21e-05	PREDICTED: mitochondrial uncoupling protein 2-like [Sinocyclocheilus rhinocerous]	-	GO:0005623//cell;GO:0044424//intracellular part;GO:0043226//organelle;GO:0043227//membrane-bounded organelle;GO:0016020//membrane;GO:0019866//organelle inner membrane;GO:0031090//organelle membrane;GO:0031967//organelle envelope;GO:0043229//intracellular organelle;GO:0031224//intrinsic component of membrane;GO:0005622//intracellular;GO:0044446//intracellular organelle part;GO:0031975//envelope;GO…	-	GO:0051649//establishment of localization in cell;GO:0051641//cellular localization;GO:0006810//transport;GO:0044765//single-organism transport;GO:0051234//establishment of localization;GO:1902578//single-organism localization;GO:0051179//localization;GO:0046907//intracellular transport;GO:0044699//single-organism process;GO:1902582//single-organism intracellular transport
Unigene0063465	-1.49005	0.000130232	0.00914683	PREDICTED: protein HEG homolog 1-like [Sinocyclocheilus anshuiensis]	-	-	-	-
Unigene0063484	-1.19722	0.00144178	0.0497046	--	-	-	-	-
Unigene0063578	-1.52524	0.000147277	0.0100288	--	-	-	-	-
Unigene0063763	-1.04918	2.02e-07	4.68e-05	--	-	-	-	-
Unigene0063784	-2.66914	1.14e-10	6.23e-08	--	-	-	-	-
Unigene0063886	1.58695	0.000673498	0.0291023	PREDICTED: synapse differentiation-inducing gene protein 1-like [Sinocyclocheilus grahami]	-	-	-	-
Unigene0063942	-1.10032	1.48e-05	0.00173971	--	-	-	-	-
Unigene0063952	1.3074	6.34e-08	1.77e-05	PREDICTED: frizzled-7-A-like [Sinocyclocheilus grahami]	ko04310//Wnt signaling pathway//Signal transduction//Environmental Information Processing;ko04916//Melanogenesis//Endocrine system//Organismal Systems	-	-	-
Unigene0063955	1.21507	0.00130585	0.0463286	--	-	-	-	-
Unigene0063961	9.32957	0.000611233	0.0272009	--	-	-	-	-
Unigene0064008	2.82649	7.96e-06	0.00107298	Zgc:194021 protein, partial [Danio rerio]	-	-	-	-
Unigene0064054	-1.46353	0.000411213	0.0209114	PREDICTED: protein SFI1 homolog [Clupea harengus]	-	-	-	-
Unigene0064099	2.7927	5.38e-05	0.0046623	PREDICTED: neuropilin and tolloid-like protein 1 [Takifugu rubripes]	-	-	-	-
Unigene0064105	-1.28067	6.5e-05	0.00536411	--	-	-	-	-
Unigene0064112	-1.7947	0.0014324	0.0494496	--	-	-	-	-
Unigene0064119	3.51241	0.000240322	0.0144394	PREDICTED: kelch-like protein 35 [Sinocyclocheilus anshuiensis]	-	-	-	-
Unigene0064139	-9.51872	1.01e-05	0.00129667	PREDICTED: mucin-5AC-like isoform X3 [Sinocyclocheilus grahami]	-	-	-	-
Unigene0064142	1.28167	0.000593451	0.0266976	PREDICTED: LOW QUALITY PROTEIN: ATP-binding cassette sub-family D member 3 [Sinocyclocheilus anshuiensis]	-	-	-	-
Unigene0064381	1.12685	9.15e-06	0.00120022	PREDICTED: transforming growth factor-beta-induced protein ig-h3 [Sinocyclocheilus grahami]	-	-	-	-
Unigene0064418	-1.18068	3.24e-05	0.00317167	--	-	-	-	-
Unigene0064419	2.4718	1.02e-07	2.64e-05	PREDICTED: sodium- and chloride-dependent GABA transporter 2-like [Sinocyclocheilus grahami]	-	GO:0044425//membrane part;GO:0016020//membrane;GO:0031224//intrinsic component of membrane	GO:0015291//secondary active transmembrane transporter activity;GO:0005326//neurotransmitter transporter activity;GO:0005215//transporter activity;GO:0022857//transmembrane transporter activity;GO:0022804//active transmembrane transporter activity	GO:0009987//cellular process;GO:0044699//single-organism process;GO:0051179//localization;GO:1902578//single-organism localization;GO:0006810//transport;GO:0051234//establishment of localization;GO:0044763//single-organism cellular process;GO:0044765//single-organism transport
Unigene0064422	-1.42942	0.00115373	0.0425212	--	-	-	-	-
Unigene0064464	1.44226	0.00137774	0.0481777	--	-	-	-	-
Unigene0064482	1.11701	0.000474714	0.0228314	PREDICTED: polycomb group RING finger protein 6-like isoform X1 [Sinocyclocheilus grahami]	-	-	GO:0046914//transition metal ion binding;GO:0043169//cation binding;GO:0046872//metal ion binding;GO:0005488//binding;GO:0043167//ion binding	-
Unigene0064550	3.19358	2.05e-09	8.23e-07	PREDICTED: CD109 antigen-like [Sinocyclocheilus anshuiensis]	-	GO:0005576//extracellular region	-	-
Unigene0064563	1.18769	2.38e-05	0.00252632	PREDICTED: short stature homeobox protein 2 isoform X1 [Sinocyclocheilus grahami]	-	GO:0043227//membrane-bounded organelle;GO:0043231//intracellular membrane-bounded organelle;GO:0043229//intracellular organelle;GO:0005623//cell;GO:0044464//cell part;GO:0043226//organelle;GO:0005622//intracellular;GO:0044424//intracellular part	GO:1901363//heterocyclic compound binding;GO:0003677//DNA binding;GO:0003676//nucleic acid binding;GO:0097159//organic cyclic compound binding;GO:0005488//binding	GO:0044057//regulation of system process;GO:0019222//regulation of metabolic process;GO:0044699//single-organism process;GO:0044767//single-organism developmental process;GO:1903522//regulation of blood circulation;GO:0050789//regulation of biological process;GO:0060255//regulation of macromolecule metabolic process;GO:0051239//regulation of multicellular organismal process;GO:0010468//regulation…
Unigene0064749	-3.54201	3.09e-06	0.000484682	--	-	-	-	-
Unigene0064878	-1.32937	0.000483612	0.0231238	--	-	-	-	-
Unigene0064918	-1.36008	2.6e-07	5.84e-05	PREDICTED: glycine amidinotransferase, mitochondrial [Sinocyclocheilus grahami]	ko00330//Arginine and proline metabolism//Amino acid metabolism//Metabolism;ko00260//Glycine, serine and threonine metabolism//Amino acid metabolism//Metabolism	GO:0043231//intracellular membrane-bounded organelle;GO:0044424//intracellular part;GO:0043226//organelle;GO:0043229//intracellular organelle;GO:0005623//cell;GO:0044464//cell part;GO:0005622//intracellular;GO:0043227//membrane-bounded organelle	GO:0016769//transferase activity, transferring nitrogenous groups;GO:0003824//catalytic activity;GO:0016787//hydrolase activity;GO:0016741//transferase activity, transferring one-carbon groups;GO:0015067//amidinotransferase activity;GO:0016740//transferase activity;GO:0016810//hydrolase activity, acting on carbon-nitrogen (but not peptide) bonds	GO:0006807//nitrogen compound metabolic process;GO:0006575//cellular modified amino acid metabolic process;GO:1901605//alpha-amino acid metabolic process;GO:0043436//oxoacid metabolic process;GO:0044281//small molecule metabolic process;GO:0006520//cellular amino acid metabolic process;GO:0071704//organic substance metabolic process;GO:0044699//single-organism process;GO:0044710//single-organism …
Unigene0065025	-1.16507	0.000479459	0.0230177	PREDICTED: cyclic AMP-dependent transcription factor ATF-3-like [Sinocyclocheilus rhinocerous]	-	GO:0005623//cell;GO:0044464//cell part;GO:0043226//organelle;GO:0005622//intracellular;GO:0043231//intracellular membrane-bounded organelle;GO:0043229//intracellular organelle;GO:0044424//intracellular part;GO:0043227//membrane-bounded organelle	GO:1901363//heterocyclic compound binding;GO:0003676//nucleic acid binding;GO:0001071//nucleic acid binding transcription factor activity;GO:0097159//organic cyclic compound binding;GO:0005488//binding;GO:0003677//DNA binding	GO:0050794//regulation of cellular process;GO:0060255//regulation of macromolecule metabolic process;GO:2001141//regulation of RNA biosynthetic process;GO:0051252//regulation of RNA metabolic process;GO:0019219//regulation of nucleobase-containing compound metabolic process;GO:0010556//regulation of macromolecule biosynthetic process;GO:0009605//response to external stimulus;GO:0006355//regulatio…
Unigene0065117	-2.3086	0.00023322	0.0140996	PREDICTED: HAUS augmin-like complex subunit 7 [Pundamilia nyererei]	-	-	-	-
Unigene0065121	-1.10011	0.000386091	0.0200328	--	-	-	-	-
Unigene0065128	1.30099	5.3e-05	0.00461027	PREDICTED: monocarboxylate transporter 13-like [Sinocyclocheilus rhinocerous]	-	GO:0016020//membrane;GO:0031224//intrinsic component of membrane;GO:0044425//membrane part	-	GO:0009987//cellular process;GO:0044699//single-organism process;GO:0044763//single-organism cellular process
Unigene0065129	1.43271	8.51e-06	0.00112922	--	-	-	-	-
Unigene0065203	-1.09093	0.000607399	0.0270865	--	-	-	-	-
Unigene0065214	1.14865	3.49e-07	7.57e-05	PREDICTED: serine/threonine-protein kinase 10-like isoform X2 [Sinocyclocheilus anshuiensis]	-	GO:0016020//membrane	GO:0097367//carbohydrate derivative binding;GO:0005488//binding;GO:0004672//protein kinase activity;GO:0036094//small molecule binding;GO:0032550//purine ribonucleoside binding;GO:0001882//nucleoside binding;GO:0016773//phosphotransferase activity, alcohol group as acceptor;GO:0016740//transferase activity;GO:0005515//protein binding;GO:1901363//heterocyclic compound binding;GO:0016301//kinase ac…	GO:0050794//regulation of cellular process;GO:0043170//macromolecule metabolic process;GO:0044237//cellular metabolic process;GO:0002685//regulation of leukocyte migration;GO:0019538//protein metabolic process;GO:0051270//regulation of cellular component movement;GO:0043412//macromolecule modification;GO:0050789//regulation of biological process;GO:0040012//regulation of locomotion;GO:2000145//re…
Unigene0065248	-1.25511	6.35e-05	0.00525591	--	-	-	-	-
Unigene0065351	1.9291	0.00033787	0.0184596	PREDICTED: von Willebrand factor A domain-containing protein 7-like [Sinocyclocheilus grahami]	-	-	-	-
Unigene0065352	1.72588	9.56e-06	0.00123981	PREDICTED: von Willebrand factor A domain-containing protein 7-like [Sinocyclocheilus rhinocerous]	-	-	-	-
Unigene0065367	-1.8102	8.32e-10	3.64e-07	PREDICTED: tumor necrosis factor receptor superfamily member 3-like [Sinocyclocheilus anshuiensis]	ko04060//Cytokine-cytokine receptor interaction//Signaling molecules and interaction//Environmental Information Processing	-	-	-
Unigene0065419	-2.24819	1.92e-15	2.48e-12	PREDICTED: dual specificity protein phosphatase 1-like [Sinocyclocheilus grahami]	ko04010//MAPK signaling pathway//Signal transduction//Environmental Information Processing	-	-	-
Unigene0065450	-1.26041	2.56e-10	1.27e-07	PREDICTED: glutamate receptor-interacting protein 2-like isoform X3 [Sinocyclocheilus rhinocerous]	-	-	-	-
Unigene0065493	-1.83806	0.00103157	0.039399	--	-	-	-	-
Unigene0065514	1.48922	3.74e-05	0.00355001	PREDICTED: melanocortin 5b receptor isoform X1 [Danio rerio]	ko04080//Neuroactive ligand-receptor interaction//Signaling molecules and interaction//Environmental Information Processing	GO:0031224//intrinsic component of membrane;GO:0044425//membrane part;GO:0016020//membrane	GO:0004888//transmembrane signaling receptor activity;GO:0001653//peptide receptor activity;GO:0060089//molecular transducer activity;GO:0004871//signal transducer activity;GO:0008528//G-protein coupled peptide receptor activity;GO:0099600//transmembrane receptor activity;GO:0038023//signaling receptor activity;GO:0004930//G-protein coupled receptor activity;GO:0004872//receptor activity	GO:0044763//single-organism cellular process;GO:0044700//single organism signaling;GO:0044699//single-organism process;GO:0007154//cell communication;GO:0050896//response to stimulus;GO:0007166//cell surface receptor signaling pathway;GO:0007165//signal transduction;GO:0051716//cellular response to stimulus;GO:0023052//signaling;GO:0050794//regulation of cellular process;GO:0065007//biological re…
Unigene0065522	2.64617	0.00111474	0.0415554	PREDICTED: excitatory amino acid transporter 5-like [Sinocyclocheilus anshuiensis]	-	GO:0031224//intrinsic component of membrane;GO:0016020//membrane;GO:0044425//membrane part	GO:0015291//secondary active transmembrane transporter activity;GO:0008514//organic anion transmembrane transporter activity;GO:0005310//dicarboxylic acid transmembrane transporter activity;GO:0008509//anion transmembrane transporter activity;GO:0022857//transmembrane transporter activity;GO:0005215//transporter activity;GO:0005342//organic acid transmembrane transporter activity;GO:0022804//acti…	GO:0006820//anion transport;GO:0071702//organic substance transport;GO:0044699//single-organism process;GO:0044765//single-organism transport;GO:0006811//ion transport;GO:0006810//transport;GO:0015711//organic anion transport;GO:0051234//establishment of localization;GO:1902578//single-organism localization;GO:0015849//organic acid transport;GO:0046942//carboxylic acid transport;GO:0009987//cellu…
Unigene0065641	-1.75236	2.16e-06	0.000356858	PREDICTED: chromosome transmission fidelity protein 18 homolog [Sinocyclocheilus rhinocerous]	-	-	GO:0036094//small molecule binding;GO:0005488//binding	-
Unigene0065642	-1.42538	1.08e-06	0.000196686	PREDICTED: LOW QUALITY PROTEIN: chromosome transmission fidelity protein 18 homolog [Sinocyclocheilus anshuiensis]	-	-	GO:0032549//ribonucleoside binding;GO:0032550//purine ribonucleoside binding;GO:0005488//binding;GO:0001882//nucleoside binding;GO:1901363//heterocyclic compound binding;GO:0036094//small molecule binding;GO:0097367//carbohydrate derivative binding;GO:0001883//purine nucleoside binding;GO:0097159//organic cyclic compound binding	-
Unigene0065683	-4.84334	0.000754446	0.0315822	PREDICTED: ADAMTS-like protein 2 [Danio rerio]	-	GO:0031012//extracellular matrix	GO:0004175//endopeptidase activity;GO:0070011//peptidase activity, acting on L-amino acid peptides;GO:0043167//ion binding;GO:0043169//cation binding;GO:0016787//hydrolase activity;GO:0005488//binding;GO:0046914//transition metal ion binding;GO:0046872//metal ion binding;GO:0003824//catalytic activity;GO:0008233//peptidase activity	GO:0044238//primary metabolic process;GO:0008152//metabolic process;GO:0043170//macromolecule metabolic process;GO:0019538//protein metabolic process;GO:0071704//organic substance metabolic process
Unigene0065685	-1.7759	4.93e-05	0.00437509	PREDICTED: LOW QUALITY PROTEIN: ADAMTS-like protein 2 [Sinocyclocheilus anshuiensis]	-	GO:0031012//extracellular matrix	GO:0070011//peptidase activity, acting on L-amino acid peptides;GO:0008233//peptidase activity;GO:0043169//cation binding;GO:0004175//endopeptidase activity;GO:0003824//catalytic activity;GO:0046914//transition metal ion binding;GO:0005488//binding;GO:0046872//metal ion binding;GO:0016787//hydrolase activity;GO:0043167//ion binding	GO:0071704//organic substance metabolic process;GO:0044238//primary metabolic process;GO:0008152//metabolic process;GO:0043170//macromolecule metabolic process;GO:0019538//protein metabolic process
Unigene0065725	-1.9925	3.15e-14	3.49e-11	PREDICTED: inositol-trisphosphate 3-kinase A-like [Sinocyclocheilus rhinocerous]	ko04020//Calcium signaling pathway//Signal transduction//Environmental Information Processing;ko04070//Phosphatidylinositol signaling system//Signal transduction//Environmental Information Processing;ko00562//Inositol phosphate metabolism//Carbohydrate metabolism//Metabolism	-	GO:0051766//inositol trisphosphate kinase activity;GO:0016772//transferase activity, transferring phosphorus-containing groups;GO:0003824//catalytic activity;GO:0016740//transferase activity;GO:0016773//phosphotransferase activity, alcohol group as acceptor;GO:0016301//kinase activity	GO:0008152//metabolic process;GO:0044237//cellular metabolic process;GO:0009987//cellular process;GO:0006793//phosphorus metabolic process;GO:0006796//phosphate-containing compound metabolic process
Unigene0065737	-1.5241	8.21e-08	2.17e-05	PREDICTED: neuronal PAS domain-containing protein 4-like, partial [Sinocyclocheilus rhinocerous]	-	-	-	-
Unigene0065738	-1.96636	0.000384363	0.0199625	PREDICTED: neuronal PAS domain-containing protein 4-like, partial [Sinocyclocheilus rhinocerous]	-	-	-	-
Unigene0065739	-1.25952	0.000146671	0.0100009	--	-	-	-	-
Unigene0065744	1.53848	5.41e-07	0.000108631	PREDICTED: endothelin-converting enzyme 1-like isoform X1 [Sinocyclocheilus rhinocerous]	-	-	GO:0070011//peptidase activity, acting on L-amino acid peptides;GO:0003824//catalytic activity;GO:0016787//hydrolase activity;GO:0008233//peptidase activity	GO:0006508//proteolysis;GO:0071704//organic substance metabolic process;GO:0043170//macromolecule metabolic process;GO:0019538//protein metabolic process;GO:0044238//primary metabolic process;GO:0008152//metabolic process
Unigene0065870	-2.10584	0.00138227	0.048289	PREDICTED: gastrula zinc finger protein XlCGF8.2DB-like [Sinocyclocheilus rhinocerous]	-	-	-	-
Unigene0065908	-2.4823	1.58e-13	1.51e-10	--	-	-	-	-
Unigene0065920	-1.32472	0.000456377	0.0223192	--	-	-	-	-
Unigene0065928	-1.08538	8.88e-07	0.000165336	PREDICTED: ras-related and estrogen-regulated growth inhibitor-like protein [Sinocyclocheilus anshuiensis]	-	-	GO:0032549//ribonucleoside binding;GO:0097159//organic cyclic compound binding;GO:0036094//small molecule binding;GO:0097367//carbohydrate derivative binding;GO:1901363//heterocyclic compound binding;GO:0001883//purine nucleoside binding;GO:0001882//nucleoside binding;GO:0032550//purine ribonucleoside binding;GO:0005488//binding	GO:0051716//cellular response to stimulus;GO:0050789//regulation of biological process;GO:0007154//cell communication;GO:0023052//signaling;GO:0050794//regulation of cellular process;GO:0044763//single-organism cellular process;GO:0044699//single-organism process;GO:0007165//signal transduction;GO:0009987//cellular process;GO:0050896//response to stimulus;GO:0044700//single organism signaling;GO:…
Unigene0065944	1.75574	0.000164461	0.0109668	PREDICTED: lysyl oxidase homolog 2A-like [Sinocyclocheilus rhinocerous]	-	GO:0031012//extracellular matrix;GO:0005623//cell;GO:0044424//intracellular part;GO:0043231//intracellular membrane-bounded organelle;GO:0044464//cell part;GO:0005622//intracellular;GO:0043229//intracellular organelle;GO:0043226//organelle;GO:0043232//intracellular non-membrane-bounded organelle;GO:0043227//membrane-bounded organelle;GO:0043228//non-membrane-bounded organelle;GO:0044420//extracel…	GO:0004872//receptor activity;GO:0005488//binding;GO:0043169//cation binding;GO:0016491//oxidoreductase activity;GO:0016638//oxidoreductase activity, acting on the CH-NH2 group of donors;GO:0016641//oxidoreductase activity, acting on the CH-NH2 group of donors, oxygen as acceptor;GO:0046914//transition metal ion binding;GO:0060089//molecular transducer activity;GO:0043167//ion binding;GO:0003824/…	GO:0044699//single-organism process;GO:0048870//cell motility;GO:0031326//regulation of cellular biosynthetic process;GO:0071840//cellular component organization or biogenesis;GO:0050789//regulation of biological process;GO:0050673//epithelial cell proliferation;GO:0044707//single-multicellular organism process;GO:0016043//cellular component organization;GO:0061035//regulation of cartilage develo…
Unigene0066073	1.17509	0.0001429	0.00981802	copper/zinc superoxide dismutase [Pinctada fucata]	-	-	-	-
Unigene0066176	-1.34515	8.04e-13	6.63e-10	PREDICTED: lysine-specific demethylase 6B-like [Sinocyclocheilus rhinocerous]	-	-	-	-
Unigene0066298	-2.00708	2.11e-08	6.71e-06	--	-	-	-	-
Unigene0066302	-2.47685	1.02e-05	0.0012987	--	-	-	-	-
Unigene0066324	-2.26194	0.000403217	0.0205829	PREDICTED: transmembrane channel-like protein 3 [Sinocyclocheilus anshuiensis]	-	GO:0044425//membrane part;GO:0031224//intrinsic component of membrane;GO:0016020//membrane	-	-
Unigene0066376	-1.12814	0.000176803	0.011534	--	-	-	-	-
Unigene0066393	1.34309	6.95e-05	0.00566156	PREDICTED: amiloride-sensitive amine oxidase [copper-containing]-like [Sinocyclocheilus anshuiensis]	ko00330//Arginine and proline metabolism//Amino acid metabolism//Metabolism;ko00380//Tryptophan metabolism//Amino acid metabolism//Metabolism;ko00340//Histidine metabolism//Amino acid metabolism//Metabolism	-	GO:0043169//cation binding;GO:0016641//oxidoreductase activity, acting on the CH-NH2 group of donors, oxygen as acceptor;GO:0048037//cofactor binding;GO:0016638//oxidoreductase activity, acting on the CH-NH2 group of donors;GO:0043167//ion binding;GO:0016491//oxidoreductase activity;GO:0005488//binding;GO:0046914//transition metal ion binding;GO:0003824//catalytic activity;GO:0046872//metal ion b…	GO:0071704//organic substance metabolic process;GO:1901564//organonitrogen compound metabolic process;GO:0006807//nitrogen compound metabolic process;GO:0044699//single-organism process;GO:0008152//metabolic process;GO:0044710//single-organism metabolic process
Unigene0066396	1.10263	5.71e-05	0.00485113	PREDICTED: homeobox protein six1a [Sinocyclocheilus grahami]	-	GO:0043227//membrane-bounded organelle;GO:0043229//intracellular organelle;GO:0044464//cell part;GO:0005623//cell;GO:0043226//organelle;GO:0044424//intracellular part;GO:0005622//intracellular;GO:0043231//intracellular membrane-bounded organelle	GO:0005488//binding;GO:0003677//DNA binding;GO:1901363//heterocyclic compound binding;GO:0003676//nucleic acid binding;GO:0097159//organic cyclic compound binding	GO:0034645//cellular macromolecule biosynthetic process;GO:0061061//muscle structure development;GO:0055002//striated muscle cell development;GO:0009059//macromolecule biosynthetic process;GO:0007423//sensory organ development;GO:0033002//muscle cell proliferation;GO:0014855//striated muscle cell proliferation;GO:0050767//regulation of neurogenesis;GO:0060284//regulation of cell development;GO:00…
Unigene0066478	1.55639	6.32e-06	0.000882325	PREDICTED: univin-like isoform X1 [Sinocyclocheilus grahami]	-	-	-	-
Unigene0066492	1.397	0.000268141	0.0156123	PREDICTED: T-box transcription factor TBX2b [Sinocyclocheilus rhinocerous]	-	GO:0043231//intracellular membrane-bounded organelle;GO:0005622//intracellular;GO:0044464//cell part;GO:0044424//intracellular part;GO:0043229//intracellular organelle;GO:0043227//membrane-bounded organelle;GO:0005623//cell;GO:0043226//organelle	GO:0097159//organic cyclic compound binding;GO:0001071//nucleic acid binding transcription factor activity;GO:0005488//binding;GO:1901363//heterocyclic compound binding;GO:0003676//nucleic acid binding	GO:0051179//localization;GO:0060562//epithelial tube morphogenesis;GO:0048562//embryonic organ morphogenesis;GO:0022008//neurogenesis;GO:0048666//neuron development;GO:0007399//nervous system development;GO:0048468//cell development;GO:0009059//macromolecule biosynthetic process;GO:0060429//epithelium development;GO:0060255//regulation of macromolecule metabolic process;GO:0035295//tube developme…
Unigene0066580	1.09429	0.000803977	0.0330493	Methionine aminopeptidase 2, partial [Salmo salar]	-	GO:0005622//intracellular;GO:0044424//intracellular part;GO:0005623//cell;GO:0044444//cytoplasmic part;GO:0044464//cell part;GO:0005737//cytoplasm;GO:0016020//membrane	GO:0003824//catalytic activity;GO:0005488//binding;GO:0008233//peptidase activity;GO:0008238//exopeptidase activity;GO:0043169//cation binding;GO:1901363//heterocyclic compound binding;GO:0003676//nucleic acid binding;GO:0008237//metallopeptidase activity;GO:0043167//ion binding;GO:0004177//aminopeptidase activity;GO:0003723//RNA binding;GO:0070011//peptidase activity, acting on L-amino acid pept…	GO:0043412//macromolecule modification;GO:0023051//regulation of signaling;GO:0044267//cellular protein metabolic process;GO:0036211//protein modification process;GO:0009605//response to external stimulus;GO:0007154//cell communication;GO:0065007//biological regulation;GO:0043170//macromolecule metabolic process;GO:0044763//single-organism cellular process;GO:0051606//detection of stimulus;GO:000…
Unigene0066645	-2.17276	5.01e-09	1.88e-06	PREDICTED: sorting nexin-5-like [Sinocyclocheilus rhinocerous]	ko04144//Endocytosis//Transport and catabolism//Cellular Processes	-	GO:0005488//binding;GO:0043167//ion binding;GO:0005543//phospholipid binding;GO:0008289//lipid binding;GO:0043168//anion binding	-
Unigene0066765	1.47579	2.45e-07	5.55e-05	PREDICTED: protein starmaker-like isoform X1 [Sinocyclocheilus anshuiensis]	-	-	-	GO:0009653//anatomical structure morphogenesis;GO:0044767//single-organism developmental process;GO:0071696//ectodermal placode development;GO:0071697//ectodermal placode morphogenesis;GO:0044699//single-organism process;GO:0048856//anatomical structure development;GO:0048646//anatomical structure formation involved in morphogenesis;GO:0032502//developmental process;GO:0060788//ectodermal placode…
Unigene0066776	2.38185	1.01e-07	2.62e-05	--	-	-	-	-
Unigene0066856	1.76184	0.000114389	0.00830483	PREDICTED: protein MGARP-like isoform X1 [Sinocyclocheilus grahami]	-	-	-	-
Unigene0066866	1.86245	0.000187896	0.0120813	PREDICTED: PCTP-like protein [Sinocyclocheilus anshuiensis]	-	-	GO:0005488//binding	-
Unigene0066936	-1.15051	5.36e-05	0.00464947	PREDICTED: transcriptional-regulating factor 1-like isoform X3 [Astyanax mexicanus]	-	-	GO:0005488//binding	-
Unigene0066977	-2.07105	5.13e-05	0.00448816	--	-	-	-	-
Unigene0067020	3.9352	1.83e-06	0.000309522	--	-	-	-	-
Unigene0067135	2.43263	1.72e-16	2.52e-13	PREDICTED: centrosomal protein of 55 kDa-like [Sinocyclocheilus rhinocerous]	-	-	-	-
Unigene0067249	-2.44596	1.99e-06	0.000331635	--	-	-	-	-
Unigene0067298	3.59948	9.44e-15	1.11e-11	PREDICTED: chymotrypsin-like elastase family member 2A [Sinocyclocheilus anshuiensis]	-	-	GO:0008233//peptidase activity;GO:0003824//catalytic activity;GO:0070011//peptidase activity, acting on L-amino acid peptides;GO:0004175//endopeptidase activity;GO:0016787//hydrolase activity	GO:0043170//macromolecule metabolic process;GO:0008152//metabolic process;GO:0044238//primary metabolic process;GO:0019538//protein metabolic process;GO:0071704//organic substance metabolic process
Unigene0067348	2.02834	1.3e-07	3.3e-05	PREDICTED: dynein heavy chain 11, axonemal-like [Sinocyclocheilus grahami]	-	-	-	-
Unigene0067377	1.48558	3.19e-05	0.00313775	--	-	-	-	-
Unigene0067404	-1.76637	0.000196052	0.0124343	--	-	-	-	-
Unigene0067421	1.08103	0.000678303	0.0292746	PREDICTED: C-X-C chemokine receptor type 3-like [Sinocyclocheilus grahami]	ko04060//Cytokine-cytokine receptor interaction//Signaling molecules and interaction//Environmental Information Processing	GO:0044425//membrane part;GO:0016020//membrane;GO:0031224//intrinsic component of membrane	GO:0038023//signaling receptor activity;GO:0004888//transmembrane signaling receptor activity;GO:0001653//peptide receptor activity;GO:0008528//G-protein coupled peptide receptor activity;GO:0001637//G-protein coupled chemoattractant receptor activity;GO:0004872//receptor activity;GO:0004950//chemokine receptor activity;GO:0004930//G-protein coupled receptor activity;GO:0004896//cytokine receptor…	GO:0036230//granulocyte activation;GO:0051716//cellular response to stimulus;GO:0009605//response to external stimulus;GO:0070887//cellular response to chemical stimulus;GO:0007166//cell surface receptor signaling pathway;GO:0044700//single organism signaling;GO:0002274//myeloid leukocyte activation;GO:0051704//multi-organism process;GO:0071310//cellular response to organic substance;GO:0034097//…
Unigene0067422	1.18898	0.00135535	0.0476276	--	-	-	-	-
Unigene0067433	1.03334	5.19e-08	1.51e-05	PREDICTED: protein FAM214B-like isoform X2 [Sinocyclocheilus anshuiensis]	-	-	-	-
Unigene0067442	1.16325	2.73e-05	0.00280501	PREDICTED: ras-like protein family member 11B [Sinocyclocheilus grahami]	-	-	GO:0032549//ribonucleoside binding;GO:0001882//nucleoside binding;GO:0097159//organic cyclic compound binding;GO:0001883//purine nucleoside binding;GO:0032550//purine ribonucleoside binding;GO:0036094//small molecule binding;GO:1901363//heterocyclic compound binding;GO:0097367//carbohydrate derivative binding;GO:0005488//binding	GO:0035556//intracellular signal transduction;GO:0023052//signaling;GO:0009888//tissue development;GO:0032502//developmental process;GO:0050896//response to stimulus;GO:0007165//signal transduction;GO:0007154//cell communication;GO:0007492//endoderm development;GO:0044700//single organism signaling;GO:0044763//single-organism cellular process;GO:0050789//regulation of biological process;GO:004469…
Unigene0067607	1.26224	3.06e-07	6.74e-05	PREDICTED: ras-like protein family member 11A-like isoform X1 [Sinocyclocheilus grahami]	-	-	GO:0032550//purine ribonucleoside binding;GO:0036094//small molecule binding;GO:0001882//nucleoside binding;GO:1901363//heterocyclic compound binding;GO:0001883//purine nucleoside binding;GO:0097159//organic cyclic compound binding;GO:0005488//binding;GO:0032549//ribonucleoside binding;GO:0097367//carbohydrate derivative binding	GO:0065007//biological regulation;GO:0050896//response to stimulus;GO:0050789//regulation of biological process;GO:0044700//single organism signaling;GO:0050794//regulation of cellular process;GO:0051716//cellular response to stimulus;GO:0009987//cellular process;GO:0007165//signal transduction;GO:0007154//cell communication;GO:0023052//signaling;GO:0035556//intracellular signal transduction;GO:0…
Unigene0067629	1.12497	0.00029659	0.0167885	PREDICTED: ephrin type-A receptor 6-like [Sinocyclocheilus rhinocerous]	-	GO:0016020//membrane;GO:0016021//integral component of membrane;GO:0044425//membrane part;GO:0031224//intrinsic component of membrane	GO:0036094//small molecule binding;GO:0097367//carbohydrate derivative binding;GO:0060089//molecular transducer activity;GO:0097159//organic cyclic compound binding;GO:0004888//transmembrane signaling receptor activity;GO:0016301//kinase activity;GO:0032550//purine ribonucleoside binding;GO:0001882//nucleoside binding;GO:0004871//signal transducer activity;GO:1901363//heterocyclic compound bindin…	GO:0007169//transmembrane receptor protein tyrosine kinase signaling pathway;GO:0051716//cellular response to stimulus;GO:0016310//phosphorylation;GO:0043170//macromolecule metabolic process;GO:0044238//primary metabolic process;GO:0007166//cell surface receptor signaling pathway;GO:0006464//cellular protein modification process;GO:0071704//organic substance metabolic process;GO:0006796//phosphat…
Unigene0067741	-1.18911	0.0014378	0.0496149	--	-	-	-	-
Unigene0067759	-1.79042	4.12e-12	2.94e-09	--	-	-	-	-
Unigene0067760	-1.44852	1.59e-10	8.42e-08	--	-	-	-	-
Unigene0067821	1.14875	1.58e-05	0.00183533	PREDICTED: stanniocalcin-2-like [Sinocyclocheilus anshuiensis]	-	-	GO:0005102//receptor binding;GO:0005488//binding;GO:0005515//protein binding	-
Unigene0067857	-1.5308	1.56e-10	8.28e-08	--	-	-	-	-
Unigene0067860	1.64951	3.26e-07	7.14e-05	PREDICTED: bone morphogenetic protein 2-like [Sinocyclocheilus rhinocerous]	ko04060//Cytokine-cytokine receptor interaction//Signaling molecules and interaction//Environmental Information Processing;ko04350//TGF-beta signaling pathway//Signal transduction//Environmental Information Processing;ko04340//Hedgehog signaling pathway//Signal transduction//Environmental Information Processing	-	-	-
Unigene0067908	5.50534	5.88e-06	0.000839748	--	-	-	-	-
Unigene0067934	-1.11819	3.74e-11	2.27e-08	PREDICTED: nuclear receptor subfamily 1 group D member 1-like [Sinocyclocheilus anshuiensis]	-	GO:0043231//intracellular membrane-bounded organelle;GO:0043226//organelle;GO:0044464//cell part;GO:0043229//intracellular organelle;GO:0043227//membrane-bounded organelle;GO:0005622//intracellular;GO:0005623//cell;GO:0044424//intracellular part	GO:0046914//transition metal ion binding;GO:0001071//nucleic acid binding transcription factor activity;GO:0000981//RNA polymerase II transcription factor activity, sequence-specific DNA binding;GO:0043167//ion binding;GO:0003676//nucleic acid binding;GO:1901363//heterocyclic compound binding;GO:0098531//transcription factor activity, direct ligand regulated sequence-specific DNA binding;GO:00600…	GO:0044237//cellular metabolic process;GO:0071704//organic substance metabolic process;GO:0008152//metabolic process;GO:0009719//response to endogenous stimulus;GO:0050794//regulation of cellular process;GO:0009058//biosynthetic process;GO:0044700//single organism signaling;GO:0007154//cell communication;GO:0060255//regulation of macromolecule metabolic process;GO:0065007//biological regulation;G…
Unigene0067935	-1.71965	0.000416409	0.0211256	--	-	-	-	-
Unigene0067977	1.28993	2.03e-05	0.0022298	PREDICTED: exocyst complex component 3-like protein isoform X1 [Sinocyclocheilus rhinocerous]	ko04530//Tight junction//Cellular commiunity//Cellular Processes	-	-	-
Unigene0068074	1.73818	6.32e-06	0.000882325	--	-	-	-	-
Unigene0068123	-1.14379	0.000882433	0.0352962	--	-	-	-	-
Unigene0068194	1.7777	1.71e-07	4.09e-05	PREDICTED: mitotic interactor and substrate of PLK1-like isoform X1 [Sinocyclocheilus anshuiensis]	-	-	-	-
Unigene0068230	2.10173	7.29e-09	2.6e-06	--	-	-	-	-
Unigene0068257	-1.3964	0.000463391	0.0225286	--	-	-	-	-
Unigene0068343	1.44641	5.92e-07	0.0001181	PREDICTED: SITS-binding protein-like [Sinocyclocheilus anshuiensis]	-	-	GO:0003824//catalytic activity;GO:0016787//hydrolase activity;GO:0016798//hydrolase activity, acting on glycosyl bonds	GO:0044238//primary metabolic process;GO:0008152//metabolic process
Unigene0068348	1.23601	8.9e-06	0.00117805	PREDICTED: uncharacterized protein LOC107598986 [Sinocyclocheilus grahami]	-	-	-	-
Unigene0068553	-1.16002	8.22e-05	0.00648037	--	-	-	-	-
Unigene0068615	2.57786	2.47e-05	0.00259517	PREDICTED: chemokine-like receptor 1 [Sinocyclocheilus grahami]	-	-	-	-
Unigene0068703	-1.86126	0.00062626	0.0276744	--	-	-	-	-
Unigene0068715	-2.90076	0.00045892	0.0224129	PREDICTED: diacylglycerol kinase gamma-like isoform X2 [Sinocyclocheilus anshuiensis]	ko04070//Phosphatidylinositol signaling system//Signal transduction//Environmental Information Processing;ko00564//Glycerophospholipid metabolism//Lipid metabolism//Metabolism;ko00561//Glycerolipid metabolism//Lipid metabolism//Metabolism	-	-	-
Unigene0068753	1.45342	0.000127987	0.00903654	Cytadherence high molecular weight protein 2 [Crassostrea gigas]	-	-	-	-
Unigene0068767	1.10343	5.98e-10	2.7e-07	PREDICTED: single-stranded DNA-binding protein 2 [Sinocyclocheilus anshuiensis]	-	-	-	-
Unigene0068866	1.25619	0.000211931	0.0131232	PREDICTED: seipin-like isoform X2 [Sinocyclocheilus grahami]	-	-	-	-
Unigene0068867	1.5075	1.18e-07	3.01e-05	PREDICTED: seipin-like isoform X2 [Sinocyclocheilus grahami]	-	-	-	-
Unigene0068944	2.67526	7.81e-09	2.76e-06	PREDICTED: zinc finger and BTB domain-containing protein 18-like [Sinocyclocheilus rhinocerous]	-	GO:0043231//intracellular membrane-bounded organelle;GO:0044464//cell part;GO:0043226//organelle;GO:0005623//cell;GO:0044424//intracellular part;GO:0043227//membrane-bounded organelle;GO:0043229//intracellular organelle;GO:0005622//intracellular	GO:1901363//heterocyclic compound binding;GO:0043169//cation binding;GO:0005488//binding;GO:0097159//organic cyclic compound binding;GO:0043167//ion binding;GO:0003676//nucleic acid binding	GO:0032502//developmental process;GO:0048856//anatomical structure development;GO:0071684//organism emergence from protective structure;GO:0002520//immune system development;GO:0044707//single-multicellular organism process;GO:2001141//regulation of RNA biosynthetic process;GO:0044763//single-organism cellular process;GO:0044699//single-organism process;GO:0030154//cell differentiation;GO:0044767…
Unigene0068955	-1.47058	6.16e-07	0.000122073	--	-	-	-	-
Unigene0068969	-1.14305	0.00119341	0.0435643	--	-	-	-	-
Unigene0068972	-1.47643	5.21e-07	0.000106011	--	-	-	-	-
Unigene0068992	-2.74699	0.000177384	0.0115579	PREDICTED: pyruvate dehydrogenase (acetyl-transferring) kinase isozyme 2, mitochondrial-like [Sinocyclocheilus anshuiensis]	ko04066//HIF-1 signaling pathway//Signal transduction//Environmental Information Processing	-	-	-
Unigene0069060	-1.51184	2.36e-05	0.00251489	unnamed protein product [Oncorhynchus mykiss]	-	-	-	-
Unigene0069113	-10.1435	0.000311197	0.017365	--	-	-	-	-
Unigene0069269	2.70039	1.48e-20	3.87e-17	PREDICTED: C-type lectin domain family 11 member A-like [Sinocyclocheilus grahami]	-	-	-	-
Unigene0069328	1.26239	1.95e-06	0.000326568	PREDICTED: monocarboxylate transporter 9-like [Sinocyclocheilus anshuiensis]	-	GO:0044425//membrane part;GO:0031224//intrinsic component of membrane;GO:0016020//membrane	-	GO:0044763//single-organism cellular process;GO:0009987//cellular process;GO:0044699//single-organism process
Unigene0069375	-1.704	0.000420805	0.0212342	PREDICTED: protein transport protein Sec31A-like [Sinocyclocheilus anshuiensis]	-	-	-	-
Unigene0069434	-1.76784	1.68e-06	0.000287579	--	-	-	-	-
Unigene0069437	-1.65493	0.000300898	0.0169491	PREDICTED: granzyme B-like [Sinocyclocheilus grahami]	-	-	GO:0003824//catalytic activity	-
Unigene0069482	-6.67374	3.46e-05	0.00334231	TPA: zinc finger protein [Ciona intestinalis]	-	-	-	-
Unigene0069521	-1.52571	0.000675941	0.0291961	--	-	-	-	-
Unigene0069522	-1.65992	0.000693049	0.0296603	--	-	-	-	-
Unigene0069534	-1.59444	2.87e-05	0.00291134	--	-	-	-	-
Unigene0069570	-1.43078	0.000221208	0.0135336	PREDICTED: uncharacterized protein LOC107737410 [Sinocyclocheilus rhinocerous]	-	-	-	-
Unigene0069647	-1.70259	1.53e-08	5.01e-06	--	-	-	-	-
Unigene0069688	-1.01928	0.000767866	0.0319074	--	-	-	-	-
Unigene0069738	4.67537	4.66e-09	1.76e-06	--	-	-	-	-
Unigene0069759	-1.37239	0.000423536	0.0213157	--	-	-	-	-
Unigene0069761	1.74031	0.000360576	0.0192683	PREDICTED: collagenase 3 [Sinocyclocheilus rhinocerous]	-	-	GO:0046872//metal ion binding;GO:0016787//hydrolase activity;GO:0043167//ion binding;GO:0046914//transition metal ion binding;GO:0070011//peptidase activity, acting on L-amino acid peptides;GO:0003824//catalytic activity;GO:0004175//endopeptidase activity;GO:0008233//peptidase activity;GO:0005488//binding;GO:0043169//cation binding	GO:0071704//organic substance metabolic process;GO:0044238//primary metabolic process;GO:0008152//metabolic process;GO:0043170//macromolecule metabolic process;GO:0019538//protein metabolic process
Unigene0069882	1.53099	0.00034819	0.0188601	PREDICTED: fibronectin type III domain-containing protein 9-like [Sinocyclocheilus anshuiensis]	-	-	-	-
Unigene0069910	-1.15623	0.000296795	0.0167885	--	-	-	-	-
Unigene0069942	1.8841	0.000787617	0.0325264	--	-	-	-	-
Unigene0069981	1.04895	6.28e-08	1.75e-05	PREDICTED: apolipoprotein Eb [Sinocyclocheilus rhinocerous]	-	-	-	-
Unigene0070260	8.89047	0.000365644	0.0193862	--	-	-	-	-
Unigene0070290	3.99964	0.000420927	0.0212342	PREDICTED: HD domain-containing protein 2-like, partial [Sinocyclocheilus grahami]	-	-	-	-
Unigene0070380	1.17308	0.000737835	0.0311543	PREDICTED: complement component C7-like [Sinocyclocheilus grahami]	-	-	-	GO:0002376//immune system process
Unigene0070385	10.2573	7.2e-05	0.00584279	--	-	-	-	-
Unigene0070482	3.53888	0.000685701	0.029482	Retrovirus-related Pol polyprotein from transposon 412, partial [Exaiptasia pallida]	ko00600//Sphingolipid metabolism//Lipid metabolism//Metabolism	-	-	-
Unigene0070509	-1.71193	8.94e-15	1.07e-11	PREDICTED: rab effector MyRIP-like isoform X3 [Sinocyclocheilus anshuiensis]	-	-	-	-
Unigene0070517	1.64515	1.38e-07	3.45e-05	PREDICTED: secreted frizzled-related protein 1-like [Sinocyclocheilus anshuiensis]	ko04310//Wnt signaling pathway//Signal transduction//Environmental Information Processing	-	-	-
Unigene0070687	-2.26546	6.36e-05	0.00526512	Glutamine-rich protein 2, partial [Manacus vitellinus]	-	-	-	-
Unigene0070694	-1.01443	6.48e-06	0.000897834	PREDICTED: protein shisa-9B [Sinocyclocheilus grahami]	-	GO:0016021//integral component of membrane;GO:0005886//plasma membrane;GO:0044425//membrane part;GO:0031252//cell leading edge;GO:0032589//neuron projection membrane;GO:0016020//membrane;GO:0042995//cell projection;GO:0098805//whole membrane;GO:0044464//cell part;GO:0005623//cell;GO:0071944//cell periphery;GO:0044459//plasma membrane part;GO:0098590//plasma membrane region;GO:0005887//integral co…	-	-
Unigene0070714	1.33794	0.000223173	0.0136227	PREDICTED: nuclear receptor coactivator 4-like isoform X1 [Sinocyclocheilus rhinocerous]	-	-	-	-
Unigene0070727	2.98673	2.5e-14	2.79e-11	PREDICTED: protein turtle homolog B-like isoform X8 [Danio rerio]	-	-	-	-
Unigene0070728	1.70778	7.68e-07	0.00014648	PREDICTED: protein turtle homolog B isoform X3 [Sinocyclocheilus anshuiensis]	-	-	-	-
Unigene0070730	3.97356	6.41e-09	2.34e-06	--	-	-	-	-
Unigene0070746	-3.34783	3.71e-07	7.97e-05	PREDICTED: GTPase IMAP family member 7-like, partial [Sinocyclocheilus rhinocerous]	-	-	-	-
Unigene0070781	-2.63256	1.1e-07	2.82e-05	--	-	-	-	-
Unigene0070787	-2.23719	0.00091501	0.0361689	--	-	-	-	-
Unigene0070802	-1.4445	0.000703685	0.029972	--	-	-	-	-
Unigene0070891	-1.82082	0.000384215	0.0199625	--	-	-	-	-
Unigene0070937	-2.34648	4.89e-25	1.94e-21	PREDICTED: C-X-C chemokine receptor type 4-B-like [Sinocyclocheilus rhinocerous]	ko04144//Endocytosis//Transport and catabolism//Cellular Processes;ko04060//Cytokine-cytokine receptor interaction//Signaling molecules and interaction//Environmental Information Processing;ko04672//Intestinal immune network for IgA production//Immune system//Organismal Systems	GO:0044425//membrane part;GO:0031224//intrinsic component of membrane;GO:0016020//membrane	GO:0038023//signaling receptor activity;GO:0004888//transmembrane signaling receptor activity;GO:0060089//molecular transducer activity;GO:0004872//receptor activity;GO:0001637//G-protein coupled chemoattractant receptor activity;GO:0099600//transmembrane receptor activity;GO:0001653//peptide receptor activity;GO:0008528//G-protein coupled peptide receptor activity;GO:0004930//G-protein coupled r…	GO:0003006//developmental process involved in reproduction;GO:0048869//cellular developmental process;GO:0030336//negative regulation of cell migration;GO:0032501//multicellular organismal process;GO:0006928//movement of cell or subcellular component;GO:0048731//system development;GO:0050789//regulation of biological process;GO:0048882//lateral line development;GO:0042060//wound healing;GO:005092…
Unigene0070965	1.97721	0.000221207	0.0135336	--	-	-	-	-
Unigene0070984	-2.06452	6.13e-05	0.00511275	PREDICTED: fos-related antigen 1-like isoform X1 [Sinocyclocheilus anshuiensis]	-	GO:0043229//intracellular organelle;GO:0043227//membrane-bounded organelle;GO:0005622//intracellular;GO:0043226//organelle;GO:0044424//intracellular part;GO:0043231//intracellular membrane-bounded organelle;GO:0044464//cell part;GO:0005623//cell	GO:0001071//nucleic acid binding transcription factor activity;GO:1901363//heterocyclic compound binding;GO:0097159//organic cyclic compound binding;GO:0005488//binding;GO:0003677//DNA binding;GO:0003676//nucleic acid binding	GO:0010556//regulation of macromolecule biosynthetic process;GO:0031323//regulation of cellular metabolic process;GO:2000112//regulation of cellular macromolecule biosynthetic process;GO:0051252//regulation of RNA metabolic process;GO:0009889//regulation of biosynthetic process;GO:0080090//regulation of primary metabolic process;GO:0050789//regulation of biological process;GO:0006355//regulation …
Unigene0070992	-1.45377	2.86e-05	0.00290466	--	-	-	-	-
Unigene0070993	-1.33498	1.67e-05	0.00190617	--	-	-	-	-
Unigene0071084	-1.06853	4.46e-07	9.35e-05	PREDICTED: integrin alpha-1-like [Sinocyclocheilus anshuiensis]	ko04510//Focal adhesion//Cellular commiunity//Cellular Processes;ko04810//Regulation of actin cytoskeleton//Cell motility//Cellular Processes;ko04512//ECM-receptor interaction//Signaling molecules and interaction//Environmental Information Processing	-	-	-
Unigene0071215	1.19709	1.77e-11	1.15e-08	selenoprotein Pa [Danio rerio]	-	-	GO:0005488//binding	-
Unigene0071292	-2.50927	4.5e-05	0.00410085	--	-	-	-	-
Unigene0071300	1.76561	2.2e-10	1.12e-07	PREDICTED: CD209 antigen-like protein E [Sinocyclocheilus rhinocerous]	-	-	GO:0005488//binding	-
Unigene0071314	-2.8141	8.82e-09	3.08e-06	--	-	-	-	-
Unigene0071316	-2.33643	1.06e-37	1.62e-33	PREDICTED: fos-related antigen 2-like isoform X1 [Sinocyclocheilus anshuiensis]	-	-	GO:0005488//binding;GO:0001071//nucleic acid binding transcription factor activity;GO:0003676//nucleic acid binding;GO:0097159//organic cyclic compound binding;GO:0003677//DNA binding;GO:1901363//heterocyclic compound binding	GO:0031326//regulation of cellular biosynthetic process;GO:2001141//regulation of RNA biosynthetic process;GO:0051252//regulation of RNA metabolic process;GO:0019219//regulation of nucleobase-containing compound metabolic process;GO:0010468//regulation of gene expression;GO:0019222//regulation of metabolic process;GO:0006355//regulation of transcription, DNA-templated;GO:0080090//regulation of pr…
Unigene0071328	-1.10107	0.000883588	0.0353201	--	-	-	-	-
Unigene0071391	-2.00321	0.00100813	0.0387532	--	-	-	-	-
Unigene0071401	-2.76183	0.000834164	0.0339004	PREDICTED: LOW QUALITY PROTEIN: tenascin-like [Sinocyclocheilus grahami]	ko04510//Focal adhesion//Cellular commiunity//Cellular Processes;ko04512//ECM-receptor interaction//Signaling molecules and interaction//Environmental Information Processing	-	-	-
Unigene0071437	-3.54142	2.69e-21	7.39e-18	--	-	-	-	-
Unigene0071438	-3.03484	3.18e-24	1.18e-20	--	-	-	-	-
Unigene0071439	-3.02254	1.46e-33	1.21e-29	PREDICTED: A disintegrin and metalloproteinase with thrombospondin motifs 1-like [Sinocyclocheilus rhinocerous]	-	GO:0031012//extracellular matrix	GO:0003824//catalytic activity;GO:0070011//peptidase activity, acting on L-amino acid peptides;GO:0005488//binding;GO:0004175//endopeptidase activity;GO:0043169//cation binding;GO:0043167//ion binding;GO:0008233//peptidase activity;GO:0046872//metal ion binding;GO:0016787//hydrolase activity;GO:0046914//transition metal ion binding	GO:0019538//protein metabolic process;GO:0008152//metabolic process;GO:0071704//organic substance metabolic process;GO:0043170//macromolecule metabolic process;GO:0044238//primary metabolic process
Unigene0071541	1.06035	0.000105354	0.00779022	PREDICTED: 5-hydroxytryptamine receptor 1A-alpha-like [Sinocyclocheilus grahami]	ko04080//Neuroactive ligand-receptor interaction//Signaling molecules and interaction//Environmental Information Processing	GO:0016020//membrane;GO:0031224//intrinsic component of membrane;GO:0044425//membrane part;GO:0016021//integral component of membrane	GO:0099600//transmembrane receptor activity;GO:0060089//molecular transducer activity;GO:0004871//signal transducer activity;GO:0004872//receptor activity;GO:0008227//G-protein coupled amine receptor activity;GO:0004888//transmembrane signaling receptor activity;GO:0038023//signaling receptor activity;GO:0004930//G-protein coupled receptor activity	GO:0044763//single-organism cellular process;GO:0050880//regulation of blood vessel size;GO:0044699//single-organism process;GO:0050794//regulation of cellular process;GO:0003018//vascular process in circulatory system;GO:0050789//regulation of biological process;GO:0050896//response to stimulus;GO:0009987//cellular process;GO:0007186//G-protein coupled receptor signaling pathway;GO:0003008//syst…
Unigene0071549	-1.32286	3.73e-08	1.11e-05	PREDICTED: filamin-A-interacting protein 1-like isoform X2 [Sinocyclocheilus grahami]	-	-	-	-
Unigene0071552	1.42236	0.00026295	0.0153852	PREDICTED: transmembrane protein 158-like [Sinocyclocheilus anshuiensis]	-	-	-	-
Unigene0071615	1.54702	0.000188954	0.0121058	--	-	-	-	-
Unigene0071617	1.1362	3.52e-10	1.71e-07	PREDICTED: eukaryotic elongation factor 2 kinase-like isoform X1 [Sinocyclocheilus anshuiensis]	-	-	GO:0003723//RNA binding;GO:0032549//ribonucleoside binding;GO:1901363//heterocyclic compound binding;GO:0046872//metal ion binding;GO:0036094//small molecule binding;GO:0016773//phosphotransferase activity, alcohol group as acceptor;GO:0016740//transferase activity;GO:0005515//protein binding;GO:0003824//catalytic activity;GO:0001883//purine nucleoside binding;GO:0004674//protein serine/threonine…	GO:0009059//macromolecule biosynthetic process;GO:0044249//cellular biosynthetic process;GO:0043170//macromolecule metabolic process;GO:0010467//gene expression;GO:0044238//primary metabolic process;GO:0044237//cellular metabolic process;GO:0043412//macromolecule modification;GO:0071704//organic substance metabolic process;GO:0009987//cellular process;GO:0019538//protein metabolic process;GO:1901…
Unigene0071618	1.34091	3.31e-05	0.00322044	--	-	-	-	-
Unigene0071634	-1.07409	5.69e-11	3.34e-08	PREDICTED: protein unc-13 homolog C [Sinocyclocheilus rhinocerous]	-	-	-	-
Unigene0071738	-1.20607	7.89e-07	0.000149753	PREDICTED: glucosamine 6-phosphate N-acetyltransferase-like [Sinocyclocheilus anshuiensis]	ko00520//Amino sugar and nucleotide sugar metabolism//Carbohydrate metabolism//Metabolism	-	GO:0003824//catalytic activity;GO:0016746//transferase activity, transferring acyl groups;GO:0016407//acetyltransferase activity;GO:0016740//transferase activity;GO:0016747//transferase activity, transferring acyl groups other than amino-acyl groups	-
Unigene0071739	-1.35876	1.64e-05	0.00188403	--	-	-	-	-
Unigene0071740	-1.43931	6.18e-09	2.26e-06	PREDICTED: phosphoinositide 3-kinase regulatory subunit 5-like isoform X2 [Sinocyclocheilus rhinocerous]	ko04510//Focal adhesion//Cellular commiunity//Cellular Processes;ko04810//Regulation of actin cytoskeleton//Cell motility//Cellular Processes;ko04261//Adrenergic signaling in cardiomyocytes//Circulatory system//Organismal Systems;ko04068//FoxO signaling pathway//Signal transduction//Environmental Information Processing;ko04910//Insulin signaling pathway//Endocrine system//Organismal Systems;ko046…	GO:1990234//transferase complex;GO:0098796//membrane protein complex;GO:0019898//extrinsic component of membrane;GO:0032991//macromolecular complex;GO:0005942//phosphatidylinositol 3-kinase complex;GO:1902494//catalytic complex;GO:0097651//phosphatidylinositol 3-kinase complex, class I;GO:0016020//membrane;GO:0043234//protein complex;GO:0061695//transferase complex, transferring phosphorus-contai…	GO:0098772//molecular function regulator;GO:0030234//enzyme regulator activity;GO:0035014//phosphatidylinositol 3-kinase regulator activity;GO:0019207//kinase regulator activity	GO:0065007//biological regulation;GO:0043550//regulation of lipid kinase activity;GO:0019216//regulation of lipid metabolic process;GO:0065009//regulation of molecular function;GO:0043549//regulation of kinase activity;GO:0031323//regulation of cellular metabolic process;GO:0019220//regulation of phosphate metabolic process;GO:0042325//regulation of phosphorylation;GO:0050790//regulation of catal…
Unigene0071751	-8.34193	0.000249009	0.014769	PREDICTED: ankyrin-2-like [Danio rerio]	-	-	-	-
Unigene0071753	-1.86419	0.000117396	0.00846142	PREDICTED: ankyrin-2-like [Danio rerio]	-	-	-	-
Unigene0071798	1.12187	8.65e-07	0.000161571	PREDICTED: solute carrier family 2, facilitated glucose transporter member 12 [Sinocyclocheilus grahami]	-	-	-	-
Unigene0071821	1.24392	4.28e-08	1.26e-05	Metrnl, partial [Danio rerio]	-	GO:0044421//extracellular region part;GO:0005576//extracellular region	GO:0005515//protein binding;GO:0005488//binding;GO:0005102//receptor binding	GO:0050794//regulation of cellular process;GO:0065008//regulation of biological quality;GO:0032844//regulation of homeostatic process;GO:0031348//negative regulation of defense response;GO:0045597//positive regulation of cell differentiation;GO:0048583//regulation of response to stimulus;GO:0048519//negative regulation of biological process;GO:0045600//positive regulation of fat cell differentiat…
Unigene0071838	-1.36985	1.68e-05	0.00191514	PREDICTED: CD82 antigen-like [Sinocyclocheilus anshuiensis]	-	-	-	-
Unigene0071849	3.73014	0.000783912	0.0324114	--	-	-	-	-
Unigene0071902	-1.11495	0.000239035	0.0143862	PREDICTED: sphingosine 1-phosphate receptor 3-like [Sinocyclocheilus anshuiensis]	ko04080//Neuroactive ligand-receptor interaction//Signaling molecules and interaction//Environmental Information Processing	GO:0016020//membrane;GO:0044425//membrane part;GO:0031224//intrinsic component of membrane	GO:0004930//G-protein coupled receptor activity;GO:0004888//transmembrane signaling receptor activity;GO:0060089//molecular transducer activity;GO:0004872//receptor activity;GO:0038023//signaling receptor activity;GO:0004871//signal transducer activity;GO:0045125//bioactive lipid receptor activity;GO:0099600//transmembrane receptor activity	GO:0050789//regulation of biological process;GO:0044699//single-organism process;GO:0044700//single organism signaling;GO:0044763//single-organism cellular process;GO:0050896//response to stimulus;GO:0023052//signaling;GO:0007165//signal transduction;GO:0007186//G-protein coupled receptor signaling pathway;GO:0007154//cell communication;GO:0009987//cellular process;GO:0050794//regulation of cellu…
Unigene0072042	1.11901	3.67e-07	7.9e-05	PREDICTED: tyrosine-protein kinase receptor Tie-1-like isoform X1 [Sinocyclocheilus rhinocerous]	-	GO:0016020//membrane;GO:0044425//membrane part;GO:0031224//intrinsic component of membrane	GO:0016773//phosphotransferase activity, alcohol group as acceptor;GO:0016772//transferase activity, transferring phosphorus-containing groups;GO:1901363//heterocyclic compound binding;GO:0004672//protein kinase activity;GO:0001883//purine nucleoside binding;GO:0016740//transferase activity;GO:0016301//kinase activity;GO:0001882//nucleoside binding;GO:0097159//organic cyclic compound binding;GO:0…	GO:0001944//vasculature development;GO:0036211//protein modification process;GO:0007275//multicellular organism development;GO:0098602//single organism cell adhesion;GO:0044707//single-multicellular organism process;GO:0016310//phosphorylation;GO:0044260//cellular macromolecule metabolic process;GO:0044238//primary metabolic process;GO:0044267//cellular protein metabolic process;GO:0098609//cell-…
Unigene0072043	-2.66445	9.19e-33	7.04e-29	PREDICTED: neuronal PAS domain-containing protein 4 [Sinocyclocheilus rhinocerous]	-	GO:0044464//cell part;GO:0005622//intracellular;GO:0044424//intracellular part;GO:0043226//organelle;GO:0043227//membrane-bounded organelle;GO:0005623//cell;GO:0043229//intracellular organelle;GO:0043231//intracellular membrane-bounded organelle	GO:1901363//heterocyclic compound binding;GO:0097159//organic cyclic compound binding;GO:0005488//binding;GO:0005515//protein binding;GO:0060089//molecular transducer activity;GO:0003676//nucleic acid binding	GO:0044260//cellular macromolecule metabolic process;GO:0050789//regulation of biological process;GO:0008152//metabolic process;GO:0044249//cellular biosynthetic process;GO:0019222//regulation of metabolic process;GO:0043170//macromolecule metabolic process;GO:0032502//developmental process;GO:0050794//regulation of cellular process;GO:0044237//cellular metabolic process;GO:0071704//organic subst…
Unigene0072075	1.52343	0.000398123	0.0204494	Retrovirus-related Pol polyprotein from transposon 412 [Exaiptasia pallida]	-	-	GO:0005488//binding	-
Unigene0072115	-3.57746	0.000248247	0.0147615	--	-	-	-	-
Unigene0072155	-2.36491	0.000288441	0.016481	PREDICTED: tumor necrosis factor receptor superfamily member 18-like isoform X1 [Sinocyclocheilus anshuiensis]	ko04060//Cytokine-cytokine receptor interaction//Signaling molecules and interaction//Environmental Information Processing	-	-	-
Unigene0072171	1.29887	1.27e-09	5.38e-07	PREDICTED: UPF0687 protein C20orf27 homolog [Sinocyclocheilus anshuiensis]	-	-	-	-
Unigene0072238	-2.28586	0.00052731	0.0246528	--	-	-	-	-
Unigene0072275	-9.39924	6.7e-06	0.000925383	--	-	-	-	-
Unigene0072334	1.1623	0.00133065	0.0469996	PREDICTED: G-protein coupled receptor family C group 5 member C-like isoform X1 [Sinocyclocheilus grahami]	-	GO:0031224//intrinsic component of membrane;GO:0044425//membrane part;GO:0016020//membrane	GO:0004872//receptor activity;GO:0004888//transmembrane signaling receptor activity;GO:0099600//transmembrane receptor activity;GO:0005102//receptor binding;GO:0005488//binding;GO:0060089//molecular transducer activity;GO:0004871//signal transducer activity;GO:0038023//signaling receptor activity;GO:0005515//protein binding	GO:0007600//sensory perception;GO:0050789//regulation of biological process;GO:0050794//regulation of cellular process;GO:0050877//neurological system process;GO:0065007//biological regulation;GO:0003008//system process;GO:0032501//multicellular organismal process;GO:0050953//sensory perception of light stimulus
Unigene0072459	-1.1889	0.000330517	0.0181679	--	-	-	-	-
Unigene0072495	2.00673	1.54e-06	0.000266662	PREDICTED: low choriolytic enzyme-like [Sinocyclocheilus rhinocerous]	-	-	GO:0043167//ion binding;GO:0016787//hydrolase activity;GO:0008233//peptidase activity;GO:0046914//transition metal ion binding;GO:0043169//cation binding;GO:0005488//binding;GO:0003824//catalytic activity;GO:0070011//peptidase activity, acting on L-amino acid peptides;GO:0046872//metal ion binding;GO:0004175//endopeptidase activity	GO:0008152//metabolic process;GO:0044238//primary metabolic process;GO:0019538//protein metabolic process;GO:0043170//macromolecule metabolic process;GO:0071704//organic substance metabolic process
Unigene0072513	-2.8927	4.05e-34	3.62e-30	PREDICTED: regulator of G-protein signaling 21-like [Sinocyclocheilus anshuiensis]	-	-	-	GO:0050789//regulation of biological process;GO:0048585//negative regulation of response to stimulus;GO:0045744//negative regulation of G-protein coupled receptor protein signaling pathway;GO:0065007//biological regulation;GO:0010648//negative regulation of cell communication;GO:0048523//negative regulation of cellular process;GO:0050794//regulation of cellular process;GO:0023051//regulation of s…
Unigene0072514	-2.01323	0.00031168	0.0173742	PREDICTED: regulator of G-protein signaling 21-like [Sinocyclocheilus anshuiensis]	-	-	-	GO:0009966//regulation of signal transduction;GO:0050789//regulation of biological process;GO:0048519//negative regulation of biological process;GO:0048585//negative regulation of response to stimulus;GO:0009968//negative regulation of signal transduction;GO:0050794//regulation of cellular process;GO:0010648//negative regulation of cell communication;GO:0008277//regulation of G-protein coupled re…
Unigene0072525	-1.17502	0.000183773	0.0118661	--	-	-	-	-
Unigene0072558	1.06905	2.53e-06	0.000410595	PREDICTED: tight junction protein ZO-2-like isoform X2 [Sinocyclocheilus rhinocerous]	ko04530//Tight junction//Cellular commiunity//Cellular Processes	GO:0030054//cell junction;GO:0043296//apical junction complex;GO:0005911//cell-cell junction	-	-
Unigene0072644	-2.32998	8.53e-14	8.55e-11	PREDICTED: opsin-5-like [Sinocyclocheilus rhinocerous]	-	GO:0044425//membrane part;GO:0031224//intrinsic component of membrane;GO:0016020//membrane	GO:0038023//signaling receptor activity;GO:0004872//receptor activity;GO:0004888//transmembrane signaling receptor activity;GO:0004871//signal transducer activity;GO:0099600//transmembrane receptor activity;GO:0060089//molecular transducer activity	GO:0044700//single organism signaling;GO:0050789//regulation of biological process;GO:0019538//protein metabolic process;GO:0007165//signal transduction;GO:0003008//system process;GO:0023052//signaling;GO:0036211//protein modification process;GO:0050896//response to stimulus;GO:0044699//single-organism process;GO:0065007//biological regulation;GO:0050877//neurological system process;GO:0044237//c…
Unigene0072645	-1.92123	1.01e-06	0.000185462	PREDICTED: opsin-5-like isoform X1 [Sinocyclocheilus rhinocerous]	-	GO:0016020//membrane;GO:0031224//intrinsic component of membrane;GO:0044425//membrane part	GO:0004871//signal transducer activity;GO:0099600//transmembrane receptor activity;GO:0038023//signaling receptor activity;GO:0004872//receptor activity;GO:0060089//molecular transducer activity;GO:0004888//transmembrane signaling receptor activity	GO:0003008//system process;GO:0050877//neurological system process;GO:0007166//cell surface receptor signaling pathway;GO:0044238//primary metabolic process;GO:0044260//cellular macromolecule metabolic process;GO:0007600//sensory perception;GO:0007154//cell communication;GO:0044700//single organism signaling;GO:0007165//signal transduction;GO:0043170//macromolecule metabolic process;GO:0050789//r…
Unigene0072721	-1.62852	0.000103803	0.00772034	--	-	-	-	-
Unigene0072761	-1.49673	0.000760076	0.0317312	PREDICTED: A-kinase anchor protein 7 isoform X3 [Danio rerio]	-	-	-	-
Unigene0072762	-1.14077	0.000791013	0.0326416	PREDICTED: A-kinase anchor protein 7 isoforms alpha and beta-like isoform X2 [Sinocyclocheilus rhinocerous]	-	-	-	-
Unigene0072763	-1.82599	0.00054172	0.0250859	--	-	-	-	-
Unigene0072822	-1.15519	3.41e-05	0.00330408	--	-	-	-	-
Unigene0072877	-1.86322	0.000300411	0.01694	PREDICTED: RNA-directed DNA polymerase from mobile element jockey-like [Austrofundulus limnaeus]	ko00531//Glycosaminoglycan degradation//Glycan biosynthesis and metabolism//Metabolism	-	-	-
Unigene0072971	-1.1531	0.000105856	0.00781348	--	-	-	-	-
Unigene0072991	2.63174	4.79e-10	2.23e-07	PREDICTED: collagenase 3-like [Sinocyclocheilus grahami]	-	-	GO:0003824//catalytic activity;GO:0008233//peptidase activity;GO:0070011//peptidase activity, acting on L-amino acid peptides;GO:0043169//cation binding;GO:0005488//binding;GO:0016787//hydrolase activity;GO:0046872//metal ion binding;GO:0043167//ion binding	-
Unigene0073026	-2.77259	1.64e-38	2.92e-34	PREDICTED: brorin-like [Sinocyclocheilus rhinocerous]	-	-	-	-
Unigene0073027	-2.62218	8.54e-13	6.99e-10	--	-	-	-	-
Unigene0073043	1.06948	0.00124463	0.0448842	PREDICTED: coagulation factor VII-like [Sinocyclocheilus rhinocerous]	-	-	GO:0005488//binding;GO:0043169//cation binding;GO:0070011//peptidase activity, acting on L-amino acid peptides;GO:0016787//hydrolase activity;GO:0003824//catalytic activity;GO:0046872//metal ion binding;GO:0043167//ion binding;GO:0008233//peptidase activity	GO:0044238//primary metabolic process;GO:0007599//hemostasis;GO:0019538//protein metabolic process;GO:0008152//metabolic process;GO:0071704//organic substance metabolic process;GO:0065007//biological regulation;GO:0065008//regulation of biological quality;GO:0043170//macromolecule metabolic process;GO:0050878//regulation of body fluid levels
Unigene0073204	-1.06196	0.00021239	0.0131365	--	-	-	-	-
Unigene0073205	-1.33558	1.31e-06	0.00023284	PREDICTED: collagen alpha-1(VI) chain-like [Sinocyclocheilus anshuiensis]	ko04510//Focal adhesion//Cellular commiunity//Cellular Processes;ko04512//ECM-receptor interaction//Signaling molecules and interaction//Environmental Information Processing	-	-	GO:0044699//single-organism process;GO:0032502//developmental process;GO:0007610//behavior;GO:0044767//single-organism developmental process
Unigene0073207	-1.04801	0.000786229	0.0324941	PREDICTED: collagen alpha-1(VI) chain-like [Sinocyclocheilus anshuiensis]	ko04510//Focal adhesion//Cellular commiunity//Cellular Processes;ko04512//ECM-receptor interaction//Signaling molecules and interaction//Environmental Information Processing	-	-	GO:0007610//behavior;GO:0032502//developmental process;GO:0044767//single-organism developmental process;GO:0044699//single-organism process
Unigene0073208	-1.33646	1.69e-10	8.87e-08	PREDICTED: cytohesin-3-like [Sinocyclocheilus grahami]	ko04144//Endocytosis//Transport and catabolism//Cellular Processes	-	GO:0005085//guanyl-nucleotide exchange factor activity;GO:0098772//molecular function regulator	GO:0050789//regulation of biological process;GO:0043087//regulation of GTPase activity;GO:0065009//regulation of molecular function;GO:0019222//regulation of metabolic process;GO:0065007//biological regulation;GO:0051336//regulation of hydrolase activity;GO:0050790//regulation of catalytic activity
Unigene0073300	1.58609	0.00133581	0.0471263	PREDICTED: tumor necrosis factor receptor superfamily member 11B-like [Sinocyclocheilus grahami]	ko04060//Cytokine-cytokine receptor interaction//Signaling molecules and interaction//Environmental Information Processing	-	-	-
Unigene0073306	1.23263	0.000511934	0.0241393	--	-	-	-	-
Unigene0073307	1.2579	3.94e-07	8.37e-05	PREDICTED: mitoferrin-1 [Sinocyclocheilus rhinocerous]	-	GO:0043226//organelle;GO:0044446//intracellular organelle part;GO:0019866//organelle inner membrane;GO:0044425//membrane part;GO:0031090//organelle membrane;GO:0043227//membrane-bounded organelle;GO:0044422//organelle part;GO:0031967//organelle envelope;GO:0016020//membrane;GO:0043231//intracellular membrane-bounded organelle;GO:0043229//intracellular organelle;GO:0005623//cell;GO:0031975//envelo…	GO:0022857//transmembrane transporter activity;GO:0022890//inorganic cation transmembrane transporter activity;GO:0046873//metal ion transmembrane transporter activity;GO:0022892//substrate-specific transporter activity;GO:0015075//ion transmembrane transporter activity;GO:0008324//cation transmembrane transporter activity;GO:0022891//substrate-specific transmembrane transporter activity;GO:00052…	GO:0048513//animal organ development;GO:1902578//single-organism localization;GO:0006812//cation transport;GO:0048731//system development;GO:0065007//biological regulation;GO:0009987//cellular process;GO:0006810//transport;GO:0007275//multicellular organism development;GO:0002376//immune system process;GO:0044763//single-organism cellular process;GO:0050801//ion homeostasis;GO:0030001//metal ion …
Unigene0073338	1.46814	7.46e-05	0.0059992	--	-	-	-	-
Unigene0073344	-3.85318	0.000430524	0.0215763	PREDICTED: vicilin-like seed storage protein At2g18540 [Sinocyclocheilus rhinocerous]	-	-	-	-
Unigene0073449	1.1844	9.22e-05	0.00709486	PREDICTED: SLIT and NTRK-like protein 5 [Sinocyclocheilus grahami]	-	-	-	-
Unigene0073671	1.19893	2.1e-08	6.68e-06	PREDICTED: calreticulin-like [Sinocyclocheilus rhinocerous]	ko04145//Phagosome//Transport and catabolism//Cellular Processes;ko04141//Protein processing in endoplasmic reticulum//Folding, sorting and degradation//Genetic Information Processing	GO:0043229//intracellular organelle;GO:0044424//intracellular part;GO:0005623//cell;GO:0043226//organelle;GO:0044464//cell part;GO:0043227//membrane-bounded organelle;GO:0005622//intracellular;GO:0043231//intracellular membrane-bounded organelle	GO:0043169//cation binding;GO:0043167//ion binding;GO:0005488//binding;GO:0005515//protein binding;GO:0046872//metal ion binding	GO:0019538//protein metabolic process;GO:0008152//metabolic process;GO:0071704//organic substance metabolic process;GO:0044267//cellular protein metabolic process;GO:0044237//cellular metabolic process;GO:0044260//cellular macromolecule metabolic process;GO:0043170//macromolecule metabolic process;GO:0009987//cellular process;GO:0044238//primary metabolic process
Unigene0073840	1.086	3.19e-05	0.00313972	PREDICTED: LOW QUALITY PROTEIN: sodium/hydrogen exchanger 5-like [Sinocyclocheilus anshuiensis]	-	GO:0016020//membrane;GO:0031224//intrinsic component of membrane;GO:0044425//membrane part	GO:0022890//inorganic cation transmembrane transporter activity;GO:0015297//antiporter activity;GO:0015491//cation:cation antiporter activity;GO:0005215//transporter activity;GO:0005451//monovalent cation:proton antiporter activity;GO:0015291//secondary active transmembrane transporter activity;GO:0015078//hydrogen ion transmembrane transporter activity;GO:0022892//substrate-specific transporter …	GO:0051179//localization;GO:0006811//ion transport;GO:0044763//single-organism cellular process;GO:0030001//metal ion transport;GO:0065007//biological regulation;GO:0048878//chemical homeostasis;GO:0006810//transport;GO:0055067//monovalent inorganic cation homeostasis;GO:0006818//hydrogen transport;GO:0051234//establishment of localization;GO:0065008//regulation of biological quality;GO:0044765//…
Unigene0073843	1.06206	0.000442404	0.0218752	PREDICTED: TGF-beta receptor type-2-like isoform X2 [Sinocyclocheilus rhinocerous]	ko04144//Endocytosis//Transport and catabolism//Cellular Processes;ko04010//MAPK signaling pathway//Signal transduction//Environmental Information Processing;ko04060//Cytokine-cytokine receptor interaction//Signaling molecules and interaction//Environmental Information Processing;ko04068//FoxO signaling pathway//Signal transduction//Environmental Information Processing;ko04520//Adherens junction/…	GO:0043234//protein complex;GO:0044425//membrane part;GO:0016020//membrane;GO:0032991//macromolecular complex;GO:0031224//intrinsic component of membrane	GO:0005024//transforming growth factor beta-activated receptor activity;GO:0016772//transferase activity, transferring phosphorus-containing groups;GO:1901363//heterocyclic compound binding;GO:0019199//transmembrane receptor protein kinase activity;GO:0099600//transmembrane receptor activity;GO:0004871//signal transducer activity;GO:0036094//small molecule binding;GO:0016301//kinase activity;GO:0…	GO:0044763//single-organism cellular process;GO:0040007//growth;GO:0023052//signaling;GO:0050896//response to stimulus;GO:0019538//protein metabolic process;GO:0048869//cellular developmental process;GO:0043412//macromolecule modification;GO:0071704//organic substance metabolic process;GO:0065007//biological regulation;GO:0032502//developmental process;GO:0008219//cell death;GO:0012501//programme…
Unigene0074006	-1.42788	0.00119704	0.0436672	PREDICTED: ankyrin-2 [Clupea harengus]	-	-	-	-
Unigene0074007	-1.84377	2.77e-08	8.41e-06	PREDICTED: ankyrin-2 [Clupea harengus]	-	-	-	-
Unigene0074080	-1.02904	0.00121975	0.0442398	--	-	-	-	-
Unigene0074081	-1.11741	0.00018822	0.0120876	--	-	-	-	-
Unigene0074098	1.43365	0.000534031	0.0249019	PREDICTED: junctional adhesion molecule A-like [Sinocyclocheilus anshuiensis]	ko04514//Cell adhesion molecules (CAMs)//Signaling molecules and interaction//Environmental Information Processing;ko04530//Tight junction//Cellular commiunity//Cellular Processes	-	-	-
Unigene0074115	-2.12811	0.00033651	0.0183947	PREDICTED: ceramide kinase-like protein [Sinocyclocheilus anshuiensis]	-	-	-	-
Unigene0074135	-1.18532	2.3e-07	5.27e-05	--	-	-	-	-
Unigene0074162	2.34326	1.02e-08	3.52e-06	PREDICTED: histone H2B 1/2-like [Clupea harengus]	-	GO:0043227//membrane-bounded organelle;GO:0005623//cell;GO:0043228//non-membrane-bounded organelle;GO:0044427//chromosomal part;GO:0044424//intracellular part;GO:0005622//intracellular;GO:0044464//cell part;GO:0044422//organelle part;GO:0043231//intracellular membrane-bounded organelle;GO:0043229//intracellular organelle;GO:0044446//intracellular organelle part;GO:0043232//intracellular non-membr…	GO:0005488//binding;GO:0097159//organic cyclic compound binding;GO:1901363//heterocyclic compound binding;GO:0046983//protein dimerization activity;GO:0005515//protein binding;GO:0003676//nucleic acid binding	-
Unigene0074388	-2.28916	2.1e-09	8.39e-07	--	-	-	-	-
Unigene0074447	-1.02322	0.001015	0.0389057	--	-	-	-	-
Unigene0074491	1.04884	3.42e-07	7.45e-05	PREDICTED: protein PROCA1 [Astyanax mexicanus]	ko04270//Vascular smooth muscle contraction//Circulatory system//Organismal Systems;ko00564//Glycerophospholipid metabolism//Lipid metabolism//Metabolism;ko00590//Arachidonic acid metabolism//Lipid metabolism//Metabolism;ko00565//Ether lipid metabolism//Lipid metabolism//Metabolism;ko00591//Linoleic acid metabolism//Lipid metabolism//Metabolism;ko00592//alpha-Linolenic acid metabolism//Lipid meta…	-	GO:0043167//ion binding;GO:0046872//metal ion binding;GO:0043169//cation binding;GO:0005488//binding	GO:0044710//single-organism metabolic process;GO:0009987//cellular process;GO:0006629//lipid metabolic process;GO:0044699//single-organism process;GO:0006793//phosphorus metabolic process;GO:0008152//metabolic process;GO:0044237//cellular metabolic process;GO:0071704//organic substance metabolic process;GO:0006796//phosphate-containing compound metabolic process;GO:0044238//primary metabolic proc…
Unigene0074512	-1.81552	4.95e-05	0.00438925	--	-	-	-	-
Unigene0074513	-1.98931	0.000296508	0.0167885	Retrovirus-related Pol polyprotein from transposon 297 [Larimichthys crocea]	-	-	-	-
Unigene0074514	-2.3086	0.000461302	0.0224557	Retrovirus-related Pol polyprotein from transposon 297 [Larimichthys crocea]	-	-	-	-
Unigene0074515	-1.87629	0.0002053	0.0128312	PREDICTED: paraneoplastic antigen Ma2-like [Danio rerio]	-	-	-	-
[truncated: 637 more rows]
