# Supplementary material for: Transcriptomic profiling reveals molecular regulation of seasonal reproduction in Tibetan highland fish, Gymnocypris przewalskii
Source: BMC Genomics. 2019 Jan 3;20:2. doi: 10.1186/s12864-018-5358-6 (PMC6318897; doi:10.1186/s12864-018-5358-6)
Supplement: Supplementary file 4 — Table S5. DEGs in male brain. (XLSX 169 kb) [file 12864_2018_5358_MOESM4_ESM.xlsx]

## Sheet: Table_S5.xls
GeneID	log2 Ratio(RS-M-B/NRS-M-B)	Pvalue	FDR	Description	Pathway	GO Component	GO Function	GO Process
Unigene0000068	-6.39759	5.29e-05	0.0115467	--	-	-	-	-
Unigene0000225	1.12579	0.00027676	0.034639	--	-	-	-	-
Unigene0000289	1.33744	0.000123283	0.0207257	--	-	-	-	-
Unigene0000315	1.21861	6.24e-08	6.06e-05	PREDICTED: serine/threonine-protein kinase 25-like isoform X6 [Sinocyclocheilus rhinocerous]	-	-	-	-
Unigene0000390	1.11647	0.000386	0.0431943	PREDICTED: glycerol-3-phosphate acyltransferase 3-like [Sinocyclocheilus rhinocerous]	ko00564//Glycerophospholipid metabolism//Lipid metabolism//Metabolism;ko00561//Glycerolipid metabolism//Lipid metabolism//Metabolism	GO:0005623//cell;GO:0044425//membrane part;GO:0043227//membrane-bounded organelle;GO:0044464//cell part;GO:0043231//intracellular membrane-bounded organelle;GO:0031224//intrinsic component of membrane;GO:0044424//intracellular part;GO:0016020//membrane;GO:0043229//intracellular organelle;GO:0005622//intracellular;GO:0043226//organelle;GO:0044422//organelle part;GO:0031090//organelle membrane	GO:0016747//transferase activity, transferring acyl groups other than amino-acyl groups;GO:0016740//transferase activity;GO:0003824//catalytic activity;GO:0016746//transferase activity, transferring acyl groups;GO:0016411//acylglycerol O-acyltransferase activity;GO:0008374//O-acyltransferase activity	GO:0046341//CDP-diacylglycerol metabolic process;GO:0044237//cellular metabolic process;GO:0006638//neutral lipid metabolic process;GO:0008152//metabolic process;GO:0044255//cellular lipid metabolic process;GO:0009987//cellular process;GO:0006644//phospholipid metabolic process;GO:0006641//triglyceride metabolic process;GO:0044238//primary metabolic process;GO:0006629//lipid metabolic process;GO:…
Unigene0000407	1.49052	8.43e-05	0.015729	PREDICTED: claudin-like protein ZF-A89 [Sinocyclocheilus anshuiensis]	ko04514//Cell adhesion molecules (CAMs)//Signaling molecules and interaction//Environmental Information Processing;ko04530//Tight junction//Cellular commiunity//Cellular Processes	GO:0043296//apical junction complex;GO:0031224//intrinsic component of membrane;GO:0030054//cell junction;GO:0005911//cell-cell junction;GO:0044425//membrane part;GO:0016020//membrane	-	-
Unigene0000514	4.24494	3.54e-06	0.00156479	PREDICTED: uromodulin-like 1 [Sinocyclocheilus anshuiensis]	-	-	-	-
Unigene0000575	1.66883	2.76e-18	1.75e-14	--	-	-	-	-
Unigene0000663	1.50927	4.17e-11	9.56e-08	PREDICTED: uncharacterized protein LOC107587904 isoform X1 [Sinocyclocheilus grahami]	-	-	-	-
Unigene0000819	-2.53739	0.000369829	0.0421285	--	-	-	-	-
Unigene0000870	-1.70491	7.62e-07	0.000461261	--	-	-	-	-
Unigene0000917	1.83323	5.35e-10	9.46e-07	PREDICTED: radical S-adenosyl methionine domain-containing protein 2 [Sinocyclocheilus rhinocerous]	-	GO:0044422//organelle part;GO:0043228//non-membrane-bounded organelle;GO:0016020//membrane;GO:0043226//organelle;GO:0043229//intracellular organelle;GO:0043232//intracellular non-membrane-bounded organelle;GO:0031090//organelle membrane;GO:0005622//intracellular;GO:0043231//intracellular membrane-bounded organelle;GO:0043227//membrane-bounded organelle;GO:0005623//cell;GO:0044424//intracellular p…	GO:0043169//cation binding;GO:0051540//metal cluster binding;GO:0051536//iron-sulfur cluster binding;GO:0005488//binding;GO:0043167//ion binding	GO:0006952//defense response;GO:0051707//response to other organism;GO:0051704//multi-organism process;GO:0050896//response to stimulus;GO:0006950//response to stress;GO:0043207//response to external biotic stimulus;GO:0002252//immune effector process;GO:0009605//response to external stimulus;GO:0009607//response to biotic stimulus;GO:0002376//immune system process
Unigene0000967	-2.83159	1.95e-07	0.000152066	PREDICTED: complement C3-like [Sinocyclocheilus grahami]	-	GO:0005576//extracellular region;GO:0044421//extracellular region part	GO:0061134//peptidase regulator activity;GO:0061135//endopeptidase regulator activity;GO:0030234//enzyme regulator activity;GO:0098772//molecular function regulator	GO:0050790//regulation of catalytic activity;GO:0080090//regulation of primary metabolic process;GO:0019222//regulation of metabolic process;GO:0031324//negative regulation of cellular metabolic process;GO:0009892//negative regulation of metabolic process;GO:0048523//negative regulation of cellular process;GO:0010605//negative regulation of macromolecule metabolic process;GO:0032268//regulation o…
Unigene0001041	-1.45376	0.000143964	0.0229835	--	-	-	-	-
Unigene0001098	1.73761	3.63e-07	0.000250781	--	-	-	-	-
Unigene0001110	2.92828	1.36e-11	3.67e-08	PREDICTED: LOW QUALITY PROTEIN: melanocyte protein PMEL-like [Sinocyclocheilus anshuiensis]	-	-	-	-
Unigene0001260	1.64313	4.48e-06	0.00187549	PREDICTED: cysteine and histidine-rich domain-containing protein 1-like [Sinocyclocheilus grahami]	-	-	-	-
Unigene0001308	1.51158	3.24e-15	1.4e-11	PREDICTED: calphotin-like isoform X1 [Sinocyclocheilus anshuiensis]	-	-	-	-
Unigene0001316	1.31941	0.000223933	0.0301209	--	-	-	-	-
Unigene0001388	2.77526	0.000286376	0.0353094	PREDICTED: serine/threonine-protein kinase pim-2-like [Sinocyclocheilus rhinocerous]	-	-	-	-
Unigene0001661	-1.67469	2.38e-11	5.71e-08	PREDICTED: collagen alpha-1(I) chain-like isoform X3 [Sinocyclocheilus rhinocerous]	ko04510//Focal adhesion//Cellular commiunity//Cellular Processes;ko04512//ECM-receptor interaction//Signaling molecules and interaction//Environmental Information Processing	-	GO:0005198//structural molecule activity	-
Unigene0001711	1.36686	2.73e-05	0.00697507	PREDICTED: MARVEL domain-containing protein 2-like [Sinocyclocheilus rhinocerous]	-	GO:0043296//apical junction complex;GO:0016020//membrane;GO:0005911//cell-cell junction;GO:0044425//membrane part;GO:0030054//cell junction;GO:0031224//intrinsic component of membrane	-	-
Unigene0001765	1.15857	3.48e-05	0.00846821	PREDICTED: LOW QUALITY PROTEIN: HMG domain-containing protein 3-like, partial [Larimichthys crocea]	-	-	-	-
Unigene0001925	1.65216	0.000142608	0.0228109	PREDICTED: zinc finger protein 862-like [Maylandia zebra]	-	-	-	-
Unigene0002455	2.52534	6.66e-05	0.0134108	--	-	-	-	-
Unigene0002505	-1.55681	4.01e-05	0.00941438	--	-	-	-	-
Unigene0002507	-1.41115	1.06e-06	0.000583229	--	-	-	-	-
Unigene0002582	-2.23267	1.44e-05	0.00433552	--	-	-	-	-
Unigene0002671	1.68064	5.43e-05	0.0117714	PREDICTED: homeobox protein Hox-A4a [Sinocyclocheilus rhinocerous]	-	GO:0043229//intracellular organelle;GO:0044464//cell part;GO:0005622//intracellular;GO:0005623//cell;GO:0044424//intracellular part;GO:0043227//membrane-bounded organelle;GO:0043226//organelle;GO:0043231//intracellular membrane-bounded organelle	GO:0003676//nucleic acid binding;GO:1901363//heterocyclic compound binding;GO:0005488//binding;GO:0003677//DNA binding;GO:0001071//nucleic acid binding transcription factor activity;GO:0097159//organic cyclic compound binding	GO:0044249//cellular biosynthetic process;GO:0009059//macromolecule biosynthetic process;GO:0071704//organic substance metabolic process;GO:0060255//regulation of macromolecule metabolic process;GO:0065007//biological regulation;GO:0009058//biosynthetic process;GO:0044707//single-multicellular organism process;GO:0010468//regulation of gene expression;GO:0034645//cellular macromolecule biosynthet…
Unigene0002806	-2.18306	2.01e-05	0.00549765	PREDICTED: lectin-B-like isoform X3 [Sinocyclocheilus grahami]	-	-	-	-
Unigene0002931	-2.40339	1.69e-06	0.000873454	--	-	-	-	-
Unigene0002957	12.2126	0.000113047	0.0194603	predicted protein [Nematostella vectensis]	-	-	-	-
Unigene0003048	2.24047	4.06e-06	0.00174324	--	-	-	-	-
Unigene0003369	2.05007	4.37e-05	0.00996681	--	-	-	-	-
Unigene0003580	-1.00163	3.48e-07	0.00024196	PREDICTED: B-cell lymphoma 6 protein homolog [Sinocyclocheilus grahami]	ko04068//FoxO signaling pathway//Signal transduction//Environmental Information Processing	GO:0043227//membrane-bounded organelle;GO:0005622//intracellular;GO:0043231//intracellular membrane-bounded organelle;GO:0043226//organelle;GO:0005623//cell;GO:0044424//intracellular part;GO:0044464//cell part;GO:0043229//intracellular organelle	GO:0005488//binding;GO:0043167//ion binding;GO:0043169//cation binding	-
Unigene0003815	-1.21198	0.00012946	0.021343	--	-	-	-	-
Unigene0003888	-5.77524	0.000272034	0.0343266	--	-	-	-	-
Unigene0003991	1.29163	0.000146478	0.0232653	PREDICTED: interferon-induced protein 44-like [Sinocyclocheilus anshuiensis]	-	-	-	-
Unigene0004022	3.40521	0.00019555	0.027764	PREDICTED: proline-rich transmembrane protein 1-like [Sinocyclocheilus rhinocerous]	-	-	-	-
Unigene0004037	-2.72946	8.76e-10	1.45e-06	Protein TAR1 [Trichinella pseudospiralis]	-	-	-	-
Unigene0004405	-2.47669	0.000318224	0.0380182	PREDICTED: uncharacterized protein LOC106510056, partial [Sus scrofa]	-	-	-	-
Unigene0004411	-2.52942	0.000261999	0.0334602	--	-	-	-	-
Unigene0004670	-2.17058	8.42e-05	0.015729	--	-	-	-	-
Unigene0004688	1.0239	0.000262683	0.0334602	PREDICTED: CUB and sushi domain-containing protein 2-like [Notothenia coriiceps]	-	-	-	-
Unigene0005009	1.0737	0.000308538	0.0373153	PREDICTED: carboxypeptidase N catalytic chain-like isoform X1 [Sinocyclocheilus rhinocerous]	-	GO:0005576//extracellular region;GO:0044421//extracellular region part	GO:0008237//metallopeptidase activity;GO:0008233//peptidase activity;GO:0046872//metal ion binding;GO:0070011//peptidase activity, acting on L-amino acid peptides;GO:0005488//binding;GO:0043169//cation binding;GO:0043167//ion binding;GO:0003824//catalytic activity;GO:0008235//metalloexopeptidase activity;GO:0046914//transition metal ion binding;GO:0016787//hydrolase activity;GO:0008238//exopeptid…	GO:0044238//primary metabolic process;GO:0033993//response to lipid;GO:0071704//organic substance metabolic process;GO:0043627//response to estrogen;GO:0050896//response to stimulus;GO:0048545//response to steroid hormone;GO:0008152//metabolic process;GO:0009719//response to endogenous stimulus;GO:0043170//macromolecule metabolic process;GO:0009725//response to hormone;GO:0019538//protein metabol…
Unigene0005393	-1.96282	5.8e-07	0.000358946	PREDICTED: collagen alpha-1(I) chain-like [Gallus gallus]	-	-	-	-
Unigene0005411	2.72809	1.15e-07	9.72e-05	PREDICTED: transposon Tf2-1 polyprotein [Salmo salar]	ko00563//Glycosylphosphatidylinositol(GPI)-anchor biosynthesis//Glycan biosynthesis and metabolism//Metabolism	-	-	GO:0044237//cellular metabolic process;GO:0009987//cellular process;GO:0044260//cellular macromolecule metabolic process;GO:0044238//primary metabolic process;GO:0043170//macromolecule metabolic process;GO:0071704//organic substance metabolic process;GO:0008152//metabolic process
Unigene0005668	1.93024	7.17e-06	0.00260037	--	-	-	-	-
Unigene0005734	1.36606	0.000216628	0.029519	--	-	-	-	-
Unigene0005804	2.70328	0.000287771	0.0354408	--	-	-	-	-
Unigene0005882	2.15613	7.39e-05	0.0143733	--	-	-	-	-
Unigene0005920	1.39433	1.74e-08	2.13e-05	--	-	-	-	-
Unigene0005927	1.38136	8.76e-05	0.0160753	PREDICTED: M-protein, striated muscle-like isoform X2 [Sinocyclocheilus grahami]	-	-	-	-
Unigene0006014	-1.39948	0.000224415	0.0301209	PREDICTED: hemoglobin subunit beta-2-like [Sinocyclocheilus grahami]	-	GO:0032991//macromolecular complex;GO:0043234//protein complex	GO:0043169//cation binding;GO:0022892//substrate-specific transporter activity;GO:1901363//heterocyclic compound binding;GO:0046872//metal ion binding;GO:0005488//binding;GO:0097159//organic cyclic compound binding;GO:0043167//ion binding;GO:0046906//tetrapyrrole binding;GO:0005215//transporter activity;GO:0046914//transition metal ion binding	GO:0015669//gas transport;GO:0044699//single-organism process;GO:0006810//transport;GO:0051179//localization;GO:0051234//establishment of localization;GO:0044765//single-organism transport;GO:1902578//single-organism localization
Unigene0006023	1.31673	0.000311483	0.0374621	PREDICTED: large neutral amino acids transporter small subunit 4-like isoform X2 [Sinocyclocheilus anshuiensis]	-	GO:0044425//membrane part;GO:0031224//intrinsic component of membrane;GO:0016020//membrane	-	-
Unigene0006184	7.35036	5.32e-05	0.0115854	--	-	-	-	-
Unigene0006205	1.72869	2.45e-10	4.77e-07	PREDICTED: 6-phosphofructo-2-kinase/fructose-2,6-bisphosphatase 4 isoform X2 [Sinocyclocheilus anshuiensis]	ko00051//Fructose and mannose metabolism//Carbohydrate metabolism//Metabolism;ko04152//AMPK signaling pathway//Signal transduction//Environmental Information Processing	-	GO:0032550//purine ribonucleoside binding;GO:0016772//transferase activity, transferring phosphorus-containing groups;GO:0016791//phosphatase activity;GO:0036094//small molecule binding;GO:0019200//carbohydrate kinase activity;GO:0016787//hydrolase activity;GO:0019203//carbohydrate phosphatase activity;GO:0016301//kinase activity;GO:0003824//catalytic activity;GO:0016740//transferase activity;GO:…	GO:0016310//phosphorylation;GO:0044281//small molecule metabolic process;GO:0044238//primary metabolic process;GO:0009987//cellular process;GO:0044723//single-organism carbohydrate metabolic process;GO:0044710//single-organism metabolic process;GO:0006796//phosphate-containing compound metabolic process;GO:0005975//carbohydrate metabolic process;GO:0005996//monosaccharide metabolic process;GO:004…
Unigene0006337	6.64002	2.13e-40	1.15e-35	--	-	-	-	-
Unigene0006418	1.53834	0.000459728	0.0489538	PREDICTED: protein-methionine sulfoxide oxidase MICAL2-like isoform X5 [Sinocyclocheilus rhinocerous]	-	GO:0005623//cell;GO:0043229//intracellular organelle;GO:0044424//intracellular part;GO:0043231//intracellular membrane-bounded organelle;GO:0043227//membrane-bounded organelle;GO:0043226//organelle;GO:0044464//cell part;GO:0005622//intracellular	GO:0005488//binding;GO:0016491//oxidoreductase activity;GO:0003824//catalytic activity;GO:0046914//transition metal ion binding;GO:0008092//cytoskeletal protein binding;GO:0046872//metal ion binding;GO:0005515//protein binding;GO:0043169//cation binding;GO:0043167//ion binding	GO:0060255//regulation of macromolecule metabolic process;GO:0019219//regulation of nucleobase-containing compound metabolic process;GO:0031323//regulation of cellular metabolic process;GO:0010604//positive regulation of macromolecule metabolic process;GO:0009891//positive regulation of biosynthetic process;GO:0080090//regulation of primary metabolic process;GO:0009893//positive regulation of met…
Unigene0006471	2.2354	0.00027366	0.0344333	PREDICTED: POU domain, class 6, transcription factor 2-like, partial [Sinocyclocheilus rhinocerous]	-	GO:0005622//intracellular;GO:0043227//membrane-bounded organelle;GO:0043229//intracellular organelle;GO:0044464//cell part;GO:0043231//intracellular membrane-bounded organelle;GO:0043226//organelle;GO:0005623//cell;GO:0044424//intracellular part	GO:0005488//binding;GO:1901363//heterocyclic compound binding;GO:0001071//nucleic acid binding transcription factor activity;GO:0097159//organic cyclic compound binding;GO:0003676//nucleic acid binding	GO:0009058//biosynthetic process;GO:0010468//regulation of gene expression;GO:0044260//cellular macromolecule metabolic process;GO:0050789//regulation of biological process;GO:0044237//cellular metabolic process;GO:0009059//macromolecule biosynthetic process;GO:0044249//cellular biosynthetic process;GO:0008152//metabolic process;GO:1901576//organic substance biosynthetic process;GO:0019222//regul…
Unigene0006521	-1.39707	0.000457899	0.0488073	--	-	-	-	-
Unigene0006690	1.7281	0.000423835	0.0461813	Membrane-associated guanylate kinase, WW and PDZ domain-containing protein 2 [Pteropus alecto]	ko04530//Tight junction//Cellular commiunity//Cellular Processes	GO:0030054//cell junction;GO:0005911//cell-cell junction;GO:0043296//apical junction complex	GO:0016772//transferase activity, transferring phosphorus-containing groups;GO:0016740//transferase activity;GO:0005515//protein binding;GO:0005488//binding;GO:0003824//catalytic activity	GO:0006796//phosphate-containing compound metabolic process;GO:0008152//metabolic process;GO:0050794//regulation of cellular process;GO:0065007//biological regulation;GO:0006793//phosphorus metabolic process;GO:0050789//regulation of biological process;GO:0009987//cellular process;GO:0044237//cellular metabolic process
Unigene0006898	-3.16732	5.43e-06	0.00212776	thymosin beta b [Cyprinus carpio]	-	GO:0043226//organelle;GO:0044464//cell part;GO:0043232//intracellular non-membrane-bounded organelle;GO:0044424//intracellular part;GO:0043229//intracellular organelle;GO:0043228//non-membrane-bounded organelle;GO:0005622//intracellular;GO:0005623//cell	GO:0008092//cytoskeletal protein binding;GO:0003779//actin binding;GO:0005515//protein binding;GO:0005488//binding	GO:0030832//regulation of actin filament length;GO:0032271//regulation of protein polymerization;GO:0030837//negative regulation of actin filament polymerization;GO:0009987//cellular process;GO:0033043//regulation of organelle organization;GO:0071840//cellular component organization or biogenesis;GO:0048523//negative regulation of cellular process;GO:0065007//biological regulation;GO:0050789//reg…
Unigene0006914	11.0028	8.33e-05	0.0156358	--	-	-	-	-
Unigene0006966	3.15887	3.95e-08	4.3e-05	PREDICTED: zinc finger BED domain-containing protein 1-like [Oreochromis niloticus]	-	-	-	-
Unigene0007158	2.84184	0.000369111	0.0420911	--	-	-	-	-
Unigene0007402	1.2211	3.33e-05	0.00817804	PREDICTED: somatostatin receptor type 2-like [Sinocyclocheilus grahami]	ko04080//Neuroactive ligand-receptor interaction//Signaling molecules and interaction//Environmental Information Processing	GO:0044425//membrane part;GO:0031224//intrinsic component of membrane;GO:0016020//membrane	GO:0008188//neuropeptide receptor activity;GO:0004888//transmembrane signaling receptor activity;GO:0099600//transmembrane receptor activity;GO:0004871//signal transducer activity;GO:0060089//molecular transducer activity;GO:0001653//peptide receptor activity;GO:0004930//G-protein coupled receptor activity;GO:0038023//signaling receptor activity;GO:0004872//receptor activity;GO:0008528//G-protein…	GO:0023052//signaling;GO:0065007//biological regulation;GO:0007165//signal transduction;GO:0007154//cell communication;GO:0071310//cellular response to organic substance;GO:0044699//single-organism process;GO:0070887//cellular response to chemical stimulus;GO:0009987//cellular process;GO:0044700//single organism signaling;GO:0050896//response to stimulus;GO:0071495//cellular response to endogenou…
Unigene0007670	2.69849	0.000153035	0.023797	PREDICTED: GTPase IMAP family member 7-like [Danio rerio]	-	-	GO:0097367//carbohydrate derivative binding;GO:1901363//heterocyclic compound binding;GO:0032549//ribonucleoside binding;GO:0001882//nucleoside binding;GO:0036094//small molecule binding;GO:0097159//organic cyclic compound binding;GO:0005488//binding;GO:0001883//purine nucleoside binding;GO:0032550//purine ribonucleoside binding	-
Unigene0007755	1.00824	0.000158865	0.0243514	PREDICTED: poly [ADP-ribose] polymerase 14-like [Sinocyclocheilus anshuiensis]	-	-	-	-
Unigene0007817	3.8689	1.87e-05	0.00521497	--	-	-	-	-
Unigene0007889	-3.1206	7.52e-05	0.014576	--	-	-	-	-
Unigene0008044	2.98555	5.43e-05	0.0117714	--	-	-	-	-
Unigene0008048	-3.42323	8.42e-06	0.00290019	--	-	-	-	-
Unigene0008671	1.62468	1.25e-06	0.000681046	Retrovirus-related Pol polyprotein from transposon 17.6 [Exaiptasia pallida]	-	-	-	-
Unigene0008750	1.50945	1.08e-07	9.26e-05	PREDICTED: GATA-binding factor 1-A-like [Sinocyclocheilus grahami]	-	GO:0043229//intracellular organelle;GO:0044424//intracellular part;GO:0044464//cell part;GO:0043226//organelle;GO:0043227//membrane-bounded organelle;GO:0005622//intracellular;GO:0005623//cell;GO:0043231//intracellular membrane-bounded organelle	GO:1901363//heterocyclic compound binding;GO:0097159//organic cyclic compound binding;GO:0043566//structure-specific DNA binding;GO:0003677//DNA binding;GO:0003676//nucleic acid binding;GO:0001071//nucleic acid binding transcription factor activity;GO:0005488//binding	GO:0009792//embryo development ending in birth or egg hatching;GO:0032502//developmental process;GO:0060255//regulation of macromolecule metabolic process;GO:0050793//regulation of developmental process;GO:0002520//immune system development;GO:0048513//animal organ development;GO:0045595//regulation of cell differentiation;GO:0051171//regulation of nitrogen compound metabolic process;GO:0010468//…
Unigene0008774	2.36963	1.68e-07	0.0001353	PREDICTED: melanocyte protein PMEL-like [Sinocyclocheilus rhinocerous]	-	-	GO:0001882//nucleoside binding;GO:0001883//purine nucleoside binding;GO:0097367//carbohydrate derivative binding;GO:1901363//heterocyclic compound binding;GO:0043167//ion binding;GO:0032549//ribonucleoside binding;GO:0097159//organic cyclic compound binding;GO:0036094//small molecule binding;GO:0032550//purine ribonucleoside binding;GO:0043169//cation binding;GO:0005488//binding	GO:0044767//single-organism developmental process;GO:0043473//pigmentation;GO:0032502//developmental process;GO:0048066//developmental pigmentation;GO:0044699//single-organism process
Unigene0008802	2.78487	0.000137355	0.0221914	PREDICTED: E3 ubiquitin-protein ligase TRIM39-like [Sinocyclocheilus rhinocerous]	-	-	GO:0046872//metal ion binding;GO:0043169//cation binding;GO:0043167//ion binding;GO:0005488//binding	-
Unigene0008824	1.2395	0.000151265	0.0237058	PREDICTED: unconventional myosin-XVIIIb [Sinocyclocheilus rhinocerous]	-	GO:0043232//intracellular non-membrane-bounded organelle;GO:0044464//cell part;GO:0005623//cell;GO:0005856//cytoskeleton;GO:0043228//non-membrane-bounded organelle;GO:0015629//actin cytoskeleton;GO:0005622//intracellular;GO:0044424//intracellular part;GO:0043229//intracellular organelle;GO:0043226//organelle	GO:0097159//organic cyclic compound binding;GO:0032549//ribonucleoside binding;GO:1901363//heterocyclic compound binding;GO:0097367//carbohydrate derivative binding;GO:0036094//small molecule binding;GO:0016462//pyrophosphatase activity;GO:0003824//catalytic activity;GO:0016818//hydrolase activity, acting on acid anhydrides, in phosphorus-containing anhydrides;GO:0005488//binding;GO:0016787//hydr…	-
Unigene0008858	1.17435	1.57e-08	1.94e-05	PREDICTED: long-chain fatty acid transport protein 6-like [Sinocyclocheilus rhinocerous]	ko03320//PPAR signaling pathway//Endocrine system//Organismal Systems	GO:0044425//membrane part;GO:0016020//membrane;GO:0031224//intrinsic component of membrane	GO:0016874//ligase activity;GO:0015645//fatty acid ligase activity;GO:0003824//catalytic activity;GO:0016877//ligase activity, forming carbon-sulfur bonds	GO:1902578//single-organism localization;GO:0044237//cellular metabolic process;GO:0006810//transport;GO:0044763//single-organism cellular process;GO:0006082//organic acid metabolic process;GO:0006869//lipid transport;GO:0051234//establishment of localization;GO:0033036//macromolecule localization;GO:0044238//primary metabolic process;GO:0043436//oxoacid metabolic process;GO:0019752//carboxylic a…
Unigene0008875	-5.44202	2.57e-05	0.00667747	--	-	-	-	-
Unigene0009011	1.18675	1.24e-05	0.00387463	--	-	-	-	-
Unigene0009113	6.50583	2.3e-16	1.24e-12	--	-	-	-	-
Unigene0009159	1.49305	1.75e-06	0.000900713	PREDICTED: claudin-7-A [Sinocyclocheilus anshuiensis]	ko04514//Cell adhesion molecules (CAMs)//Signaling molecules and interaction//Environmental Information Processing;ko04530//Tight junction//Cellular commiunity//Cellular Processes	GO:0031224//intrinsic component of membrane;GO:0043296//apical junction complex;GO:0030054//cell junction;GO:0016020//membrane;GO:0005911//cell-cell junction;GO:0044425//membrane part	-	GO:0044699//single-organism process;GO:0044767//single-organism developmental process;GO:0032502//developmental process
Unigene0009160	2.13662	0.000162868	0.0246935	G protein-coupled receptor b [Gobiocypris rarus]	ko04080//Neuroactive ligand-receptor interaction//Signaling molecules and interaction//Environmental Information Processing	GO:0043229//intracellular organelle;GO:0044424//intracellular part;GO:0044425//membrane part;GO:0005623//cell;GO:0016020//membrane;GO:0043226//organelle;GO:0043231//intracellular membrane-bounded organelle;GO:0044464//cell part;GO:0031224//intrinsic component of membrane;GO:0043227//membrane-bounded organelle;GO:0005622//intracellular	GO:0099600//transmembrane receptor activity;GO:0060089//molecular transducer activity;GO:0004888//transmembrane signaling receptor activity;GO:0038023//signaling receptor activity;GO:0001653//peptide receptor activity;GO:0004872//receptor activity;GO:0004871//signal transducer activity;GO:0004930//G-protein coupled receptor activity;GO:0008528//G-protein coupled peptide receptor activity	GO:0044700//single organism signaling;GO:0031326//regulation of cellular biosynthetic process;GO:0044763//single-organism cellular process;GO:0051171//regulation of nitrogen compound metabolic process;GO:1903506//regulation of nucleic acid-templated transcription;GO:0007267//cell-cell signaling;GO:0023052//signaling;GO:0006355//regulation of transcription, DNA-templated;GO:0080090//regulation of …
Unigene0009192	1.1975	2.46e-05	0.00646454	PREDICTED: solute carrier family 15 member 2-like [Sinocyclocheilus rhinocerous]	-	GO:0044425//membrane part;GO:0031224//intrinsic component of membrane;GO:0016020//membrane	GO:0015198//oligopeptide transporter activity;GO:0015197//peptide transporter activity;GO:0022892//substrate-specific transporter activity;GO:0005215//transporter activity	GO:0071702//organic substance transport;GO:0050896//response to stimulus;GO:1902578//single-organism localization;GO:0051704//multi-organism process;GO:0051707//response to other organism;GO:0051179//localization;GO:0006810//transport;GO:0044699//single-organism process;GO:0009605//response to external stimulus;GO:0015833//peptide transport;GO:0044765//single-organism transport;GO:0042886//amide …
Unigene0009246	4.33619	0.000298966	0.036469	PREDICTED: collagen alpha-1(I) chain [Danio rerio]	-	-	-	-
Unigene0009258	4.00646	8.36e-06	0.00288643	--	-	-	-	-
Unigene0009426	-1.12735	8.6e-08	7.99e-05	PREDICTED: collagen alpha-2(I) chain [Sinocyclocheilus grahami]	ko04510//Focal adhesion//Cellular commiunity//Cellular Processes;ko04512//ECM-receptor interaction//Signaling molecules and interaction//Environmental Information Processing	GO:0031012//extracellular matrix	GO:0043169//cation binding;GO:0005198//structural molecule activity;GO:0005488//binding;GO:0043167//ion binding	GO:0009605//response to external stimulus;GO:0050896//response to stimulus
Unigene0009462	2.4885	1.49e-07	0.000122008	PREDICTED: CD109 antigen-like [Sinocyclocheilus grahami]	-	GO:0044421//extracellular region part;GO:0005576//extracellular region	GO:0061135//endopeptidase regulator activity;GO:0030234//enzyme regulator activity;GO:0098772//molecular function regulator;GO:0061134//peptidase regulator activity	GO:0051246//regulation of protein metabolic process;GO:0050789//regulation of biological process;GO:0051248//negative regulation of protein metabolic process;GO:0065009//regulation of molecular function;GO:0009892//negative regulation of metabolic process;GO:0031324//negative regulation of cellular metabolic process;GO:0045861//negative regulation of proteolysis;GO:0080090//regulation of primary …
Unigene0009685	1.41539	0.000407225	0.0448705	PREDICTED: neural Wiskott-Aldrich syndrome protein isoform X3 [Astyanax mexicanus]	-	-	-	-
Unigene0009724	2.63837	9.18e-05	0.0166572	PREDICTED: E3 ubiquitin-protein ligase TRIM39-like [Sinocyclocheilus rhinocerous]	-	GO:0005623//cell;GO:0044464//cell part	GO:0046914//transition metal ion binding;GO:0043167//ion binding;GO:0043169//cation binding;GO:0005488//binding;GO:0046872//metal ion binding	-
Unigene0009760	1.0953	0.00042602	0.0463596	PREDICTED: VIP peptides-like isoform X1 [Sinocyclocheilus grahami]	ko04080//Neuroactive ligand-receptor interaction//Signaling molecules and interaction//Environmental Information Processing	-	GO:0005102//receptor binding;GO:0005488//binding;GO:0005515//protein binding	GO:0050789//regulation of biological process;GO:0051649//establishment of localization in cell;GO:0007154//cell communication;GO:0015031//protein transport;GO:0065008//regulation of biological quality;GO:0060255//regulation of macromolecule metabolic process;GO:0051716//cellular response to stimulus;GO:0009306//protein secretion;GO:0051641//cellular localization;GO:0046903//secretion;GO:0008104//…
Unigene0009837	1.0728	6.74e-06	0.00249984	PREDICTED: multidrug and toxin extrusion protein 1 [Sinocyclocheilus grahami]	-	GO:0016020//membrane;GO:0044425//membrane part;GO:0031224//intrinsic component of membrane	GO:0005215//transporter activity;GO:0022804//active transmembrane transporter activity;GO:0015291//secondary active transmembrane transporter activity;GO:0022857//transmembrane transporter activity	GO:0044765//single-organism transport;GO:0006810//transport;GO:0042493//response to drug;GO:0051234//establishment of localization;GO:0050896//response to stimulus;GO:0044699//single-organism process;GO:0051179//localization;GO:1902578//single-organism localization;GO:0009987//cellular process;GO:0044763//single-organism cellular process;GO:0015893//drug transport;GO:0042221//response to chemical
Unigene0009850	1.11851	7.14e-05	0.0140847	--	-	-	-	-
Unigene0009869	3.08437	0.000187701	0.0270414	PREDICTED: uncharacterized protein LOC107596116 isoform X2 [Sinocyclocheilus grahami]	-	-	-	-
Unigene0009898	-1.34408	8.61e-05	0.0158782	--	-	-	-	-
Unigene0009939	1.02127	9.72e-06	0.00321331	--	-	-	-	-
Unigene0009954	-1.09004	1.31e-05	0.00400679	--	-	-	-	-
Unigene0009974	1.82283	0.000264397	0.0335595	PREDICTED: zona pellucida-like domain-containing protein 1 isoform X1 [Sinocyclocheilus rhinocerous]	-	-	-	-
Unigene0010163	2.59652	0.00021871	0.0297584	--	-	-	-	-
Unigene0010216	1.58574	5.11e-06	0.00204112	PREDICTED: UDP-glucuronosyltransferase 2A1-like isoform X1 [Sinocyclocheilus rhinocerous]	ko00500//Starch and sucrose metabolism//Carbohydrate metabolism//Metabolism;ko00830//Retinol metabolism//Metabolism of cofactors and vitamins//Metabolism;ko00983//Drug metabolism - other enzymes//Xenobiotics biodegradation and metabolism//Metabolism;ko00980//Metabolism of xenobiotics by cytochrome P450//Xenobiotics biodegradation and metabolism//Metabolism;ko00040//Pentose and glucuronate interco…	-	-	-
Unigene0010309	1.69801	3.38e-06	0.00150976	TPA_exp: polyprotein [Danio rerio]	-	-	-	-
Unigene0010315	-5.97718	4.94e-07	0.000317059	--	-	-	-	-
Unigene0010321	1.44452	3.73e-05	0.00886274	PREDICTED: C-type natriuretic peptide 4-like [Sinocyclocheilus anshuiensis]	ko04270//Vascular smooth muscle contraction//Circulatory system//Organismal Systems	-	GO:0005102//receptor binding;GO:0005488//binding;GO:0005515//protein binding	GO:0003013//circulatory system process;GO:0032501//multicellular organismal process;GO:0003018//vascular process in circulatory system;GO:0003008//system process
Unigene0010348	2.40459	0.000196031	0.0277956	--	-	-	-	-
Unigene0010638	1.53227	0.000190401	0.0272528	--	-	-	-	-
Unigene0010765	1.83928	0.000249404	0.0324706	PREDICTED: SLAM family member 9-like, partial [Sinocyclocheilus anshuiensis]	-	-	-	-
Unigene0011167	4.0369	1.82e-08	2.18e-05	PREDICTED: NACHT, LRR and PYD domains-containing protein 3-like, partial [Sinocyclocheilus rhinocerous]	-	-	-	-
Unigene0011197	2.16921	0.000239651	0.0315327	PREDICTED: sodium/hydrogen exchanger 6-like isoform X1 [Sinocyclocheilus grahami]	-	GO:0044425//membrane part;GO:0031224//intrinsic component of membrane;GO:0016020//membrane	GO:0015078//hydrogen ion transmembrane transporter activity;GO:0022804//active transmembrane transporter activity;GO:0005215//transporter activity;GO:0022857//transmembrane transporter activity;GO:0015297//antiporter activity;GO:0015299//solute:proton antiporter activity;GO:0022890//inorganic cation transmembrane transporter activity;GO:0008324//cation transmembrane transporter activity;GO:002289…	GO:0015992//proton transport;GO:0044763//single-organism cellular process;GO:0051234//establishment of localization;GO:0042592//homeostatic process;GO:0065007//biological regulation;GO:1902578//single-organism localization;GO:0044765//single-organism transport;GO:0006811//ion transport;GO:0006814//sodium ion transport;GO:0006818//hydrogen transport;GO:0030001//metal ion transport;GO:0050801//ion …
Unigene0011215	-2.68567	0.000129881	0.0213635	--	-	-	-	-
Unigene0011263	-3.01714	6.37e-05	0.0130993	--	-	-	-	-
Unigene0011306	-3.42894	0.000107772	0.0187924	--	-	-	-	-
Unigene0011528	1.27959	1.97e-05	0.00544069	PREDICTED: uncharacterized protein LOC107659159 [Sinocyclocheilus anshuiensis]	-	-	-	-
Unigene0011580	-1.5369	0.000151823	0.0237161	PREDICTED: cationic amino acid transporter 3-like [Sinocyclocheilus grahami]	-	GO:0016020//membrane;GO:0031224//intrinsic component of membrane;GO:0044425//membrane part	GO:0008514//organic anion transmembrane transporter activity;GO:0015075//ion transmembrane transporter activity;GO:0022891//substrate-specific transmembrane transporter activity;GO:0005342//organic acid transmembrane transporter activity;GO:0022892//substrate-specific transporter activity;GO:0005215//transporter activity;GO:0022857//transmembrane transporter activity;GO:0046943//carboxylic acid t…	GO:0034220//ion transmembrane transport;GO:1902578//single-organism localization;GO:0006820//anion transport;GO:0071705//nitrogen compound transport;GO:0044699//single-organism process;GO:0098656//anion transmembrane transport;GO:0006811//ion transport;GO:0051179//localization;GO:0051234//establishment of localization;GO:0015849//organic acid transport;GO:0046942//carboxylic acid transport;GO:004…
Unigene0011634	-1.00456	0.000212163	0.0291994	--	-	-	-	-
Unigene0011639	-4.04573	2.13e-07	0.000161494	PREDICTED: SLAM family member 5-like, partial [Sinocyclocheilus grahami]	-	-	-	-
Unigene0011921	3.09382	4.63e-05	0.0103851	PREDICTED: stonustoxin subunit beta-like [Sinocyclocheilus rhinocerous]	-	-	-	-
Unigene0011938	1.0295	7.16e-05	0.0141043	PREDICTED: influenza virus NS1A-binding protein homolog B-like isoform X2 [Sinocyclocheilus rhinocerous]	-	GO:0043229//intracellular organelle;GO:0043232//intracellular non-membrane-bounded organelle;GO:0005622//intracellular;GO:0005856//cytoskeleton;GO:0043226//organelle;GO:0043228//non-membrane-bounded organelle;GO:0044424//intracellular part;GO:0044464//cell part;GO:0005623//cell	-	-
Unigene0012021	1.67664	0.000206954	0.0287765	Si:rp71-15k1.1 [Danio rerio]	-	-	-	-
Unigene0012048	2.74095	1.37e-05	0.00416307	PREDICTED: aristaless-related homeobox protein-like [Sinocyclocheilus anshuiensis]	-	-	-	GO:0032502//developmental process;GO:0044699//single-organism process;GO:0044707//single-multicellular organism process;GO:0048468//cell development;GO:0009987//cellular process;GO:0030154//cell differentiation;GO:0007399//nervous system development;GO:0007275//multicellular organism development;GO:0030900//forebrain development;GO:0048856//anatomical structure development;GO:0048513//animal orga…
Unigene0012128	-2.95925	4.91e-07	0.000316691	PREDICTED: complement C3-like [Sinocyclocheilus rhinocerous]	ko04145//Phagosome//Transport and catabolism//Cellular Processes	GO:0005576//extracellular region	-	GO:0065007//biological regulation;GO:0044238//primary metabolic process;GO:0050896//response to stimulus;GO:0008152//metabolic process;GO:0006952//defense response;GO:0006950//response to stress;GO:0043170//macromolecule metabolic process;GO:0002376//immune system process;GO:0071704//organic substance metabolic process;GO:0006955//immune response;GO:0019538//protein metabolic process;GO:0050789//…
Unigene0012180	1.61224	5.67e-05	0.0120962	PREDICTED: cyclin-dependent kinase-like 1 [Sinocyclocheilus rhinocerous]	-	GO:0043229//intracellular organelle;GO:0044424//intracellular part;GO:0043226//organelle;GO:0043227//membrane-bounded organelle;GO:0005623//cell;GO:0044464//cell part;GO:0043231//intracellular membrane-bounded organelle;GO:0005622//intracellular	GO:0032550//purine ribonucleoside binding;GO:0005488//binding;GO:0097367//carbohydrate derivative binding;GO:1901363//heterocyclic compound binding;GO:0032549//ribonucleoside binding;GO:0003824//catalytic activity;GO:0004674//protein serine/threonine kinase activity;GO:0001883//purine nucleoside binding;GO:0016772//transferase activity, transferring phosphorus-containing groups;GO:0097159//organi…	GO:0044267//cellular protein metabolic process;GO:0043412//macromolecule modification;GO:0044237//cellular metabolic process;GO:0006796//phosphate-containing compound metabolic process;GO:0019538//protein metabolic process;GO:0036211//protein modification process;GO:0071704//organic substance metabolic process;GO:0006464//cellular protein modification process;GO:0008152//metabolic process;GO:0043…
Unigene0012654	1.60837	4.2e-05	0.00971101	PREDICTED: CD109 antigen-like [Sinocyclocheilus rhinocerous]	-	GO:0005576//extracellular region;GO:0044421//extracellular region part	-	-
Unigene0012709	-2.25785	5.7e-05	0.0120962	PREDICTED: metalloproteinase inhibitor 3-like [Sinocyclocheilus anshuiensis]	-	-	-	-
Unigene0013181	1.58116	0.000264157	0.0335595	--	-	-	-	-
Unigene0013300	3.26306	3.91e-06	0.00169794	--	-	-	-	-
Unigene0013305	1.11104	3.18e-05	0.00788743	PREDICTED: prepronociceptin-like [Sinocyclocheilus anshuiensis]	-	-	-	-
Unigene0013321	-7.28879	0.000115927	0.0197355	PREDICTED: homeobox protein Hox-B5b-like isoform X1 [Sinocyclocheilus anshuiensis]	-	GO:0043231//intracellular membrane-bounded organelle;GO:0043229//intracellular organelle;GO:0044424//intracellular part;GO:0005623//cell;GO:0044464//cell part;GO:0005622//intracellular;GO:0043227//membrane-bounded organelle;GO:0043226//organelle	GO:0097159//organic cyclic compound binding;GO:0003676//nucleic acid binding;GO:0005488//binding;GO:1901363//heterocyclic compound binding;GO:0003677//DNA binding	GO:0007275//multicellular organism development;GO:0019222//regulation of metabolic process;GO:0007369//gastrulation;GO:0060255//regulation of macromolecule metabolic process;GO:0032502//developmental process;GO:0050789//regulation of biological process;GO:0032501//multicellular organismal process;GO:0009653//anatomical structure morphogenesis;GO:0065007//biological regulation;GO:0044699//single-o…
Unigene0013350	-1.72861	1.38e-05	0.00419669	--	-	-	-	-
Unigene0013681	3.22807	0.000115644	0.0197184	--	-	-	-	-
Unigene0013955	1.47553	0.000253061	0.0328559	--	-	-	-	-
Unigene0014001	1.30649	0.000180928	0.026312	--	-	-	-	-
Unigene0014062	1.20333	1.67e-05	0.00482009	--	-	-	-	-
Unigene0014072	2.50605	0.00010214	0.018044	--	-	-	-	-
Unigene0014119	1.08043	1.82e-06	0.000931705	PREDICTED: ras-related and estrogen-regulated growth inhibitor-like protein isoform X1 [Sinocyclocheilus grahami]	-	-	GO:0001882//nucleoside binding;GO:0032550//purine ribonucleoside binding;GO:0097367//carbohydrate derivative binding;GO:0001883//purine nucleoside binding;GO:0032549//ribonucleoside binding;GO:0036094//small molecule binding;GO:0097159//organic cyclic compound binding;GO:1901363//heterocyclic compound binding;GO:0005488//binding	GO:0023052//signaling;GO:0050896//response to stimulus;GO:0044763//single-organism cellular process;GO:0035556//intracellular signal transduction;GO:0007154//cell communication;GO:0051716//cellular response to stimulus;GO:0050789//regulation of biological process;GO:0065007//biological regulation;GO:0050794//regulation of cellular process;GO:0007165//signal transduction;GO:0044699//single-organis…
Unigene0014286	1.96541	4.86e-05	0.0107514	PREDICTED: UDP-glucuronosyltransferase 2C1-like isoform X1 [Sinocyclocheilus anshuiensis]	-	-	-	-
Unigene0014404	3.7831	4.91e-05	0.0108135	--	-	-	-	-
Unigene0014537	-1.65817	1.32e-08	1.69e-05	PREDICTED: epithelial chloride channel protein-like [Sinocyclocheilus rhinocerous]	-	-	-	-
Unigene0014550	2.56724	0.000194103	0.0275949	--	-	-	-	-
Unigene0014743	-2.23157	2.71e-06	0.00126241	zona pellucida C related protein [Danio rerio]	-	-	-	-
Unigene0014905	2.64993	1.82e-05	0.00514433	PREDICTED: ly-6/neurotoxin-like protein 1 [Sinocyclocheilus rhinocerous]	-	-	-	-
Unigene0014953	1.10955	2.43e-05	0.00641524	PREDICTED: armadillo repeat-containing protein 2-like [Sinocyclocheilus anshuiensis]	-	-	-	-
Unigene0014976	1.51033	1.02e-06	0.000567421	PREDICTED: OTU domain-containing protein 6B isoform X1 [Danio rerio]	-	-	-	-
Unigene0015018	4.83804	0.000293822	0.0360191	--	-	-	-	-
Unigene0015085	1.3084	1.97e-06	0.000994635	PREDICTED: DNA mismatch repair protein Mlh3-like isoform X2 [Sinocyclocheilus anshuiensis]	ko03430//Mismatch repair//Replication and repair//Genetic Information Processing	GO:0032991//macromolecular complex;GO:0044464//cell part;GO:0043234//protein complex;GO:0044424//intracellular part;GO:0005622//intracellular;GO:0005623//cell	GO:0036094//small molecule binding;GO:0097367//carbohydrate derivative binding;GO:0097159//organic cyclic compound binding;GO:0003690//double-stranded DNA binding;GO:1901363//heterocyclic compound binding;GO:0001882//nucleoside binding;GO:0003677//DNA binding;GO:0032549//ribonucleoside binding;GO:0003676//nucleic acid binding;GO:0001883//purine nucleoside binding;GO:0005488//binding;GO:0032550//p…	GO:0044238//primary metabolic process;GO:0007049//cell cycle;GO:0044763//single-organism cellular process;GO:0006725//cellular aromatic compound metabolic process;GO:0071704//organic substance metabolic process;GO:0034641//cellular nitrogen compound metabolic process;GO:0046483//heterocycle metabolic process;GO:0006950//response to stress;GO:0006807//nitrogen compound metabolic process;GO:0044237…
Unigene0015135	-1.93226	2.41e-06	0.0011652	PREDICTED: LOW QUALITY PROTEIN: general transcription factor II-I repeat domain-containing protein 2-like [Sinocyclocheilus anshuiensis]	-	-	-	-
Unigene0015390	1.89699	0.000192088	0.0273959	--	-	-	-	-
Unigene0015509	1.10059	1.27e-05	0.00392583	--	-	-	-	-
Unigene0015524	2.31847	1.1e-10	2.43e-07	PREDICTED: zinc finger MYM-type protein 1-like [Fundulus heteroclitus]	-	-	-	-
Unigene0015526	1.29979	1.31e-10	2.77e-07	--	-	-	-	-
Unigene0015636	-2.24488	9.12e-06	0.00308935	--	-	-	-	-
Unigene0015640	1.82839	0.000346093	0.0405388	--	-	-	-	-
Unigene0016032	2.16587	9.23e-07	0.000534649	PREDICTED: gremlin-2-like [Sinocyclocheilus rhinocerous]	-	-	-	-
Unigene0016072	1.38939	4.82e-06	0.00196771	PREDICTED: reprimo-like protein [Sinocyclocheilus grahami]	ko04115//p53 signaling pathway//Cell growth and death//Cellular Processes	GO:0031224//intrinsic component of membrane;GO:0016020//membrane;GO:0044425//membrane part	-	-
Unigene0016366	10.5515	8.69e-10	1.45e-06	Ferritin heavy chain, partial [Calypte anna]	-	GO:0044464//cell part;GO:0043226//organelle;GO:0044424//intracellular part;GO:0043231//intracellular membrane-bounded organelle;GO:0005623//cell;GO:0031988//membrane-bounded vesicle;GO:0005622//intracellular;GO:0043227//membrane-bounded organelle;GO:0043229//intracellular organelle;GO:0031982//vesicle	GO:0046914//transition metal ion binding;GO:0016491//oxidoreductase activity;GO:0005506//iron ion binding;GO:0043169//cation binding;GO:0016724//oxidoreductase activity, oxidizing metal ions, oxygen as acceptor;GO:0003824//catalytic activity;GO:0046872//metal ion binding;GO:0043167//ion binding;GO:0005488//binding;GO:0016722//oxidoreductase activity, oxidizing metal ions	GO:0051641//cellular localization;GO:0006875//cellular metal ion homeostasis;GO:0051235//maintenance of location;GO:0050801//ion homeostasis;GO:0044763//single-organism cellular process;GO:0065007//biological regulation;GO:0006873//cellular ion homeostasis;GO:0030001//metal ion transport;GO:0050794//regulation of cellular process;GO:0051179//localization;GO:0030003//cellular cation homeostasis;GO…
Unigene0016460	1.24521	0.000151854	0.0237161	PREDICTED: monoacylglycerol lipase ABHD6-like isoform X1 [Sinocyclocheilus rhinocerous]	-	-	-	-
Unigene0016525	2.37841	0.000470078	0.0496633	--	-	-	-	-
Unigene0016750	2.08846	2.42e-06	0.0011652	PREDICTED: nesprin-1-like [Sinocyclocheilus rhinocerous]	-	-	-	-
Unigene0016801	9.46835	0.000471652	0.0497289	--	-	-	-	-
Unigene0016813	-2.65779	1.87e-05	0.00521497	--	-	-	-	-
Unigene0016821	2.48316	2.83e-07	0.00020344	PREDICTED: proto-oncogene tyrosine-protein kinase ROS-like [Sinocyclocheilus rhinocerous]	-	GO:0044425//membrane part;GO:0031224//intrinsic component of membrane;GO:0016020//membrane	GO:1901363//heterocyclic compound binding;GO:0005488//binding;GO:0097159//organic cyclic compound binding;GO:0016740//transferase activity;GO:0001883//purine nucleoside binding;GO:0003824//catalytic activity;GO:0016773//phosphotransferase activity, alcohol group as acceptor;GO:0001882//nucleoside binding;GO:0016772//transferase activity, transferring phosphorus-containing groups;GO:0004672//prote…	GO:0042325//regulation of phosphorylation;GO:0019538//protein metabolic process;GO:0048856//anatomical structure development;GO:0006796//phosphate-containing compound metabolic process;GO:0044237//cellular metabolic process;GO:0044267//cellular protein metabolic process;GO:0023052//signaling;GO:0007167//enzyme linked receptor protein signaling pathway;GO:0007166//cell surface receptor signaling p…
Unigene0016856	1.42532	5.77e-06	0.00222179	--	-	-	-	-
Unigene0017001	-4.67508	8.51e-10	1.45e-06	PREDICTED: zona pellucida sperm-binding protein 3-like [Sinocyclocheilus anshuiensis]	-	-	-	-
Unigene0017282	1.31981	9.33e-08	8.38e-05	PREDICTED: protachykinin-like [Sinocyclocheilus anshuiensis]	ko04080//Neuroactive ligand-receptor interaction//Signaling molecules and interaction//Environmental Information Processing	-	-	GO:0050794//regulation of cellular process;GO:0023052//signaling;GO:0007186//G-protein coupled receptor signaling pathway;GO:0044700//single organism signaling;GO:0065007//biological regulation;GO:0050896//response to stimulus;GO:0044699//single-organism process;GO:0007267//cell-cell signaling;GO:0007165//signal transduction;GO:0009987//cellular process;GO:0007154//cell communication;GO:0044763//…
Unigene0017355	-1.10571	5.46e-05	0.0117714	PREDICTED: monocyte chemotactic protein 1B-like [Sinocyclocheilus rhinocerous]	ko04060//Cytokine-cytokine receptor interaction//Signaling molecules and interaction//Environmental Information Processing;ko04620//Toll-like receptor signaling pathway//Immune system//Organismal Systems;ko04623//Cytosolic DNA-sensing pathway//Immune system//Organismal Systems	GO:0044421//extracellular region part;GO:0005576//extracellular region	GO:0005125//cytokine activity;GO:0005515//protein binding;GO:0005102//receptor binding;GO:0005488//binding	GO:0042221//response to chemical;GO:0006935//chemotaxis;GO:0050896//response to stimulus;GO:0042330//taxis;GO:0002376//immune system process;GO:0040011//locomotion;GO:0009605//response to external stimulus
Unigene0017524	1.11072	1.96e-05	0.00544069	ornithine decarboxylase antizyme 2b [Danio rerio]	-	-	GO:0098772//molecular function regulator;GO:0004857//enzyme inhibitor activity;GO:0030234//enzyme regulator activity	GO:0019222//regulation of metabolic process;GO:0009308//amine metabolic process;GO:1901564//organonitrogen compound metabolic process;GO:0065007//biological regulation;GO:0071704//organic substance metabolic process;GO:0034641//cellular nitrogen compound metabolic process;GO:0009892//negative regulation of metabolic process;GO:0006807//nitrogen compound metabolic process;GO:0009987//cellular proc…
Unigene0017606	-1.69629	1.41e-13	4.99e-10	--	-	-	-	-
Unigene0017676	-5.47616	2.57e-06	0.00120865	PREDICTED: butyrophilin-like protein 2 [Sinocyclocheilus grahami]	-	-	-	-
Unigene0017913	2.44172	0.000249491	0.0324706	--	-	-	-	-
Unigene0017952	2.00789	0.000429834	0.0466933	--	-	-	-	-
Unigene0018078	1.95498	1.7e-05	0.00489662	--	-	-	-	-
Unigene0018129	1.26035	0.000305694	0.0370553	--	-	-	-	-
Unigene0018621	2.45736	1.07e-07	9.26e-05	PREDICTED: LOW QUALITY PROTEIN: nuclear anchorage protein 1-like [Sinocyclocheilus grahami]	-	-	-	-
Unigene0018783	-2.79849	4.15e-08	4.47e-05	PREDICTED: ladderlectin [Danio rerio]	-	-	-	-
Unigene0018888	1.18378	1.35e-05	0.00412219	THAP domain-containing protein 4 [Crassostrea gigas]	-	-	-	-
Unigene0019120	1.97252	4.65e-34	1.25e-29	PREDICTED: lipocalin-like [Sinocyclocheilus anshuiensis]	ko00590//Arachidonic acid metabolism//Lipid metabolism//Metabolism	-	GO:0019840//isoprenoid binding;GO:0005501//retinoid binding;GO:0008289//lipid binding;GO:0005488//binding	GO:0051179//localization;GO:0051234//establishment of localization;GO:0008152//metabolic process;GO:0044238//primary metabolic process
Unigene0019138	1.3959	0.00024795	0.0324338	--	-	-	-	-
Unigene0019187	-3.6795	0.000472545	0.0497289	--	-	-	-	-
Unigene0019325	-4.13895	1.96e-05	0.00544069	--	-	-	-	-
Unigene0019656	1.15241	0.000214525	0.0293371	PREDICTED: protein-methionine sulfoxide oxidase MICAL2-like isoform X6 [Sinocyclocheilus rhinocerous]	-	GO:0044464//cell part;GO:0043227//membrane-bounded organelle;GO:0005622//intracellular;GO:0043231//intracellular membrane-bounded organelle;GO:0005623//cell;GO:0043229//intracellular organelle;GO:0043226//organelle;GO:0044424//intracellular part	GO:0008092//cytoskeletal protein binding;GO:0043167//ion binding;GO:0005515//protein binding;GO:0003824//catalytic activity;GO:0046872//metal ion binding;GO:0005488//binding;GO:0043169//cation binding;GO:0046914//transition metal ion binding;GO:0016491//oxidoreductase activity	GO:0010557//positive regulation of macromolecule biosynthetic process;GO:0010468//regulation of gene expression;GO:0048518//positive regulation of biological process;GO:0009893//positive regulation of metabolic process;GO:0010628//positive regulation of gene expression;GO:0009889//regulation of biosynthetic process;GO:0045893//positive regulation of transcription, DNA-templated;GO:0031323//regula…
Unigene0019703	1.88091	0.000145725	0.0231958	interferon-inducible protein Gig1 [Carassius auratus]	-	GO:0016020//membrane	-	-
Unigene0019962	2.74747	5.14e-05	0.0112675	--	-	-	-	-
Unigene0020113	1.6018	2.45e-06	0.0011652	--	-	-	-	-
Unigene0020295	1.3882	3.84e-06	0.00167729	PREDICTED: leukocyte cell-derived chemotaxin 1-like [Sinocyclocheilus grahami]	-	GO:0044425//membrane part;GO:0031012//extracellular matrix;GO:0031224//intrinsic component of membrane;GO:0016020//membrane	-	GO:0032501//multicellular organismal process;GO:0044707//single-multicellular organism process;GO:0048513//animal organ development;GO:0048869//cellular developmental process;GO:0048731//system development;GO:0007275//multicellular organism development;GO:0009987//cellular process;GO:0032502//developmental process;GO:0044767//single-organism developmental process;GO:0044763//single-organism cellu…
Unigene0020331	2.64341	0.000203807	0.0285972	--	-	-	-	-
Unigene0020342	1.23825	6.4e-05	0.0131366	PREDICTED: GTPase IMAP family member 7-like [Sinocyclocheilus rhinocerous]	-	-	-	-
Unigene0020466	-1.07121	4.99e-06	0.00201277	PREDICTED: jun dimerization protein 2 [Sinocyclocheilus anshuiensis]	-	GO:0005622//intracellular;GO:0043226//organelle;GO:0043227//membrane-bounded organelle;GO:0005623//cell;GO:0044464//cell part;GO:0043231//intracellular membrane-bounded organelle;GO:0044424//intracellular part;GO:0043229//intracellular organelle	GO:0003677//DNA binding;GO:0001071//nucleic acid binding transcription factor activity;GO:1901363//heterocyclic compound binding;GO:0005488//binding;GO:0003676//nucleic acid binding;GO:0097159//organic cyclic compound binding	GO:2001141//regulation of RNA biosynthetic process;GO:0019219//regulation of nucleobase-containing compound metabolic process;GO:0065007//biological regulation;GO:0051252//regulation of RNA metabolic process;GO:0010556//regulation of macromolecule biosynthetic process;GO:2000112//regulation of cellular macromolecule biosynthetic process;GO:0006355//regulation of transcription, DNA-templated;GO:00…
Unigene0020469	-1.69099	0.000419564	0.0458086	--	-	-	-	-
Unigene0020514	1.67012	2.6e-05	0.00672628	--	-	-	-	-
Unigene0020541	1.45328	0.000207973	0.028843	PREDICTED: forkhead-associated domain-containing protein 1-like isoform X1 [Sinocyclocheilus rhinocerous]	-	-	-	-
Unigene0020555	5.07798	0.000276409	0.0346354	--	-	-	-	-
Unigene0020738	1.89027	1.47e-11	3.86e-08	--	-	-	-	-
Unigene0021096	2.97258	0.000134554	0.0219031	--	-	-	-	-
Unigene0021317	-3.28545	5.54e-05	0.0118898	PREDICTED: transposase isoform X1 [Oryzias latipes]	-	-	GO:1901363//heterocyclic compound binding;GO:0005488//binding;GO:0003676//nucleic acid binding;GO:0005515//protein binding;GO:0097159//organic cyclic compound binding	-
Unigene0021367	2.60993	5.73e-08	5.83e-05	TPA_exp: polyprotein [Danio rerio]	-	-	-	-
Unigene0021396	1.39298	1.63e-09	2.58e-06	hypothetical protein cypCar_00022990 [Cyprinus carpio]	-	-	-	-
Unigene0021426	-1.95208	3.32e-05	0.00817804	--	-	-	-	-
Unigene0021544	1.04237	0.000103232	0.0181773	PREDICTED: gamma-butyrobetaine dioxygenase-like [Sinocyclocheilus grahami]	ko00310//Lysine degradation//Amino acid metabolism//Metabolism	-	GO:0003824//catalytic activity;GO:0016491//oxidoreductase activity;GO:0046914//transition metal ion binding;GO:0046872//metal ion binding;GO:0016705//oxidoreductase activity, acting on paired donors, with incorporation or reduction of molecular oxygen;GO:0005488//binding;GO:0043167//ion binding;GO:0043169//cation binding	GO:0009987//cellular process;GO:0071704//organic substance metabolic process;GO:0006577//amino-acid betaine metabolic process;GO:1901564//organonitrogen compound metabolic process;GO:0008152//metabolic process;GO:0044237//cellular metabolic process;GO:0044710//single-organism metabolic process;GO:0034641//cellular nitrogen compound metabolic process;GO:0006578//amino-acid betaine biosynthetic pro…
Unigene0021641	-4.56971	5.98e-09	8.16e-06	PREDICTED: uncharacterized protein LOC107754931 [Sinocyclocheilus rhinocerous]	-	-	-	-
Unigene0021786	2.17884	3.18e-06	0.00144031	PREDICTED: nesprin-1-like [Sinocyclocheilus rhinocerous]	-	-	-	-
Unigene0022334	4.15195	3.95e-08	4.3e-05	--	-	-	-	-
Unigene0022382	1.22551	7.07e-05	0.0139814	--	-	-	-	-
Unigene0022400	2.5389	3.54e-05	0.00855657	--	-	-	-	-
Unigene0022526	1.07341	0.000300223	0.0365567	PREDICTED: corticoliberin-like [Sinocyclocheilus anshuiensis]	-	-	GO:0005515//protein binding;GO:0005102//receptor binding;GO:0005488//binding	GO:0051648//vesicle localization;GO:0050896//response to stimulus;GO:0044763//single-organism cellular process;GO:0033059//cellular pigmentation;GO:0009987//cellular process;GO:0051641//cellular localization;GO:0051640//organelle localization;GO:0051179//localization;GO:0006950//response to stress;GO:0043473//pigmentation;GO:0051875//pigment granule localization;GO:0044699//single-organism process
Unigene0022605	-3.11235	4.93e-05	0.0108368	--	-	-	-	-
Unigene0022667	-1.79824	9.48e-06	0.00318503	--	-	-	-	-
Unigene0022772	1.28508	0.000216677	0.029519	PREDICTED: forkhead box protein Q1-like [Sinocyclocheilus rhinocerous]	-	GO:0043231//intracellular membrane-bounded organelle;GO:0043227//membrane-bounded organelle;GO:0043226//organelle;GO:0005622//intracellular;GO:0044424//intracellular part;GO:0005623//cell;GO:0043229//intracellular organelle;GO:0044464//cell part	GO:0001071//nucleic acid binding transcription factor activity;GO:0097159//organic cyclic compound binding;GO:0005488//binding;GO:1901363//heterocyclic compound binding;GO:0003676//nucleic acid binding	GO:0019222//regulation of metabolic process;GO:0034641//cellular nitrogen compound metabolic process;GO:0032774//RNA biosynthetic process;GO:0006725//cellular aromatic compound metabolic process;GO:0044237//cellular metabolic process;GO:0090304//nucleic acid metabolic process;GO:0010467//gene expression;GO:0034654//nucleobase-containing compound biosynthetic process;GO:0050789//regulation of biol…
Unigene0022977	-4.38108	1.36e-10	2.82e-07	PREDICTED: cell surface glycoprotein 1-like [Sinocyclocheilus anshuiensis]	-	-	-	-
Unigene0022992	1.58282	0.000169048	0.0251964	--	-	-	-	-
Unigene0023035	2.00459	0.000224222	0.0301209	PREDICTED: transmembrane protein 72-like [Sinocyclocheilus rhinocerous]	-	-	-	-
Unigene0023135	-1.29007	7.16e-16	3.67e-12	PREDICTED: protein Jumonji-like [Sinocyclocheilus grahami]	-	-	-	-
Unigene0023195	2.70545	2e-11	5e-08	PREDICTED: nectin-4-like [Sinocyclocheilus rhinocerous]	ko04520//Adherens junction//Cellular commiunity//Cellular Processes	-	-	-
Unigene0023329	-1.71403	0.000391537	0.0435922	--	-	-	-	-
Unigene0023517	1.3562	3.82e-05	0.00905801	PREDICTED: carnitine O-palmitoyltransferase 1, liver isoform-like [Sinocyclocheilus anshuiensis]	ko04920//Adipocytokine signaling pathway//Endocrine system//Organismal Systems;ko03320//PPAR signaling pathway//Endocrine system//Organismal Systems;ko01212//Fatty acid metabolism//Global and Overview//Metabolism;ko00071//Fatty acid degradation//Lipid metabolism//Metabolism	-	GO:0016740//transferase activity;GO:0008374//O-acyltransferase activity;GO:0016406//carnitine O-acyltransferase activity;GO:0016747//transferase activity, transferring acyl groups other than amino-acyl groups;GO:0003824//catalytic activity;GO:0016746//transferase activity, transferring acyl groups	-
Unigene0023519	4.31947	0.000179261	0.0261047	beta-defensin-like protein 1 [Cyprinus carpio]	-	-	-	GO:0051707//response to other organism;GO:0050896//response to stimulus;GO:0006950//response to stress;GO:0009607//response to biotic stimulus;GO:0009605//response to external stimulus;GO:0051704//multi-organism process;GO:0043207//response to external biotic stimulus;GO:0009617//response to bacterium
Unigene0023788	1.7965	2.57e-13	8.39e-10	PREDICTED: 6-phosphofructo-2-kinase/fructose-2,6-bisphosphatase 4-like isoform X2 [Sinocyclocheilus rhinocerous]	ko00051//Fructose and mannose metabolism//Carbohydrate metabolism//Metabolism	-	GO:0016773//phosphotransferase activity, alcohol group as acceptor;GO:0005488//binding;GO:0016787//hydrolase activity;GO:0016788//hydrolase activity, acting on ester bonds;GO:0008443//phosphofructokinase activity;GO:0019200//carbohydrate kinase activity;GO:0036094//small molecule binding;GO:0001883//purine nucleoside binding;GO:0016791//phosphatase activity;GO:0016740//transferase activity;GO:000…	GO:0009987//cellular process;GO:0005996//monosaccharide metabolic process;GO:0019318//hexose metabolic process;GO:0071704//organic substance metabolic process;GO:0006796//phosphate-containing compound metabolic process;GO:0044238//primary metabolic process;GO:0044237//cellular metabolic process;GO:0006793//phosphorus metabolic process;GO:0044710//single-organism metabolic process;GO:0005975//carb…
Unigene0023789	1.63431	3.22e-15	1.4e-11	PREDICTED: protein MGARP isoform X2 [Sinocyclocheilus grahami]	-	-	-	-
Unigene0023846	-2.61921	1.23e-05	0.00385637	LOC398207 protein [Xenopus laevis]	-	GO:0031224//intrinsic component of membrane;GO:0016020//membrane;GO:0044425//membrane part	GO:0005488//binding;GO:0003723//RNA binding;GO:0097159//organic cyclic compound binding;GO:0003676//nucleic acid binding;GO:1901363//heterocyclic compound binding	-
Unigene0024092	1.365	4.8e-05	0.0106496	PREDICTED: junctional adhesion molecule A-like, partial [Sinocyclocheilus grahami]	-	-	-	-
Unigene0024145	-3.05544	2.81e-10	5.31e-07	PREDICTED: diacylglycerol O-acyltransferase 2 [Sinocyclocheilus rhinocerous]	ko00561//Glycerolipid metabolism//Lipid metabolism//Metabolism	GO:0043227//membrane-bounded organelle;GO:0043229//intracellular organelle;GO:0043231//intracellular membrane-bounded organelle;GO:0044422//organelle part;GO:0044424//intracellular part;GO:0016020//membrane;GO:0043226//organelle;GO:0031090//organelle membrane;GO:0044425//membrane part;GO:0005623//cell;GO:0031224//intrinsic component of membrane;GO:0044464//cell part;GO:0005622//intracellular	GO:0016747//transferase activity, transferring acyl groups other than amino-acyl groups;GO:0016740//transferase activity;GO:0016746//transferase activity, transferring acyl groups;GO:0016411//acylglycerol O-acyltransferase activity;GO:0003824//catalytic activity;GO:0008374//O-acyltransferase activity	GO:0046486//glycerolipid metabolic process;GO:0006641//triglyceride metabolic process;GO:0019400//alditol metabolic process;GO:0005975//carbohydrate metabolic process;GO:0044723//single-organism carbohydrate metabolic process;GO:0071704//organic substance metabolic process;GO:0044281//small molecule metabolic process;GO:0009987//cellular process;GO:0044710//single-organism metabolic process;GO:00…
Unigene0024235	-3.14043	1.77e-05	0.00503028	--	-	-	-	-
Unigene0024466	2.3656	0.000222508	0.0300853	--	-	-	-	-
Unigene0024499	2.20814	3.17e-10	5.8e-07	PREDICTED: extracellular matrix-binding protein ebh-like, partial [Sinocyclocheilus anshuiensis]	-	-	-	-
Unigene0024890	2.16429	9.76e-06	0.00321331	--	-	-	-	-
Unigene0024929	1.67389	0.000332383	0.0393176	--	-	-	-	-
Unigene0025105	-1.1797	0.000416055	0.0455177	PREDICTED: integrin alpha-8-like [Sinocyclocheilus rhinocerous]	ko04510//Focal adhesion//Cellular commiunity//Cellular Processes;ko04810//Regulation of actin cytoskeleton//Cell motility//Cellular Processes;ko04512//ECM-receptor interaction//Signaling molecules and interaction//Environmental Information Processing	GO:0044459//plasma membrane part;GO:0005886//plasma membrane;GO:0016021//integral component of membrane;GO:0005623//cell;GO:0044464//cell part;GO:0044425//membrane part;GO:0016020//membrane;GO:0071944//cell periphery;GO:0031224//intrinsic component of membrane;GO:0005887//integral component of plasma membrane;GO:0031226//intrinsic component of plasma membrane	GO:0005488//binding	GO:0007599//hemostasis;GO:0044700//single organism signaling;GO:0007165//signal transduction;GO:0048856//anatomical structure development;GO:0048646//anatomical structure formation involved in morphogenesis;GO:0050673//epithelial cell proliferation;GO:0051716//cellular response to stimulus;GO:0022610//biological adhesion;GO:0050789//regulation of biological process;GO:0050896//response to stimulu…
Unigene0025127	-5.51981	9.65e-06	0.00321331	--	-	-	-	-
Unigene0025266	1.90653	0.000376683	0.0425048	PREDICTED: polyubiquitin-like [Sinocyclocheilus anshuiensis]	-	-	-	-
Unigene0025284	-1.79763	4.18e-05	0.00967896	--	-	-	-	-
Unigene0025377	4.49409	0.000150441	0.0236439	Mesothelin-like protein [Larimichthys crocea]	-	-	-	-
Unigene0025423	1.55407	0.000463971	0.0492827	--	-	-	-	-
Unigene0025902	1.46707	0.000153768	0.023868	PREDICTED: T-box transcription factor TBX2b isoform X1 [Esox lucius]	-	-	-	-
Unigene0026160	-3.67211	7.21e-24	8.63e-20	PREDICTED: zona pellucida sperm-binding protein 3-like [Sinocyclocheilus rhinocerous]	-	GO:0019012//virion;GO:0036338//viral membrane;GO:0044423//virion part	-	-
Unigene0026263	2.01776	0.000166893	0.0250483	--	-	-	-	-
Unigene0026330	1.00381	9.75e-08	8.61e-05	PREDICTED: receptor-type tyrosine-protein phosphatase zeta isoform X2 [Sinocyclocheilus grahami]	-	-	GO:0004721//phosphoprotein phosphatase activity;GO:0016791//phosphatase activity;GO:0016788//hydrolase activity, acting on ester bonds;GO:0042578//phosphoric ester hydrolase activity;GO:0003824//catalytic activity;GO:0016787//hydrolase activity	GO:0036211//protein modification process;GO:0008152//metabolic process;GO:0009987//cellular process;GO:0019538//protein metabolic process;GO:0043170//macromolecule metabolic process;GO:0044260//cellular macromolecule metabolic process;GO:0044237//cellular metabolic process;GO:0006464//cellular protein modification process;GO:0044267//cellular protein metabolic process;GO:0044238//primary metaboli…
Unigene0026605	1.37171	0.000101817	0.0180232	PREDICTED: spexin isoform X1 [Sinocyclocheilus grahami]	-	GO:0031988//membrane-bounded vesicle;GO:0043229//intracellular organelle;GO:0044464//cell part;GO:0044444//cytoplasmic part;GO:0016023//cytoplasmic, membrane-bounded vesicle;GO:0044421//extracellular region part;GO:0043226//organelle;GO:0031410//cytoplasmic vesicle;GO:0031982//vesicle;GO:0043231//intracellular membrane-bounded organelle;GO:0043227//membrane-bounded organelle;GO:0005622//intracell…	GO:0005102//receptor binding;GO:0005515//protein binding;GO:0001664//G-protein coupled receptor binding;GO:0005179//hormone activity;GO:0031763//galanin receptor binding;GO:0005488//binding;GO:0071855//neuropeptide receptor binding	GO:0015718//monocarboxylic acid transport;GO:0051931//regulation of sensory perception;GO:0065007//biological regulation;GO:0046942//carboxylic acid transport;GO:0006820//anion transport;GO:0098801//regulation of renal system process;GO:0032102//negative regulation of response to external stimulus;GO:0048583//regulation of response to stimulus;GO:0044765//single-organism transport;GO:1902578//sin…
Unigene0026765	1.04761	0.000275339	0.0345415	--	-	-	-	-
Unigene0026808	2.18461	1.76e-08	2.13e-05	PREDICTED: nestin-like [Sinocyclocheilus rhinocerous]	-	GO:0043234//protein complex;GO:0032991//macromolecular complex	-	GO:0050794//regulation of cellular process;GO:0044699//single-organism process;GO:0048731//system development;GO:0007417//central nervous system development;GO:0010941//regulation of cell death;GO:0043010//camera-type eye development;GO:0050789//regulation of biological process;GO:0043067//regulation of programmed cell death;GO:0044767//single-organism developmental process;GO:0007399//nervous sy…
Unigene0027137	3.12101	1.33e-05	0.00406051	PREDICTED: V-set and immunoglobulin domain-containing protein 10-like isoform X2 [Sinocyclocheilus rhinocerous]	-	-	-	-
Unigene0027267	3.395	7.81e-07	0.000469962	--	-	-	-	-
Unigene0027361	1.16708	0.000170691	0.025336	--	-	-	-	-
Unigene0027467	2.92099	4.71e-05	0.0105234	--	-	-	-	-
Unigene0027622	9.84088	5.04e-07	0.000319521	PREDICTED: CD276 antigen homolog [Sinocyclocheilus grahami]	-	-	-	-
Unigene0027623	9.89118	0.00011461	0.0196353	PREDICTED: CD276 antigen homolog [Sinocyclocheilus grahami]	-	-	-	-
Unigene0027852	3.12844	0.000227574	0.0304266	--	-	-	-	-
Unigene0027965	11.1297	4.61e-13	1.46e-09	cytochrome c oxidase subunit II (mitochondrion) [Aythya americana]	ko00190//Oxidative phosphorylation//Energy metabolism//Metabolism;ko04260//Cardiac muscle contraction//Circulatory system//Organismal Systems	GO:0043234//protein complex;GO:0031967//organelle envelope;GO:0031090//organelle membrane;GO:0043226//organelle;GO:0044425//membrane part;GO:0043229//intracellular organelle;GO:0044424//intracellular part;GO:0043231//intracellular membrane-bounded organelle;GO:0032991//macromolecular complex;GO:0005622//intracellular;GO:0019866//organelle inner membrane;GO:0043227//membrane-bounded organelle;GO:0…	GO:0046872//metal ion binding;GO:0005488//binding;GO:0009055//electron carrier activity;GO:0043169//cation binding;GO:0046914//transition metal ion binding;GO:0043167//ion binding;GO:0003824//catalytic activity	GO:0006812//cation transport;GO:0015992//proton transport;GO:0006811//ion transport;GO:1902578//single-organism localization;GO:0006091//generation of precursor metabolites and energy;GO:0044710//single-organism metabolic process;GO:0044765//single-organism transport;GO:0044237//cellular metabolic process;GO:0051234//establishment of localization;GO:0006810//transport;GO:0009987//cellular process…
Unigene0027969	5.34287	3.59e-06	0.00157878	--	-	-	-	-
Unigene0028124	-5.2038	0.000116392	0.0197521	--	-	-	-	-
Unigene0028681	2.74868	2.74e-06	0.00127458	PREDICTED: VIP peptides-like isoform X2 [Sinocyclocheilus grahami]	ko04080//Neuroactive ligand-receptor interaction//Signaling molecules and interaction//Environmental Information Processing	-	-	-
Unigene0029639	2.35004	0.00039651	0.0439596	--	-	-	-	-
Unigene0030774	-2.07244	7.95e-06	0.00280936	--	-	-	-	-
Unigene0031279	4.92433	0.000461681	0.0491131	--	-	-	-	-
Unigene0031587	5.17517	7.65e-05	0.0147661	--	-	-	-	-
Unigene0031770	-1.86859	3.25e-06	0.00146518	PREDICTED: mid1-interacting protein 1-B-like [Sinocyclocheilus rhinocerous]	-	-	-	-
Unigene0031874	2.56665	0.000258407	0.0331574	--	-	-	-	-
Unigene0032710	2.09085	0.000263903	0.0335595	--	-	-	-	-
Unigene0032912	-10.2974	0.000282476	0.0349667	--	-	-	-	-
Unigene0033377	8.27513	2.35e-07	0.000176097	--	-	-	-	-
Unigene0033378	11.0449	2.05e-05	0.00559714	--	-	-	-	-
Unigene0033565	10.6104	0.000280279	0.0348367	--	-	-	-	-
Unigene0033566	12.5549	9.05e-05	0.0164974	--	-	-	-	-
Unigene0033624	-9.31198	0.000391578	0.0435922	--	-	-	-	-
Unigene0034133	3.97772	3.39e-05	0.00825469	PREDICTED: activity-regulated cytoskeleton-associated protein-like [Austrofundulus limnaeus]	-	-	-	-
Unigene0034203	6.3211	6.47e-05	0.0132229	--	-	-	-	-
Unigene0034294	2.23818	0.000292326	0.0358788	--	-	-	-	-
Unigene0034648	10.1253	1.47e-08	1.84e-05	--	-	-	-	-
Unigene0035512	1.08116	0.000361057	0.0415462	--	-	-	-	-
Unigene0035562	5.97535	2e-05	0.00549765	--	-	-	-	-
Unigene0035563	4.67359	7.98e-06	0.00280936	--	-	-	-	-
Unigene0035859	9.90609	4.23e-06	0.00178838	cytochrome oxidase subunit I, partial (mitochondrion) [Macaca mulatta]	ko00190//Oxidative phosphorylation//Energy metabolism//Metabolism;ko04260//Cardiac muscle contraction//Circulatory system//Organismal Systems	GO:0043227//membrane-bounded organelle;GO:0005622//intracellular;GO:0031090//organelle membrane;GO:0019866//organelle inner membrane;GO:0044455//mitochondrial membrane part;GO:0044429//mitochondrial part;GO:0044422//organelle part;GO:0016020//membrane;GO:0044444//cytoplasmic part;GO:0043231//intracellular membrane-bounded organelle;GO:0043234//protein complex;GO:0043229//intracellular organelle;G…	GO:0003824//catalytic activity;GO:0043167//ion binding;GO:0046914//transition metal ion binding;GO:0043169//cation binding;GO:0046872//metal ion binding;GO:0009055//electron carrier activity;GO:0005488//binding;GO:1901363//heterocyclic compound binding;GO:0097159//organic cyclic compound binding;GO:0046906//tetrapyrrole binding	GO:0015672//monovalent inorganic cation transport;GO:1902578//single-organism localization;GO:0006810//transport;GO:0006811//ion transport;GO:0044710//single-organism metabolic process;GO:0015992//proton transport;GO:0044763//single-organism cellular process;GO:0006091//generation of precursor metabolites and energy;GO:0051234//establishment of localization;GO:0009987//cellular process;GO:0008152…
Unigene0036264	10.5466	9.5e-06	0.00318503	--	-	-	-	-
Unigene0036265	10.3388	2.41e-06	0.0011652	--	-	-	-	-
Unigene0036759	1.93529	0.000434687	0.0470308	--	-	-	-	-
Unigene0037624	9.37743	0.000240452	0.0315995	cytochrome c oxidase subunit I, partial (mitochondrion) [Homo sapiens]	ko00190//Oxidative phosphorylation//Energy metabolism//Metabolism;ko04260//Cardiac muscle contraction//Circulatory system//Organismal Systems	GO:0005622//intracellular;GO:0044429//mitochondrial part;GO:0005740//mitochondrial envelope;GO:0044446//intracellular organelle part;GO:0044422//organelle part;GO:0005623//cell;GO:0044464//cell part;GO:0043226//organelle;GO:0031966//mitochondrial membrane;GO:0043231//intracellular membrane-bounded organelle;GO:0019866//organelle inner membrane;GO:0044425//membrane part;GO:0005739//mitochondrion;G…	GO:0009055//electron carrier activity;GO:0097159//organic cyclic compound binding;GO:1901363//heterocyclic compound binding;GO:0046906//tetrapyrrole binding;GO:0003824//catalytic activity;GO:0046914//transition metal ion binding;GO:0043169//cation binding;GO:0005488//binding;GO:0046872//metal ion binding;GO:0043167//ion binding	GO:0015980//energy derivation by oxidation of organic compounds;GO:0006812//cation transport;GO:0044765//single-organism transport;GO:0009987//cellular process;GO:0051234//establishment of localization;GO:0006091//generation of precursor metabolites and energy;GO:0044710//single-organism metabolic process;GO:0044699//single-organism process;GO:0006818//hydrogen transport;GO:0015992//proton transp…
Unigene0037956	3.50719	0.000305307	0.0370501	DUF1758 domain containing protein, partial [Trichuris trichiura]	-	-	-	-
Unigene0037991	9.7219	0.000473823	0.0498147	PREDICTED: glutathione peroxidase 2 [Sinocyclocheilus grahami]	ko00480//Glutathione metabolism//Metabolism of other amino acids//Metabolism;ko00590//Arachidonic acid metabolism//Lipid metabolism//Metabolism	-	GO:0016209//antioxidant activity;GO:0004601//peroxidase activity;GO:0016491//oxidoreductase activity;GO:0003824//catalytic activity;GO:0016684//oxidoreductase activity, acting on peroxide as acceptor	GO:0008152//metabolic process;GO:0006950//response to stress;GO:0044699//single-organism process;GO:0050896//response to stimulus;GO:0044710//single-organism metabolic process
Unigene0038217	10.4028	2.4e-09	3.64e-06	Serum albumin, partial [Anas platyrhynchos]	-	GO:0043227//membrane-bounded organelle;GO:0032991//macromolecular complex;GO:0005576//extracellular region;GO:0043226//organelle;GO:0031982//vesicle;GO:0044464//cell part;GO:0043231//intracellular membrane-bounded organelle;GO:0005622//intracellular;GO:0031988//membrane-bounded vesicle;GO:0043229//intracellular organelle;GO:0044424//intracellular part;GO:0044421//extracellular region part;GO:0005…	GO:0008289//lipid binding;GO:0005488//binding;GO:0043167//ion binding;GO:0097159//organic cyclic compound binding;GO:0005515//protein binding;GO:1901363//heterocyclic compound binding;GO:0003676//nucleic acid binding;GO:0043168//anion binding	GO:0050789//regulation of biological process;GO:0051715//cytolysis in other organism;GO:0051818//disruption of cells of other organism involved in symbiotic interaction;GO:0051234//establishment of localization;GO:0044004//disruption by symbiont of host cell;GO:0065008//regulation of biological quality;GO:0050794//regulation of cellular process;GO:0050896//response to stimulus;GO:0051646//mitocho…
Unigene0038218	11.0544	3.14e-23	3.38e-19	albumin precursor [Anas platyrhynchos]	-	GO:0044421//extracellular region part;GO:0005576//extracellular region	GO:0005488//binding	GO:0044699//single-organism process;GO:0065007//biological regulation;GO:0044763//single-organism cellular process;GO:0009987//cellular process
Unigene0038219	11.4333	2.17e-22	1.8e-18	Serum albumin, partial [Anas platyrhynchos]	-	GO:0044421//extracellular region part;GO:0044464//cell part;GO:0043226//organelle;GO:0044424//intracellular part;GO:0005622//intracellular;GO:0043227//membrane-bounded organelle;GO:0005623//cell;GO:0005576//extracellular region	GO:1901363//heterocyclic compound binding;GO:0043168//anion binding;GO:0097159//organic cyclic compound binding;GO:0005488//binding;GO:0043167//ion binding	GO:0009987//cellular process;GO:0044699//single-organism process;GO:0065008//regulation of biological quality;GO:0044763//single-organism cellular process;GO:0065007//biological regulation;GO:0051179//localization
Unigene0038367	-9.471	2.35e-07	0.000176097	--	-	-	-	-
Unigene0038368	-9.40996	3.08e-08	3.49e-05	--	-	-	-	-
Unigene0038651	-3.50041	7.67e-08	7.32e-05	PREDICTED: fucolectin-6-like [Sinocyclocheilus rhinocerous]	-	-	-	-
Unigene0039047	1.09877	0.000446679	0.0478956	PREDICTED: zinc finger protein 503-like [Sinocyclocheilus rhinocerous]	-	GO:0005623//cell;GO:0043231//intracellular membrane-bounded organelle;GO:0043229//intracellular organelle;GO:0043227//membrane-bounded organelle;GO:0005622//intracellular;GO:0044464//cell part;GO:0043226//organelle;GO:0044424//intracellular part	GO:0043169//cation binding;GO:0097159//organic cyclic compound binding;GO:0043167//ion binding;GO:0000988//transcription factor activity, protein binding;GO:0005488//binding;GO:0000989//transcription factor activity, transcription factor binding	GO:0006355//regulation of transcription, DNA-templated;GO:0031323//regulation of cellular metabolic process;GO:0050789//regulation of biological process;GO:0001654//eye development;GO:0051171//regulation of nitrogen compound metabolic process;GO:0031326//regulation of cellular biosynthetic process;GO:0060255//regulation of macromolecule metabolic process;GO:0010556//regulation of macromolecule bi…
Unigene0039300	3.16254	0.000356144	0.0413565	PREDICTED: endogenous retrovirus group K member 19 Pol protein-like [Poecilia latipinna]	ko03030//DNA replication//Replication and repair//Genetic Information Processing	-	-	-
Unigene0039410	-2.56592	0.000324206	0.0385194	PREDICTED: protein DVR-1-like [Sinocyclocheilus grahami]	-	-	-	-
Unigene0039908	-3.96063	1.57e-06	0.000827068	--	-	-	-	-
Unigene0040151	9.57428	0.000355079	0.0412772	PREDICTED: protein NLRC3-like [Sinocyclocheilus anshuiensis]	-	-	-	-
Unigene0040266	3.75945	4.26e-06	0.00179267	--	-	-	-	-
Unigene0040474	5.81587	6.33e-05	0.0130745	--	-	-	-	-
Unigene0040475	6.53229	6.75e-06	0.00249984	--	-	-	-	-
Unigene0040580	-2.0106	8.68e-05	0.0159588	PREDICTED: interferon-induced GTP-binding protein Mx3-like [Sinocyclocheilus anshuiensis]	-	-	-	-
Unigene0040647	-2.08559	5.77e-05	0.0121992	--	-	-	-	-
Unigene0040790	3.36495	0.000224549	0.0301209	PREDICTED: protein MAATS1 isoform X1 [Danio rerio]	-	-	-	GO:0044238//primary metabolic process;GO:0071704//organic substance metabolic process;GO:0043170//macromolecule metabolic process;GO:0008152//metabolic process
Unigene0040852	-4.90649	5.46e-05	0.0117714	--	-	-	-	-
Unigene0041141	2.40004	0.00039433	0.0438533	--	-	-	-	-
Unigene0041235	-3.28775	0.000400627	0.0442876	--	-	-	-	-
Unigene0041305	5.28579	5.11e-06	0.00204112	PREDICTED: guanylyl cyclase-activating protein 1-like [Sinocyclocheilus anshuiensis]	ko04744//Phototransduction//Sensory system//Organismal Systems	-	GO:0098772//molecular function regulator;GO:0005488//binding;GO:0008047//enzyme activator activity;GO:0043167//ion binding;GO:0043169//cation binding;GO:0046872//metal ion binding;GO:0030234//enzyme regulator activity	GO:0030828//positive regulation of cGMP biosynthetic process;GO:0031323//regulation of cellular metabolic process;GO:1900371//regulation of purine nucleotide biosynthetic process;GO:0051171//regulation of nitrogen compound metabolic process;GO:0030801//positive regulation of cyclic nucleotide metabolic process;GO:0030823//regulation of cGMP metabolic process;GO:0045937//positive regulation of pho…
Unigene0041307	3.36813	5.21e-06	0.00206457	PREDICTED: cytotoxin 6-like [Sinocyclocheilus grahami]	-	-	-	-
Unigene0041815	2.77585	1.56e-05	0.00458882	--	-	-	-	-
Unigene0041906	4.92647	7.82e-05	0.0150306	--	-	-	-	-
Unigene0041975	1.10744	0.000383871	0.0430919	--	-	-	-	-
Unigene0042134	8.73268	0.000413194	0.045337	urotensin 2 domain containing precursor [Danio rerio]	ko04512//ECM-receptor interaction//Signaling molecules and interaction//Environmental Information Processing	-	GO:0005102//receptor binding;GO:0005488//binding;GO:0005515//protein binding	GO:0044057//regulation of system process;GO:0050789//regulation of biological process;GO:0051239//regulation of multicellular organismal process;GO:1903522//regulation of blood circulation;GO:0065007//biological regulation
Unigene0042317	-1.15666	0.000111483	0.0192931	PREDICTED: transcription factor jun-B [Sinocyclocheilus grahami]	-	-	-	-
Unigene0042500	-1.58977	0.000188432	0.0271106	--	-	-	-	-
Unigene0042820	-4.32198	4.88e-24	6.57e-20	PREDICTED: WAP four-disulfide core domain protein 18-like isoform X2 [Sinocyclocheilus rhinocerous]	-	-	-	-
Unigene0042826	-3.58414	2.87e-06	0.00132864	--	-	-	-	-
Unigene0043188	3.62128	0.00016985	0.025246	PREDICTED: patched domain-containing protein 3-like [Sinocyclocheilus rhinocerous]	-	GO:0016020//membrane	-	-
Unigene0043396	5.21774	4.04e-05	0.00943337	--	-	-	-	-
Unigene0043501	2.64287	0.000114907	0.0196433	--	-	-	-	-
Unigene0043743	-7.10364	1.47e-05	0.00439625	retinol saturase-like precursor [Danio rerio]	ko00830//Retinol metabolism//Metabolism of cofactors and vitamins//Metabolism	-	-	-
Unigene0043837	1.05502	0.00014261	0.0228109	PREDICTED: adenylosuccinate synthetase isozyme 1-like [Sinocyclocheilus anshuiensis]	ko00230//Purine metabolism//Nucleotide metabolism//Metabolism;ko00250//Alanine, aspartate and glutamate metabolism//Amino acid metabolism//Metabolism	GO:0044464//cell part;GO:0005622//intracellular;GO:0005623//cell;GO:0044424//intracellular part	GO:0036094//small molecule binding;GO:0046872//metal ion binding;GO:1901363//heterocyclic compound binding;GO:0001882//nucleoside binding;GO:0043169//cation binding;GO:0016879//ligase activity, forming carbon-nitrogen bonds;GO:0097367//carbohydrate derivative binding;GO:0016874//ligase activity;GO:0032549//ribonucleoside binding;GO:0001883//purine nucleoside binding;GO:0005488//binding;GO:0032550…	GO:0044763//single-organism cellular process;GO:0006793//phosphorus metabolic process;GO:0009168//purine ribonucleoside monophosphate biosynthetic process;GO:1901362//organic cyclic compound biosynthetic process;GO:0042451//purine nucleoside biosynthetic process;GO:0042455//ribonucleoside biosynthetic process;GO:0006167//AMP biosynthetic process;GO:0009167//purine ribonucleoside monophosphate met…
Unigene0043993	-3.77444	8.7e-07	0.000512443	--	-	-	-	-
Unigene0044246	2.28742	0.000224553	0.0301209	--	-	-	-	-
Unigene0044793	1.88714	0.000365606	0.0418687	PREDICTED: centriolar coiled-coil protein of 110 kDa-like [Pygocentrus nattereri]	-	-	-	-
Unigene0044802	-8.36894	0.000439323	0.0472043	PREDICTED: cell surface glycoprotein 1-like [Sinocyclocheilus anshuiensis]	-	-	-	-
Unigene0044946	1.14234	6.08e-05	0.0126729	PREDICTED: interferon-induced protein with tetratricopeptide repeats 1-like [Sinocyclocheilus grahami]	-	-	-	-
Unigene0045418	1.52014	1.9e-21	1.47e-17	neuropeptide Y [Cyprinus carpio]	ko04920//Adipocytokine signaling pathway//Endocrine system//Organismal Systems	-	-	-
Unigene0045581	9.45943	0.000167616	0.0251166	PREDICTED: uncharacterized protein LOC541543 isoform X1 [Danio rerio]	-	-	GO:0003824//catalytic activity	-
Unigene0045912	1.26546	7.86e-07	0.000470512	PREDICTED: solute carrier family 13 member 5-like [Sinocyclocheilus rhinocerous]	-	-	-	GO:0044763//single-organism cellular process;GO:0006810//transport;GO:0006812//cation transport;GO:0051234//establishment of localization;GO:1902578//single-organism localization;GO:0009987//cellular process;GO:0044699//single-organism process;GO:0006811//ion transport;GO:0051179//localization;GO:0030001//metal ion transport;GO:0044765//single-organism transport
Unigene0046018	3.30087	1.26e-05	0.00391477	PREDICTED: beta-1,3-galactosyl-O-glycosyl-glycoprotein beta-1,6-N-acetylglucosaminyltransferase 3-like [Sinocyclocheilus grahami]	-	GO:0016020//membrane	GO:0097159//organic cyclic compound binding;GO:0003824//catalytic activity;GO:0005488//binding;GO:0003676//nucleic acid binding;GO:1901363//heterocyclic compound binding	GO:0051234//establishment of localization;GO:0044260//cellular macromolecule metabolic process;GO:0006139//nucleobase-containing compound metabolic process;GO:0051179//localization;GO:0006725//cellular aromatic compound metabolic process;GO:0008152//metabolic process;GO:0090304//nucleic acid metabolic process;GO:0044237//cellular metabolic process;GO:0034641//cellular nitrogen compound metabolic …
Unigene0046281	2.75889	8.25e-05	0.0155147	--	-	-	-	-
Unigene0046370	4.39092	0.000108826	0.0189151	--	-	-	-	-
Unigene0046521	1.70569	8.16e-05	0.0154225	PREDICTED: neurotensin/neuromedin N [Sinocyclocheilus rhinocerous]	ko04080//Neuroactive ligand-receptor interaction//Signaling molecules and interaction//Environmental Information Processing	-	-	-
Unigene0046522	1.72349	3.93e-06	0.00170147	PREDICTED: neurotensin/neuromedin N [Sinocyclocheilus anshuiensis]	ko04080//Neuroactive ligand-receptor interaction//Signaling molecules and interaction//Environmental Information Processing	-	-	-
Unigene0047075	5.92828	1.45e-05	0.00435652	--	-	-	-	-
Unigene0047076	11.4741	1.36e-07	0.000112336	--	-	-	-	-
Unigene0047099	6.99284	0.000366511	0.0418833	PREDICTED: tRNA selenocysteine 1-associated protein 1-like [Sinocyclocheilus rhinocerous]	-	GO:0043226//organelle;GO:0043231//intracellular membrane-bounded organelle;GO:0005623//cell;GO:0005622//intracellular;GO:0044464//cell part;GO:0043227//membrane-bounded organelle;GO:0043229//intracellular organelle;GO:0044424//intracellular part	GO:0036094//small molecule binding;GO:0005488//binding;GO:0097159//organic cyclic compound binding;GO:1901363//heterocyclic compound binding;GO:0003676//nucleic acid binding	GO:0043170//macromolecule metabolic process;GO:0010467//gene expression;GO:0071704//organic substance metabolic process;GO:0008152//metabolic process
Unigene0047171	1.20056	8.52e-08	7.98e-05	PREDICTED: cocaine- and amphetamine-regulated transcript protein-like [Sinocyclocheilus grahami]	-	GO:0044421//extracellular region part;GO:0005576//extracellular region	-	GO:0048518//positive regulation of biological process;GO:0032101//regulation of response to external stimulus;GO:0033500//carbohydrate homeostasis;GO:0043085//positive regulation of catalytic activity;GO:0045937//positive regulation of phosphate metabolic process;GO:0033674//positive regulation of kinase activity;GO:0032102//negative regulation of response to external stimulus;GO:0048522//positiv…
Unigene0047509	-2.2974	2.71e-05	0.00694226	--	-	-	-	-
Unigene0047555	6.68565	2.13e-61	2.3e-56	--	-	-	-	-
Unigene0047580	1.68155	1.63e-06	0.000850779	--	-	-	-	-
Unigene0047604	2.38082	0.00017651	0.025879	--	-	-	-	-
Unigene0047731	3.32718	0.000411313	0.0452747	PREDICTED: magnesium transporter NIPA2-like [Sinocyclocheilus rhinocerous]	-	GO:0016020//membrane;GO:0031224//intrinsic component of membrane;GO:0044425//membrane part	GO:0015075//ion transmembrane transporter activity;GO:0022857//transmembrane transporter activity;GO:0022892//substrate-specific transporter activity;GO:0008324//cation transmembrane transporter activity;GO:0046873//metal ion transmembrane transporter activity;GO:0022890//inorganic cation transmembrane transporter activity;GO:0005215//transporter activity;GO:0022891//substrate-specific transmembr…	GO:0006812//cation transport;GO:1902578//single-organism localization;GO:0051179//localization;GO:0030001//metal ion transport;GO:0072511//divalent inorganic cation transport;GO:0044765//single-organism transport;GO:0070838//divalent metal ion transport;GO:0051234//establishment of localization;GO:0006811//ion transport;GO:0044699//single-organism process;GO:0006810//transport
Unigene0048221	-4.04423	0.000165065	0.024878	--	-	-	-	-
Unigene0048252	1.71267	0.000212451	0.0292017	--	-	-	-	-
Unigene0048373	-1.89595	0.000437107	0.0471036	--	-	-	-	-
Unigene0048374	-1.57442	3e-06	0.00137527	RNA-directed DNA polymerase from mobile element jockey [Larimichthys crocea]	-	-	-	-
Unigene0048540	1.35217	8.24e-05	0.0155147	--	-	-	-	-
Unigene0048619	2.21515	6.44e-06	0.00241838	--	-	-	-	-
Unigene0048620	2.68126	1.75e-05	0.00499851	--	-	-	-	-
Unigene0048794	-2.50327	0.000147981	0.0234167	PREDICTED: claudin-like protein ZF-A89 [Sinocyclocheilus anshuiensis]	ko04514//Cell adhesion molecules (CAMs)//Signaling molecules and interaction//Environmental Information Processing;ko04530//Tight junction//Cellular commiunity//Cellular Processes	GO:0031224//intrinsic component of membrane;GO:0044425//membrane part;GO:0030054//cell junction;GO:0005911//cell-cell junction;GO:0016020//membrane;GO:0043296//apical junction complex	GO:0005488//binding;GO:0005515//protein binding	-
Unigene0048959	-2.61956	0.000379651	0.0427502	PREDICTED: zona pellucida sperm-binding protein 3-like [Sinocyclocheilus grahami]	-	-	-	-
Unigene0049082	-12.2567	2.43e-06	0.0011652	--	-	-	-	-
Unigene0049322	2.2856	0.00011266	0.0194317	--	-	-	-	-
Unigene0049410	2.98586	6.01e-06	0.0022961	PREDICTED: immunoglobulin superfamily member 11-like isoform X1 [Sinocyclocheilus grahami]	-	-	-	-
Unigene0049416	1.67479	2.76e-07	0.000199899	hypothetical protein XELAEV_18017292mg [Xenopus laevis]	-	-	-	-
Unigene0049479	1.30865	1.22e-15	5.97e-12	PREDICTED: somatostatin-1A [Sinocyclocheilus anshuiensis]	-	-	GO:0005488//binding;GO:0005515//protein binding;GO:0005102//receptor binding	-
Unigene0049493	-1.5755	3.67e-05	0.00874546	--	-	-	-	-
Unigene0049536	2.09488	0.000372222	0.042267	--	-	-	-	-
Unigene0049689	1.87554	0.000262257	0.0334602	--	-	-	-	-
Unigene0049713	2.61639	0.000157339	0.024187	Myosin-2 heavy chain [Exaiptasia pallida]	-	-	-	-
Unigene0049714	2.06534	0.000191512	0.0273709	zonadhesin, partial [Hypophthalmichthys molitrix]	-	-	-	-
Unigene0049724	-3.54064	2.44e-06	0.0011652	--	-	-	-	-
Unigene0049748	1.94839	0.000431829	0.0468157	--	-	-	-	-
Unigene0049922	-2.50504	5.77e-06	0.00222179	--	-	-	-	-
Unigene0050264	-2.97908	0.000166706	0.0250483	--	-	-	-	-
Unigene0050355	-2.19864	0.000360655	0.0415462	PREDICTED: mucin-2 [Danio rerio]	-	-	-	-
Unigene0050676	1.77771	6.69e-05	0.013428	--	-	-	-	-
Unigene0051082	2.27394	0.000426331	0.0463596	--	-	-	-	-
Unigene0051213	2.68585	0.000157082	0.0241821	--	-	-	-	-
Unigene0051419	7.48343	1.77e-28	3.18e-24	--	-	-	-	-
Unigene0051420	8.0529	7.79e-37	2.8e-32	--	-	-	-	-
Unigene0051536	2.4959	0.000361248	0.0415462	Urp2, partial [Danio rerio]	-	-	GO:0005102//receptor binding;GO:0005488//binding;GO:0005515//protein binding	GO:0051239//regulation of multicellular organismal process;GO:1903522//regulation of blood circulation;GO:0050789//regulation of biological process;GO:0044057//regulation of system process;GO:0065007//biological regulation
Unigene0051624	6.4263	0.000256929	0.0330396	PREDICTED: BRICHOS domain-containing protein 5 isoform X1 [Sinocyclocheilus grahami]	-	-	-	-
Unigene0051756	1.02854	1.2e-06	0.000657587	H1 histone family, member 0 [Danio rerio]	-	GO:0043229//intracellular organelle;GO:0043227//membrane-bounded organelle;GO:0044424//intracellular part;GO:0032991//macromolecular complex;GO:0000785//chromatin;GO:0043228//non-membrane-bounded organelle;GO:0044427//chromosomal part;GO:0044446//intracellular organelle part;GO:0005623//cell;GO:0005622//intracellular;GO:0044464//cell part;GO:0005694//chromosome;GO:0043231//intracellular membrane-…	GO:0003676//nucleic acid binding;GO:0005488//binding;GO:0097159//organic cyclic compound binding;GO:1901363//heterocyclic compound binding	GO:0071840//cellular component organization or biogenesis;GO:0071824//protein-DNA complex subunit organization;GO:0043933//macromolecular complex subunit organization;GO:0006996//organelle organization;GO:0034728//nucleosome organization;GO:0009987//cellular process;GO:0051276//chromosome organization;GO:0016043//cellular component organization;GO:0071822//protein complex subunit organization;GO:…
Unigene0051961	1.03995	0.000322725	0.0383881	PREDICTED: C-C motif chemokine 20-like [Sinocyclocheilus rhinocerous]	ko04060//Cytokine-cytokine receptor interaction//Signaling molecules and interaction//Environmental Information Processing	GO:0005576//extracellular region	GO:0005102//receptor binding;GO:0005125//cytokine activity;GO:0005515//protein binding;GO:0005488//binding	GO:0050789//regulation of biological process;GO:0051272//positive regulation of cellular component movement;GO:0002687//positive regulation of leukocyte migration;GO:0050794//regulation of cellular process;GO:0050896//response to stimulus;GO:0051270//regulation of cellular component movement;GO:0040012//regulation of locomotion;GO:0042221//response to chemical;GO:0032879//regulation of localizati…
Unigene0052064	2.5725	9.97e-05	0.0176972	--	-	-	-	-
Unigene0052137	4.35826	8.03e-05	0.0153428	PREDICTED: ras-related protein Rab-38-like [Sinocyclocheilus grahami]	-	GO:0005622//intracellular;GO:0044464//cell part;GO:0005623//cell	GO:0097367//carbohydrate derivative binding;GO:0016462//pyrophosphatase activity;GO:0001882//nucleoside binding;GO:0016817//hydrolase activity, acting on acid anhydrides;GO:0016787//hydrolase activity;GO:0036094//small molecule binding;GO:0017111//nucleoside-triphosphatase activity;GO:1901363//heterocyclic compound binding;GO:0032550//purine ribonucleoside binding;GO:0032549//ribonucleoside bindi…	GO:0015031//protein transport;GO:0033036//macromolecule localization;GO:0008104//protein localization;GO:0035556//intracellular signal transduction;GO:0051649//establishment of localization in cell;GO:0051716//cellular response to stimulus;GO:0051641//cellular localization;GO:0016482//cytoplasmic transport;GO:0007154//cell communication;GO:0045184//establishment of protein localization;GO:0046907…
Unigene0052282	1.72195	0.000356792	0.0413871	--	-	-	-	-
Unigene0052871	-3.25116	1.77e-07	0.000140164	PREDICTED: sperm acrosome membrane-associated protein 4-like [Sinocyclocheilus rhinocerous]	-	-	-	-
Unigene0052885	1.59731	0.000385102	0.0431386	PREDICTED: GDP-D-glucose phosphorylase 1-like [Sinocyclocheilus rhinocerous]	-	GO:0005622//intracellular;GO:0005623//cell;GO:0044424//intracellular part;GO:0044464//cell part	GO:0016757//transferase activity, transferring glycosyl groups;GO:0016772//transferase activity, transferring phosphorus-containing groups;GO:0005488//binding;GO:0016758//transferase activity, transferring hexosyl groups;GO:0003824//catalytic activity;GO:0036094//small molecule binding;GO:0016740//transferase activity;GO:0004645//phosphorylase activity	GO:0044238//primary metabolic process;GO:0044699//single-organism process;GO:0005996//monosaccharide metabolic process;GO:0044710//single-organism metabolic process;GO:0071704//organic substance metabolic process;GO:0019318//hexose metabolic process;GO:0008152//metabolic process;GO:0044723//single-organism carbohydrate metabolic process;GO:0044281//small molecule metabolic process;GO:0005975//car…
Unigene0053034	1.447	1.44e-13	4.99e-10	PREDICTED: angiopoietin-related protein 4-like [Sinocyclocheilus grahami]	ko03320//PPAR signaling pathway//Endocrine system//Organismal Systems	GO:0005576//extracellular region;GO:0044421//extracellular region part	-	GO:0050896//response to stimulus;GO:0051704//multi-organism process;GO:0032502//developmental process;GO:0051707//response to other organism;GO:0010941//regulation of cell death;GO:0048646//anatomical structure formation involved in morphogenesis;GO:0065007//biological regulation;GO:0009605//response to external stimulus;GO:0043067//regulation of programmed cell death;GO:0009607//response to biot…
Unigene0053094	-3.39715	0.000400046	0.0442876	PREDICTED: zona pellucida sperm-binding protein 4-like isoform X1 [Sinocyclocheilus rhinocerous]	-	GO:0044423//virion part;GO:0019012//virion;GO:0036338//viral membrane	-	-
Unigene0053427	2.17446	6.8e-06	0.0025014	PREDICTED: extracellular superoxide dismutase [Cu-Zn]-like [Sinocyclocheilus rhinocerous]	-	-	GO:0046914//transition metal ion binding;GO:0005488//binding;GO:0003824//catalytic activity;GO:0016209//antioxidant activity;GO:0043167//ion binding;GO:0043169//cation binding;GO:0046872//metal ion binding	GO:0044699//single-organism process;GO:0044710//single-organism metabolic process;GO:0006801//superoxide metabolic process;GO:0009987//cellular process;GO:0044237//cellular metabolic process;GO:0072593//reactive oxygen species metabolic process;GO:0008152//metabolic process
Unigene0053440	1.5315	0.000400701	0.0442876	--	-	-	-	-
Unigene0053542	3.32822	9.65e-07	0.000553417	PREDICTED: spectrin beta chain, non-erythrocytic 2-like [Sinocyclocheilus rhinocerous]	-	-	-	-
Unigene0053548	-3.70038	4.58e-08	4.88e-05	PREDICTED: zona pellucida sperm-binding protein 3-like isoform X3 [Sinocyclocheilus grahami]	-	-	-	-
Unigene0053759	10.1616	1.56e-09	2.51e-06	--	-	-	-	-
Unigene0053766	-1.0279	0.000163154	0.0246935	--	-	-	-	-
Unigene0053889	4.99858	6.94e-06	0.00254315	PREDICTED: collagen alpha-1(V) chain-like [Sinocyclocheilus rhinocerous]	-	-	-	-
Unigene0054059	1.2313	2.11e-11	5.17e-08	PREDICTED: retinol-binding protein 1-like [Sinocyclocheilus anshuiensis]	-	-	GO:0005488//binding	GO:0051179//localization;GO:0051234//establishment of localization
Unigene0054136	-8.7077	3.86e-07	0.000260662	histone H1M [Labeo rohita]	-	GO:0000785//chromatin;GO:0044464//cell part;GO:0044424//intracellular part;GO:0043227//membrane-bounded organelle;GO:0043232//intracellular non-membrane-bounded organelle;GO:0032991//macromolecular complex;GO:0044427//chromosomal part;GO:0044446//intracellular organelle part;GO:0043228//non-membrane-bounded organelle;GO:0043231//intracellular membrane-bounded organelle;GO:0005623//cell;GO:0005694…	GO:0003676//nucleic acid binding;GO:1901363//heterocyclic compound binding;GO:0097159//organic cyclic compound binding;GO:0005488//binding	GO:0071824//protein-DNA complex subunit organization;GO:0043933//macromolecular complex subunit organization;GO:0071840//cellular component organization or biogenesis;GO:0016043//cellular component organization;GO:0051276//chromosome organization;GO:0009987//cellular process;GO:0006325//chromatin organization;GO:0034728//nucleosome organization;GO:0006996//organelle organization;GO:0071822//prote…
Unigene0054270	1.49584	1.14e-11	3.16e-08	PREDICTED: WAP, Kazal, immunoglobulin, Kunitz and NTR domain-containing protein 2-like [Sinocyclocheilus rhinocerous]	-	-	GO:0004857//enzyme inhibitor activity;GO:0061134//peptidase regulator activity;GO:0030234//enzyme regulator activity;GO:0098772//molecular function regulator;GO:0030414//peptidase inhibitor activity;GO:0004866//endopeptidase inhibitor activity;GO:0061135//endopeptidase regulator activity	GO:0065007//biological regulation;GO:0043086//negative regulation of catalytic activity;GO:0009892//negative regulation of metabolic process;GO:0031323//regulation of cellular metabolic process;GO:0010466//negative regulation of peptidase activity;GO:0030162//regulation of proteolysis;GO:0050790//regulation of catalytic activity;GO:0044092//negative regulation of molecular function;GO:0031324//ne…
Unigene0054308	-4.28099	0.000211175	0.0291005	PREDICTED: solute carrier family 41 member 2-like isoform X2 [Sinocyclocheilus anshuiensis]	-	-	GO:0022857//transmembrane transporter activity;GO:0022891//substrate-specific transmembrane transporter activity;GO:0015075//ion transmembrane transporter activity;GO:0005215//transporter activity;GO:0022892//substrate-specific transporter activity	GO:0006811//ion transport;GO:0051179//localization;GO:1902578//single-organism localization;GO:0044765//single-organism transport;GO:0051234//establishment of localization;GO:0006812//cation transport;GO:0044699//single-organism process;GO:0006810//transport
Unigene0054395	1.06059	0.000121219	0.0204281	PREDICTED: RNA-binding Raly-like protein isoform X1 [Sinocyclocheilus rhinocerous]	-	-	-	-
Unigene0054587	1.32104	2.62e-05	0.00676642	PREDICTED: pentraxin-related protein PTX3-like [Sinocyclocheilus rhinocerous]	-	-	-	-
Unigene0055075	-1.03551	3.45e-06	0.00153053	PREDICTED: H-2 class II histocompatibility antigen, A-U alpha chain-like [Sinocyclocheilus anshuiensis]	ko04514//Cell adhesion molecules (CAMs)//Signaling molecules and interaction//Environmental Information Processing;ko04145//Phagosome//Transport and catabolism//Cellular Processes;ko04672//Intestinal immune network for IgA production//Immune system//Organismal Systems	GO:0032991//macromolecular complex;GO:0071944//cell periphery;GO:0098796//membrane protein complex;GO:0044459//plasma membrane part;GO:0005886//plasma membrane;GO:0016020//membrane;GO:0005623//cell;GO:0044464//cell part;GO:0042611//MHC protein complex;GO:0043234//protein complex;GO:0044425//membrane part;GO:0098797//plasma membrane protein complex	-	GO:0002376//immune system process;GO:0019882//antigen processing and presentation
Unigene0055144	-1.23978	0.000213223	0.02922	PREDICTED: dual specificity protein kinase CLK2-like [Sinocyclocheilus grahami]	-	-	GO:0097367//carbohydrate derivative binding;GO:0036094//small molecule binding;GO:0016772//transferase activity, transferring phosphorus-containing groups;GO:0016301//kinase activity;GO:0016740//transferase activity;GO:0097159//organic cyclic compound binding;GO:0016773//phosphotransferase activity, alcohol group as acceptor;GO:0001882//nucleoside binding;GO:1901363//heterocyclic compound binding…	GO:0019538//protein metabolic process;GO:0009987//cellular process;GO:0044267//cellular protein metabolic process;GO:0043170//macromolecule metabolic process;GO:0036211//protein modification process;GO:0044260//cellular macromolecule metabolic process;GO:0044237//cellular metabolic process;GO:0044238//primary metabolic process;GO:0071704//organic substance metabolic process;GO:0008152//metabolic …
Unigene0055396	-1.54635	0.000101855	0.0180232	PREDICTED: apoptosis facilitator Bcl-2-like protein 14 isoform X1 [Sinocyclocheilus anshuiensis]	-	-	-	-
Unigene0055524	1.32378	0.000154407	0.0239069	PREDICTED: calcyphosin-like protein [Sinocyclocheilus grahami]	-	-	GO:0046872//metal ion binding;GO:0043169//cation binding;GO:0005488//binding;GO:0043167//ion binding	-
Unigene0055529	8.48005	8.1e-05	0.0153745	PREDICTED: UPF0568 protein C14orf166 homolog [Sinocyclocheilus grahami]	-	GO:0043229//intracellular organelle;GO:0032991//macromolecular complex;GO:0005623//cell;GO:0043231//intracellular membrane-bounded organelle;GO:0005737//cytoplasm;GO:0044444//cytoplasmic part;GO:0044464//cell part;GO:0044424//intracellular part;GO:0043234//protein complex;GO:0043227//membrane-bounded organelle;GO:0043226//organelle;GO:0005622//intracellular	GO:1901363//heterocyclic compound binding;GO:0003676//nucleic acid binding;GO:0005488//binding;GO:0097159//organic cyclic compound binding	GO:0008152//metabolic process;GO:0008380//RNA splicing;GO:0031323//regulation of cellular metabolic process;GO:0090304//nucleic acid metabolic process;GO:0006396//RNA processing;GO:0046483//heterocycle metabolic process;GO:0031326//regulation of cellular biosynthetic process;GO:0071704//organic substance metabolic process;GO:1903506//regulation of nucleic acid-templated transcription;GO:1901360//…
Unigene0055734	1.00742	0.000246047	0.0322561	PREDICTED: transmembrane protein 119-like [Sinocyclocheilus anshuiensis]	-	-	-	-
Unigene0055900	2.20917	1.36e-06	0.000739006	PREDICTED: retinaldehyde-binding protein 1-like [Sinocyclocheilus rhinocerous]	-	GO:0005623//cell;GO:0044464//cell part	-	GO:0009628//response to abiotic stimulus;GO:0032501//multicellular organismal process;GO:0044707//single-multicellular organism process;GO:0044699//single-organism process;GO:0007610//behavior;GO:0009416//response to light stimulus;GO:0051179//localization;GO:0051234//establishment of localization;GO:0007632//visual behavior;GO:0050896//response to stimulus;GO:0009314//response to radiation;GO:00…
Unigene0056123	1.22446	9.2e-05	0.016668	PREDICTED: homeobox protein EMX2 [Sinocyclocheilus grahami]	-	GO:0043229//intracellular organelle;GO:0044424//intracellular part;GO:0005623//cell;GO:0043227//membrane-bounded organelle;GO:0043226//organelle;GO:0043231//intracellular membrane-bounded organelle;GO:0044464//cell part;GO:0005622//intracellular	GO:0003676//nucleic acid binding;GO:1901363//heterocyclic compound binding;GO:0097159//organic cyclic compound binding;GO:0005488//binding;GO:0003677//DNA binding	GO:0032501//multicellular organismal process;GO:0010468//regulation of gene expression;GO:0032502//developmental process;GO:0007275//multicellular organism development;GO:0007399//nervous system development;GO:0050789//regulation of biological process;GO:0044699//single-organism process;GO:0048731//system development;GO:0048856//anatomical structure development;GO:0065007//biological regulation;G…
Unigene0056182	1.08436	0.000152583	0.023761	--	-	-	-	-
Unigene0056258	1.91679	0.000150514	0.0236439	--	-	-	-	-
Unigene0056296	1.75992	4.87e-05	0.0107642	PREDICTED: GS homeobox 2-like [Sinocyclocheilus grahami]	-	GO:0044424//intracellular part;GO:0043226//organelle;GO:0043227//membrane-bounded organelle;GO:0043231//intracellular membrane-bounded organelle;GO:0043229//intracellular organelle;GO:0044464//cell part;GO:0005623//cell;GO:0005622//intracellular	GO:0003677//DNA binding;GO:0097159//organic cyclic compound binding;GO:0005488//binding;GO:1901363//heterocyclic compound binding;GO:0003676//nucleic acid binding	GO:0019222//regulation of metabolic process;GO:0060255//regulation of macromolecule metabolic process;GO:0050789//regulation of biological process;GO:0065007//biological regulation;GO:0010468//regulation of gene expression
Unigene0056584	2.0334	0.000285215	0.0352065	--	-	-	-	-
Unigene0056712	1.30796	0.000439794	0.0472043	PREDICTED: interleukin-17 receptor D-like isoform X2 [Sinocyclocheilus rhinocerous]	-	-	-	-
Unigene0056938	-4.37165	0.000327342	0.0388134	PREDICTED: CD276 antigen homolog [Sinocyclocheilus anshuiensis]	-	-	-	-
Unigene0056944	-1.04955	0.000204282	0.0286266	--	-	-	-	-
Unigene0056978	-1.84486	0.000246042	0.0322561	--	-	-	-	-
Unigene0057072	-1.52884	3.34e-05	0.00817804	--	-	-	-	-
Unigene0057196	-1.63682	0.000306267	0.037083	PREDICTED: THO complex subunit 4-like [Sinocyclocheilus grahami]	ko03013//RNA transport//Translation//Genetic Information Processing;ko03040//Spliceosome//Transcription//Genetic Information Processing;ko03015//mRNA surveillance pathway//Translation//Genetic Information Processing	-	GO:0097159//organic cyclic compound binding;GO:0005488//binding	-
Unigene0057243	-2.54878	2.11e-09	3.29e-06	PREDICTED: apolipoprotein A-I-like [Sinocyclocheilus rhinocerous]	-	GO:0044421//extracellular region part;GO:0005615//extracellular space;GO:0005576//extracellular region	GO:0008289//lipid binding;GO:0005488//binding	GO:0048518//positive regulation of biological process;GO:0065007//biological regulation;GO:0006629//lipid metabolic process;GO:0044699//single-organism process;GO:0044255//cellular lipid metabolic process;GO:0009987//cellular process;GO:0051179//localization;GO:0071704//organic substance metabolic process;GO:0006869//lipid transport;GO:0044281//small molecule metabolic process;GO:0044710//single-…
Unigene0057516	-3.45016	3.51e-05	0.00850982	pol-like protein [Ciona intestinalis]	-	-	-	-
Unigene0057720	-2.57345	0.000340319	0.0399493	PREDICTED: uncharacterized protein LOC107329734 [Acropora digitifera]	-	-	-	-
Unigene0057744	1.42931	0.000310801	0.0374448	--	-	-	-	-
Unigene0057789	1.53507	2.96e-05	0.00741316	PREDICTED: probable palmitoyltransferase ZDHHC8 [Sinocyclocheilus rhinocerous]	-	-	-	-
Unigene0057885	2.73196	6.62e-06	0.00247606	PREDICTED: DNA damage-regulated autophagy modulator protein 2-like [Sinocyclocheilus anshuiensis]	-	-	-	-
Unigene0058005	1.56204	0.000266641	0.0337647	PREDICTED: complement component C7-like isoform X1 [Sinocyclocheilus rhinocerous]	-	GO:0016020//membrane;GO:0005623//cell;GO:0005887//integral component of plasma membrane;GO:0044464//cell part;GO:0016021//integral component of membrane;GO:0031226//intrinsic component of plasma membrane;GO:0005886//plasma membrane;GO:0031224//intrinsic component of membrane;GO:0044459//plasma membrane part;GO:0071944//cell periphery;GO:0044425//membrane part	-	GO:0002376//immune system process
Unigene0058018	1.77965	0.000436191	0.047099	--	-	-	-	-
Unigene0058050	1.52306	0.000146593	0.0232653	Si:rp71-15k1.1 [Danio rerio]	-	-	-	-
Unigene0058391	1.09632	0.000134099	0.021862	PREDICTED: somatostatin receptor type 1-like [Sinocyclocheilus grahami]	ko04080//Neuroactive ligand-receptor interaction//Signaling molecules and interaction//Environmental Information Processing	GO:0016020//membrane;GO:0044425//membrane part;GO:0031224//intrinsic component of membrane	GO:0060089//molecular transducer activity;GO:0099600//transmembrane receptor activity;GO:0008188//neuropeptide receptor activity;GO:0004930//G-protein coupled receptor activity;GO:0004888//transmembrane signaling receptor activity;GO:0004871//signal transducer activity;GO:0001653//peptide receptor activity;GO:0008528//G-protein coupled peptide receptor activity;GO:0004872//receptor activity;GO:00…	GO:0051716//cellular response to stimulus;GO:0071495//cellular response to endogenous stimulus;GO:0044700//single organism signaling;GO:0009719//response to endogenous stimulus;GO:0050794//regulation of cellular process;GO:0071310//cellular response to organic substance;GO:0042221//response to chemical;GO:0007165//signal transduction;GO:0010033//response to organic substance;GO:0070887//cellular …
Unigene0058419	2.44512	0.000413982	0.045337	PREDICTED: protein FAM160A1-like [Sinocyclocheilus anshuiensis]	-	-	-	-
Unigene0058548	1.13805	1.51e-06	0.000799536	--	-	-	-	-
Unigene0058549	1.18168	3.16e-09	4.67e-06	PREDICTED: type II iodothyronine deiodinase-like [Sinocyclocheilus grahami]	-	GO:0016020//membrane;GO:0044425//membrane part;GO:0031224//intrinsic component of membrane	GO:0003824//catalytic activity;GO:0016491//oxidoreductase activity	GO:1901564//organonitrogen compound metabolic process;GO:0032502//developmental process;GO:0043473//pigmentation;GO:0009987//cellular process;GO:0050896//response to stimulus;GO:0009719//response to endogenous stimulus;GO:0044710//single-organism metabolic process;GO:0006575//cellular modified amino acid metabolic process;GO:0044699//single-organism process;GO:0044767//single-organism development…
Unigene0058561	1.65697	3.33e-07	0.000234521	PREDICTED: 15-hydroxyprostaglandin dehydrogenase [NAD(+)]-like [Sinocyclocheilus grahami]	-	-	GO:0016614//oxidoreductase activity, acting on CH-OH group of donors;GO:0016853//isomerase activity;GO:0016491//oxidoreductase activity;GO:0016860//intramolecular oxidoreductase activity;GO:0016616//oxidoreductase activity, acting on the CH-OH group of donors, NAD or NADP as acceptor;GO:0003824//catalytic activity	GO:0044710//single-organism metabolic process;GO:0044699//single-organism process;GO:0008152//metabolic process
Unigene0058614	-1.20894	2.65e-05	0.00682355	--	-	-	-	-
Unigene0058772	3.05839	7.33e-10	1.27e-06	PREDICTED: melanocyte protein PMEL-like [Sinocyclocheilus grahami]	-	-	-	-
Unigene0058865	1.57002	5.23e-07	0.000329865	PREDICTED: nicotinamide riboside kinase 2-like [Sinocyclocheilus grahami]	ko00760//Nicotinate and nicotinamide metabolism//Metabolism of cofactors and vitamins//Metabolism	-	GO:0003824//catalytic activity;GO:0016772//transferase activity, transferring phosphorus-containing groups;GO:0016740//transferase activity	-
Unigene0058886	1.73996	5.5e-06	0.00214155	--	-	-	-	-
Unigene0059129	1.31181	0.000312985	0.037559	PREDICTED: X-linked retinitis pigmentosa GTPase regulator-like isoform X1 [Sinocyclocheilus grahami]	-	-	-	GO:0030182//neuron differentiation;GO:0007399//nervous system development;GO:0046530//photoreceptor cell differentiation;GO:0090596//sensory organ morphogenesis;GO:0003341//cilium movement;GO:0060041//retina development in camera-type eye;GO:0048699//generation of neurons;GO:0007275//multicellular organism development;GO:0001654//eye development;GO:0048513//animal organ development;GO:0048592//ey…
Unigene0059408	2.15825	6.83e-07	0.000415684	PREDICTED: overexpressed in colon carcinoma 1 protein homolog [Sinocyclocheilus anshuiensis]	-	-	-	-
Unigene0059428	-5.05858	3.92e-07	0.000260662	--	-	-	-	-
Unigene0059480	1.84224	0.00032824	0.0388701	PREDICTED: peroxisomal targeting signal 1 receptor-like isoform X1 [Sinocyclocheilus rhinocerous]	-	-	-	-
Unigene0060179	-4.52756	2.93e-06	0.0013495	--	-	-	-	-
Unigene0060235	1.40247	2.99e-05	0.00747028	PREDICTED: probable palmitoyltransferase ZDHHC8 [Sinocyclocheilus rhinocerous]	-	-	-	-
Unigene0060600	1.45897	1.85e-11	4.75e-08	PREDICTED: angiopoietin-related protein 7-like [Sinocyclocheilus grahami]	-	-	-	-
Unigene0060743	2.28932	0.000159086	0.0243514	--	-	-	-	-
Unigene0060804	1.14575	3.95e-06	0.00170475	PREDICTED: mitochondrial uncoupling protein 2-like [Sinocyclocheilus anshuiensis]	-	GO:0031224//intrinsic component of membrane;GO:0043226//organelle;GO:0043227//membrane-bounded organelle;GO:0031090//organelle membrane;GO:0044422//organelle part;GO:0016020//membrane;GO:0044425//membrane part	-	GO:0033993//response to lipid;GO:0009719//response to endogenous stimulus;GO:0009725//response to hormone;GO:1902582//single-organism intracellular transport;GO:0046907//intracellular transport;GO:0051649//establishment of localization in cell;GO:0014070//response to organic cyclic compound;GO:0048545//response to steroid hormone;GO:0006810//transport;GO:0044765//single-organism transport;GO:0050…
Unigene0060989	2.38743	3.35e-06	0.00150572	PREDICTED: epidermal retinol dehydrogenase 2-like [Sinocyclocheilus grahami]	ko00830//Retinol metabolism//Metabolism of cofactors and vitamins//Metabolism	-	GO:0003824//catalytic activity	GO:0044710//single-organism metabolic process;GO:0008152//metabolic process;GO:0044699//single-organism process
Unigene0061015	-2.70752	1.72e-07	0.000137304	PREDICTED: complement C3-like [Sinocyclocheilus grahami]	ko04145//Phagosome//Transport and catabolism//Cellular Processes	GO:0005576//extracellular region	-	-
Unigene0061154	-1.24539	2.94e-05	0.00739221	PREDICTED: thrombopoietin receptor [Sinocyclocheilus anshuiensis]	ko04060//Cytokine-cytokine receptor interaction//Signaling molecules and interaction//Environmental Information Processing;ko04630//Jak-STAT signaling pathway//Signal transduction//Environmental Information Processing	-	-	-
Unigene0061553	1.32869	5.16e-09	7.22e-06	PREDICTED: gamma-butyrobetaine dioxygenase-like [Sinocyclocheilus grahami]	ko00310//Lysine degradation//Amino acid metabolism//Metabolism	-	GO:0043167//ion binding;GO:0003824//catalytic activity;GO:0046914//transition metal ion binding;GO:0016491//oxidoreductase activity;GO:0005488//binding;GO:0016705//oxidoreductase activity, acting on paired donors, with incorporation or reduction of molecular oxygen;GO:0046872//metal ion binding;GO:0043169//cation binding	GO:0006578//amino-acid betaine biosynthetic process;GO:0044699//single-organism process;GO:0044249//cellular biosynthetic process;GO:0034641//cellular nitrogen compound metabolic process;GO:0006577//amino-acid betaine metabolic process;GO:0044237//cellular metabolic process;GO:0071704//organic substance metabolic process;GO:1901564//organonitrogen compound metabolic process;GO:0044271//cellular n…
Unigene0061623	-2.78001	4.22e-05	0.00971101	PREDICTED: myosin-11-like [Sinocyclocheilus anshuiensis]	ko04530//Tight junction//Cellular commiunity//Cellular Processes	-	-	-
Unigene0061734	-1.89882	4.53e-06	0.0018848	PREDICTED: C-C motif chemokine 13-like [Sinocyclocheilus rhinocerous]	ko04060//Cytokine-cytokine receptor interaction//Signaling molecules and interaction//Environmental Information Processing	GO:0044421//extracellular region part;GO:0005576//extracellular region	GO:0005515//protein binding;GO:0005125//cytokine activity;GO:0005488//binding;GO:0005102//receptor binding	GO:0050896//response to stimulus;GO:0002376//immune system process;GO:0042221//response to chemical
Unigene0061896	-1.59457	2.38e-09	3.64e-06	membrane-bound immunoglobulin heavy chain IgD [Megalobrama amblycephala]	-	-	-	-
Unigene0062036	1.14923	3.88e-08	4.3e-05	PREDICTED: tumor protein p53-inducible nuclear protein 2-like [Sinocyclocheilus anshuiensis]	-	-	-	-
Unigene0062370	1.25671	8.19e-07	0.000485095	--	-	-	-	-
Unigene0062411	11.6744	7.72e-05	0.0148741	--	-	-	-	-
Unigene0062500	4.84493	0.000468848	0.0495819	--	-	-	-	-
Unigene0062501	1.03713	6.36e-05	0.0130993	PREDICTED: secreted frizzled-related protein 3 [Sinocyclocheilus rhinocerous]	-	-	-	GO:0032501//multicellular organismal process;GO:0007165//signal transduction;GO:0050789//regulation of biological process;GO:0050794//regulation of cellular process;GO:0007154//cell communication;GO:0065007//biological regulation;GO:0044763//single-organism cellular process;GO:0051716//cellular response to stimulus;GO:0009987//cellular process;GO:0044700//single organism signaling;GO:0044699//sin…
Unigene0062553	-3.47186	0.000162973	0.0246935	--	-	-	-	-
Unigene0062865	1.26374	0.000280144	0.0348367	--	-	-	-	-
Unigene0062949	-1.47418	0.000190134	0.0272528	Transposon Ty3-I Gag-Pol polyprotein, partial [Stegodyphus mimosarum]	-	-	-	-
Unigene0063137	4.22361	4.49e-06	0.00187549	G2/M phase-specific E3 ubiquitin-protein ligase [Larimichthys crocea]	-	-	-	-
Unigene0063139	3.3128	0.000192777	0.0274426	PREDICTED: G2/M phase-specific E3 ubiquitin-protein ligase-like, partial [Sinocyclocheilus rhinocerous]	-	-	-	-
Unigene0063183	1.42097	0.000339566	0.0399043	--	-	-	-	-
Unigene0063235	1.17229	1.56e-05	0.00458882	PREDICTED: interferon-induced protein with tetratricopeptide repeats 5-like isoform X1 [Sinocyclocheilus rhinocerous]	-	-	-	-
Unigene0063427	1.20883	0.000105665	0.0184548	PREDICTED: F-actin-uncapping protein LRRC16A [Sinocyclocheilus anshuiensis]	-	-	-	-
Unigene0063460	1.2323	0.000203694	0.0285972	PREDICTED: mitochondrial uncoupling protein 2-like [Sinocyclocheilus rhinocerous]	-	GO:0005623//cell;GO:0044424//intracellular part;GO:0043226//organelle;GO:0043227//membrane-bounded organelle;GO:0016020//membrane;GO:0019866//organelle inner membrane;GO:0031090//organelle membrane;GO:0031967//organelle envelope;GO:0043229//intracellular organelle;GO:0031224//intrinsic component of membrane;GO:0005622//intracellular;GO:0044446//intracellular organelle part;GO:0031975//envelope;GO…	-	GO:0051649//establishment of localization in cell;GO:0051641//cellular localization;GO:0006810//transport;GO:0044765//single-organism transport;GO:0051234//establishment of localization;GO:1902578//single-organism localization;GO:0051179//localization;GO:0046907//intracellular transport;GO:0044699//single-organism process;GO:1902582//single-organism intracellular transport
Unigene0063715	1.38741	0.000174828	0.0257374	PREDICTED: meiosis-specific nuclear structural protein 1-like [Sinocyclocheilus rhinocerous]	-	-	-	GO:0044763//single-organism cellular process;GO:0009987//cellular process;GO:0044699//single-organism process;GO:0007049//cell cycle
Unigene0064070	10.4062	0.000129529	0.021343	--	-	-	-	-
Unigene0064303	1.61093	1.99e-05	0.00548941	PREDICTED: transcription factor 19-like [Sinocyclocheilus rhinocerous]	-	-	-	-
Unigene0064369	1.4442	3.15e-05	0.00782862	--	-	-	-	-
Unigene0064374	-8.03003	0.000127371	0.0211562	--	-	-	-	-
Unigene0064419	1.48309	0.000220068	0.0297927	PREDICTED: sodium- and chloride-dependent GABA transporter 2-like [Sinocyclocheilus grahami]	-	GO:0044425//membrane part;GO:0016020//membrane;GO:0031224//intrinsic component of membrane	GO:0015291//secondary active transmembrane transporter activity;GO:0005326//neurotransmitter transporter activity;GO:0005215//transporter activity;GO:0022857//transmembrane transporter activity;GO:0022804//active transmembrane transporter activity	GO:0009987//cellular process;GO:0044699//single-organism process;GO:0051179//localization;GO:1902578//single-organism localization;GO:0006810//transport;GO:0051234//establishment of localization;GO:0044763//single-organism cellular process;GO:0044765//single-organism transport
Unigene0064550	2.54966	4.08e-09	5.86e-06	PREDICTED: CD109 antigen-like [Sinocyclocheilus anshuiensis]	-	GO:0005576//extracellular region	-	-
Unigene0064715	5.87058	9.07e-08	8.29e-05	hypothetical protein M91_13772, partial [Bos mutus]	-	-	-	-
Unigene0065092	-9.6769	3.29e-07	0.000234511	--	-	-	-	-
Unigene0065110	1.07918	0.000376472	0.0425048	PREDICTED: tubulin polyglutamylase ttll6-like isoform X1 [Sinocyclocheilus rhinocerous]	-	GO:0005856//cytoskeleton;GO:0043232//intracellular non-membrane-bounded organelle;GO:0044464//cell part;GO:0044424//intracellular part;GO:0005622//intracellular;GO:0043228//non-membrane-bounded organelle;GO:0005623//cell;GO:0043226//organelle;GO:0044446//intracellular organelle part;GO:0044430//cytoskeletal part;GO:0042995//cell projection;GO:0043229//intracellular organelle;GO:0015630//microtubu…	GO:0005488//binding;GO:0016879//ligase activity, forming carbon-nitrogen bonds;GO:0003824//catalytic activity;GO:0016881//acid-amino acid ligase activity;GO:0016874//ligase activity;GO:0005515//protein binding;GO:0008092//cytoskeletal protein binding;GO:0070739//protein-glutamic acid ligase activity	GO:0044763//single-organism cellular process;GO:0006996//organelle organization;GO:0044267//cellular protein metabolic process;GO:0071840//cellular component organization or biogenesis;GO:0036211//protein modification process;GO:0018200//peptidyl-glutamic acid modification;GO:0044237//cellular metabolic process;GO:1902589//single-organism organelle organization;GO:0044260//cellular macromolecule …
Unigene0065117	-2.84911	1.08e-07	9.26e-05	PREDICTED: HAUS augmin-like complex subunit 7 [Pundamilia nyererei]	-	-	-	-
Unigene0065136	-1.34758	9.52e-05	0.0171067	--	-	-	-	-
Unigene0065381	-1.93878	0.000190372	0.0272528	--	-	-	-	-
Unigene0065419	-1.10786	0.000411995	0.0452835	PREDICTED: dual specificity protein phosphatase 1-like [Sinocyclocheilus grahami]	ko04010//MAPK signaling pathway//Signal transduction//Environmental Information Processing	-	-	-
Unigene0065641	-1.08247	0.000361184	0.0415462	PREDICTED: chromosome transmission fidelity protein 18 homolog [Sinocyclocheilus rhinocerous]	-	-	GO:0036094//small molecule binding;GO:0005488//binding	-
Unigene0065744	1.39242	3.93e-11	9.22e-08	PREDICTED: endothelin-converting enzyme 1-like isoform X1 [Sinocyclocheilus rhinocerous]	-	-	GO:0070011//peptidase activity, acting on L-amino acid peptides;GO:0003824//catalytic activity;GO:0016787//hydrolase activity;GO:0008233//peptidase activity	GO:0006508//proteolysis;GO:0071704//organic substance metabolic process;GO:0043170//macromolecule metabolic process;GO:0019538//protein metabolic process;GO:0044238//primary metabolic process;GO:0008152//metabolic process
Unigene0065928	-1.04737	2.03e-06	0.00101477	PREDICTED: ras-related and estrogen-regulated growth inhibitor-like protein [Sinocyclocheilus anshuiensis]	-	-	GO:0032549//ribonucleoside binding;GO:0097159//organic cyclic compound binding;GO:0036094//small molecule binding;GO:0097367//carbohydrate derivative binding;GO:1901363//heterocyclic compound binding;GO:0001883//purine nucleoside binding;GO:0001882//nucleoside binding;GO:0032550//purine ribonucleoside binding;GO:0005488//binding	GO:0051716//cellular response to stimulus;GO:0050789//regulation of biological process;GO:0007154//cell communication;GO:0023052//signaling;GO:0050794//regulation of cellular process;GO:0044763//single-organism cellular process;GO:0044699//single-organism process;GO:0007165//signal transduction;GO:0009987//cellular process;GO:0050896//response to stimulus;GO:0044700//single organism signaling;GO:…
Unigene0066060	3.08895	3.18e-10	5.8e-07	PREDICTED: interleukin-27 subunit beta-like [Sinocyclocheilus rhinocerous]	-	-	GO:0060089//molecular transducer activity;GO:0004888//transmembrane signaling receptor activity;GO:0004872//receptor activity;GO:0038023//signaling receptor activity;GO:0099600//transmembrane receptor activity;GO:0004871//signal transducer activity	-
Unigene0066176	-1.02238	9.65e-07	0.000553417	PREDICTED: lysine-specific demethylase 6B-like [Sinocyclocheilus rhinocerous]	-	-	-	-
Unigene0066405	-1.67809	0.000196483	0.0278232	GTPase IMAP family member 7 [Larimichthys crocea]	-	-	-	-
Unigene0066764	6.48069	7.52e-06	0.00269984	PREDICTED: cell fusion protein cfr1-like [Astyanax mexicanus]	-	-	-	-
Unigene0066765	1.98123	1.91e-18	1.29e-14	PREDICTED: protein starmaker-like isoform X1 [Sinocyclocheilus anshuiensis]	-	-	-	GO:0009653//anatomical structure morphogenesis;GO:0044767//single-organism developmental process;GO:0071696//ectodermal placode development;GO:0071697//ectodermal placode morphogenesis;GO:0044699//single-organism process;GO:0048856//anatomical structure development;GO:0048646//anatomical structure formation involved in morphogenesis;GO:0032502//developmental process;GO:0060788//ectodermal placode…
Unigene0066931	1.61735	7.25e-05	0.014212	--	-	-	-	-
Unigene0067015	1.96822	1.16e-05	0.00370062	pol-like protein [Danio rerio]	-	-	-	-
Unigene0067023	1.83982	0.000396216	0.0439596	PREDICTED: ectonucleotide pyrophosphatase/phosphodiesterase family member 2-like [Sinocyclocheilus rhinocerous]	ko00565//Ether lipid metabolism//Lipid metabolism//Metabolism	-	GO:0016788//hydrolase activity, acting on ester bonds;GO:0005488//binding;GO:0004527//exonuclease activity;GO:0016462//pyrophosphatase activity;GO:0001871//pattern binding;GO:0043169//cation binding;GO:0016787//hydrolase activity;GO:0016818//hydrolase activity, acting on acid anhydrides, in phosphorus-containing anhydrides;GO:0038024//cargo receptor activity;GO:0016298//lipase activity;GO:0097159…	GO:0032502//developmental process;GO:1902531//regulation of intracellular signal transduction;GO:0016043//cellular component organization;GO:0050794//regulation of cellular process;GO:0023051//regulation of signaling;GO:0044763//single-organism cellular process;GO:0050789//regulation of biological process;GO:0032989//cellular component morphogenesis;GO:0042221//response to chemical;GO:0050793//re…
Unigene0067041	2.9309	3.33e-07	0.000234521	PREDICTED: coiled-coil domain-containing protein 169-like [Sinocyclocheilus anshuiensis]	-	-	-	-
Unigene0067063	2.42414	0.000273838	0.0344333	PREDICTED: doublesex- and mab-3-related transcription factor 2-like isoform X1 [Sinocyclocheilus anshuiensis]	-	GO:0005623//cell;GO:0043231//intracellular membrane-bounded organelle;GO:0044424//intracellular part;GO:0043229//intracellular organelle;GO:0005622//intracellular;GO:0044464//cell part;GO:0043226//organelle;GO:0043227//membrane-bounded organelle	GO:0001071//nucleic acid binding transcription factor activity;GO:0003676//nucleic acid binding;GO:0003677//DNA binding;GO:0097159//organic cyclic compound binding;GO:1901363//heterocyclic compound binding;GO:0005488//binding	GO:0009987//cellular process;GO:0060255//regulation of macromolecule metabolic process;GO:0010468//regulation of gene expression;GO:0044763//single-organism cellular process;GO:0065007//biological regulation;GO:0019222//regulation of metabolic process;GO:0012501//programmed cell death;GO:0050789//regulation of biological process;GO:0044699//single-organism process;GO:0016265//death;GO:0008219//ce…
Unigene0067255	-2.98478	7.2e-08	6.93e-05	PREDICTED: vitelline membrane outer layer protein 1-like [Sinocyclocheilus rhinocerous]	-	-	-	-
Unigene0067649	2.07562	6.92e-05	0.0137262	--	-	-	-	-
Unigene0067759	-1.06167	3.67e-05	0.00874546	--	-	-	-	-
Unigene0067816	1.01831	6.22e-07	0.000383233	PREDICTED: neurogenic differentiation factor 6-A isoform X1 [Danio rerio]	-	-	GO:0097159//organic cyclic compound binding;GO:1901363//heterocyclic compound binding;GO:0005488//binding;GO:0005515//protein binding;GO:0003676//nucleic acid binding	GO:0048522//positive regulation of cellular process;GO:0050793//regulation of developmental process;GO:0060284//regulation of cell development;GO:0032501//multicellular organismal process;GO:0044699//single-organism process;GO:0050789//regulation of biological process;GO:0060255//regulation of macromolecule metabolic process;GO:0044260//cellular macromolecule metabolic process;GO:0009058//biosynt…
Unigene0067847	-10.1216	0.00031016	0.0374283	PREDICTED: probable GPI-anchored adhesin-like protein PGA55-like [Saccoglossus kowalevskii]	-	-	-	-
Unigene0068020	-9.37192	7.58e-15	3.03e-11	PREDICTED: carbonic anhydrase 4-like [Sinocyclocheilus rhinocerous]	ko00910//Nitrogen metabolism//Energy metabolism//Metabolism	-	GO:0046872//metal ion binding;GO:0005488//binding;GO:0043167//ion binding;GO:0043169//cation binding	-
Unigene0068348	1.52411	6.64e-06	0.00247742	PREDICTED: uncharacterized protein LOC107598986 [Sinocyclocheilus grahami]	-	-	-	-
Unigene0068599	-13.7973	5.76e-05	0.0121911	--	-	-	-	-
Unigene0068753	2.01174	3.93e-08	4.3e-05	Cytadherence high molecular weight protein 2 [Crassostrea gigas]	-	-	-	-
Unigene0068760	-2.17729	0.000142671	0.0228109	Coiled-coil domain-containing protein 25 [Larimichthys crocea]	-	-	-	-
Unigene0068904	-5.2715	2.8e-05	0.00707878	PREDICTED: bile acid receptor-like isoform X1 [Sinocyclocheilus rhinocerous]	-	GO:0044424//intracellular part;GO:0043226//organelle;GO:0005623//cell;GO:0005622//intracellular;GO:0043229//intracellular organelle;GO:0044464//cell part;GO:0043231//intracellular membrane-bounded organelle;GO:0043227//membrane-bounded organelle	GO:0003676//nucleic acid binding;GO:1901363//heterocyclic compound binding;GO:0097159//organic cyclic compound binding;GO:0003677//DNA binding;GO:0038023//signaling receptor activity;GO:0043169//cation binding;GO:0001071//nucleic acid binding transcription factor activity;GO:0046872//metal ion binding;GO:0004871//signal transducer activity;GO:0043167//ion binding;GO:0005488//binding;GO:0004879//R…	GO:0060255//regulation of macromolecule metabolic process;GO:0009058//biosynthetic process;GO:0019222//regulation of metabolic process;GO:0034645//cellular macromolecule biosynthetic process;GO:0009987//cellular process;GO:0010468//regulation of gene expression;GO:0065007//biological regulation;GO:0044260//cellular macromolecule metabolic process;GO:0050789//regulation of biological process;GO:00…
Unigene0069021	-1.11163	4.24e-05	0.00971839	PREDICTED: IQ motif and SEC7 domain-containing protein 3-like isoform X1 [Danio rerio]	ko04144//Endocytosis//Transport and catabolism//Cellular Processes	-	-	GO:0009966//regulation of signal transduction;GO:0023051//regulation of signaling;GO:0046578//regulation of Ras protein signal transduction;GO:0010646//regulation of cell communication;GO:0050794//regulation of cellular process;GO:1902531//regulation of intracellular signal transduction;GO:0065007//biological regulation;GO:0051056//regulation of small GTPase mediated signal transduction;GO:003201…
Unigene0069060	-1.1501	0.000335045	0.039517	unnamed protein product [Oncorhynchus mykiss]	-	-	-	-
Unigene0069259	2.5367	4.2e-06	0.00178724	--	-	-	-	-
Unigene0069269	1.39036	9.82e-07	0.000553982	PREDICTED: C-type lectin domain family 11 member A-like [Sinocyclocheilus grahami]	-	-	-	-
Unigene0069738	-3.63412	0.00016237	0.0246935	--	-	-	-	-
Unigene0069749	1.77053	6.85e-09	9.23e-06	PREDICTED: C-type lectin domain family 9 member A-like isoform X1 [Sinocyclocheilus rhinocerous]	-	-	-	-
Unigene0069882	1.13494	0.000132742	0.0217065	PREDICTED: fibronectin type III domain-containing protein 9-like [Sinocyclocheilus anshuiensis]	-	-	-	-
Unigene0070188	4.62518	7.63e-06	0.00273099	--	-	-	-	-
Unigene0070261	1.77939	6.98e-05	0.0138196	PREDICTED: solute carrier family 13 member 3 [Sinocyclocheilus anshuiensis]	-	-	-	GO:0051234//establishment of localization;GO:0006811//ion transport;GO:0006810//transport;GO:0030001//metal ion transport;GO:0044699//single-organism process;GO:0044763//single-organism cellular process;GO:1902578//single-organism localization;GO:0009987//cellular process;GO:0006812//cation transport;GO:0044765//single-organism transport;GO:0051179//localization
Unigene0070469	-2.93523	0.000439417	0.0472043	--	-	-	-	-
Unigene0070727	1.83337	5.24e-11	1.18e-07	PREDICTED: protein turtle homolog B-like isoform X8 [Danio rerio]	-	-	-	-
Unigene0070937	-1.3319	6.28e-06	0.00238328	PREDICTED: C-X-C chemokine receptor type 4-B-like [Sinocyclocheilus rhinocerous]	ko04144//Endocytosis//Transport and catabolism//Cellular Processes;ko04060//Cytokine-cytokine receptor interaction//Signaling molecules and interaction//Environmental Information Processing;ko04672//Intestinal immune network for IgA production//Immune system//Organismal Systems	GO:0044425//membrane part;GO:0031224//intrinsic component of membrane;GO:0016020//membrane	GO:0038023//signaling receptor activity;GO:0004888//transmembrane signaling receptor activity;GO:0060089//molecular transducer activity;GO:0004872//receptor activity;GO:0001637//G-protein coupled chemoattractant receptor activity;GO:0099600//transmembrane receptor activity;GO:0001653//peptide receptor activity;GO:0008528//G-protein coupled peptide receptor activity;GO:0004930//G-protein coupled r…	GO:0003006//developmental process involved in reproduction;GO:0048869//cellular developmental process;GO:0030336//negative regulation of cell migration;GO:0032501//multicellular organismal process;GO:0006928//movement of cell or subcellular component;GO:0048731//system development;GO:0050789//regulation of biological process;GO:0048882//lateral line development;GO:0042060//wound healing;GO:005092…
Unigene0070964	2.74013	0.000362907	0.0416925	PREDICTED: rho GTPase-activating protein 12-like isoform X2 [Sinocyclocheilus anshuiensis]	-	-	-	-
Unigene0070965	3.35694	8.23e-05	0.0155147	--	-	-	-	-
Unigene0070988	3.82662	0.000173939	0.0256417	--	-	-	-	-
Unigene0071121	-1.92067	0.000366978	0.0418923	--	-	-	-	-
Unigene0071160	2.21153	8.8e-05	0.0161203	--	-	-	-	-
Unigene0071209	1.15905	2.99e-08	3.43e-05	--	-	-	-	-
Unigene0071248	1.38808	0.000123937	0.0208032	PREDICTED: coiled-coil domain-containing protein 108-like [Sinocyclocheilus anshuiensis]	-	-	-	-
Unigene0071316	-1.22357	1.89e-07	0.000148798	PREDICTED: fos-related antigen 2-like isoform X1 [Sinocyclocheilus anshuiensis]	-	-	GO:0005488//binding;GO:0001071//nucleic acid binding transcription factor activity;GO:0003676//nucleic acid binding;GO:0097159//organic cyclic compound binding;GO:0003677//DNA binding;GO:1901363//heterocyclic compound binding	GO:0031326//regulation of cellular biosynthetic process;GO:2001141//regulation of RNA biosynthetic process;GO:0051252//regulation of RNA metabolic process;GO:0019219//regulation of nucleobase-containing compound metabolic process;GO:0010468//regulation of gene expression;GO:0019222//regulation of metabolic process;GO:0006355//regulation of transcription, DNA-templated;GO:0080090//regulation of pr…
Unigene0071413	-1.87564	0.000177224	0.0259484	--	-	-	-	-
Unigene0071437	-1.82038	4.14e-06	0.00176972	--	-	-	-	-
Unigene0071438	-1.65499	2.81e-08	3.26e-05	--	-	-	-	-
Unigene0071439	-1.68904	3.95e-14	1.47e-10	PREDICTED: A disintegrin and metalloproteinase with thrombospondin motifs 1-like [Sinocyclocheilus rhinocerous]	-	GO:0031012//extracellular matrix	GO:0003824//catalytic activity;GO:0070011//peptidase activity, acting on L-amino acid peptides;GO:0005488//binding;GO:0004175//endopeptidase activity;GO:0043169//cation binding;GO:0043167//ion binding;GO:0008233//peptidase activity;GO:0046872//metal ion binding;GO:0016787//hydrolase activity;GO:0046914//transition metal ion binding	GO:0019538//protein metabolic process;GO:0008152//metabolic process;GO:0071704//organic substance metabolic process;GO:0043170//macromolecule metabolic process;GO:0044238//primary metabolic process
Unigene0071502	1.60892	9.55e-05	0.017116	PREDICTED: LOW QUALITY PROTEIN: titin-like [Sinocyclocheilus rhinocerous]	-	-	-	-
Unigene0071562	2.26269	0.000169633	0.025246	PREDICTED: vascular endothelial zinc finger 1-like [Pygocentrus nattereri]	-	-	-	-
Unigene0071739	-1.53035	4.23e-06	0.00178838	--	-	-	-	-
Unigene0071838	-1.08402	2.22e-06	0.0010955	PREDICTED: CD82 antigen-like [Sinocyclocheilus anshuiensis]	-	-	-	-
Unigene0072043	-1.44447	1.45e-06	0.000780804	PREDICTED: neuronal PAS domain-containing protein 4 [Sinocyclocheilus rhinocerous]	-	GO:0044464//cell part;GO:0005622//intracellular;GO:0044424//intracellular part;GO:0043226//organelle;GO:0043227//membrane-bounded organelle;GO:0005623//cell;GO:0043229//intracellular organelle;GO:0043231//intracellular membrane-bounded organelle	GO:1901363//heterocyclic compound binding;GO:0097159//organic cyclic compound binding;GO:0005488//binding;GO:0005515//protein binding;GO:0060089//molecular transducer activity;GO:0003676//nucleic acid binding	GO:0044260//cellular macromolecule metabolic process;GO:0050789//regulation of biological process;GO:0008152//metabolic process;GO:0044249//cellular biosynthetic process;GO:0019222//regulation of metabolic process;GO:0043170//macromolecule metabolic process;GO:0032502//developmental process;GO:0050794//regulation of cellular process;GO:0044237//cellular metabolic process;GO:0071704//organic subst…
Unigene0072063	-4.24606	1.95e-06	0.000991991	PREDICTED: cell surface glycoprotein 1-like [Sinocyclocheilus anshuiensis]	-	-	-	-
Unigene0072171	1.1083	3.32e-09	4.84e-06	PREDICTED: UPF0687 protein C20orf27 homolog [Sinocyclocheilus anshuiensis]	-	-	-	-
Unigene0072513	-1.58363	5.08e-09	7.21e-06	PREDICTED: regulator of G-protein signaling 21-like [Sinocyclocheilus anshuiensis]	-	-	-	GO:0050789//regulation of biological process;GO:0048585//negative regulation of response to stimulus;GO:0045744//negative regulation of G-protein coupled receptor protein signaling pathway;GO:0065007//biological regulation;GO:0010648//negative regulation of cell communication;GO:0048523//negative regulation of cellular process;GO:0050794//regulation of cellular process;GO:0023051//regulation of s…
Unigene0072667	1.41554	9.49e-05	0.0171067	PREDICTED: polyubiquitin-like isoform X1 [Sinocyclocheilus anshuiensis]	ko03320//PPAR signaling pathway//Endocrine system//Organismal Systems	-	-	-
Unigene0073153	6.66712	3.36e-05	0.00820677	--	-	-	-	-
Unigene0073467	5.01783	8.59e-05	0.0158782	Calr protein [Danio rerio]	ko04145//Phagosome//Transport and catabolism//Cellular Processes;ko04141//Protein processing in endoplasmic reticulum//Folding, sorting and degradation//Genetic Information Processing	-	-	-
Unigene0073468	3.44182	0.000357366	0.0414092	PREDICTED: calreticulin-like [Sinocyclocheilus anshuiensis]	ko04145//Phagosome//Transport and catabolism//Cellular Processes;ko04141//Protein processing in endoplasmic reticulum//Folding, sorting and degradation//Genetic Information Processing	GO:0044424//intracellular part;GO:0005622//intracellular;GO:0043231//intracellular membrane-bounded organelle;GO:0043227//membrane-bounded organelle;GO:0044464//cell part;GO:0005623//cell;GO:0043226//organelle;GO:0043229//intracellular organelle	GO:0043167//ion binding;GO:0005515//protein binding;GO:0046872//metal ion binding;GO:0043169//cation binding;GO:0005488//binding	GO:0044260//cellular macromolecule metabolic process;GO:0019538//protein metabolic process;GO:0044238//primary metabolic process;GO:0009987//cellular process;GO:0071704//organic substance metabolic process;GO:0043170//macromolecule metabolic process;GO:0044267//cellular protein metabolic process;GO:0008152//metabolic process;GO:0044237//cellular metabolic process
Unigene0074430	1.69346	4.66e-05	0.0104424	PREDICTED: protein FAM160A1-like [Sinocyclocheilus anshuiensis]	-	-	-	-
Unigene0074481	1.0206	2.27e-05	0.00604108	PREDICTED: interferon-induced protein with tetratricopeptide repeats 1-like [Sinocyclocheilus rhinocerous]	-	-	-	-
Unigene0074747	1.89321	0.000249439	0.0324706	--	-	-	-	-
Unigene0074860	1.53543	8.28e-06	0.00288643	--	-	-	-	-
Unigene0074972	1.92822	4.23e-05	0.00971101	--	-	-	-	-
Unigene0074975	1.1997	2.09e-07	0.000159545	--	-	-	-	-
Unigene0075141	1.73308	0.000212978	0.02922	PREDICTED: retinoid isomerohydrolase isoform X1 [Sinocyclocheilus rhinocerous]	ko00830//Retinol metabolism//Metabolism of cofactors and vitamins//Metabolism	GO:0044424//intracellular part;GO:0016020//membrane;GO:0044464//cell part;GO:0005622//intracellular;GO:0005623//cell	GO:0016788//hydrolase activity, acting on ester bonds;GO:0043167//ion binding;GO:0043169//cation binding;GO:0052689//carboxylic ester hydrolase activity;GO:0016787//hydrolase activity;GO:0003824//catalytic activity;GO:0005488//binding	GO:0003008//system process;GO:0007600//sensory perception;GO:0032501//multicellular organismal process;GO:0050877//neurological system process;GO:0050953//sensory perception of light stimulus
Unigene0075341	1.18721	1.62e-05	0.00473786	PREDICTED: SLAM family member 9-like, partial [Sinocyclocheilus rhinocerous]	-	-	-	-
Unigene0075653	1.37854	8.44e-05	0.015729	PREDICTED: maltase-glucoamylase, intestinal-like [Sinocyclocheilus anshuiensis]	ko00500//Starch and sucrose metabolism//Carbohydrate metabolism//Metabolism;ko00052//Galactose metabolism//Carbohydrate metabolism//Metabolism	-	GO:0003824//catalytic activity;GO:0016787//hydrolase activity	-
Unigene0075730	2.75063	1.48e-06	0.000788276	--	-	-	-	-
Unigene0075962	2.48785	9.41e-08	8.38e-05	Zgc:77123 [Danio rerio]	-	-	-	-
Unigene0076107	10.9687	4.57e-05	0.010276	--	-	-	-	-
Unigene0076108	11.158	9.52e-06	0.00318503	--	-	-	-	-
Unigene0076447	10.7742	5.68e-05	0.0120962	Titin [Exaiptasia pallida]	-	-	-	-
Unigene0076630	-1.05418	0.000435487	0.0470702	PREDICTED: cysteine/serine-rich nuclear protein 1-like [Sinocyclocheilus rhinocerous]	-	-	-	GO:0044767//single-organism developmental process;GO:0032501//multicellular organismal process;GO:0048731//system development;GO:0007420//brain development;GO:0044707//single-multicellular organism process;GO:0048856//anatomical structure development;GO:0007399//nervous system development;GO:0007417//central nervous system development;GO:0007275//multicellular organism development;GO:0048513//ani…
Unigene0076635	1.09575	5.6e-05	0.0119663	--	-	-	-	-
Unigene0076723	9.98432	6.03e-05	0.0126362	--	-	-	-	-
Unigene0077077	-2.34142	2.1e-05	0.00569296	--	-	-	-	-
Unigene0077382	2.03974	5.51e-07	0.000345105	--	-	-	-	-
Unigene0077384	1.22216	9.03e-07	0.000526122	--	-	-	-	-
Unigene0077392	1.75915	2.38e-15	1.12e-11	--	-	-	-	-
Unigene0077489	-2.72812	0.000290694	0.0357193	--	-	-	-	-
Unigene0077966	-2.15599	0.000456818	0.0487885	PREDICTED: zona pellucida sperm-binding protein 3-like [Sinocyclocheilus grahami]	-	-	-	-
Unigene0078152	3.13347	1.13e-10	2.43e-07	--	-	-	-	-
Unigene0078765	2.02113	7.28e-05	0.0142341	TPA: zinc finger protein [Ciona intestinalis]	-	-	-	-
Unigene0078836	1.81147	2.23e-05	0.00596137	--	-	-	-	-
Unigene0079097	1.36814	8.15e-07	0.000485095	--	-	-	-	-
Unigene0079178	1.20919	6.77e-05	0.0135269	--	-	-	-	-
Unigene0079257	-10.282	3.62e-05	0.00869462	--	-	-	-	-
Unigene0079317	-2.65007	6.88e-13	2.12e-09	PREDICTED: zona pellucida sperm-binding protein 4-like isoform X1 [Sinocyclocheilus grahami]	-	-	-	-
Unigene0079325	-5.71368	5.4e-06	0.00212267	--	-	-	-	-
Unigene0079330	-5.05052	1.36e-18	9.74e-15	PREDICTED: ladderlectin-like [Sinocyclocheilus rhinocerous]	-	-	GO:0005488//binding	-
Unigene0079378	1.959	7.31e-06	0.00263289	PREDICTED: helicase SKI2W-like, partial [Stegastes partitus]	ko03018//RNA degradation//Folding, sorting and degradation//Genetic Information Processing	-	GO:0003824//catalytic activity;GO:0016787//hydrolase activity	-
Unigene0079459	1.34672	0.000181215	0.0263181	PREDICTED: amphoterin-induced protein 3-like [Sinocyclocheilus rhinocerous]	-	-	-	-
Unigene0079624	1.11201	0.000135978	0.0220116	unnamed protein product [Tetraodon nigroviridis]	-	-	-	-
Unigene0079708	5.34309	0.000295855	0.0361883	PREDICTED: RNA polymerase II-associated protein 3 isoform X6 [Sinocyclocheilus grahami]	-	-	-	-
Unigene0080043	2.68666	0.00013212	0.0216376	--	-	-	-	-
Unigene0080103	-10.8434	0.00020537	0.0286824	--	-	-	-	-
Unigene0080552	-1.92419	1e-12	2.92e-09	PREDICTED: protein fosB-like [Sinocyclocheilus rhinocerous]	-	GO:0044424//intracellular part;GO:0043226//organelle;GO:0044464//cell part;GO:0043227//membrane-bounded organelle;GO:0043229//intracellular organelle;GO:0005622//intracellular;GO:0043231//intracellular membrane-bounded organelle;GO:0005623//cell	GO:0097159//organic cyclic compound binding;GO:0003676//nucleic acid binding;GO:0003677//DNA binding;GO:0005488//binding;GO:1901363//heterocyclic compound binding;GO:0001071//nucleic acid binding transcription factor activity	GO:2000112//regulation of cellular macromolecule biosynthetic process;GO:0051252//regulation of RNA metabolic process;GO:0010556//regulation of macromolecule biosynthetic process;GO:0050789//regulation of biological process;GO:0006355//regulation of transcription, DNA-templated;GO:0065007//biological regulation;GO:0031323//regulation of cellular metabolic process;GO:0031326//regulation of cellula…
Unigene0080684	-1.41508	4.52e-05	0.0101881	--	-	-	-	-
Unigene0080831	-1.11796	2.83e-05	0.00713921	PREDICTED: POU domain class 2-associating factor 1 isoform X2 [Sinocyclocheilus anshuiensis]	-	-	GO:0005515//protein binding;GO:0005488//binding;GO:0008134//transcription factor binding	-
Unigene0080878	-1.26076	4.79e-05	0.0106385	PREDICTED: protein BTG2-like isoform X1 [Sinocyclocheilus anshuiensis]	ko03018//RNA degradation//Folding, sorting and degradation//Genetic Information Processing	-	-	-
Unigene0080972	3.89866	1.66e-05	0.00481158	PREDICTED: G2/M phase-specific E3 ubiquitin-protein ligase-like [Fundulus heteroclitus]	-	-	-	-
Unigene0081217	1.12088	2.01e-07	0.000154872	PREDICTED: inactive serine protease PAMR1-like isoform X1 [Sinocyclocheilus anshuiensis]	-	-	-	-
Unigene0081347	-7.24793	8.3e-06	0.00288643	PREDICTED: mediator of RNA polymerase II transcription subunit 15-like isoform X1 [Sinocyclocheilus grahami]	-	-	-	-
Unigene0081348	-7.62741	2.02e-06	0.00100998	PREDICTED: protein argonaute-2-like [Sinocyclocheilus grahami]	-	-	-	-
Unigene0081372	-1.54551	5.26e-15	2.18e-11	PREDICTED: collagen alpha-1(I) chain-like isoform X2 [Sinocyclocheilus grahami]	ko04510//Focal adhesion//Cellular commiunity//Cellular Processes;ko04512//ECM-receptor interaction//Signaling molecules and interaction//Environmental Information Processing	GO:0005622//intracellular;GO:0044424//intracellular part;GO:0044464//cell part;GO:0005623//cell	GO:0005198//structural molecule activity	GO:0048736//appendage development;GO:0031099//regeneration;GO:0050896//response to stimulus;GO:0048589//developmental growth;GO:0048856//anatomical structure development;GO:0044699//single-organism process;GO:0009888//tissue development;GO:0033333//fin development;GO:0009611//response to wounding;GO:0007275//multicellular organism development;GO:0032502//developmental process;GO:0042060//wound he…
Unigene0081705	3.8956	5.04e-06	0.00202731	--	-	-	-	-
Unigene0082171	2.56896	0.000375886	0.0425039	Guanine nucleotide-binding protein G(i) subunit alpha-1, partial [Tyto alba]	ko04261//Adrenergic signaling in cardiomyocytes//Circulatory system//Organismal Systems;ko04530//Tight junction//Cellular commiunity//Cellular Processes;ko04540//Gap junction//Cellular commiunity//Cellular Processes;ko04916//Melanogenesis//Endocrine system//Organismal Systems;ko04914//Progesterone-mediated oocyte maturation//Endocrine system//Organismal Systems;ko04024//cAMP signaling pathway//Si…	-	GO:0001882//nucleoside binding;GO:0032550//purine ribonucleoside binding;GO:0001883//purine nucleoside binding;GO:0005515//protein binding;GO:0003824//catalytic activity;GO:0097159//organic cyclic compound binding;GO:1901363//heterocyclic compound binding;GO:0044877//macromolecular complex binding;GO:0017076//purine nucleotide binding;GO:0016817//hydrolase activity, acting on acid anhydrides;GO:0…	GO:0065007//biological regulation;GO:0050789//regulation of biological process;GO:0050794//regulation of cellular process;GO:0007186//G-protein coupled receptor signaling pathway;GO:0007154//cell communication;GO:0007165//signal transduction;GO:0044699//single-organism process;GO:0023052//signaling;GO:0007187//G-protein coupled receptor signaling pathway, coupled to cyclic nucleotide second messe…
Unigene0082226	1.82702	8.35e-06	0.00288643	--	-	-	-	-
Unigene0082279	-1.26992	0.000334901	0.039517	PREDICTED: ribosyldihydronicotinamide dehydrogenase [quinone]-like [Sinocyclocheilus grahami]	ko00130//Ubiquinone and other terpenoid-quinone biosynthesis//Metabolism of cofactors and vitamins//Metabolism	-	-	-
Unigene0082451	1.42988	0.000178349	0.0260424	--	-	-	-	-
Unigene0082881	-5.38773	1.03e-06	0.000567421	PREDICTED: perlwapin-like [Sinocyclocheilus rhinocerous]	-	-	-	-
Unigene0082882	-1.99641	0.000223142	0.0301209	PREDICTED: perlwapin-like isoform X2 [Sinocyclocheilus anshuiensis]	-	-	-	-
Unigene0082923	1.22775	0.000279725	0.0348367	PREDICTED: DNA ligase 1-like isoform X1 [Sinocyclocheilus rhinocerous]	-	-	-	-
Unigene0083284	9.60511	0.000255807	0.032942	PREDICTED: LOW QUALITY PROTEIN: protein MLP1-like [Sinocyclocheilus grahami]	-	-	-	-
Unigene0083477	-1.60843	0.000145536	0.0231958	PREDICTED: RNA helicase Mov10l1 [Sinocyclocheilus grahami]	-	-	-	-
Unigene0083868	-3.87977	9.88e-10	1.61e-06	PREDICTED: extensin-like [Sinocyclocheilus anshuiensis]	-	-	-	-
Unigene0083897	-1.14871	2.59e-05	0.00672628	PREDICTED: sterile alpha motif domain-containing protein 3-like isoform X2 [Nothobranchius furzeri]	-	-	-	-
Unigene0083926	1.9566	2.01e-06	0.00100998	--	-	-	-	-
Unigene0083927	2.18521	3.33e-10	5.98e-07	PREDICTED: cochlin-like [Sinocyclocheilus rhinocerous]	-	-	-	-
Unigene0084033	2.51453	5.48e-05	0.0117877	--	-	-	-	-
Unigene0084263	8.61777	0.000457302	0.0487918	--	-	-	-	-
Unigene0084315	1.81754	1.78e-05	0.00505278	PREDICTED: alpha-protein kinase 2 [Danio rerio]	-	-	-	-
Unigene0084384	1.10431	2.8e-05	0.00707878	PREDICTED: OTU domain-containing protein 6B isoform X1 [Danio rerio]	-	-	-	-
Unigene0084428	3.01855	6.37e-06	0.00240829	PREDICTED: uncharacterized protein LOC103910925 [Danio rerio]	-	-	-	-
Unigene0084855	4.97639	8.78e-07	0.000514502	PREDICTED: tetratricopeptide repeat protein 12 [Astyanax mexicanus]	-	-	-	-
Unigene0084952	1.69003	0.000322745	0.0383881	Hkdc1 protein, partial [Danio rerio]	ko04910//Insulin signaling pathway//Endocrine system//Organismal Systems;ko01200//Carbon metabolism//Global and Overview//Metabolism;ko00010//Glycolysis / Gluconeogenesis//Carbohydrate metabolism//Metabolism;ko00500//Starch and sucrose metabolism//Carbohydrate metabolism//Metabolism;ko00520//Amino sugar and nucleotide sugar metabolism//Carbohydrate metabolism//Metabolism;ko00051//Fructose and man…	-	-	-
Unigene0085029	8.01829	0.000248004	0.0324338	PREDICTED: immunoglobulin superfamily member 5-like isoform X2 [Sinocyclocheilus rhinocerous]	ko04530//Tight junction//Cellular commiunity//Cellular Processes	-	-	-
Unigene0085030	2.0028	1.55e-07	0.00012583	--	-	-	-	-
Unigene0085031	1.24089	0.000373312	0.0423461	--	-	-	-	-
Unigene0085252	3.05263	6.24e-05	0.0129621	--	-	-	-	-
Unigene0085327	-1.84761	9.2e-08	8.33e-05	PREDICTED: paralemmin-1 [Protobothrops mucrosquamatus]	-	-	-	-
Unigene0085332	-1.78496	5.53e-08	5.68e-05	TPA: AC1147-like [Bos taurus]	-	GO:0044425//membrane part;GO:0031224//intrinsic component of membrane;GO:0016020//membrane	GO:0022892//substrate-specific transporter activity;GO:0005216//ion channel activity;GO:0005261//cation channel activity;GO:0005215//transporter activity;GO:0003824//catalytic activity;GO:0022891//substrate-specific transmembrane transporter activity;GO:0015075//ion transmembrane transporter activity;GO:0004518//nuclease activity;GO:0016788//hydrolase activity, acting on ester bonds;GO:0022838//s…	GO:0071704//organic substance metabolic process;GO:0051234//establishment of localization;GO:0006812//cation transport;GO:0046483//heterocycle metabolic process;GO:0043170//macromolecule metabolic process;GO:0006814//sodium ion transport;GO:0090304//nucleic acid metabolic process;GO:1902578//single-organism localization;GO:0006139//nucleobase-containing compound metabolic process;GO:0044699//sing…
Unigene0085414	-10.2778	0.000105219	0.0184368	--	-	-	-	-
Unigene0085478	1.1819	5.99e-05	0.0126001	PREDICTED: DNA mismatch repair protein Mlh3-like [Sinocyclocheilus rhinocerous]	ko03430//Mismatch repair//Replication and repair//Genetic Information Processing	GO:0032991//macromolecular complex;GO:0043234//protein complex	GO:0003690//double-stranded DNA binding;GO:0003676//nucleic acid binding;GO:0001883//purine nucleoside binding;GO:0032549//ribonucleoside binding;GO:0001882//nucleoside binding;GO:1901363//heterocyclic compound binding;GO:0036094//small molecule binding;GO:0097159//organic cyclic compound binding;GO:0003677//DNA binding;GO:0032550//purine ribonucleoside binding;GO:0097367//carbohydrate derivative…	GO:0007049//cell cycle;GO:0033554//cellular response to stress;GO:0006974//cellular response to DNA damage stimulus;GO:0006725//cellular aromatic compound metabolic process;GO:0006281//DNA repair;GO:0044763//single-organism cellular process;GO:0009987//cellular process;GO:0034641//cellular nitrogen compound metabolic process;GO:0006807//nitrogen compound metabolic process;GO:0022402//cell cycle p…
Unigene0085862	-2.75823	0.000349709	0.0407409	--	-	-	-	-
Unigene0085949	2.49631	6.3e-05	0.0130246	PREDICTED: trichohyalin-like isoform X1 [Sinocyclocheilus anshuiensis]	-	-	-	-
Unigene0086021	-1.62917	1.8e-10	3.65e-07	PREDICTED: neuropilin and tolloid-like protein 1 [Takifugu rubripes]	-	-	-	-
Unigene0086074	1.68019	0.000288831	0.0355308	--	-	-	-	-
Unigene0086375	-2.01961	0.000161789	0.0246601	hypothetical protein cypCar_00017959 [Cyprinus carpio]	-	-	-	-
Unigene0086519	1.78723	1.11e-05	0.00359013	--	-	-	-	-
Unigene0086610	-9.00216	1.15e-05	0.00366764	PREDICTED: uncharacterized protein LOC107659483 isoform X2 [Sinocyclocheilus anshuiensis]	-	-	-	-
Unigene0086612	-8.2514	5.7e-05	0.0120962	RIKEN cDNA 1810030O07 [Mus musculus]	-	-	-	-
Unigene0086669	-1.3537	0.000198953	0.0281359	Retrovirus-related Pol polyprotein from transposon 412, partial [Stegodyphus mimosarum]	-	-	-	-
Unigene0086701	-2.15167	0.000358944	0.0415027	--	-	-	-	-
Unigene0086983	1.93478	1.04e-07	9.12e-05	--	-	-	-	-
Unigene0086985	1.49824	3.13e-14	1.2e-10	--	-	-	-	-
Unigene0087109	-3.06494	7.24e-05	0.014212	hypothetical protein cypCar_00007876 [Cyprinus carpio]	-	-	-	-
Unigene0087139	-1.34576	6.19e-05	0.0128875	--	-	-	-	-
Unigene0087141	-1.41498	3.17e-09	4.67e-06	--	-	-	-	-
Unigene0087222	-1.25303	0.000254592	0.032942	PREDICTED: cationic amino acid transporter 3-like [Sinocyclocheilus anshuiensis]	-	GO:0016020//membrane	-	GO:0015711//organic anion transport;GO:0046942//carboxylic acid transport;GO:0009987//cellular process;GO:0051234//establishment of localization;GO:0071705//nitrogen compound transport;GO:1902578//single-organism localization;GO:0015849//organic acid transport;GO:0006810//transport;GO:0044763//single-organism cellular process;GO:0006811//ion transport;GO:0098656//anion transmembrane transport;GO:…
Unigene0087275	-4.20632	2.74e-07	0.000199142	PREDICTED: SLAM family member 9-like [Sinocyclocheilus grahami]	-	-	-	-
Unigene0087554	1.01842	0.0001127	0.0194317	PREDICTED: EF-hand calcium-binding domain-containing protein 6-like [Sinocyclocheilus rhinocerous]	-	-	-	-
Unigene0087607	1.46552	3.98e-05	0.00936974	--	-	-	-	-
Unigene0087777	-1.02802	0.000379422	0.0427502	PREDICTED: switch-associated protein 70-like isoform X1 [Sinocyclocheilus rhinocerous]	-	-	-	-
Unigene0088064	1.24077	2.47e-05	0.00648518	PREDICTED: GTPase IMAP family member 4-like [Sinocyclocheilus rhinocerous]	-	-	-	-
Unigene0088228	-2.17213	0.000336316	0.0395656	--	-	-	-	-
Unigene0088411	2.13031	0.00013005	0.0213635	PREDICTED: phosphatidylinositol phosphatase PTPRQ-like [Sinocyclocheilus rhinocerous]	-	-	-	-
Unigene0088461	1.4848	3.02e-06	0.0013796	PREDICTED: kell blood group glycoprotein homolog [Sinocyclocheilus rhinocerous]	-	-	-	GO:0071704//organic substance metabolic process;GO:0008152//metabolic process;GO:0019538//protein metabolic process;GO:0044238//primary metabolic process;GO:0043170//macromolecule metabolic process
Unigene0088515	-2.66885	1e-06	0.000560167	bucky ball [Danio rerio]	-	-	GO:0005488//binding	GO:0022412//cellular process involved in reproduction in multicellular organism;GO:0009653//anatomical structure morphogenesis;GO:0019953//sexual reproduction;GO:0007292//female gamete generation;GO:0009798//axis specification;GO:0030154//cell differentiation;GO:0051704//multi-organism process;GO:0007028//cytoplasm organization;GO:0021700//developmental maturation;GO:0003006//developmental proces…
Unigene0089429	-1.12671	3.54e-05	0.00855657	--	-	-	-	-
Unigene0089460	1.25489	0.000468597	0.0495819	PREDICTED: zinc finger protein Dzip1-like isoform X3 [Sinocyclocheilus anshuiensis]	-	GO:0044424//intracellular part;GO:0015630//microtubule cytoskeleton;GO:0043228//non-membrane-bounded organelle;GO:0005856//cytoskeleton;GO:0044422//organelle part;GO:0043229//intracellular organelle;GO:0005623//cell;GO:0005622//intracellular;GO:0043226//organelle;GO:0044464//cell part;GO:0044446//intracellular organelle part;GO:0043232//intracellular non-membrane-bounded organelle;GO:0044430//cyt…	GO:0005488//binding;GO:0043167//ion binding;GO:0043169//cation binding	GO:0070727//cellular macromolecule localization;GO:0007507//heart development;GO:0007154//cell communication;GO:0002009//morphogenesis of an epithelium;GO:0009887//organ morphogenesis;GO:1901213//regulation of transcription from RNA polymerase II promoter involved in heart development;GO:0033036//macromolecule localization;GO:2001141//regulation of RNA biosynthetic process;GO:0048667//cell morpho…
Unigene0089553	-1.01365	5.77e-07	0.000358946	PREDICTED: probable glutamate receptor [Sinocyclocheilus rhinocerous]	-	GO:0005886//plasma membrane;GO:0044459//plasma membrane part;GO:0098590//plasma membrane region;GO:0005623//cell;GO:0044456//synapse part;GO:0044425//membrane part;GO:0016020//membrane;GO:0098589//membrane region;GO:0071944//cell periphery;GO:0045202//synapse;GO:0031224//intrinsic component of membrane;GO:0097060//synaptic membrane;GO:0098805//whole membrane;GO:0044464//cell part	GO:0022892//substrate-specific transporter activity;GO:0015075//ion transmembrane transporter activity;GO:0005231//excitatory extracellular ligand-gated ion channel activity;GO:0004872//receptor activity;GO:0022838//substrate-specific channel activity;GO:0022834//ligand-gated channel activity;GO:0005215//transporter activity;GO:0005216//ion channel activity;GO:0060089//molecular transducer activi…	GO:0007215//glutamate receptor signaling pathway;GO:0044763//single-organism cellular process;GO:0050794//regulation of cellular process;GO:0007166//cell surface receptor signaling pathway;GO:0051234//establishment of localization;GO:0006810//transport;GO:0006811//ion transport;GO:0044700//single organism signaling;GO:0023052//signaling;GO:0065007//biological regulation;GO:0044699//single-organis…
Unigene0089621	1.05735	0.000125481	0.0209343	PREDICTED: UPF0704 protein C6orf165 homolog [Sinocyclocheilus rhinocerous]	-	-	-	-
Unigene0089781	1.09415	2.38e-07	0.00017662	PREDICTED: 2-oxoglutarate dehydrogenase, mitochondrial-like isoform X1 [Sinocyclocheilus grahami]	ko01200//Carbon metabolism//Global and Overview//Metabolism;ko00310//Lysine degradation//Amino acid metabolism//Metabolism;ko00380//Tryptophan metabolism//Amino acid metabolism//Metabolism;ko00020//Citrate cycle (TCA cycle)//Carbohydrate metabolism//Metabolism	GO:0044424//intracellular part;GO:0044444//cytoplasmic part;GO:0005623//cell;GO:0005737//cytoplasm;GO:0005622//intracellular;GO:0044464//cell part	GO:0016491//oxidoreductase activity;GO:0016624//oxidoreductase activity, acting on the aldehyde or oxo group of donors, disulfide as acceptor;GO:0036094//small molecule binding;GO:0003824//catalytic activity;GO:0005488//binding;GO:0016903//oxidoreductase activity, acting on the aldehyde or oxo group of donors;GO:0019842//vitamin binding	GO:0006082//organic acid metabolic process;GO:0009987//cellular process;GO:0044710//single-organism metabolic process;GO:0019752//carboxylic acid metabolic process;GO:0044763//single-organism cellular process;GO:0043436//oxoacid metabolic process;GO:0008152//metabolic process;GO:0044281//small molecule metabolic process;GO:0072350//tricarboxylic acid metabolic process;GO:0071704//organic substanc…
Unigene0090240	9.48717	5.79e-08	5.83e-05	PREDICTED: cytosolic phospholipase A2 gamma-like [Sinocyclocheilus rhinocerous]	ko04010//MAPK signaling pathway//Signal transduction//Environmental Information Processing;ko04270//Vascular smooth muscle contraction//Circulatory system//Organismal Systems;ko04912//GnRH signaling pathway//Endocrine system//Organismal Systems;ko00564//Glycerophospholipid metabolism//Lipid metabolism//Metabolism;ko04370//VEGF signaling pathway//Signal transduction//Environmental Information Proc…	-	-	GO:0008152//metabolic process
Unigene0090414	-2.88757	0.000466598	0.0494411	PREDICTED: zona pellucida sperm-binding protein 3-like [Sinocyclocheilus grahami]	-	GO:0019012//virion;GO:0036338//viral membrane;GO:0044423//virion part	-	-
Unigene0090556	1.14568	4.52e-05	0.0101881	PREDICTED: myosin-11-like [Sinocyclocheilus rhinocerous]	ko04530//Tight junction//Cellular commiunity//Cellular Processes	-	-	-
Unigene0090601	2.80647	0.000464224	0.0492827	--	-	-	-	-
Unigene0090695	1.94218	2.48e-10	4.77e-07	PREDICTED: unconventional myosin-VIIa isoform X1 [Sinocyclocheilus grahami]	-	GO:0044464//cell part;GO:0005622//intracellular;GO:0044424//intracellular part;GO:0043226//organelle;GO:0043228//non-membrane-bounded organelle;GO:0043232//intracellular non-membrane-bounded organelle;GO:0005623//cell;GO:0043229//intracellular organelle	GO:0032549//ribonucleoside binding;GO:0001883//purine nucleoside binding;GO:0016787//hydrolase activity;GO:0097367//carbohydrate derivative binding;GO:0016818//hydrolase activity, acting on acid anhydrides, in phosphorus-containing anhydrides;GO:0036094//small molecule binding;GO:0001882//nucleoside binding;GO:0016462//pyrophosphatase activity;GO:0005488//binding;GO:0017111//nucleoside-triphospha…	-
Unigene0091122	1.01391	8.32e-06	0.00288643	PREDICTED: pyruvate dehydrogenase (acetyl-transferring) kinase isozyme 2, mitochondrial-like [Sinocyclocheilus rhinocerous]	-	-	-	-
Unigene0091128	-8.23665	1.29e-05	0.00399742	PREDICTED: cell surface glycoprotein 1-like [Sinocyclocheilus anshuiensis]	-	-	-	-
Unigene0091388	1.34304	0.000294137	0.0360191	PREDICTED: titin-like [Sinocyclocheilus grahami]	-	-	-	-
Unigene0091514	3.66209	0.000187023	0.027016	--	-	-	-	-
Unigene0091593	-1.20133	0.000386704	0.0432282	PREDICTED: serine/threonine-protein kinase SIK2-like isoform X1 [Sinocyclocheilus rhinocerous]	-	-	GO:0032549//ribonucleoside binding;GO:0097367//carbohydrate derivative binding;GO:0097159//organic cyclic compound binding;GO:1901363//heterocyclic compound binding;GO:0003824//catalytic activity;GO:0004672//protein kinase activity;GO:0016301//kinase activity;GO:0001883//purine nucleoside binding;GO:0016740//transferase activity;GO:0016772//transferase activity, transferring phosphorus-containing…	GO:0043170//macromolecule metabolic process;GO:0044260//cellular macromolecule metabolic process;GO:0044238//primary metabolic process;GO:0043412//macromolecule modification;GO:0008152//metabolic process;GO:0036211//protein modification process;GO:0044267//cellular protein metabolic process;GO:0019538//protein metabolic process;GO:0006464//cellular protein modification process;GO:0044237//cellula…
Unigene0091892	-1.69075	5.02e-08	5.21e-05	PREDICTED: RNA-directed DNA polymerase from mobile element jockey-like [Strongylocentrotus purpuratus]	-	-	-	-
Unigene0091973	-1.5837	4.27e-07	0.000279071	Isoaspartyl peptidase [Larimichthys crocea]	-	-	GO:0016740//transferase activity;GO:0016875//ligase activity, forming carbon-oxygen bonds;GO:1901363//heterocyclic compound binding;GO:0097159//organic cyclic compound binding;GO:0016876//ligase activity, forming aminoacyl-tRNA and related compounds;GO:0005488//binding;GO:0016874//ligase activity;GO:0032549//ribonucleoside binding;GO:0001882//nucleoside binding;GO:0001883//purine nucleoside bindi…	GO:0043170//macromolecule metabolic process;GO:0034660//ncRNA metabolic process;GO:0044260//cellular macromolecule metabolic process;GO:1901360//organic cyclic compound metabolic process;GO:0044238//primary metabolic process;GO:0044281//small molecule metabolic process;GO:0044699//single-organism process;GO:0006082//organic acid metabolic process;GO:1901564//organonitrogen compound metabolic proc…
Unigene0092239	-6.01322	4.96e-08	5.18e-05	PREDICTED: class I histocompatibility antigen, F10 alpha chain-like [Sinocyclocheilus grahami]	ko04144//Endocytosis//Transport and catabolism//Cellular Processes;ko04514//Cell adhesion molecules (CAMs)//Signaling molecules and interaction//Environmental Information Processing;ko04145//Phagosome//Transport and catabolism//Cellular Processes	GO:0016020//membrane;GO:0098797//plasma membrane protein complex;GO:0098796//membrane protein complex;GO:0032991//macromolecular complex;GO:0044425//membrane part;GO:0044459//plasma membrane part;GO:0043234//protein complex;GO:0005623//cell;GO:0031224//intrinsic component of membrane;GO:0071944//cell periphery;GO:0044464//cell part;GO:0005886//plasma membrane;GO:0042611//MHC protein complex	GO:0003823//antigen binding;GO:0005488//binding	GO:0002376//immune system process;GO:0019882//antigen processing and presentation;GO:0048002//antigen processing and presentation of peptide antigen
Unigene0092308	2.52851	0.000371381	0.042216	PREDICTED: LOW QUALITY PROTEIN: protein Flattop-like [Sinocyclocheilus anshuiensis]	-	-	-	-
Unigene0092498	-1.29642	0.000205822	0.0286931	PREDICTED: transient receptor potential cation channel subfamily V member 4-like isoform X1 [Sinocyclocheilus rhinocerous]	-	GO:0031224//intrinsic component of membrane;GO:0016020//membrane;GO:0044425//membrane part	GO:0015075//ion transmembrane transporter activity;GO:0022891//substrate-specific transmembrane transporter activity;GO:0022857//transmembrane transporter activity;GO:0022892//substrate-specific transporter activity;GO:0005215//transporter activity	GO:1902578//single-organism localization;GO:0044763//single-organism cellular process;GO:0009987//cellular process;GO:0051179//localization;GO:0044765//single-organism transport;GO:0051234//establishment of localization;GO:0006810//transport;GO:0044699//single-organism process
Unigene0092734	1.51589	5.72e-06	0.00221635	PREDICTED: sodium-dependent phosphate transporter 1-A [Sinocyclocheilus rhinocerous]	-	GO:0031224//intrinsic component of membrane;GO:0016020//membrane;GO:0044425//membrane part	GO:0022857//transmembrane transporter activity;GO:0015291//secondary active transmembrane transporter activity;GO:0022804//active transmembrane transporter activity;GO:0005215//transporter activity	GO:0006811//ion transport;GO:0044765//single-organism transport;GO:0051234//establishment of localization;GO:0015698//inorganic anion transport;GO:0006810//transport;GO:0006820//anion transport;GO:1902578//single-organism localization;GO:0051179//localization;GO:0044699//single-organism process;GO:0009987//cellular process;GO:0044763//single-organism cellular process
Unigene0093001	-1.04064	1.12e-05	0.00360223	PREDICTED: integrin alpha-X-like [Sinocyclocheilus grahami]	ko04810//Regulation of actin cytoskeleton//Cell motility//Cellular Processes;ko04514//Cell adhesion molecules (CAMs)//Signaling molecules and interaction//Environmental Information Processing;ko04145//Phagosome//Transport and catabolism//Cellular Processes	GO:0005886//plasma membrane;GO:0031224//intrinsic component of membrane;GO:0016020//membrane;GO:0005623//cell;GO:0031226//intrinsic component of plasma membrane;GO:0005887//integral component of plasma membrane;GO:0044464//cell part;GO:0016021//integral component of membrane;GO:0071944//cell periphery;GO:0044459//plasma membrane part;GO:0044425//membrane part	-	GO:0022610//biological adhesion
Unigene0093148	-3.77969	7.71e-13	2.31e-09	PREDICTED: ladderlectin-like [Sinocyclocheilus anshuiensis]	-	-	-	-
Unigene0093333	-1.83312	2.66e-06	0.00124793	--	-	-	-	-
Unigene0093335	-2.24011	6.17e-08	6.04e-05	PREDICTED: nuclear receptor subfamily 4 group A member 3 isoform X1 [Danio rerio]	-	GO:0043231//intracellular membrane-bounded organelle;GO:0044424//intracellular part;GO:0043226//organelle;GO:0005623//cell;GO:0044464//cell part;GO:0005622//intracellular;GO:0043227//membrane-bounded organelle;GO:0043229//intracellular organelle	GO:0003700//transcription factor activity, sequence-specific DNA binding;GO:1901363//heterocyclic compound binding;GO:0003677//DNA binding;GO:0060089//molecular transducer activity;GO:0004872//receptor activity;GO:0003676//nucleic acid binding;GO:0004871//signal transducer activity;GO:0046872//metal ion binding;GO:0001071//nucleic acid binding transcription factor activity;GO:0043169//cation bind…	GO:0010468//regulation of gene expression;GO:0065007//biological regulation;GO:0009987//cellular process;GO:0044249//cellular biosynthetic process;GO:0071704//organic substance metabolic process;GO:0044237//cellular metabolic process;GO:1901576//organic substance biosynthetic process;GO:0043170//macromolecule metabolic process;GO:0019222//regulation of metabolic process;GO:0050789//regulation of …
Unigene0093496	-2.46887	2.01e-05	0.00549765	--	-	-	-	-
Unigene0093500	-2.28691	9.66e-06	0.00321331	--	-	-	-	-
Unigene0093526	1.00355	7.65e-06	0.00273099	PREDICTED: glycerol-3-phosphate dehydrogenase [NAD(+)], cytoplasmic isoform X1 [Sinocyclocheilus anshuiensis]	ko00564//Glycerophospholipid metabolism//Lipid metabolism//Metabolism	GO:0044444//cytoplasmic part;GO:0044424//intracellular part;GO:0005737//cytoplasm;GO:0005623//cell;GO:0044464//cell part;GO:0005622//intracellular	GO:1901363//heterocyclic compound binding;GO:0016616//oxidoreductase activity, acting on the CH-OH group of donors, NAD or NADP as acceptor;GO:0046983//protein dimerization activity;GO:0000166//nucleotide binding;GO:0005488//binding;GO:0048037//cofactor binding;GO:0016614//oxidoreductase activity, acting on CH-OH group of donors;GO:0097159//organic cyclic compound binding;GO:0036094//small molecu…	GO:0052646//alditol phosphate metabolic process;GO:0008152//metabolic process;GO:0006072//glycerol-3-phosphate metabolic process;GO:0006796//phosphate-containing compound metabolic process;GO:0044237//cellular metabolic process;GO:0044710//single-organism metabolic process;GO:0071704//organic substance metabolic process;GO:0019637//organophosphate metabolic process;GO:1901135//carbohydrate deriva…
Unigene0093549	1.66061	3.93e-05	0.0092641	PREDICTED: collagen alpha-2(IX) chain-like [Sinocyclocheilus anshuiensis]	ko04510//Focal adhesion//Cellular commiunity//Cellular Processes;ko04512//ECM-receptor interaction//Signaling molecules and interaction//Environmental Information Processing	-	-	-
Unigene0093615	-1.1602	0.000274333	0.0344553	PREDICTED: tetraspanin-12-like [Sinocyclocheilus grahami]	-	GO:0016020//membrane;GO:0016021//integral component of membrane;GO:0031224//intrinsic component of membrane;GO:0044425//membrane part	GO:0004871//signal transducer activity;GO:0038023//signaling receptor activity;GO:0004888//transmembrane signaling receptor activity;GO:0004872//receptor activity;GO:0060089//molecular transducer activity;GO:0099600//transmembrane receptor activity	GO:0050896//response to stimulus;GO:0050789//regulation of biological process;GO:0007154//cell communication;GO:0044700//single organism signaling;GO:0007165//signal transduction;GO:0050794//regulation of cellular process;GO:0051716//cellular response to stimulus;GO:0023052//signaling;GO:0065007//biological regulation;GO:0044699//single-organism process;GO:0009987//cellular process;GO:0050793//re…
Unigene0094106	-7.01951	4.31e-05	0.00987072	reverse transcriptase [Danio rerio]	-	-	-	-
Unigene0094497	1.5323	2.64e-07	0.000194606	--	-	-	-	-
Unigene0094500	1.49075	1.85e-08	2.19e-05	PREDICTED: 6-phosphofructo-2-kinase/fructose-2,6-bisphosphatase 4 isoform X2 [Sinocyclocheilus rhinocerous]	ko00051//Fructose and mannose metabolism//Carbohydrate metabolism//Metabolism;ko04152//AMPK signaling pathway//Signal transduction//Environmental Information Processing;ko04922//Glucagon signaling pathway//Endocrine system//Organismal Systems	GO:0044424//intracellular part;GO:0044444//cytoplasmic part;GO:0044464//cell part;GO:0044445//cytosolic part;GO:0005737//cytoplasm;GO:0005623//cell;GO:0005622//intracellular;GO:0005829//cytosol	GO:0003824//catalytic activity;GO:0042578//phosphoric ester hydrolase activity;GO:0008443//phosphofructokinase activity;GO:0050308//sugar-phosphatase activity;GO:0032549//ribonucleoside binding;GO:0097159//organic cyclic compound binding;GO:0032550//purine ribonucleoside binding;GO:0097367//carbohydrate derivative binding;GO:0016791//phosphatase activity;GO:0016740//transferase activity;GO:001678…	GO:0010906//regulation of glucose metabolic process;GO:0080090//regulation of primary metabolic process;GO:0065009//regulation of molecular function;GO:0051338//regulation of transferase activity;GO:0050789//regulation of biological process;GO:0051174//regulation of phosphorus metabolic process;GO:0065007//biological regulation;GO:1903299//regulation of hexokinase activity;GO:0042325//regulation …
Unigene0094600	-2.22402	0.000314529	0.0377022	PREDICTED: CD48 antigen-like [Sinocyclocheilus rhinocerous]	-	-	-	-
Unigene0094691	-2.04311	0.000401301	0.0443084	PREDICTED: cytosolic purine 5'-nucleotidase-like isoform X2 [Sinocyclocheilus anshuiensis]	ko00230//Purine metabolism//Nucleotide metabolism//Metabolism;ko00240//Pyrimidine metabolism//Nucleotide metabolism//Metabolism;ko00760//Nicotinate and nicotinamide metabolism//Metabolism of cofactors and vitamins//Metabolism	-	-	-
Unigene0094956	1.30017	6.6e-05	0.0133457	PREDICTED: brain-specific angiogenesis inhibitor 1-associated protein 2-like protein 2 [Sinocyclocheilus grahami]	-	-	-	-
Unigene0095065	2.76154	4.68e-06	0.00193132	--	-	-	-	-
Unigene0095191	11.4474	1.09e-05	0.00355287	--	-	-	-	-
Unigene0095504	1.40614	7.9e-05	0.0151214	--	-	-	-	-
Unigene0095700	-1.59913	5.85e-06	0.0022446	PREDICTED: amine sulfotransferase-like isoform X2 [Sinocyclocheilus anshuiensis]	-	-	GO:0008146//sulfotransferase activity;GO:0016740//transferase activity;GO:0003824//catalytic activity;GO:0034483//heparan sulfate sulfotransferase activity;GO:0016782//transferase activity, transferring sulfur-containing groups;GO:0004027//alcohol sulfotransferase activity;GO:0019111//phenanthrol sulfotransferase activity	-
Unigene0095727	-3.70773	1.23e-05	0.00385637	PREDICTED: tudor domain-containing protein 1-like [Sinocyclocheilus anshuiensis]	-	GO:0044464//cell part;GO:0045495//pole plasm;GO:0060293//germ plasm;GO:0043232//intracellular non-membrane-bounded organelle;GO:0036464//cytoplasmic ribonucleoprotein granule;GO:0005737//cytoplasm;GO:0043226//organelle;GO:0005622//intracellular;GO:0005623//cell;GO:0032991//macromolecular complex;GO:0044444//cytoplasmic part;GO:0043228//non-membrane-bounded organelle;GO:0030529//intracellular ribo…	GO:1901363//heterocyclic compound binding;GO:0097159//organic cyclic compound binding;GO:0005488//binding;GO:0043167//ion binding;GO:0043169//cation binding;GO:0003723//RNA binding;GO:0003676//nucleic acid binding	GO:0009892//negative regulation of metabolic process;GO:0034641//cellular nitrogen compound metabolic process;GO:0048609//multicellular organismal reproductive process;GO:0009987//cellular process;GO:0006259//DNA metabolic process;GO:0019222//regulation of metabolic process;GO:0032502//developmental process;GO:1901360//organic cyclic compound metabolic process;GO:0032504//multicellular organism r…
Unigene0095843	-3.33062	4.11e-05	0.00957327	PREDICTED: GTPase IMAP family member 4-like [Oreochromis niloticus]	-	-	-	-
Unigene0095969	1.94092	1.43e-22	1.28e-18	PREDICTED: ATP-sensitive inward rectifier potassium channel 10-like [Sinocyclocheilus rhinocerous]	-	GO:0016020//membrane;GO:0044425//membrane part;GO:0031224//intrinsic component of membrane	GO:0046873//metal ion transmembrane transporter activity;GO:0015267//channel activity;GO:0005216//ion channel activity;GO:0022836//gated channel activity;GO:0022832//voltage-gated channel activity;GO:0005215//transporter activity;GO:0022891//substrate-specific transmembrane transporter activity;GO:0015075//ion transmembrane transporter activity;GO:0022890//inorganic cation transmembrane transport…	GO:0009987//cellular process;GO:1902578//single-organism localization;GO:0006811//ion transport;GO:0006810//transport;GO:0051234//establishment of localization;GO:0055085//transmembrane transport;GO:0030001//metal ion transport;GO:0044699//single-organism process;GO:0006812//cation transport;GO:0051179//localization;GO:0044765//single-organism transport;GO:0034220//ion transmembrane transport;GO:…
Unigene0095970	1.80555	7.5e-18	4.49e-14	PREDICTED: ATP-sensitive inward rectifier potassium channel 10-like [Sinocyclocheilus anshuiensis]	-	-	-	GO:0044765//single-organism transport;GO:0051234//establishment of localization;GO:0044699//single-organism process;GO:1902578//single-organism localization;GO:0006811//ion transport;GO:0006810//transport;GO:0051179//localization
Unigene0096092	2.55163	0.000150378	0.0236439	--	-	-	-	-
Unigene0096135	-1.4059	0.000228182	0.0304323	PREDICTED: zinc finger MYM-type protein 1-like [Sinocyclocheilus rhinocerous]	-	-	-	-
Unigene0096151	-1.47151	4.05e-07	0.000266264	Retrovirus-related Pol polyprotein from transposon 412 [Larimichthys crocea]	ko00600//Sphingolipid metabolism//Lipid metabolism//Metabolism	-	-	-
Unigene0096169	-3.12027	1.58e-06	0.000828785	--	-	-	-	-
Unigene0096332	-1.04592	6.01e-08	5.99e-05	PREDICTED: disks large homolog 1-like [Sinocyclocheilus rhinocerous]	-	-	-	-
Unigene0096517	2.71375	0.000124499	0.0208327	PREDICTED: LOW QUALITY PROTEIN: receptor-type tyrosine-protein phosphatase zeta [Sinocyclocheilus rhinocerous]	-	-	GO:0016788//hydrolase activity, acting on ester bonds;GO:0016791//phosphatase activity;GO:0003824//catalytic activity;GO:0042578//phosphoric ester hydrolase activity;GO:0016787//hydrolase activity;GO:0004721//phosphoprotein phosphatase activity	GO:0071704//organic substance metabolic process;GO:0044267//cellular protein metabolic process;GO:0019538//protein metabolic process;GO:0043170//macromolecule metabolic process;GO:0009987//cellular process;GO:0044237//cellular metabolic process;GO:0008152//metabolic process;GO:0006464//cellular protein modification process;GO:0036211//protein modification process;GO:0044238//primary metabolic pro…
Unigene0097080	-11.0515	1.56e-05	0.00458882	--	-	-	-	-
Unigene0097157	3.29764	5.29e-06	0.00208712	PREDICTED: LOW QUALITY PROTEIN: cytochrome P450 1A1-like [Sinocyclocheilus grahami]	ko00380//Tryptophan metabolism//Amino acid metabolism//Metabolism;ko00830//Retinol metabolism//Metabolism of cofactors and vitamins//Metabolism;ko00980//Metabolism of xenobiotics by cytochrome P450//Xenobiotics biodegradation and metabolism//Metabolism;ko00140//Steroid hormone biosynthesis//Lipid metabolism//Metabolism	GO:0043229//intracellular organelle;GO:0044464//cell part;GO:0016020//membrane;GO:0043231//intracellular membrane-bounded organelle;GO:0044424//intracellular part;GO:0005623//cell;GO:0005622//intracellular;GO:0031090//organelle membrane;GO:0043227//membrane-bounded organelle;GO:0043226//organelle;GO:0044422//organelle part	GO:0004497//monooxygenase activity;GO:0097159//organic cyclic compound binding;GO:1901363//heterocyclic compound binding;GO:0043169//cation binding;GO:0016705//oxidoreductase activity, acting on paired donors, with incorporation or reduction of molecular oxygen;GO:0005488//binding;GO:0003824//catalytic activity;GO:0016712//oxidoreductase activity, acting on paired donors, with incorporation or re…	GO:0044710//single-organism metabolic process;GO:0050896//response to stimulus;GO:0044699//single-organism process;GO:0014070//response to organic cyclic compound;GO:0008152//metabolic process;GO:0009987//cellular process;GO:0009410//response to xenobiotic stimulus;GO:0010033//response to organic substance;GO:0042221//response to chemical;GO:0044237//cellular metabolic process
Unigene0097374	1.00759	0.000109808	0.0190549	PREDICTED: 5'-nucleotidase domain-containing protein 2-like [Sinocyclocheilus rhinocerous]	-	-	GO:0043167//ion binding;GO:0043169//cation binding;GO:0005488//binding	-
Unigene0097600	11.1259	9.07e-08	8.29e-05	PREDICTED: CD276 antigen homolog [Sinocyclocheilus anshuiensis]	-	-	-	-
Unigene0097629	6.40225	2.14e-17	1.21e-13	PREDICTED: uncharacterized protein LOC107710491 [Sinocyclocheilus rhinocerous]	-	-	-	-
Unigene0097631	5.43538	3.82e-06	0.00167448	PREDICTED: uncharacterized protein LOC107690500 [Sinocyclocheilus anshuiensis]	-	-	-	-
Unigene0097991	1.72601	1.73e-05	0.00496096	--	-	-	-	-
Unigene0098285	-1.01871	0.00033517	0.039517	PREDICTED: long-chain-fatty-acid--CoA ligase ACSBG2-like [Sinocyclocheilus grahami]	ko04920//Adipocytokine signaling pathway//Endocrine system//Organismal Systems;ko03320//PPAR signaling pathway//Endocrine system//Organismal Systems;ko01212//Fatty acid metabolism//Global and Overview//Metabolism;ko00071//Fatty acid degradation//Lipid metabolism//Metabolism;ko00061//Fatty acid biosynthesis//Lipid metabolism//Metabolism	-	-	-
Unigene0098910	3.12819	1.09e-05	0.00355287	PREDICTED: NACHT, LRR and PYD domains-containing protein 5-like [Sinocyclocheilus grahami]	-	-	-	-
Unigene0099155	1.48468	0.000316757	0.0379135	PREDICTED: receptor-transporting protein 2-like [Sinocyclocheilus rhinocerous]	-	-	-	-
Unigene0099431	-1.1555	5.97e-05	0.0125945	PREDICTED: integrin alpha-X-like [Sinocyclocheilus rhinocerous]	ko04810//Regulation of actin cytoskeleton//Cell motility//Cellular Processes	GO:0016020//membrane;GO:0044425//membrane part;GO:0016021//integral component of membrane;GO:0031224//intrinsic component of membrane	-	-
Unigene0099628	1.46441	0.000366266	0.0418833	--	-	-	-	-
Unigene0099684	-1.81682	0.000124337	0.0208327	ATP synthase subunit g, mitochondrial [Osmerus mordax]	ko00190//Oxidative phosphorylation//Energy metabolism//Metabolism	-	-	-
Unigene0099728	-1.99623	1.27e-08	1.67e-05	PREDICTED: G2/M phase-specific E3 ubiquitin-protein ligase-like, partial [Stegastes partitus]	-	-	-	-
Unigene0099729	-9.27216	0.000383885	0.0430919	--	-	-	-	-
Unigene0099973	2.95032	0.000423692	0.0461813	--	-	-	-	-
Unigene0099974	3.66512	1.32e-08	1.69e-05	--	-	-	-	-
Unigene0099975	10.1852	9.76e-07	0.000553982	alpha-2-macroglobulin-like precursor [Danio rerio]	-	-	-	-
Unigene0099976	2.5877	7.22e-09	9.6e-06	PREDICTED: alpha-2-macroglobulin-like isoform X4 [Sinocyclocheilus rhinocerous]	-	GO:0005576//extracellular region	-	-
Unigene0100244	1.89558	4.65e-08	4.92e-05	--	-	-	-	-
Unigene0100412	-3.1989	1.19e-12	3.38e-09	--	-	-	-	-
Unigene0100711	-4.29969	1.51e-05	0.00449461	zinc finger protein [Lasius niger]	-	-	-	-
Unigene0100762	3.44347	3.92e-07	0.000260662	--	-	-	-	-
Unigene0100772	3.32783	1.03e-05	0.00338977	--	-	-	-	-
Unigene0100935	1.46288	1.51e-05	0.00449461	PREDICTED: uncharacterized protein LOC107709401 [Sinocyclocheilus rhinocerous]	-	-	-	-
Unigene0101146	2.14399	6.56e-05	0.0132962	--	-	-	-	-
Unigene0101246	-2.38986	0.00037523	0.0424815	TC1-like transposase [Cyprinus carpio]	-	-	GO:0005488//binding;GO:1901363//heterocyclic compound binding;GO:0097159//organic cyclic compound binding;GO:0003824//catalytic activity	GO:0044260//cellular macromolecule metabolic process;GO:1901360//organic cyclic compound metabolic process;GO:0009987//cellular process;GO:0046483//heterocycle metabolic process;GO:0008152//metabolic process;GO:0034641//cellular nitrogen compound metabolic process;GO:0043170//macromolecule metabolic process;GO:0071704//organic substance metabolic process;GO:0006139//nucleobase-containing compound…
Unigene0101266	-5.29817	2.06e-27	3.16e-23	PREDICTED: hornerin-like [Sinocyclocheilus anshuiensis]	-	-	-	-
Unigene0101374	1.7735	5.56e-05	0.0119048	--	-	-	-	-
Unigene0101440	-2.9832	1.57e-13	5.3e-10	PREDICTED: alpha-2-macroglobulin-like protein 1 isoform X1 [Sinocyclocheilus grahami]	-	GO:0005576//extracellular region;GO:0044421//extracellular region part	GO:0030234//enzyme regulator activity;GO:0061134//peptidase regulator activity;GO:0061135//endopeptidase regulator activity;GO:0098772//molecular function regulator	-
Unigene0101623	-1.19286	0.000278418	0.0347255	--	-	-	-	-
Unigene0101764	1.3635	3.89e-07	0.000260662	PREDICTED: retinol dehydrogenase 12-like [Sinocyclocheilus grahami]	ko00830//Retinol metabolism//Metabolism of cofactors and vitamins//Metabolism	-	GO:0003824//catalytic activity	GO:0008152//metabolic process;GO:0044710//single-organism metabolic process;GO:0044699//single-organism process
Unigene0101984	1.57994	2.09e-05	0.00568042	PREDICTED: uncharacterized protein KIAA0825-like [Sinocyclocheilus rhinocerous]	-	-	-	-
Unigene0102010	-2.93888	1.53e-06	0.000810257	--	-	-	-	-
Unigene0102086	-4.4726	4.78e-06	0.00195733	hypothetical protein, partial [Daphnia magna]	-	-	-	-
Unigene0102192	1.14723	1.91e-10	3.81e-07	PREDICTED: protein MGARP isoform X6 [Sinocyclocheilus grahami]	-	-	-	-
Unigene0102211	-3.44926	0.000384555	0.0431222	--	-	-	-	-
Unigene0102249	1.37189	0.000361214	0.0415462	--	-	-	-	-
Unigene0102363	1.03209	0.000249246	0.0324706	PREDICTED: filamin-A-like [Sinocyclocheilus rhinocerous]	ko04010//MAPK signaling pathway//Signal transduction//Environmental Information Processing;ko04510//Focal adhesion//Cellular commiunity//Cellular Processes	-	-	-
Unigene0102696	3.22009	0.000136038	0.0220116	--	-	-	-	-
Unigene0103112	1.76287	4.13e-05	0.0095874	Circumsporozoite protein [Exaiptasia pallida]	-	-	-	-
Unigene0103121	2.15592	0.000207675	0.0288395	--	-	-	-	-
Unigene0103428	2.16029	8.05e-08	7.61e-05	PREDICTED: OTU domain-containing protein 6B isoform X1 [Danio rerio]	-	-	-	-
Unigene0103548	1.35558	2.78e-05	0.00707878	PREDICTED: nesprin-1-like [Sinocyclocheilus rhinocerous]	-	-	-	-
Unigene0103550	2.22377	2.28e-08	2.67e-05	PREDICTED: nesprin-1-like [Sinocyclocheilus rhinocerous]	-	-	-	-
Unigene0103552	2.07436	9.77e-07	0.000553982	PREDICTED: LOW QUALITY PROTEIN: nuclear anchorage protein 1-like [Sinocyclocheilus grahami]	-	-	-	-
Unigene0103676	-9.93059	0.000336202	0.0395656	PREDICTED: ovochymase-2-like [Sinocyclocheilus anshuiensis]	-	-	-	-
Unigene0103747	3.07254	1.2e-05	0.00379151	--	-	-	-	-
Unigene0103877	-5.23343	0.00034077	0.0399587	--	-	-	-	-
Unigene0104225	3.01491	9.35e-05	0.0168754	--	-	-	-	-
Unigene0104264	-2.345	4.43e-05	0.0100948	--	-	-	-	-
Unigene0104295	3.42853	1.85e-05	0.00519204	--	-	-	-	-
Unigene0104405	5.76771	1.82e-05	0.00514433	--	-	-	-	-
Unigene0104777	12.0839	0.000135155	0.0219346	PREDICTED: class I histocompatibility antigen, F10 alpha chain-like [Oreochromis niloticus]	ko04144//Endocytosis//Transport and catabolism//Cellular Processes;ko04514//Cell adhesion molecules (CAMs)//Signaling molecules and interaction//Environmental Information Processing;ko04145//Phagosome//Transport and catabolism//Cellular Processes	GO:0005886//plasma membrane;GO:0043234//protein complex;GO:0016020//membrane;GO:0044425//membrane part;GO:0032991//macromolecular complex;GO:0044459//plasma membrane part;GO:0044464//cell part;GO:0098796//membrane protein complex;GO:0005623//cell;GO:0071944//cell periphery;GO:0031224//intrinsic component of membrane;GO:0098797//plasma membrane protein complex;GO:0042611//MHC protein complex	GO:0003823//antigen binding;GO:0005488//binding	GO:0002697//regulation of immune effector process;GO:0048518//positive regulation of biological process;GO:0002684//positive regulation of immune system process;GO:0019882//antigen processing and presentation;GO:0002703//regulation of leukocyte mediated immunity;GO:0048002//antigen processing and presentation of peptide antigen;GO:0065007//biological regulation;GO:0031343//positive regulation of …
Unigene0104918	10.0318	9.15e-06	0.00308961	--	-	-	-	-
Unigene0105140	7.26947	8.02e-23	7.86e-19	--	-	-	-	-
Unigene0105141	10.4597	2.52e-06	0.00119036	--	-	-	-	-
Unigene0105364	-4.94175	7.32e-05	0.0142571	--	-	-	-	-
Unigene0105395	2.40491	0.000302611	0.0367643	--	-	-	-	-
Unigene0105552	4.85662	3.17e-06	0.00144031	PREDICTED: agouti-related protein-like [Sinocyclocheilus grahami]	ko04920//Adipocytokine signaling pathway//Endocrine system//Organismal Systems	-	GO:0005515//protein binding;GO:0005488//binding	GO:0007165//signal transduction;GO:0044763//single-organism cellular process;GO:0050789//regulation of biological process;GO:0050896//response to stimulus;GO:0051716//cellular response to stimulus;GO:0007154//cell communication;GO:0065007//biological regulation;GO:0023052//signaling;GO:0009987//cellular process;GO:0044700//single organism signaling;GO:0050794//regulation of cellular process;GO:00…
Unigene0105951	10.3672	0.000472421	0.0497289	--	-	-	-	-
Unigene0106095	12.9173	6.07e-08	6e-05	--	-	-	-	-
Unigene0106420	5.12094	0.000232618	0.0308711	Retrovirus-related Pol polyprotein from transposon 412 [Exaiptasia pallida]	-	-	-	-
Unigene0106691	1.19359	8.29e-06	0.00288643	prepropeptide YY [Ctenopharyngodon idella]	ko04080//Neuroactive ligand-receptor interaction//Signaling molecules and interaction//Environmental Information Processing	-	-	-
Unigene0107485	10.2904	5.48e-06	0.00213785	PREDICTED: fructose-bisphosphate aldolase A-like, partial [Leptonychotes weddellii]	ko01200//Carbon metabolism//Global and Overview//Metabolism;ko01230//Biosynthesis of amino acids//Global and Overview//Metabolism;ko00010//Glycolysis / Gluconeogenesis//Carbohydrate metabolism//Metabolism;ko00051//Fructose and mannose metabolism//Carbohydrate metabolism//Metabolism;ko00030//Pentose phosphate pathway//Carbohydrate metabolism//Metabolism	GO:0044424//intracellular part;GO:0030017//sarcomere;GO:0005737//cytoplasm;GO:0031988//membrane-bounded vesicle;GO:0042995//cell projection;GO:0012505//endomembrane system;GO:0005576//extracellular region;GO:0044441//ciliary part;GO:0044444//cytoplasmic part;GO:0044421//extracellular region part;GO:0043226//organelle;GO:0031982//vesicle;GO:0044449//contractile fiber part;GO:0005856//cytoskeleton;…	GO:0005515//protein binding;GO:0019899//enzyme binding;GO:0048029//monosaccharide binding;GO:0036094//small molecule binding;GO:0003676//nucleic acid binding;GO:0016830//carbon-carbon lyase activity;GO:0097159//organic cyclic compound binding;GO:0016832//aldehyde-lyase activity;GO:0030246//carbohydrate binding;GO:0008092//cytoskeletal protein binding;GO:0003723//RNA binding;GO:1901363//heterocycl…	GO:0019725//cellular homeostasis;GO:0009165//nucleotide biosynthetic process;GO:0042592//homeostatic process;GO:0043436//oxoacid metabolic process;GO:0044699//single-organism process;GO:0009056//catabolic process;GO:0009607//response to biotic stimulus;GO:0072522//purine-containing compound biosynthetic process;GO:0009058//biosynthetic process;GO:0009725//response to hormone;GO:0016052//carbohydr…
Unigene0107671	9.8423	0.000152546	0.023761	PREDICTED: GTPase IMAP family member 4-like, partial [Sinocyclocheilus rhinocerous]	-	-	-	-
Unigene0107831	3.83659	4.09e-05	0.00954844	--	-	-	-	-
Unigene0107848	5.52816	0.000156503	0.0241441	PREDICTED: actin, cytoplasmic A3a [Ceratitis capitata]	ko04145//Phagosome//Transport and catabolism//Cellular Processes;ko04391//Hippo signaling pathway -fly//Signal transduction//Environmental Information Processing;ko04745//Phototransduction - fly//Sensory system//Organismal Systems	GO:0044424//intracellular part;GO:0005623//cell;GO:0005856//cytoskeleton;GO:0043229//intracellular organelle;GO:0043234//protein complex;GO:0032991//macromolecular complex;GO:0043226//organelle;GO:0015629//actin cytoskeleton;GO:0044464//cell part;GO:0033202//DNA helicase complex;GO:0043232//intracellular non-membrane-bounded organelle;GO:1902494//catalytic complex;GO:0043228//non-membrane-bounded…	GO:0097159//organic cyclic compound binding;GO:0001882//nucleoside binding;GO:0036094//small molecule binding;GO:0005488//binding;GO:0097367//carbohydrate derivative binding;GO:1901363//heterocyclic compound binding;GO:0001883//purine nucleoside binding;GO:0032550//purine ribonucleoside binding;GO:0032549//ribonucleoside binding	GO:0000910//cytokinesis;GO:0007610//behavior;GO:0048646//anatomical structure formation involved in morphogenesis;GO:0022414//reproductive process;GO:0048513//animal organ development;GO:0070727//cellular macromolecule localization;GO:0044707//single-multicellular organism process;GO:0016043//cellular component organization;GO:0044763//single-organism cellular process;GO:0008104//protein localiza…
Unigene0108160	-10.4536	1.2e-05	0.00379151	--	-	-	-	-
Unigene0109074	11.1313	1.23e-05	0.00385637	--	-	-	-	-
Unigene0109089	10.4016	0.000155305	0.0240115	--	-	-	-	-
Unigene0109423	5.05123	8.93e-06	0.00303526	--	-	-	-	-
Unigene0109480	6.87322	4.84e-30	1.04e-25	--	-	-	-	-
Unigene0109599	9.60591	0.000312919	0.037559	cytochrome oxidase subunit 1, partial (mitochondrion) [Nycticorax nycticorax]	ko00190//Oxidative phosphorylation//Energy metabolism//Metabolism;ko04260//Cardiac muscle contraction//Circulatory system//Organismal Systems	GO:0043227//membrane-bounded organelle;GO:0044446//intracellular organelle part;GO:0016020//membrane;GO:0031090//organelle membrane;GO:0043231//intracellular membrane-bounded organelle;GO:0044464//cell part;GO:0005622//intracellular;GO:0044422//organelle part;GO:0044425//membrane part;GO:0044424//intracellular part;GO:0043226//organelle;GO:0031967//organelle envelope;GO:0043229//intracellular org…	GO:0046914//transition metal ion binding;GO:0043167//ion binding;GO:0046906//tetrapyrrole binding;GO:0003824//catalytic activity;GO:0043169//cation binding;GO:0005488//binding;GO:0097159//organic cyclic compound binding;GO:0009055//electron carrier activity;GO:0046872//metal ion binding;GO:1901363//heterocyclic compound binding	GO:0045333//cellular respiration;GO:0044763//single-organism cellular process;GO:0044237//cellular metabolic process;GO:0006810//transport;GO:0006812//cation transport;GO:0055114//oxidation-reduction process;GO:0015992//proton transport;GO:0008152//metabolic process;GO:0044699//single-organism process;GO:0006818//hydrogen transport;GO:0006091//generation of precursor metabolites and energy;GO:001…
Unigene0109655	4.15543	0.000238931	0.031515	--	-	-	-	-
Unigene0109751	-7.41518	1.11e-05	0.00359013	--	-	-	-	-
Unigene0110248	-9.13648	6.14e-06	0.00233757	--	-	-	-	-
Unigene0110448	1.391	6.42e-07	0.000393136	PREDICTED: cytochrome c oxidase subunit 8A, mitochondrial-like [Sinocyclocheilus grahami]	ko00190//Oxidative phosphorylation//Energy metabolism//Metabolism;ko04260//Cardiac muscle contraction//Circulatory system//Organismal Systems	-	-	-
Unigene0110579	7.14515	2.06e-05	0.00559714	--	-	-	-	-
Unigene0111065	-4.82572	0.000231703	0.0308638	--	-	-	-	-
Unigene0111573	5.26251	1.98e-07	0.000153601	PREDICTED: NACHT, LRR and PYD domains-containing protein 3-like [Sinocyclocheilus rhinocerous]	-	-	-	-
Unigene0112020	10.8089	1.35e-08	1.71e-05	--	-	-	-	-
Unigene0112268	-8.73245	0.000349142	0.0407189	--	-	-	-	-
