# Supplementary material for: Transcriptomic profiling reveals molecular regulation of seasonal reproduction in Tibetan highland fish, Gymnocypris przewalskii
Source: BMC Genomics. 2019 Jan 3;20:2. doi: 10.1186/s12864-018-5358-6 (PMC6318897; doi:10.1186/s12864-018-5358-6)
Supplement: Supplementary file 5 — Table S6. DEGs in female gonad. (XLSX 275 kb) [file 12864_2018_5358_MOESM5_ESM.xlsx]

## Sheet: Table_S6.xls
GeneID	log2 Ratio(RS-F-G/NRS-F-G)	Pvalue	FDR	Description	Pathway	GO Component	GO Function	GO Process
Unigene0000334	1.41281	0.000340703	0.0323932	PREDICTED: GRAM domain-containing protein 4 isoform X4 [Sinocyclocheilus anshuiensis]	-	-	-	-
Unigene0000350	1.29664	0.000117466	0.0146617	PREDICTED: NFX1-type zinc finger-containing protein 1-like [Sinocyclocheilus rhinocerous]	-	GO:0005622//intracellular;GO:0044464//cell part;GO:0044424//intracellular part;GO:0005623//cell;GO:0043231//intracellular membrane-bounded organelle;GO:0043226//organelle;GO:0043227//membrane-bounded organelle;GO:0043229//intracellular organelle	GO:0046872//metal ion binding;GO:0001071//nucleic acid binding transcription factor activity;GO:0001883//purine nucleoside binding;GO:0001882//nucleoside binding;GO:0032550//purine ribonucleoside binding;GO:0046914//transition metal ion binding;GO:0097367//carbohydrate derivative binding;GO:0032549//ribonucleoside binding;GO:0097159//organic cyclic compound binding;GO:0036094//small molecule bind…	-
Unigene0000408	1.38452	0.000272679	0.0277618	PREDICTED: uncharacterized protein LOC107751951 [Sinocyclocheilus rhinocerous]	-	-	-	-
Unigene0000579	-2.22298	0.000129829	0.0157544	PREDICTED: actin-binding Rho-activating protein-like [Sinocyclocheilus anshuiensis]	-	-	-	-
Unigene0000580	2.9671	1.03e-10	1.03e-07	PREDICTED: protein shisa-7-like [Clupea harengus]	-	-	-	-
Unigene0000603	-1.82633	6.85e-06	0.00153789	PREDICTED: plant intracellular Ras-group-related LRR protein 3-like [Sinocyclocheilus rhinocerous]	-	-	-	-
Unigene0000625	4.67221	1.19e-06	0.000366398	PREDICTED: dynamin-1-like isoform X7 [Sinocyclocheilus grahami]	ko04144//Endocytosis//Transport and catabolism//Cellular Processes	-	GO:0032549//ribonucleoside binding;GO:0097159//organic cyclic compound binding;GO:0032550//purine ribonucleoside binding;GO:0036094//small molecule binding;GO:0001882//nucleoside binding;GO:0097367//carbohydrate derivative binding;GO:0005488//binding;GO:0001883//purine nucleoside binding;GO:1901363//heterocyclic compound binding	GO:0006898//receptor-mediated endocytosis;GO:0006810//transport;GO:0006897//endocytosis;GO:0016192//vesicle-mediated transport;GO:0051179//localization;GO:0051234//establishment of localization
Unigene0000697	1.86527	0.000154945	0.0179645	PREDICTED: rap guanine nucleotide exchange factor 5-like isoform X1 [Sinocyclocheilus grahami]	-	GO:0005623//cell;GO:0044464//cell part	-	GO:0050790//regulation of catalytic activity;GO:0065007//biological regulation;GO:0051336//regulation of hydrolase activity;GO:0065009//regulation of molecular function;GO:0043087//regulation of GTPase activity;GO:0019222//regulation of metabolic process;GO:0050789//regulation of biological process
Unigene0000743	2.36164	1.65e-06	0.000485962	PREDICTED: proteoglycan 4-like isoform X1 [Sinocyclocheilus anshuiensis]	-	-	-	-
Unigene0000888	1.57864	5.89e-06	0.00135975	--	-	-	-	-
Unigene0000987	2.60268	1.16e-06	0.000360602	PREDICTED: dapper homolog 1-like [Sinocyclocheilus anshuiensis]	-	-	-	GO:0050896//response to stimulus;GO:0044699//single-organism process;GO:0023052//signaling;GO:0044700//single organism signaling;GO:0050789//regulation of biological process;GO:0044707//single-multicellular organism process;GO:0032501//multicellular organismal process;GO:0007166//cell surface receptor signaling pathway;GO:0051716//cellular response to stimulus;GO:0050794//regulation of cellular p…
Unigene0001430	-1.73261	2.91e-06	0.000780247	PREDICTED: double-stranded RNA-specific adenosine deaminase isoform X1 [Oreochromis niloticus]	ko04623//Cytosolic DNA-sensing pathway//Immune system//Organismal Systems	-	-	-
Unigene0001443	2.56425	0.000388497	0.0355941	PREDICTED: CD48 antigen-like [Sinocyclocheilus anshuiensis]	-	-	-	-
Unigene0001559	1.91235	0.00011925	0.0147321	--	-	-	-	-
Unigene0001569	-1.98476	5.17e-05	0.00775825	--	-	-	-	-
Unigene0001575	1.38149	0.000319089	0.0311105	PREDICTED: E3 ubiquitin-protein ligase RNF19B-like isoform X1 [Sinocyclocheilus grahami]	-	-	-	-
Unigene0001675	4.76055	0.00015856	0.0183345	--	-	-	-	-
Unigene0001683	1.16877	4.58e-05	0.0070652	PREDICTED: serum deprivation-response protein-like [Sinocyclocheilus rhinocerous]	-	-	-	-
Unigene0001798	-1.2977	0.000399522	0.0361887	PREDICTED: DNA repair protein XRCC1-like [Sinocyclocheilus anshuiensis]	-	-	GO:0097159//organic cyclic compound binding;GO:0003677//DNA binding;GO:1901363//heterocyclic compound binding;GO:0005488//binding;GO:0003676//nucleic acid binding	GO:0006974//cellular response to DNA damage stimulus;GO:0044237//cellular metabolic process;GO:0006259//DNA metabolic process;GO:0006139//nucleobase-containing compound metabolic process;GO:0044238//primary metabolic process;GO:0006950//response to stress;GO:0006281//DNA repair;GO:0043170//macromolecule metabolic process;GO:0090304//nucleic acid metabolic process;GO:0044763//single-organism cellu…
Unigene0001817	-1.26465	9.22e-05	0.0120915	PREDICTED: leucine-rich repeat-containing protein 75B-like [Sinocyclocheilus rhinocerous]	-	-	-	-
Unigene0001881	3.796	3.13e-18	1.25e-14	PREDICTED: thrombospondin-1-like isoform X1 [Sinocyclocheilus anshuiensis]	ko04510//Focal adhesion//Cellular commiunity//Cellular Processes;ko04145//Phagosome//Transport and catabolism//Cellular Processes;ko04512//ECM-receptor interaction//Signaling molecules and interaction//Environmental Information Processing;ko04350//TGF-beta signaling pathway//Signal transduction//Environmental Information Processing;ko04115//p53 signaling pathway//Cell growth and death//Cellular P…	GO:0005576//extracellular region;GO:0044421//extracellular region part	GO:0097367//carbohydrate derivative binding;GO:0043169//cation binding;GO:0046872//metal ion binding;GO:0005539//glycosaminoglycan binding;GO:0043167//ion binding;GO:0005488//binding	GO:1901342//regulation of vasculature development;GO:0022610//biological adhesion;GO:0051239//regulation of multicellular organismal process;GO:0050789//regulation of biological process;GO:0006950//response to stress;GO:0022603//regulation of anatomical structure morphogenesis;GO:0006952//defense response;GO:0050793//regulation of developmental process;GO:2000026//regulation of multicellular orga…
Unigene0001887	-2.08039	0.000467444	0.0406121	PREDICTED: gastrula zinc finger protein XlCGF57.1-like [Sinocyclocheilus grahami]	-	-	-	-
Unigene0001933	-1.54318	6.08e-06	0.00139507	PREDICTED: semaphorin-7A-like [Sinocyclocheilus anshuiensis]	-	-	-	-
Unigene0001966	-2.90784	4.94e-05	0.00747676	--	-	-	-	-
Unigene0002033	-2.06053	3.88e-07	0.000141244	PREDICTED: protocadherin Fat 3-like isoform X2 [Sinocyclocheilus grahami]	-	GO:0031224//intrinsic component of membrane;GO:0016020//membrane;GO:0044425//membrane part	-	GO:0048731//system development;GO:0044707//single-multicellular organism process;GO:0009887//organ morphogenesis;GO:0044767//single-organism developmental process;GO:0032502//developmental process;GO:0032501//multicellular organismal process;GO:0048513//animal organ development;GO:0007155//cell adhesion;GO:0048856//anatomical structure development;GO:0098609//cell-cell adhesion;GO:0022610//biolog…
Unigene0002058	1.62559	2.47e-06	0.000679939	--	-	-	-	-
Unigene0002181	3.15797	3.78e-07	0.000138256	PREDICTED: complement C1q tumor necrosis factor-related protein 3-like [Oreochromis niloticus]	-	-	-	-
Unigene0002336	5.15326	8.71e-09	5.28e-06	--	-	-	-	-
Unigene0002376	-2.56708	3.65e-05	0.00588866	--	-	-	-	-
Unigene0002426	-4.09266	1.32e-18	5.74e-15	PREDICTED: collagen alpha-1(XXVIII) chain-like isoform X1 [Sinocyclocheilus anshuiensis]	-	-	-	-
Unigene0002715	8.74439	1.51e-05	0.00300988	--	-	-	-	-
Unigene0002815	-2.0561	0.000515237	0.0436938	--	-	-	-	-
Unigene0002902	1.76522	7.26e-07	0.000240368	PREDICTED: ninein-like protein isoform X3 [Sinocyclocheilus anshuiensis]	-	-	-	-
Unigene0002916	-1.91062	0.000181552	0.0203064	PREDICTED: cyclin-dependent kinase 4 inhibitor C-like [Sinocyclocheilus anshuiensis]	ko04110//Cell cycle//Cell growth and death//Cellular Processes	-	-	-
Unigene0003039	-4.34337	4.76e-05	0.00726371	--	-	-	-	-
Unigene0003053	2.75848	0.000127107	0.0155245	PREDICTED: poly(U)-specific endoribonuclease isoform X1 [Sinocyclocheilus anshuiensis]	-	-	GO:0043169//cation binding;GO:0001871//pattern binding;GO:0004872//receptor activity;GO:0038024//cargo receptor activity;GO:0016787//hydrolase activity;GO:0043167//ion binding;GO:0004518//nuclease activity;GO:0003824//catalytic activity;GO:0005488//binding;GO:0060089//molecular transducer activity;GO:0004536//deoxyribonuclease activity;GO:0003676//nucleic acid binding;GO:1901363//heterocyclic com…	GO:0006897//endocytosis;GO:0006810//transport;GO:0002376//immune system process;GO:0051234//establishment of localization;GO:0051179//localization;GO:0016192//vesicle-mediated transport
Unigene0003304	1.57156	0.0001302	0.0157668	PREDICTED: membrane transport protein XK-like isoform X1 [Sinocyclocheilus rhinocerous]	-	GO:0016020//membrane;GO:0044425//membrane part;GO:0031224//intrinsic component of membrane	-	-
Unigene0003393	3.63182	5.52e-08	2.64e-05	PREDICTED: type-1 angiotensin II receptor A-like [Sinocyclocheilus anshuiensis]	ko04080//Neuroactive ligand-receptor interaction//Signaling molecules and interaction//Environmental Information Processing;ko04020//Calcium signaling pathway//Signal transduction//Environmental Information Processing;ko04261//Adrenergic signaling in cardiomyocytes//Circulatory system//Organismal Systems;ko04270//Vascular smooth muscle contraction//Circulatory system//Organismal Systems	GO:0016020//membrane;GO:0044425//membrane part;GO:0031224//intrinsic component of membrane	GO:0004871//signal transducer activity;GO:0099600//transmembrane receptor activity;GO:0060089//molecular transducer activity;GO:0001595//angiotensin receptor activity;GO:0004930//G-protein coupled receptor activity;GO:0004888//transmembrane signaling receptor activity;GO:0001653//peptide receptor activity;GO:0008528//G-protein coupled peptide receptor activity;GO:0038023//signaling receptor activ…	GO:0007165//signal transduction;GO:0007154//cell communication;GO:0044700//single organism signaling;GO:0050789//regulation of biological process;GO:1903522//regulation of blood circulation;GO:0044699//single-organism process;GO:0050794//regulation of cellular process;GO:0009987//cellular process;GO:0044763//single-organism cellular process;GO:0023052//signaling;GO:0065007//biological regulation;…
Unigene0003586	-1.27643	8.94e-05	0.0117912	PREDICTED: long-chain-fatty-acid--CoA ligase 6-like [Sinocyclocheilus rhinocerous]	ko04146//Peroxisome//Transport and catabolism//Cellular Processes;ko04920//Adipocytokine signaling pathway//Endocrine system//Organismal Systems;ko03320//PPAR signaling pathway//Endocrine system//Organismal Systems;ko01212//Fatty acid metabolism//Global and Overview//Metabolism;ko00071//Fatty acid degradation//Lipid metabolism//Metabolism;ko00061//Fatty acid biosynthesis//Lipid metabolism//Metabo…	-	-	-
Unigene0003669	-2.29549	2.29e-06	0.000641265	--	-	-	-	-
Unigene0003684	3.33765	0.00027687	0.0280395	PREDICTED: protein FAM46D [Pygocentrus nattereri]	-	-	-	-
Unigene0004045	1.4811	0.00060368	0.0493682	PREDICTED: receptor-type tyrosine-protein phosphatase beta-like [Sinocyclocheilus rhinocerous]	ko04520//Adherens junction//Cellular commiunity//Cellular Processes	-	GO:0003824//catalytic activity;GO:0016787//hydrolase activity	-
Unigene0004290	3.37271	2.29e-09	1.66e-06	--	-	-	-	-
Unigene0004360	1.74603	1.43e-08	8.39e-06	PREDICTED: collagen alpha-1(V) chain-like, partial [Pygocentrus nattereri]	-	GO:0005576//extracellular region;GO:0031012//extracellular matrix;GO:0044420//extracellular matrix component;GO:0005581//collagen trimer;GO:0098643//banded collagen fibril;GO:0005583//fibrillar collagen trimer;GO:0031982//vesicle;GO:0044421//extracellular region part;GO:0098644//complex of collagen trimers;GO:0043234//protein complex;GO:0005578//proteinaceous extracellular matrix;GO:0032991//macr…	GO:0001948//glycoprotein binding;GO:0005198//structural molecule activity;GO:0019838//growth factor binding;GO:0005539//glycosaminoglycan binding;GO:0097367//carbohydrate derivative binding;GO:0005488//binding;GO:0005515//protein binding	GO:0061448//connective tissue development;GO:0050794//regulation of cellular process;GO:0044319//wound healing, spreading of cells;GO:0051674//localization of cell;GO:0016043//cellular component organization;GO:0050789//regulation of biological process;GO:0006928//movement of cell or subcellular component;GO:0032501//multicellular organismal process;GO:0048523//negative regulation of cellular pro…
Unigene0004429	1.17492	8.29e-05	0.0110357	PREDICTED: alpha-2A adrenergic receptor-like [Sinocyclocheilus grahami]	ko04080//Neuroactive ligand-receptor interaction//Signaling molecules and interaction//Environmental Information Processing	GO:0031224//intrinsic component of membrane;GO:0044425//membrane part;GO:0016020//membrane	GO:0099600//transmembrane receptor activity;GO:0004871//signal transducer activity;GO:0038023//signaling receptor activity;GO:0004930//G-protein coupled receptor activity;GO:0004872//receptor activity;GO:0008227//G-protein coupled amine receptor activity;GO:0004888//transmembrane signaling receptor activity;GO:0060089//molecular transducer activity;GO:0004935//adrenergic receptor activity;GO:0004…	GO:0030814//regulation of cAMP metabolic process;GO:0050789//regulation of biological process;GO:0001775//cell activation;GO:0044057//regulation of system process;GO:0080090//regulation of primary metabolic process;GO:0023052//signaling;GO:0090257//regulation of muscle system process;GO:0019219//regulation of nucleobase-containing compound metabolic process;GO:0030818//negative regulation of cAMP…
Unigene0004494	1.26127	3.98e-05	0.00628464	PREDICTED: junctional protein associated with coronary artery disease-like [Sinocyclocheilus rhinocerous]	-	-	-	-
Unigene0004506	-10.0627	6.68e-05	0.00946243	--	-	-	-	-
Unigene0004724	2.06531	0.000582662	0.048162	PREDICTED: CAP-Gly domain-containing linker protein 2-like isoform X1 [Sinocyclocheilus rhinocerous]	-	-	-	-
Unigene0004810	2.25527	0.000495314	0.0424556	PREDICTED: solute carrier family 22 member 13 [Sinocyclocheilus anshuiensis]	-	GO:0044425//membrane part;GO:0031224//intrinsic component of membrane;GO:0016020//membrane	GO:0005215//transporter activity	GO:0009987//cellular process;GO:0044763//single-organism cellular process;GO:0044699//single-organism process
Unigene0004830	2.11051	0.000415989	0.0373491	PREDICTED: adhesion G protein-coupled receptor E2-like [Sinocyclocheilus rhinocerous]	-	-	-	-
Unigene0004971	1.12283	0.000324146	0.0314138	PREDICTED: transgelin-2-like [Sinocyclocheilus anshuiensis]	-	GO:0043226//organelle;GO:0043229//intracellular organelle;GO:0043228//non-membrane-bounded organelle;GO:0043232//intracellular non-membrane-bounded organelle;GO:0005856//cytoskeleton;GO:0044464//cell part;GO:0005623//cell;GO:0005622//intracellular;GO:0044424//intracellular part	GO:0005515//protein binding;GO:0008092//cytoskeletal protein binding;GO:0005488//binding;GO:0003779//actin binding	GO:0044767//single-organism developmental process;GO:0007010//cytoskeleton organization;GO:0071840//cellular component organization or biogenesis;GO:0048856//anatomical structure development;GO:0032502//developmental process;GO:0044763//single-organism cellular process;GO:0044699//single-organism process;GO:0009987//cellular process;GO:0009653//anatomical structure morphogenesis;GO:0032989//cellu…
Unigene0005036	2.33384	6.04e-05	0.00875023	PREDICTED: prosaposin receptor GPR37L1-like [Sinocyclocheilus anshuiensis]	-	-	-	-
Unigene0005059	3.87171	1.08e-14	2.61e-11	PREDICTED: testosterone 17-beta-dehydrogenase 3-like [Sinocyclocheilus anshuiensis]	ko00140//Steroid hormone biosynthesis//Lipid metabolism//Metabolism	GO:0044464//cell part;GO:0005623//cell;GO:0044424//intracellular part;GO:0043226//organelle;GO:0043231//intracellular membrane-bounded organelle;GO:0043229//intracellular organelle;GO:0005622//intracellular;GO:0043227//membrane-bounded organelle	GO:0016491//oxidoreductase activity;GO:0016616//oxidoreductase activity, acting on the CH-OH group of donors, NAD or NADP as acceptor;GO:0016229//steroid dehydrogenase activity;GO:0016614//oxidoreductase activity, acting on CH-OH group of donors;GO:0003824//catalytic activity;GO:0033764//steroid dehydrogenase activity, acting on the CH-OH group of donors, NAD or NADP as acceptor	GO:0044710//single-organism metabolic process;GO:1901360//organic cyclic compound metabolic process;GO:0006629//lipid metabolic process;GO:0008152//metabolic process;GO:0009058//biosynthetic process;GO:0044711//single-organism biosynthetic process;GO:0044699//single-organism process;GO:0044238//primary metabolic process;GO:0006694//steroid biosynthetic process;GO:1901362//organic cyclic compound …
Unigene0005067	4.42364	2.68e-09	1.83e-06	PREDICTED: transmembrane protein 91-like [Sinocyclocheilus rhinocerous]	-	GO:0044425//membrane part;GO:0031224//intrinsic component of membrane;GO:0016020//membrane	-	GO:0050896//response to stimulus
Unigene0005221	-1.78933	0.000112639	0.0142087	PREDICTED: anoctamin-9-like [Sinocyclocheilus grahami]	-	GO:0044425//membrane part;GO:0016020//membrane;GO:0031224//intrinsic component of membrane	-	-
Unigene0005393	-2.14334	5.37e-07	0.000186163	PREDICTED: collagen alpha-1(I) chain-like [Gallus gallus]	-	-	-	-
Unigene0005400	8.24079	0.000394365	0.0358572	keratin 97 [Danio rerio]	-	GO:0043234//protein complex;GO:0032991//macromolecular complex	-	-
Unigene0005536	5.85159	2e-06	0.000565474	PREDICTED: methionine-R-sulfoxide reductase B2, mitochondrial [Sinocyclocheilus anshuiensis]	-	GO:0005622//intracellular;GO:0043231//intracellular membrane-bounded organelle;GO:0005623//cell;GO:0043229//intracellular organelle;GO:0044424//intracellular part;GO:0043227//membrane-bounded organelle;GO:0044464//cell part;GO:0043226//organelle	GO:0016491//oxidoreductase activity;GO:0016667//oxidoreductase activity, acting on a sulfur group of donors;GO:0043169//cation binding;GO:0043167//ion binding;GO:0016671//oxidoreductase activity, acting on a sulfur group of donors, disulfide as acceptor;GO:0005488//binding;GO:0003824//catalytic activity	GO:0044237//cellular metabolic process;GO:0044260//cellular macromolecule metabolic process;GO:0006950//response to stress;GO:0030036//actin cytoskeleton organization;GO:0044699//single-organism process;GO:0071704//organic substance metabolic process;GO:0019538//protein metabolic process;GO:0006996//organelle organization;GO:0030029//actin filament-based process;GO:0007015//actin filament organiz…
Unigene0005540	2.32105	1.9e-06	0.0005457	--	-	-	-	-
Unigene0005541	2.25655	1.61e-08	9.13e-06	PREDICTED: CMP-N-acetylneuraminate-beta-galactosamide-alpha-2,3-sialyltransferase 2-like [Sinocyclocheilus rhinocerous]	ko00512//Mucin type O-glycan biosynthesis//Glycan biosynthesis and metabolism//Metabolism;ko00533//Glycosaminoglycan biosynthesis - keratan sulfate//Glycan biosynthesis and metabolism//Metabolism;ko00604//Glycosphingolipid biosynthesis - ganglio series//Glycan biosynthesis and metabolism//Metabolism;ko00603//Glycosphingolipid biosynthesis - globo series//Glycan biosynthesis and metabolism//Metabo…	GO:0005623//cell;GO:0044444//cytoplasmic part;GO:0031300//intrinsic component of organelle membrane;GO:0043229//intracellular organelle;GO:0044464//cell part;GO:0031228//intrinsic component of Golgi membrane;GO:0044424//intracellular part;GO:0044446//intracellular organelle part;GO:0044425//membrane part;GO:0043227//membrane-bounded organelle;GO:0005737//cytoplasm;GO:0005622//intracellular;GO:000…	GO:0016757//transferase activity, transferring glycosyl groups;GO:0003824//catalytic activity;GO:0016740//transferase activity	GO:0043170//macromolecule metabolic process;GO:0036211//protein modification process;GO:0008152//metabolic process;GO:0044238//primary metabolic process;GO:0044237//cellular metabolic process;GO:0006464//cellular protein modification process;GO:0044267//cellular protein metabolic process;GO:0009987//cellular process;GO:0071704//organic substance metabolic process;GO:0019538//protein metabolic pro…
Unigene0005575	4.56731	0.000136372	0.0163413	--	-	-	-	-
Unigene0005636	-2.47833	5.41e-06	0.00126553	PREDICTED: proto-oncogene c-Fos-like [Sinocyclocheilus rhinocerous]	ko04010//MAPK signaling pathway//Signal transduction//Environmental Information Processing;ko04620//Toll-like receptor signaling pathway//Immune system//Organismal Systems	GO:0043231//intracellular membrane-bounded organelle;GO:0032991//macromolecular complex;GO:0043226//organelle;GO:0005623//cell;GO:0043234//protein complex;GO:0043229//intracellular organelle;GO:0043227//membrane-bounded organelle;GO:0005622//intracellular;GO:0044464//cell part;GO:0044424//intracellular part	GO:0097159//organic cyclic compound binding;GO:0005488//binding;GO:0003677//DNA binding;GO:0001071//nucleic acid binding transcription factor activity;GO:0003676//nucleic acid binding;GO:1901363//heterocyclic compound binding	GO:0060255//regulation of macromolecule metabolic process;GO:0019219//regulation of nucleobase-containing compound metabolic process;GO:0080090//regulation of primary metabolic process;GO:0010468//regulation of gene expression;GO:0051171//regulation of nitrogen compound metabolic process;GO:0010556//regulation of macromolecule biosynthetic process;GO:2000112//regulation of cellular macromolecule …
Unigene0005677	-3.93598	0.000289685	0.029029	PREDICTED: chondroitin sulfate N-acetylgalactosaminyltransferase 1-like [Sinocyclocheilus anshuiensis]	ko00532//Glycosaminoglycan biosynthesis - chondroitin sulfate / dermatan sulfate//Glycan biosynthesis and metabolism//Metabolism	-	GO:0016740//transferase activity;GO:0003824//catalytic activity	-
Unigene0005970	1.5814	0.000396935	0.0360226	PREDICTED: tubulin alpha chain-like, partial [Austrofundulus limnaeus]	ko04145//Phagosome//Transport and catabolism//Cellular Processes;ko04540//Gap junction//Cellular commiunity//Cellular Processes	GO:0043229//intracellular organelle;GO:0044424//intracellular part;GO:0043232//intracellular non-membrane-bounded organelle;GO:0015630//microtubule cytoskeleton;GO:0043228//non-membrane-bounded organelle;GO:0005623//cell;GO:0005856//cytoskeleton;GO:0043226//organelle;GO:0044464//cell part;GO:0005622//intracellular;GO:0032991//macromolecular complex	GO:0097159//organic cyclic compound binding;GO:0003824//catalytic activity;GO:0032549//ribonucleoside binding;GO:0001883//purine nucleoside binding;GO:0097367//carbohydrate derivative binding;GO:0036094//small molecule binding;GO:0032550//purine ribonucleoside binding;GO:0016787//hydrolase activity;GO:0001882//nucleoside binding;GO:0016462//pyrophosphatase activity;GO:0005488//binding;GO:1901363/…	GO:0070271//protein complex biogenesis;GO:0032502//developmental process;GO:0030154//cell differentiation;GO:0044767//single-organism developmental process;GO:0043623//cellular protein complex assembly;GO:0065003//macromolecular complex assembly;GO:0007399//nervous system development;GO:0048731//system development;GO:0032501//multicellular organismal process;GO:0044707//single-multicellular organ…
Unigene0006008	9.4466	2.77e-06	0.000748811	PREDICTED: apolipoprotein B-100-like [Sinocyclocheilus rhinocerous]	-	-	GO:0005215//transporter activity;GO:0022892//substrate-specific transporter activity	GO:0044765//single-organism transport;GO:0006810//transport;GO:0051179//localization;GO:1902578//single-organism localization;GO:0051234//establishment of localization;GO:0044699//single-organism process
Unigene0006009	2.17352	9.2e-05	0.0120776	PREDICTED: platelet-derived growth factor receptor beta-like [Sinocyclocheilus grahami]	ko04010//MAPK signaling pathway//Signal transduction//Environmental Information Processing;ko04510//Focal adhesion//Cellular commiunity//Cellular Processes;ko04020//Calcium signaling pathway//Signal transduction//Environmental Information Processing;ko04810//Regulation of actin cytoskeleton//Cell motility//Cellular Processes;ko04060//Cytokine-cytokine receptor interaction//Signaling molecules and…	GO:0044425//membrane part;GO:0016020//membrane;GO:0031224//intrinsic component of membrane	GO:1901363//heterocyclic compound binding;GO:0016301//kinase activity;GO:0016773//phosphotransferase activity, alcohol group as acceptor;GO:0019199//transmembrane receptor protein kinase activity;GO:0099600//transmembrane receptor activity;GO:0038023//signaling receptor activity;GO:0004713//protein tyrosine kinase activity;GO:0032549//ribonucleoside binding;GO:0004714//transmembrane receptor prot…	GO:0044237//cellular metabolic process;GO:0048731//system development;GO:0065007//biological regulation;GO:0006464//cellular protein modification process;GO:0072358//cardiovascular system development;GO:0007154//cell communication;GO:0009987//cellular process;GO:0050794//regulation of cellular process;GO:0032502//developmental process;GO:0007165//signal transduction;GO:0036211//protein modificati…
Unigene0006084	-5.50616	7.46e-05	0.0102086	PREDICTED: protein NLRC5-like, partial [Sinocyclocheilus grahami]	-	-	-	-
Unigene0006086	2.2278	0.000233616	0.0246605	PREDICTED: myosin-binding protein C, cardiac-type-like [Sinocyclocheilus grahami]	-	-	-	-
Unigene0006099	-1.27164	0.000292628	0.0291946	PREDICTED: mitochondrial fission 1 protein-like [Pygocentrus nattereri]	-	-	-	GO:0016043//cellular component organization;GO:0071840//cellular component organization or biogenesis;GO:0007005//mitochondrion organization;GO:0006996//organelle organization;GO:0009987//cellular process
Unigene0006108	4.12474	7e-06	0.00155765	PREDICTED: fibrinogen beta chain-like [Sinocyclocheilus anshuiensis]	-	GO:0043234//protein complex;GO:0032991//macromolecular complex	GO:0005515//protein binding;GO:0005488//binding	GO:0071822//protein complex subunit organization;GO:0050789//regulation of biological process;GO:0008152//metabolic process;GO:0044710//single-organism metabolic process;GO:0043933//macromolecular complex subunit organization;GO:0050896//response to stimulus;GO:0043623//cellular protein complex assembly;GO:0044763//single-organism cellular process;GO:0050794//regulation of cellular process;GO:000…
Unigene0006296	1.30593	0.000564587	0.0470455	PREDICTED: A disintegrin and metalloproteinase with thrombospondin motifs 15-like [Sinocyclocheilus rhinocerous]	-	GO:0031012//extracellular matrix	GO:0046872//metal ion binding;GO:0043167//ion binding;GO:0003824//catalytic activity;GO:0005488//binding;GO:0046914//transition metal ion binding;GO:0008233//peptidase activity;GO:0070011//peptidase activity, acting on L-amino acid peptides;GO:0004175//endopeptidase activity;GO:0043169//cation binding;GO:0016787//hydrolase activity	GO:0071704//organic substance metabolic process;GO:0019538//protein metabolic process;GO:0044238//primary metabolic process;GO:0008152//metabolic process;GO:0043170//macromolecule metabolic process
Unigene0006359	5.01029	1.2e-09	9.41e-07	PREDICTED: thyroxine 5-deiodinase-like [Sinocyclocheilus anshuiensis]	-	GO:0044425//membrane part;GO:0005622//intracellular;GO:0043226//organelle;GO:0005623//cell;GO:0044424//intracellular part;GO:0044464//cell part;GO:0016020//membrane;GO:0043227//membrane-bounded organelle;GO:0031224//intrinsic component of membrane;GO:0043229//intracellular organelle;GO:0044422//organelle part;GO:0043231//intracellular membrane-bounded organelle;GO:0031090//organelle membrane	GO:0016491//oxidoreductase activity;GO:0003824//catalytic activity	GO:0007275//multicellular organism development;GO:0009792//embryo development ending in birth or egg hatching;GO:0044699//single-organism process;GO:0044710//single-organism metabolic process;GO:0009058//biosynthetic process;GO:0008152//metabolic process;GO:0048856//anatomical structure development;GO:0009790//embryo development;GO:0032502//developmental process;GO:0044707//single-multicellular o…
Unigene0006410	-2.95335	2.77e-08	1.44e-05	--	-	-	-	-
Unigene0006482	1.50574	0.000144571	0.0170045	--	-	-	-	-
Unigene0006483	3.76001	0.000227696	0.0242765	--	-	-	-	-
Unigene0006484	2.53935	1.12e-10	1.11e-07	PREDICTED: 5'-nucleotidase-like [Sinocyclocheilus anshuiensis]	ko00230//Purine metabolism//Nucleotide metabolism//Metabolism;ko00240//Pyrimidine metabolism//Nucleotide metabolism//Metabolism;ko00760//Nicotinate and nicotinamide metabolism//Metabolism of cofactors and vitamins//Metabolism	-	GO:0043169//cation binding;GO:0036094//small molecule binding;GO:0005488//binding;GO:0016787//hydrolase activity;GO:0003824//catalytic activity;GO:0043167//ion binding	GO:1901360//organic cyclic compound metabolic process;GO:0055086//nucleobase-containing small molecule metabolic process;GO:0006796//phosphate-containing compound metabolic process;GO:0044281//small molecule metabolic process;GO:0009117//nucleotide metabolic process;GO:0006807//nitrogen compound metabolic process;GO:0044763//single-organism cellular process;GO:0006793//phosphorus metabolic proces…
Unigene0006485	1.64654	2.14e-07	8.48e-05	PREDICTED: collagen alpha-1(XII) chain-like [Sinocyclocheilus rhinocerous]	-	-	-	-
Unigene0006548	1.7404	4.11e-05	0.00647696	--	-	-	-	-
Unigene0006639	4.90342	0.000548574	0.0460317	--	-	-	-	-
Unigene0006654	4.59462	3.62e-05	0.00586668	ADP-ribosylation factor 3 [Myotis davidii]	ko04144//Endocytosis//Transport and catabolism//Cellular Processes	GO:0044422//organelle part;GO:0043227//membrane-bounded organelle;GO:0044444//cytoplasmic part;GO:0005623//cell;GO:0043231//intracellular membrane-bounded organelle;GO:0043226//organelle;GO:0016020//membrane;GO:0031090//organelle membrane;GO:0044424//intracellular part;GO:0044464//cell part;GO:0031982//vesicle;GO:0005737//cytoplasm;GO:0043229//intracellular organelle;GO:0005622//intracellular;GO:…	GO:0016817//hydrolase activity, acting on acid anhydrides;GO:0097159//organic cyclic compound binding;GO:0016818//hydrolase activity, acting on acid anhydrides, in phosphorus-containing anhydrides;GO:0036094//small molecule binding;GO:0001883//purine nucleoside binding;GO:0032549//ribonucleoside binding;GO:0016787//hydrolase activity;GO:0001882//nucleoside binding;GO:0017111//nucleoside-triphosph…	GO:0045184//establishment of protein localization;GO:0044255//cellular lipid metabolic process;GO:0044249//cellular biosynthetic process;GO:0050794//regulation of cellular process;GO:0006810//transport;GO:0007165//signal transduction;GO:0023052//signaling;GO:0006644//phospholipid metabolic process;GO:0044711//single-organism biosynthetic process;GO:0071702//organic substance transport;GO:0090407/…
Unigene0006666	-9.67284	6.21e-23	5.41e-19	PREDICTED: transcription factor IIIB 90 kDa subunit isoform X1 [Bos taurus]	ko04514//Cell adhesion molecules (CAMs)//Signaling molecules and interaction//Environmental Information Processing	GO:0044444//cytoplasmic part;GO:0043227//membrane-bounded organelle;GO:0043229//intracellular organelle;GO:0005623//cell;GO:0005737//cytoplasm;GO:0044424//intracellular part;GO:0042579//microbody;GO:0043231//intracellular membrane-bounded organelle;GO:0005622//intracellular;GO:0044464//cell part;GO:0043226//organelle	GO:0016647//oxidoreductase activity, acting on the CH-NH group of donors, oxygen as acceptor;GO:0043169//cation binding;GO:0016645//oxidoreductase activity, acting on the CH-NH group of donors;GO:0043167//ion binding;GO:0016787//hydrolase activity;GO:0016491//oxidoreductase activity;GO:0003824//catalytic activity;GO:1901363//heterocyclic compound binding;GO:0005515//protein binding;GO:0097159//or…	GO:0044699//single-organism process;GO:0042401//cellular biogenic amine biosynthetic process;GO:0009893//positive regulation of metabolic process;GO:0034654//nucleobase-containing compound biosynthetic process;GO:0050794//regulation of cellular process;GO:1901575//organic substance catabolic process;GO:0031325//positive regulation of cellular metabolic process;GO:0044249//cellular biosynthetic pr…
Unigene0006698	1.34856	2.71e-06	0.00073777	PREDICTED: solute carrier family 40 member 1 [Sinocyclocheilus anshuiensis]	-	GO:0044425//membrane part;GO:0016020//membrane;GO:0031224//intrinsic component of membrane	GO:0005215//transporter activity;GO:0022891//substrate-specific transmembrane transporter activity;GO:0008324//cation transmembrane transporter activity;GO:0022890//inorganic cation transmembrane transporter activity;GO:0046915//transition metal ion transmembrane transporter activity;GO:0046873//metal ion transmembrane transporter activity;GO:0015075//ion transmembrane transporter activity;GO:002…	GO:0065007//biological regulation;GO:0002376//immune system process;GO:0048869//cellular developmental process;GO:0055065//metal ion homeostasis;GO:0006811//ion transport;GO:0002520//immune system development;GO:0032502//developmental process;GO:0008152//metabolic process;GO:0048856//anatomical structure development;GO:0002262//myeloid cell homeostasis;GO:0048731//system development;GO:0043170//m…
Unigene0006719	4.54279	7.46e-05	0.0102086	PREDICTED: glutathione peroxidase 3-like isoform X1 [Sinocyclocheilus grahami]	ko00480//Glutathione metabolism//Metabolism of other amino acids//Metabolism;ko00590//Arachidonic acid metabolism//Lipid metabolism//Metabolism	-	GO:0016684//oxidoreductase activity, acting on peroxide as acceptor;GO:0004601//peroxidase activity;GO:0016491//oxidoreductase activity;GO:0003824//catalytic activity;GO:0016209//antioxidant activity	GO:0044699//single-organism process;GO:0008152//metabolic process;GO:0044710//single-organism metabolic process
Unigene0006960	4.34695	0.000175839	0.0198098	PREDICTED: transmembrane protein 132D-like [Sinocyclocheilus grahami]	-	-	-	-
Unigene0007047	-1.90394	0.000150561	0.0174941	PREDICTED: gastrula zinc finger protein XlCGF57.1-like [Sinocyclocheilus anshuiensis]	-	-	-	-
Unigene0007053	-3.48363	0.000447919	0.0394164	ATP-dependent DNA helicase PIF6 [Exaiptasia pallida]	-	-	-	-
Unigene0007062	-1.92821	1.37e-07	5.77e-05	PREDICTED: tyrosine-protein kinase fyna [Sinocyclocheilus rhinocerous]	ko04510//Focal adhesion//Cellular commiunity//Cellular Processes;ko04520//Adherens junction//Cellular commiunity//Cellular Processes	-	-	-
Unigene0007075	2.91126	2.76e-08	1.44e-05	PREDICTED: fatty acyl-CoA reductase 1-like, partial [Sinocyclocheilus anshuiensis]	ko04146//Peroxisome//Transport and catabolism//Cellular Processes	-	GO:0016903//oxidoreductase activity, acting on the aldehyde or oxo group of donors;GO:0016491//oxidoreductase activity;GO:0016620//oxidoreductase activity, acting on the aldehyde or oxo group of donors, NAD or NADP as acceptor;GO:0003824//catalytic activity	GO:0044699//single-organism process;GO:0044710//single-organism metabolic process;GO:0008152//metabolic process
Unigene0007265	2.38257	6.33e-06	0.00144344	PREDICTED: uncharacterized protein LOC107738102 [Sinocyclocheilus rhinocerous]	-	-	-	-
Unigene0007303	-10.4717	0.000264554	0.0272064	PREDICTED: thrombospondin-type laminin G domain and EAR repeat-containing protein-like [Sinocyclocheilus anshuiensis]	-	GO:0043226//organelle;GO:0042995//cell projection;GO:0005902//microvillus;GO:0005623//cell;GO:0098858//actin-based cell projection;GO:0031090//organelle membrane;GO:0044422//organelle part;GO:0016020//membrane;GO:0043227//membrane-bounded organelle;GO:0044464//cell part	-	GO:0003008//system process;GO:0032501//multicellular organismal process;GO:0050877//neurological system process;GO:0007600//sensory perception;GO:0050954//sensory perception of mechanical stimulus
Unigene0007383	1.54382	0.000127286	0.0155245	PREDICTED: cytoglobin-1-like [Sinocyclocheilus rhinocerous]	-	-	GO:0046914//transition metal ion binding;GO:0046906//tetrapyrrole binding;GO:0043169//cation binding;GO:0005215//transporter activity;GO:0097159//organic cyclic compound binding;GO:0046872//metal ion binding;GO:0005488//binding;GO:0043167//ion binding;GO:0022892//substrate-specific transporter activity;GO:1901363//heterocyclic compound binding	GO:0051234//establishment of localization;GO:0044765//single-organism transport;GO:0044699//single-organism process;GO:0015669//gas transport;GO:0006810//transport;GO:0050896//response to stimulus;GO:0010038//response to metal ion;GO:0010035//response to inorganic substance;GO:0051179//localization;GO:1902578//single-organism localization;GO:0042221//response to chemical
Unigene0007455	1.99931	0.000214986	0.0231534	PREDICTED: transcription factor Sox-1b-like [Sinocyclocheilus rhinocerous]	-	GO:0043234//protein complex;GO:0043226//organelle;GO:0043227//membrane-bounded organelle;GO:0032991//macromolecular complex;GO:0043231//intracellular membrane-bounded organelle;GO:0005623//cell;GO:0044464//cell part;GO:0043229//intracellular organelle;GO:0044424//intracellular part;GO:0005622//intracellular	GO:0097159//organic cyclic compound binding;GO:0005488//binding;GO:0001071//nucleic acid binding transcription factor activity;GO:1901363//heterocyclic compound binding;GO:0003676//nucleic acid binding	GO:0071704//organic substance metabolic process;GO:0019222//regulation of metabolic process;GO:0044237//cellular metabolic process;GO:0010468//regulation of gene expression;GO:0060255//regulation of macromolecule metabolic process;GO:0065009//regulation of molecular function;GO:0032501//multicellular organismal process;GO:0044249//cellular biosynthetic process;GO:0044260//cellular macromolecule m…
Unigene0007641	2.28955	1.76e-08	9.66e-06	PREDICTED: multidrug resistance-associated protein 5-like [Sinocyclocheilus rhinocerous]	ko02010//ABC transporters//Membrane transport//Environmental Information Processing	-	-	-
Unigene0007745	1.83386	2.89e-05	0.0049507	PREDICTED: coiled-coil domain-containing protein 141-like [Sinocyclocheilus rhinocerous]	-	-	-	-
Unigene0007801	-2.34348	0.000142219	0.0168521	--	-	-	-	-
Unigene0007896	1.76252	0.000313878	0.0307906	PREDICTED: dorsal-ventral patterning tolloid-like protein 1 [Sinocyclocheilus rhinocerous]	-	-	GO:0004175//endopeptidase activity;GO:0043167//ion binding;GO:0046914//transition metal ion binding;GO:0003824//catalytic activity;GO:0046872//metal ion binding;GO:0005488//binding;GO:0043169//cation binding;GO:0070011//peptidase activity, acting on L-amino acid peptides;GO:0008233//peptidase activity;GO:0016787//hydrolase activity	GO:0048736//appendage development;GO:0007275//multicellular organism development;GO:0030097//hemopoiesis;GO:0048534//hematopoietic or lymphoid organ development;GO:0019222//regulation of metabolic process;GO:0003002//regionalization;GO:0044699//single-organism process;GO:0001944//vasculature development;GO:0048468//cell development;GO:0010646//regulation of cell communication;GO:0048513//animal o…
Unigene0007946	2.47228	9.13e-06	0.00195183	PREDICTED: proton-coupled amino acid transporter 1-like [Sinocyclocheilus grahami]	-	GO:0031224//intrinsic component of membrane;GO:0016020//membrane;GO:0044425//membrane part	-	-
Unigene0008078	5.13993	0.000357716	0.0336102	PREDICTED: troponin C, slow skeletal and cardiac muscles [Sinocyclocheilus anshuiensis]	ko04020//Calcium signaling pathway//Signal transduction//Environmental Information Processing;ko04261//Adrenergic signaling in cardiomyocytes//Circulatory system//Organismal Systems;ko04260//Cardiac muscle contraction//Circulatory system//Organismal Systems	-	GO:0005488//binding;GO:0043169//cation binding;GO:0046872//metal ion binding;GO:0043167//ion binding	GO:0050896//response to stimulus;GO:0072358//cardiovascular system development;GO:0044767//single-organism developmental process;GO:0003012//muscle system process;GO:0048513//animal organ development;GO:0044707//single-multicellular organism process;GO:0032502//developmental process;GO:0007275//multicellular organism development;GO:0007507//heart development;GO:0006936//muscle contraction;GO:0003…
Unigene0008167	1.60114	0.000550461	0.0461307	PREDICTED: non-muscle caldesmon-like [Sinocyclocheilus grahami]	ko04270//Vascular smooth muscle contraction//Circulatory system//Organismal Systems	-	-	-
Unigene0008173	2.59269	9.79e-05	0.0127353	PREDICTED: prostaglandin E2 receptor EP4 subtype-like isoform X1 [Sinocyclocheilus anshuiensis]	ko04080//Neuroactive ligand-receptor interaction//Signaling molecules and interaction//Environmental Information Processing	GO:0016020//membrane;GO:0031224//intrinsic component of membrane;GO:0044425//membrane part	GO:0099600//transmembrane receptor activity;GO:0060089//molecular transducer activity;GO:0004955//prostaglandin receptor activity;GO:0038023//signaling receptor activity;GO:0004930//G-protein coupled receptor activity;GO:0004872//receptor activity;GO:0004871//signal transducer activity;GO:0004888//transmembrane signaling receptor activity;GO:0004953//icosanoid receptor activity;GO:0004954//prosta…	GO:0051716//cellular response to stimulus;GO:0023052//signaling;GO:0007166//cell surface receptor signaling pathway;GO:0065007//biological regulation;GO:0050896//response to stimulus;GO:0044700//single organism signaling;GO:0044699//single-organism process;GO:0009987//cellular process;GO:0044763//single-organism cellular process;GO:0050789//regulation of biological process;GO:0007154//cell commun…
Unigene0008177	-1.54391	0.000137791	0.0164495	PREDICTED: UDP-GlcNAc:betaGal beta-1,3-N-acetylglucosaminyltransferase 7-like [Sinocyclocheilus grahami]	ko00533//Glycosaminoglycan biosynthesis - keratan sulfate//Glycan biosynthesis and metabolism//Metabolism	GO:0043226//organelle;GO:0044464//cell part;GO:0016020//membrane;GO:0005623//cell;GO:0043229//intracellular organelle;GO:0043231//intracellular membrane-bounded organelle;GO:0044424//intracellular part;GO:0031224//intrinsic component of membrane;GO:0043227//membrane-bounded organelle;GO:0044425//membrane part;GO:0005622//intracellular	GO:0016758//transferase activity, transferring hexosyl groups;GO:0016740//transferase activity;GO:0016757//transferase activity, transferring glycosyl groups;GO:0003824//catalytic activity	GO:0036211//protein modification process;GO:0043170//macromolecule metabolic process;GO:0071704//organic substance metabolic process;GO:0043412//macromolecule modification;GO:0006464//cellular protein modification process;GO:0019538//protein metabolic process;GO:0044238//primary metabolic process;GO:0008152//metabolic process;GO:0044267//cellular protein metabolic process;GO:0009987//cellular pro…
Unigene0008254	7.13351	4.79e-06	0.00116317	PREDICTED: venom prothrombin activator omicarin-C non-catalytic subunit-like [Sinocyclocheilus anshuiensis]	-	-	GO:0043167//ion binding;GO:0043169//cation binding;GO:0005488//binding	GO:0009605//response to external stimulus;GO:0051707//response to other organism;GO:0009607//response to biotic stimulus;GO:0065008//regulation of biological quality;GO:0007599//hemostasis;GO:0065007//biological regulation;GO:0050896//response to stimulus;GO:0051704//multi-organism process;GO:0050878//regulation of body fluid levels;GO:0043207//response to external biotic stimulus
Unigene0008289	2.02153	5.47e-05	0.00811093	PREDICTED: CD44 antigen-like isoform X2 [Sinocyclocheilus grahami]	ko04512//ECM-receptor interaction//Signaling molecules and interaction//Environmental Information Processing	-	-	-
Unigene0008348	1.44664	0.000331581	0.0319061	PREDICTED: protein spinster homolog 2 isoform X1 [Sinocyclocheilus rhinocerous]	-	-	-	-
Unigene0008399	1.25541	1.89e-06	0.000544117	PREDICTED: collagen alpha-2(V) chain-like isoform X1 [Sinocyclocheilus anshuiensis]	-	-	GO:0005198//structural molecule activity	-
Unigene0008412	-2.43307	1.67e-07	6.74e-05	PREDICTED: dual specificity protein phosphatase 3-like [Sinocyclocheilus rhinocerous]	-	-	GO:0004721//phosphoprotein phosphatase activity;GO:0016787//hydrolase activity;GO:0016791//phosphatase activity;GO:0003824//catalytic activity;GO:0042578//phosphoric ester hydrolase activity;GO:0016788//hydrolase activity, acting on ester bonds	GO:0048523//negative regulation of cellular process;GO:0006793//phosphorus metabolic process;GO:0048585//negative regulation of response to stimulus;GO:0044237//cellular metabolic process;GO:0044267//cellular protein metabolic process;GO:0009968//negative regulation of signal transduction;GO:0044238//primary metabolic process;GO:0048583//regulation of response to stimulus;GO:0008152//metabolic pr…
Unigene0008614	-7.55459	0.000393215	0.0358208	interleukin-1 receptor antagonist-like [Danio rerio]	-	-	-	-
Unigene0008713	1.58874	0.000187296	0.0208515	PREDICTED: metabotropic glutamate receptor 3-like [Sinocyclocheilus grahami]	ko04080//Neuroactive ligand-receptor interaction//Signaling molecules and interaction//Environmental Information Processing	GO:0005886//plasma membrane;GO:0005623//cell;GO:0031224//intrinsic component of membrane;GO:0044425//membrane part;GO:0044464//cell part;GO:0071944//cell periphery;GO:0016020//membrane	GO:0060089//molecular transducer activity;GO:0004872//receptor activity;GO:0038023//signaling receptor activity;GO:0004871//signal transducer activity;GO:0004888//transmembrane signaling receptor activity;GO:0099600//transmembrane receptor activity	GO:0044699//single-organism process;GO:0009987//cellular process;GO:0051716//cellular response to stimulus;GO:0007166//cell surface receptor signaling pathway;GO:0007154//cell communication;GO:0023052//signaling;GO:0050789//regulation of biological process;GO:0044700//single organism signaling;GO:0050794//regulation of cellular process;GO:0065007//biological regulation;GO:0044763//single-organism…
Unigene0008776	1.09771	0.000319447	0.0311137	PREDICTED: atrial natriuretic peptide-converting enzyme, partial [Sinocyclocheilus grahami]	-	-	GO:0003824//catalytic activity	-
Unigene0008817	2.18596	0.000314827	0.0308206	PREDICTED: diacylglycerol kinase zeta-like isoform X4 [Sinocyclocheilus rhinocerous]	ko04070//Phosphatidylinositol signaling system//Signal transduction//Environmental Information Processing;ko00564//Glycerophospholipid metabolism//Lipid metabolism//Metabolism;ko00561//Glycerolipid metabolism//Lipid metabolism//Metabolism	-	GO:0005488//binding;GO:0016772//transferase activity, transferring phosphorus-containing groups;GO:0001883//purine nucleoside binding;GO:0032550//purine ribonucleoside binding;GO:0016301//kinase activity;GO:0036094//small molecule binding;GO:0032549//ribonucleoside binding;GO:0016740//transferase activity;GO:0003824//catalytic activity;GO:0001882//nucleoside binding;GO:1901363//heterocyclic compo…	GO:0050896//response to stimulus;GO:0006793//phosphorus metabolic process;GO:0007186//G-protein coupled receptor signaling pathway;GO:0065007//biological regulation;GO:0044700//single organism signaling;GO:0050794//regulation of cellular process;GO:0009987//cellular process;GO:0044237//cellular metabolic process;GO:0007154//cell communication;GO:0006796//phosphate-containing compound metabolic pr…
Unigene0008830	2.0829	0.000230531	0.0244156	PREDICTED: FK506-binding protein 5-like isoform X2 [Sinocyclocheilus grahami]	-	-	-	-
Unigene0008836	-1.55415	5.24e-05	0.00782044	Pol polyprotein [Dicentrarchus labrax]	ko03410//Base excision repair//Replication and repair//Genetic Information Processing	-	-	-
Unigene0008845	1.44419	0.000581295	0.0481444	PREDICTED: phosphatidylinositol 4,5-bisphosphate 3-kinase catalytic subunit alpha isoform-like [Sinocyclocheilus grahami]	ko04510//Focal adhesion//Cellular commiunity//Cellular Processes;ko04810//Regulation of actin cytoskeleton//Cell motility//Cellular Processes;ko04261//Adrenergic signaling in cardiomyocytes//Circulatory system//Organismal Systems;ko04068//FoxO signaling pathway//Signal transduction//Environmental Information Processing;ko04910//Insulin signaling pathway//Endocrine system//Organismal Systems;ko046…	-	GO:0097159//organic cyclic compound binding;GO:0032550//purine ribonucleoside binding;GO:0005488//binding;GO:0016301//kinase activity;GO:0016740//transferase activity;GO:0016772//transferase activity, transferring phosphorus-containing groups;GO:0036094//small molecule binding;GO:0032549//ribonucleoside binding;GO:0016773//phosphotransferase activity, alcohol group as acceptor;GO:0001882//nucleos…	GO:0050794//regulation of cellular process;GO:0044255//cellular lipid metabolic process;GO:0009987//cellular process;GO:0019637//organophosphate metabolic process;GO:0046486//glycerolipid metabolic process;GO:0071704//organic substance metabolic process;GO:0046488//phosphatidylinositol metabolic process;GO:0006796//phosphate-containing compound metabolic process;GO:0035556//intracellular signal t…
Unigene0008858	1.85063	0.000324168	0.0314138	PREDICTED: long-chain fatty acid transport protein 6-like [Sinocyclocheilus rhinocerous]	ko03320//PPAR signaling pathway//Endocrine system//Organismal Systems	GO:0044425//membrane part;GO:0016020//membrane;GO:0031224//intrinsic component of membrane	GO:0016874//ligase activity;GO:0015645//fatty acid ligase activity;GO:0003824//catalytic activity;GO:0016877//ligase activity, forming carbon-sulfur bonds	GO:1902578//single-organism localization;GO:0044237//cellular metabolic process;GO:0006810//transport;GO:0044763//single-organism cellular process;GO:0006082//organic acid metabolic process;GO:0006869//lipid transport;GO:0051234//establishment of localization;GO:0033036//macromolecule localization;GO:0044238//primary metabolic process;GO:0043436//oxoacid metabolic process;GO:0019752//carboxylic a…
Unigene0008859	2.95498	2e-10	1.86e-07	PREDICTED: N-acetyllactosaminide beta-1,3-N-acetylglucosaminyltransferase 2-like [Sinocyclocheilus rhinocerous]	ko00601//Glycosphingolipid biosynthesis - lacto and neolacto series//Glycan biosynthesis and metabolism//Metabolism;ko00533//Glycosaminoglycan biosynthesis - keratan sulfate//Glycan biosynthesis and metabolism//Metabolism	GO:0044464//cell part;GO:0043227//membrane-bounded organelle;GO:0005622//intracellular;GO:0005623//cell;GO:0043229//intracellular organelle;GO:0043231//intracellular membrane-bounded organelle;GO:0016020//membrane;GO:0044425//membrane part;GO:0044424//intracellular part;GO:0043226//organelle;GO:0031224//intrinsic component of membrane	GO:0016757//transferase activity, transferring glycosyl groups;GO:0016740//transferase activity;GO:0016758//transferase activity, transferring hexosyl groups;GO:0003824//catalytic activity	-
Unigene0008890	-8.44901	4.53e-13	7.1e-10	zinc finger protein 33B [Ovis aries]	-	GO:0030054//cell junction;GO:0005623//cell;GO:0031252//cell leading edge;GO:0044464//cell part;GO:0070161//anchoring junction	GO:0016779//nucleotidyltransferase activity;GO:0016740//transferase activity;GO:0050839//cell adhesion molecule binding;GO:0097159//organic cyclic compound binding;GO:0008092//cytoskeletal protein binding;GO:0016772//transferase activity, transferring phosphorus-containing groups;GO:0005488//binding;GO:0003779//actin binding;GO:0005515//protein binding;GO:0003824//catalytic activity;GO:0034061//D…	GO:0034645//cellular macromolecule biosynthetic process;GO:0008152//metabolic process;GO:0022610//biological adhesion;GO:0009987//cellular process;GO:0006725//cellular aromatic compound metabolic process;GO:1901576//organic substance biosynthetic process;GO:0046483//heterocycle metabolic process;GO:0006139//nucleobase-containing compound metabolic process;GO:0006807//nitrogen compound metabolic p…
Unigene0008905	4.87783	6.17e-06	0.00141268	PREDICTED: serotransferrin-1-like [Sinocyclocheilus rhinocerous]	-	-	GO:0005506//iron ion binding;GO:0043167//ion binding;GO:0043169//cation binding;GO:0046914//transition metal ion binding;GO:0046872//metal ion binding;GO:0005488//binding	GO:0065007//biological regulation;GO:0030003//cellular cation homeostasis;GO:0044765//single-organism transport;GO:0051179//localization;GO:0048878//chemical homeostasis;GO:0042592//homeostatic process;GO:0006810//transport;GO:0055065//metal ion homeostasis;GO:0065008//regulation of biological quality;GO:0006873//cellular ion homeostasis;GO:0055082//cellular chemical homeostasis;GO:0006875//cellu…
Unigene0008954	6.3164	2.5e-09	1.76e-06	PREDICTED: apolipoprotein B-100-like [Sinocyclocheilus anshuiensis]	-	-	GO:0022892//substrate-specific transporter activity;GO:0005215//transporter activity	GO:0044699//single-organism process;GO:1902578//single-organism localization;GO:0006810//transport;GO:0044765//single-organism transport;GO:0051234//establishment of localization;GO:0051179//localization
Unigene0008972	-6.2786	6.98e-05	0.00975824	PREDICTED: leucine-rich repeat transmembrane neuronal protein 4-like isoform X2 [Sinocyclocheilus rhinocerous]	-	-	-	-
Unigene0009055	-2.10276	6.52e-05	0.00929261	PREDICTED: gastrula zinc finger protein XlCGF26.1-like isoform X1 [Sinocyclocheilus grahami]	-	-	-	-
Unigene0009122	1.55825	1.57e-05	0.00310791	PREDICTED: claudin-8-like [Sinocyclocheilus grahami]	ko04514//Cell adhesion molecules (CAMs)//Signaling molecules and interaction//Environmental Information Processing;ko04530//Tight junction//Cellular commiunity//Cellular Processes	GO:0016020//membrane;GO:0044425//membrane part;GO:0043296//apical junction complex;GO:0005911//cell-cell junction;GO:0030054//cell junction;GO:0031224//intrinsic component of membrane	-	-
Unigene0009153	5.54671	1.87e-05	0.00356676	PREDICTED: fibrinogen gamma chain-like [Sinocyclocheilus grahami]	-	GO:0043234//protein complex;GO:0032991//macromolecular complex	GO:0005515//protein binding;GO:0005488//binding	GO:0071840//cellular component organization or biogenesis;GO:0044763//single-organism cellular process;GO:0008152//metabolic process;GO:0065003//macromolecular complex assembly;GO:0070271//protein complex biogenesis;GO:0050896//response to stimulus;GO:0050789//regulation of biological process;GO:0072376//protein activation cascade;GO:0044085//cellular component biogenesis;GO:0006461//protein comp…
Unigene0009210	2.78207	1.05e-07	4.64e-05	PREDICTED: heat shock protein beta-8-like [Sinocyclocheilus rhinocerous]	-	-	-	-
Unigene0009258	-6.79933	2.88e-07	0.000109133	--	-	-	-	-
Unigene0009323	-2.08647	1.7e-05	0.00333615	--	-	-	-	-
Unigene0009360	3.1977	6.88e-05	0.00965855	PREDICTED: CLIP-associating protein 1-like [Sinocyclocheilus grahami]	-	-	-	-
Unigene0009388	3.79151	5.47e-09	3.38e-06	PREDICTED: thioredoxin-interacting protein [Sinocyclocheilus grahami]	-	-	-	-
Unigene0009392	2.09429	0.000487173	0.0419078	liver-expressed antimicrobial peptide 2B [Cyprinus carpio]	-	-	-	GO:0051704//multi-organism process;GO:0043207//response to external biotic stimulus;GO:0050896//response to stimulus;GO:0009617//response to bacterium;GO:0009605//response to external stimulus;GO:0051707//response to other organism;GO:0009607//response to biotic stimulus
Unigene0009398	6.16961	9.39e-06	0.00199883	PREDICTED: relaxin-3-like [Sinocyclocheilus anshuiensis]	-	-	GO:0005488//binding;GO:0005102//receptor binding;GO:0005515//protein binding	-
Unigene0009426	1.0273	1.07e-05	0.0022404	PREDICTED: collagen alpha-2(I) chain [Sinocyclocheilus grahami]	ko04510//Focal adhesion//Cellular commiunity//Cellular Processes;ko04512//ECM-receptor interaction//Signaling molecules and interaction//Environmental Information Processing	GO:0031012//extracellular matrix	GO:0043169//cation binding;GO:0005198//structural molecule activity;GO:0005488//binding;GO:0043167//ion binding	GO:0009605//response to external stimulus;GO:0050896//response to stimulus
Unigene0009431	1.56365	0.000303807	0.03008	PREDICTED: LOW QUALITY PROTEIN: UI-like [Sinocyclocheilus anshuiensis]	-	-	GO:0005102//receptor binding;GO:0005488//binding;GO:0005515//protein binding	-
Unigene0009445	2.57437	3.77e-05	0.00602966	PREDICTED: Na(+)/H(+) exchange regulatory cofactor NHE-RF3-like [Sinocyclocheilus grahami]	-	-	-	-
Unigene0009448	9.98437	3.74e-05	0.00600505	PREDICTED: saxitoxin and tetrodotoxin-binding protein 1-like [Sinocyclocheilus anshuiensis]	-	-	-	-
Unigene0009510	1.19808	0.000216568	0.0232976	PREDICTED: solute carrier family 40 member 1-like [Sinocyclocheilus anshuiensis]	-	GO:0031224//intrinsic component of membrane;GO:0016020//membrane;GO:0044425//membrane part	GO:0015075//ion transmembrane transporter activity;GO:0022891//substrate-specific transmembrane transporter activity;GO:0046915//transition metal ion transmembrane transporter activity;GO:0008324//cation transmembrane transporter activity;GO:0005215//transporter activity;GO:0046873//metal ion transmembrane transporter activity;GO:0022857//transmembrane transporter activity;GO:0022892//substrate-s…	GO:0044765//single-organism transport;GO:0030099//myeloid cell differentiation;GO:0030154//cell differentiation;GO:0002376//immune system process;GO:0002262//myeloid cell homeostasis;GO:0008152//metabolic process;GO:0006812//cation transport;GO:0044237//cellular metabolic process;GO:0048878//chemical homeostasis;GO:0048469//cell maturation;GO:0021700//developmental maturation;GO:0002520//immune s…
Unigene0009651	1.31687	0.000429628	0.0382641	PREDICTED: uncharacterized protein LOC107565339 [Sinocyclocheilus grahami]	-	-	-	-
Unigene0009652	1.13046	7.44e-05	0.0102085	PREDICTED: collagen alpha-1(XII) chain [Sinocyclocheilus rhinocerous]	-	-	-	-
Unigene0009654	1.1637	0.000118843	0.0147025	PREDICTED: LETM1 and EF-hand domain-containing protein 1, mitochondrial isoform X4 [Sinocyclocheilus grahami]	-	GO:0044464//cell part;GO:0016020//membrane;GO:0044425//membrane part;GO:0031975//envelope;GO:0043227//membrane-bounded organelle;GO:0031224//intrinsic component of membrane;GO:0044446//intracellular organelle part;GO:0019866//organelle inner membrane;GO:0044422//organelle part;GO:0043229//intracellular organelle;GO:0043226//organelle;GO:0031967//organelle envelope;GO:0044424//intracellular part;G…	GO:0046872//metal ion binding;GO:0043167//ion binding;GO:0043169//cation binding;GO:0005488//binding	-
Unigene0009656	3.11583	0.00020067	0.0221345	PREDICTED: sperm acrosome membrane-associated protein 4-like [Sinocyclocheilus anshuiensis]	-	-	-	-
Unigene0009692	2.86422	5.9e-05	0.00861674	PREDICTED: homeobox protein Hox-B5a [Sinocyclocheilus rhinocerous]	-	GO:0043227//membrane-bounded organelle;GO:0043226//organelle;GO:0044424//intracellular part;GO:0043231//intracellular membrane-bounded organelle;GO:0043229//intracellular organelle;GO:0044464//cell part;GO:0005623//cell;GO:0005622//intracellular	GO:0001071//nucleic acid binding transcription factor activity;GO:0003676//nucleic acid binding;GO:1901363//heterocyclic compound binding;GO:0003677//DNA binding;GO:0097159//organic cyclic compound binding;GO:0005488//binding	GO:0032501//multicellular organismal process;GO:0050789//regulation of biological process;GO:0044763//single-organism cellular process;GO:0048856//anatomical structure development;GO:0007417//central nervous system development;GO:0044767//single-organism developmental process;GO:0048869//cellular developmental process;GO:0019222//regulation of metabolic process;GO:0044260//cellular macromolecule …
Unigene0009710	2.19925	0.000245414	0.0256234	PREDICTED: oxytocin receptor-like [Sinocyclocheilus grahami]	ko04080//Neuroactive ligand-receptor interaction//Signaling molecules and interaction//Environmental Information Processing	GO:0031224//intrinsic component of membrane;GO:0016020//membrane;GO:0044425//membrane part	GO:0001653//peptide receptor activity;GO:0004871//signal transducer activity;GO:0004872//receptor activity;GO:0008528//G-protein coupled peptide receptor activity;GO:0004888//transmembrane signaling receptor activity;GO:0060089//molecular transducer activity;GO:0004930//G-protein coupled receptor activity;GO:0099600//transmembrane receptor activity;GO:0038023//signaling receptor activity	GO:0050896//response to stimulus;GO:0007166//cell surface receptor signaling pathway;GO:0050794//regulation of cellular process;GO:0050789//regulation of biological process;GO:0044700//single organism signaling;GO:0051716//cellular response to stimulus;GO:0007154//cell communication;GO:0044699//single-organism process;GO:0065007//biological regulation;GO:0023052//signaling;GO:0007165//signal tran…
Unigene0009848	1.11437	0.00048223	0.0415947	PREDICTED: plexin A3 [Sinocyclocheilus rhinocerous]	-	GO:0031224//intrinsic component of membrane;GO:0016020//membrane;GO:0044425//membrane part	-	GO:0032989//cellular component morphogenesis;GO:0051960//regulation of nervous system development;GO:0040007//growth;GO:0001763//morphogenesis of a branching structure;GO:0050794//regulation of cellular process;GO:0060560//developmental growth involved in morphogenesis;GO:0048812//neuron projection morphogenesis;GO:0048731//system development;GO:0097485//neuron projection guidance;GO:0050789//reg…
Unigene0009859	-9.23466	2.5e-09	1.76e-06	elongation factor 1-alpha 1 [Rattus norvegicus]	ko03013//RNA transport//Translation//Genetic Information Processing	GO:0042995//cell projection;GO:0031988//membrane-bounded vesicle;GO:0098590//plasma membrane region;GO:0032991//macromolecular complex;GO:0071944//cell periphery;GO:0005938//cell cortex;GO:0043229//intracellular organelle;GO:0005576//extracellular region;GO:0005737//cytoplasm;GO:0044444//cytoplasmic part;GO:0044297//cell body;GO:0044424//intracellular part;GO:0043227//membrane-bounded organelle;G…	GO:0001883//purine nucleoside binding;GO:0005488//binding;GO:0032550//purine ribonucleoside binding;GO:0008135//translation factor activity, RNA binding;GO:0044822//poly(A) RNA binding;GO:0003824//catalytic activity;GO:0019900//kinase binding;GO:0001882//nucleoside binding;GO:0016462//pyrophosphatase activity;GO:0005515//protein binding;GO:0003723//RNA binding;GO:0097159//organic cyclic compound …	GO:0044238//primary metabolic process;GO:0006461//protein complex assembly;GO:0022607//cellular component assembly;GO:0009059//macromolecule biosynthetic process;GO:0048522//positive regulation of cellular process;GO:0070848//response to growth factor;GO:0065009//regulation of molecular function;GO:0010468//regulation of gene expression;GO:0070271//protein complex biogenesis;GO:0048518//positive …
Unigene0009940	-2.64877	1.34e-05	0.00271447	PREDICTED: zinc finger matrin-type protein 4-like isoform X1 [Sinocyclocheilus anshuiensis]	-	GO:0005622//intracellular;GO:0043229//intracellular organelle;GO:0043231//intracellular membrane-bounded organelle;GO:0043227//membrane-bounded organelle;GO:0044464//cell part;GO:0005623//cell;GO:0043226//organelle;GO:0044424//intracellular part	GO:0043169//cation binding;GO:0046914//transition metal ion binding;GO:0046872//metal ion binding;GO:0005488//binding;GO:0043167//ion binding	-
Unigene0009970	-4.49384	0.000103031	0.013241	--	-	-	-	-
Unigene0010065	-5.581	8.22e-05	0.0109916	--	-	-	-	-
Unigene0010083	3.00376	4.16e-06	0.0010352	PREDICTED: gastrula zinc finger protein XlCGF57.1-like [Sinocyclocheilus anshuiensis]	-	-	-	-
Unigene0010095	-1.7363	0.000439463	0.0389464	PREDICTED: protein patched homolog 1-like [Sinocyclocheilus anshuiensis]	ko04340//Hedgehog signaling pathway//Signal transduction//Environmental Information Processing	GO:0016020//membrane;GO:0031224//intrinsic component of membrane;GO:0044425//membrane part	GO:0060089//molecular transducer activity;GO:0038023//signaling receptor activity;GO:0099600//transmembrane receptor activity;GO:0004888//transmembrane signaling receptor activity;GO:0004872//receptor activity;GO:0004871//signal transducer activity	GO:0008589//regulation of smoothened signaling pathway;GO:0022008//neurogenesis;GO:0001654//eye development;GO:0030154//cell differentiation;GO:0071840//cellular component organization or biogenesis;GO:0050794//regulation of cellular process;GO:0007411//axon guidance;GO:0006935//chemotaxis;GO:0048869//cellular developmental process;GO:0048634//regulation of muscle organ development;GO:0048667//ce…
Unigene0010153	2.67876	0.000257211	0.0266871	--	-	-	-	-
Unigene0010168	5.36805	0.000211773	0.0229624	PREDICTED: somatostatin receptor type 5-like [Sinocyclocheilus anshuiensis]	ko04080//Neuroactive ligand-receptor interaction//Signaling molecules and interaction//Environmental Information Processing	GO:0044425//membrane part;GO:0016020//membrane;GO:0031224//intrinsic component of membrane	GO:0001653//peptide receptor activity;GO:0004871//signal transducer activity;GO:0008528//G-protein coupled peptide receptor activity;GO:0060089//molecular transducer activity;GO:0099600//transmembrane receptor activity;GO:0004888//transmembrane signaling receptor activity;GO:0038023//signaling receptor activity;GO:0004872//receptor activity;GO:0004930//G-protein coupled receptor activity;GO:00081…	GO:0071310//cellular response to organic substance;GO:0044763//single-organism cellular process;GO:0007166//cell surface receptor signaling pathway;GO:0032870//cellular response to hormone stimulus;GO:0071495//cellular response to endogenous stimulus;GO:0050896//response to stimulus;GO:0051716//cellular response to stimulus;GO:0009719//response to endogenous stimulus;GO:0070887//cellular response…
Unigene0010231	-1.22785	3.39e-05	0.0056014	PREDICTED: max dimerization protein 3-like [Sinocyclocheilus grahami]	-	GO:0043231//intracellular membrane-bounded organelle;GO:0044464//cell part;GO:0043229//intracellular organelle;GO:0043227//membrane-bounded organelle;GO:0005623//cell;GO:0044424//intracellular part;GO:0043226//organelle;GO:0005622//intracellular	GO:0005515//protein binding;GO:0005488//binding	GO:1901576//organic substance biosynthetic process;GO:0044237//cellular metabolic process;GO:0010468//regulation of gene expression;GO:0043170//macromolecule metabolic process;GO:0065007//biological regulation;GO:0044249//cellular biosynthetic process;GO:0050789//regulation of biological process;GO:0071704//organic substance metabolic process;GO:0009987//cellular process;GO:0009059//macromolecule…
Unigene0010271	5.88869	0.000368073	0.0342806	transcobalamin like precursor [Danio rerio]	-	-	-	-
Unigene0010294	-3.21235	1.15e-06	0.000359964	PREDICTED: A disintegrin and metalloproteinase with thrombospondin motifs 20-like [Sinocyclocheilus rhinocerous]	-	-	-	-
Unigene0010318	-2.45954	1.74e-05	0.0033933	--	-	-	-	-
Unigene0010324	1.5802	4.22e-06	0.00104686	PREDICTED: arf-GAP with SH3 domain, ANK repeat and PH domain-containing protein 2 isoform X1 [Sinocyclocheilus rhinocerous]	ko04144//Endocytosis//Transport and catabolism//Cellular Processes	-	GO:0043169//cation binding;GO:0005488//binding;GO:0043167//ion binding;GO:0046872//metal ion binding	-
Unigene0010344	3.12554	1.04e-05	0.00217956	--	-	-	-	-
Unigene0010765	4.27054	9.72e-07	0.000312161	PREDICTED: SLAM family member 9-like, partial [Sinocyclocheilus anshuiensis]	-	-	-	-
Unigene0010903	-5.55336	2.56e-05	0.00453004	--	-	-	-	-
Unigene0011193	-10.2834	1.32e-06	0.000401373	--	-	-	-	-
Unigene0011374	3.14438	0.000444909	0.0391876	--	-	-	-	-
Unigene0011934	1.80101	0.000433439	0.0384604	PREDICTED: type-2 angiotensin II receptor-like [Sinocyclocheilus anshuiensis]	ko04080//Neuroactive ligand-receptor interaction//Signaling molecules and interaction//Environmental Information Processing;ko04261//Adrenergic signaling in cardiomyocytes//Circulatory system//Organismal Systems	GO:0031224//intrinsic component of membrane;GO:0016020//membrane;GO:0044425//membrane part	GO:0001653//peptide receptor activity;GO:0004888//transmembrane signaling receptor activity;GO:0008528//G-protein coupled peptide receptor activity;GO:0004872//receptor activity;GO:0004871//signal transducer activity;GO:0060089//molecular transducer activity;GO:0099600//transmembrane receptor activity;GO:0001595//angiotensin receptor activity;GO:0004930//G-protein coupled receptor activity;GO:003…	GO:0007186//G-protein coupled receptor signaling pathway;GO:0044763//single-organism cellular process;GO:0050896//response to stimulus;GO:0050789//regulation of biological process;GO:0044700//single organism signaling;GO:0044699//single-organism process;GO:0050794//regulation of cellular process;GO:0023052//signaling;GO:0007154//cell communication;GO:0007165//signal transduction;GO:0051716//cellu…
Unigene0012003	-11.6054	1.52e-06	0.000454205	--	-	-	-	-
Unigene0012020	2.01134	3.09e-12	4.44e-09	PREDICTED: desmoplakin-like [Sinocyclocheilus grahami]	-	-	-	-
Unigene0012048	8.42192	2.43e-08	1.29e-05	PREDICTED: aristaless-related homeobox protein-like [Sinocyclocheilus anshuiensis]	-	-	-	GO:0032502//developmental process;GO:0044699//single-organism process;GO:0044707//single-multicellular organism process;GO:0048468//cell development;GO:0009987//cellular process;GO:0030154//cell differentiation;GO:0007399//nervous system development;GO:0007275//multicellular organism development;GO:0030900//forebrain development;GO:0048856//anatomical structure development;GO:0048513//animal orga…
Unigene0012051	9.19418	3.71e-07	0.000136203	PREDICTED: apolipoprotein B-100-like [Sinocyclocheilus rhinocerous]	-	-	GO:0022892//substrate-specific transporter activity;GO:0005215//transporter activity	GO:0051234//establishment of localization;GO:0044765//single-organism transport;GO:0051179//localization;GO:1902578//single-organism localization;GO:0006810//transport;GO:0044699//single-organism process
Unigene0012105	2.82378	4.01e-13	6.4e-10	--	-	-	-	-
Unigene0012161	1.57476	3.44e-05	0.00567702	PREDICTED: protein FAM43A-like [Sinocyclocheilus rhinocerous]	-	-	-	-
Unigene0012180	2.28232	0.000159476	0.018396	PREDICTED: cyclin-dependent kinase-like 1 [Sinocyclocheilus rhinocerous]	-	GO:0043229//intracellular organelle;GO:0044424//intracellular part;GO:0043226//organelle;GO:0043227//membrane-bounded organelle;GO:0005623//cell;GO:0044464//cell part;GO:0043231//intracellular membrane-bounded organelle;GO:0005622//intracellular	GO:0032550//purine ribonucleoside binding;GO:0005488//binding;GO:0097367//carbohydrate derivative binding;GO:1901363//heterocyclic compound binding;GO:0032549//ribonucleoside binding;GO:0003824//catalytic activity;GO:0004674//protein serine/threonine kinase activity;GO:0001883//purine nucleoside binding;GO:0016772//transferase activity, transferring phosphorus-containing groups;GO:0097159//organi…	GO:0044267//cellular protein metabolic process;GO:0043412//macromolecule modification;GO:0044237//cellular metabolic process;GO:0006796//phosphate-containing compound metabolic process;GO:0019538//protein metabolic process;GO:0036211//protein modification process;GO:0071704//organic substance metabolic process;GO:0006464//cellular protein modification process;GO:0008152//metabolic process;GO:0043…
Unigene0012200	-2.00014	1.53e-06	0.000455094	PREDICTED: gastrula zinc finger protein XlCGF57.1-like [Sinocyclocheilus anshuiensis]	-	-	-	-
Unigene0012237	7.30682	0.000457972	0.0399705	PREDICTED: muscular LMNA-interacting protein isoform X4 [Sinocyclocheilus grahami]	-	-	-	-
Unigene0012259	3.4393	3.95e-05	0.00626213	--	-	-	-	-
Unigene0012260	2.39585	0.000174244	0.0196961	PREDICTED: unconventional myosin-Ib-like [Sinocyclocheilus grahami]	-	-	-	-
Unigene0012314	-2.67526	0.00039523	0.0359018	PREDICTED: C-factor-like [Sinocyclocheilus rhinocerous]	-	-	GO:0003824//catalytic activity	-
Unigene0012354	-3.90311	0.000229852	0.0243707	--	-	-	-	-
Unigene0012429	2.41746	6.27e-15	1.62e-11	PREDICTED: large neutral amino acids transporter small subunit 4-like isoform X2 [Sinocyclocheilus grahami]	-	GO:0016020//membrane;GO:0044425//membrane part;GO:0031224//intrinsic component of membrane	GO:0008514//organic anion transmembrane transporter activity;GO:0022891//substrate-specific transmembrane transporter activity;GO:0022857//transmembrane transporter activity;GO:0015075//ion transmembrane transporter activity;GO:0015171//amino acid transmembrane transporter activity;GO:0005342//organic acid transmembrane transporter activity;GO:0046943//carboxylic acid transmembrane transporter ac…	GO:0051179//localization;GO:0071702//organic substance transport;GO:0098656//anion transmembrane transport;GO:1902578//single-organism localization;GO:1903825//organic acid transmembrane transport;GO:0051234//establishment of localization;GO:0055085//transmembrane transport;GO:0015711//organic anion transport;GO:0071705//nitrogen compound transport;GO:0009987//cellular process;GO:0003333//amino a…
Unigene0012495	-5.15032	3.77e-06	0.000955366	--	-	-	-	-
Unigene0012929	2.05317	1.27e-07	5.43e-05	--	-	-	-	-
Unigene0012940	2.05161	1.45e-07	6.02e-05	PREDICTED: macrophage mannose receptor 1-like [Sinocyclocheilus rhinocerous]	ko04145//Phagosome//Transport and catabolism//Cellular Processes	-	-	-
Unigene0013071	1.39646	1.51e-05	0.0030093	PREDICTED: unconventional myosin-Ic-like isoform X1 [Sinocyclocheilus rhinocerous]	-	-	-	-
Unigene0013201	-2.90438	0.000270879	0.027649	--	-	-	-	-
Unigene0013675	1.85814	3.45e-06	0.000889634	PREDICTED: protein S100-A1-like [Sinocyclocheilus grahami]	-	-	GO:0043167//ion binding;GO:0043169//cation binding;GO:0046872//metal ion binding;GO:0005488//binding	-
Unigene0013687	-1.53833	0.00036723	0.0342353	PREDICTED: tumor necrosis factor receptor superfamily member 19-like [Sinocyclocheilus grahami]	ko04060//Cytokine-cytokine receptor interaction//Signaling molecules and interaction//Environmental Information Processing	-	-	-
Unigene0013724	2.87684	1.12e-07	4.85e-05	PREDICTED: coiled-coil domain-containing protein 85C-A isoform X1 [Sinocyclocheilus rhinocerous]	-	-	-	GO:0032501//multicellular organismal process;GO:0044707//single-multicellular organism process;GO:0044699//single-organism process
Unigene0014014	5.81831	6.68e-05	0.00946243	PREDICTED: pendrin-like [Sinocyclocheilus rhinocerous]	-	GO:0016020//membrane;GO:0031224//intrinsic component of membrane;GO:0044425//membrane part	GO:0008509//anion transmembrane transporter activity;GO:0022857//transmembrane transporter activity;GO:0015103//inorganic anion transmembrane transporter activity;GO:0005215//transporter activity;GO:0015075//ion transmembrane transporter activity;GO:0022891//substrate-specific transmembrane transporter activity;GO:0015291//secondary active transmembrane transporter activity;GO:0022804//active tra…	GO:0044765//single-organism transport;GO:0050801//ion homeostasis;GO:0051234//establishment of localization;GO:0050896//response to stimulus;GO:0065008//regulation of biological quality;GO:0006811//ion transport;GO:0042592//homeostatic process;GO:0006970//response to osmotic stress;GO:0051179//localization;GO:0006950//response to stress;GO:0006820//anion transport;GO:0006810//transport;GO:0044763…
Unigene0014020	-3.2078	0.000133379	0.0161239	PREDICTED: sterile alpha motif domain-containing protein 3-like [Danio rerio]	-	-	-	-
Unigene0014344	-1.68044	5.57e-05	0.00823927	--	-	-	-	-
Unigene0014384	1.45337	2.89e-05	0.0049507	--	-	-	-	-
Unigene0014391	-1.95633	2.31e-07	9.03e-05	PREDICTED: gastrula zinc finger protein XlCGF8.2DB-like [Sinocyclocheilus rhinocerous]	-	-	-	-
Unigene0014452	-2.80246	0.000603806	0.0493682	PREDICTED: gap junction alpha-9 protein-like [Sinocyclocheilus rhinocerous]	-	GO:0043234//protein complex;GO:0032991//macromolecular complex;GO:0044425//membrane part;GO:0016020//membrane;GO:0030054//cell junction;GO:0005911//cell-cell junction;GO:0031224//intrinsic component of membrane	-	GO:0044763//single-organism cellular process;GO:0044699//single-organism process;GO:0009987//cellular process
Unigene0014534	-1.97528	6.7e-08	3.13e-05	PREDICTED: heme-binding protein 2-like [Sinocyclocheilus grahami]	-	-	-	-
Unigene0014582	1.79174	0.000115885	0.0145034	PREDICTED: filamin-C-like isoform X8 [Sinocyclocheilus grahami]	ko04010//MAPK signaling pathway//Signal transduction//Environmental Information Processing;ko04510//Focal adhesion//Cellular commiunity//Cellular Processes	-	GO:0008092//cytoskeletal protein binding;GO:0005488//binding;GO:0005515//protein binding	GO:0009653//anatomical structure morphogenesis;GO:0009987//cellular process;GO:0022607//cellular component assembly;GO:0044085//cellular component biogenesis;GO:0071840//cellular component organization or biogenesis;GO:0010927//cellular component assembly involved in morphogenesis;GO:0048869//cellular developmental process;GO:0044763//single-organism cellular process;GO:0065007//biological regula…
Unigene0014583	1.66957	5.48e-08	2.64e-05	PREDICTED: filamin-C-like isoform X3 [Sinocyclocheilus grahami]	ko04010//MAPK signaling pathway//Signal transduction//Environmental Information Processing;ko04510//Focal adhesion//Cellular commiunity//Cellular Processes	-	-	GO:0016043//cellular component organization;GO:0032989//cellular component morphogenesis;GO:0009987//cellular process;GO:0048646//anatomical structure formation involved in morphogenesis;GO:0065007//biological regulation;GO:0048869//cellular developmental process;GO:0065008//regulation of biological quality;GO:0071840//cellular component organization or biogenesis;GO:0032502//developmental proces…
Unigene0014658	2.55555	0.000282031	0.0283938	PREDICTED: solute carrier family 23 member 1-like [Sinocyclocheilus anshuiensis]	-	-	-	GO:0044699//single-organism process;GO:0009987//cellular process;GO:0051179//localization;GO:0051234//establishment of localization;GO:0044763//single-organism cellular process
Unigene0014698	-2.57909	3.07e-08	1.57e-05	PREDICTED: collagen alpha-1(XXIV) chain [Sinocyclocheilus rhinocerous]	ko04974//Protein digestion and absorption//Digestive system//Organismal Systems	-	-	-
Unigene0014705	9.51747	5.04e-05	0.00761765	--	-	-	-	-
Unigene0014720	1.91485	0.000358392	0.0336407	PREDICTED: dystonin-like [Sinocyclocheilus rhinocerous]	-	-	-	-
Unigene0014822	1.26492	0.000103405	0.0132586	PREDICTED: ictacalcin-like isoform X1 [Sinocyclocheilus anshuiensis]	-	-	GO:0046872//metal ion binding;GO:0043167//ion binding;GO:0043169//cation binding;GO:0005488//binding	-
Unigene0014897	3.49458	3.63e-14	7.72e-11	polyprotein [Danio rerio]	-	-	-	-
Unigene0014898	3.35171	1.06e-11	1.32e-08	polyprotein [Danio rerio]	-	-	-	-
Unigene0014924	2.46493	0.000186458	0.0207824	--	-	-	-	-
Unigene0015003	1.54266	2.68e-05	0.00468502	PREDICTED: regulator of G-protein signaling 5-like [Sinocyclocheilus anshuiensis]	-	-	-	GO:0048585//negative regulation of response to stimulus;GO:0023057//negative regulation of signaling;GO:0048519//negative regulation of biological process;GO:0008277//regulation of G-protein coupled receptor protein signaling pathway;GO:0050794//regulation of cellular process;GO:0009968//negative regulation of signal transduction;GO:0048523//negative regulation of cellular process;GO:0023051//reg…
Unigene0015150	8.14142	6.01e-06	0.0013824	PREDICTED: venom prothrombin activator omicarin-C non-catalytic subunit-like [Sinocyclocheilus rhinocerous]	-	-	-	-
Unigene0015210	2.05345	3.75e-05	0.00600902	guanylate cyclase soluble subunit beta-1 [Danio rerio]	ko04270//Vascular smooth muscle contraction//Circulatory system//Organismal Systems;ko00230//Purine metabolism//Nucleotide metabolism//Metabolism;ko04540//Gap junction//Cellular commiunity//Cellular Processes	-	GO:0046906//tetrapyrrole binding;GO:0097159//organic cyclic compound binding;GO:1901363//heterocyclic compound binding;GO:0016829//lyase activity;GO:0003824//catalytic activity;GO:0009975//cyclase activity;GO:0005488//binding;GO:0036094//small molecule binding	GO:0055086//nucleobase-containing small molecule metabolic process;GO:0044711//single-organism biosynthetic process;GO:0065007//biological regulation;GO:0072521//purine-containing compound metabolic process;GO:0006753//nucleoside phosphate metabolic process;GO:0051716//cellular response to stimulus;GO:0007154//cell communication;GO:0006725//cellular aromatic compound metabolic process;GO:0044281/…
Unigene0015362	2.09219	0.000173655	0.0196527	PREDICTED: band 3 anion exchange protein-like [Sinocyclocheilus grahami]	-	-	-	-
Unigene0015634	1.69576	8.21e-05	0.0109916	PREDICTED: collagen alpha-1(XI) chain-like isoform X1 [Sinocyclocheilus rhinocerous]	-	-	-	-
Unigene0015769	3.86314	1.77e-06	0.000515566	PREDICTED: carbonic anhydrase 4-like [Sinocyclocheilus anshuiensis]	ko00910//Nitrogen metabolism//Energy metabolism//Metabolism	GO:0016020//membrane	GO:0016829//lyase activity;GO:0046872//metal ion binding;GO:0043167//ion binding;GO:0043169//cation binding;GO:0003824//catalytic activity;GO:0005488//binding;GO:0016835//carbon-oxygen lyase activity;GO:0016836//hydro-lyase activity;GO:0046914//transition metal ion binding	GO:0008152//metabolic process;GO:0044237//cellular metabolic process;GO:0009987//cellular process
Unigene0015846	-2.39732	0.000534523	0.0450221	PREDICTED: ceramide synthase 6 isoform X1 [Pygocentrus nattereri]	ko00600//Sphingolipid metabolism//Lipid metabolism//Metabolism	GO:0031224//intrinsic component of membrane;GO:0043229//intracellular organelle;GO:0016020//membrane;GO:0043231//intracellular membrane-bounded organelle;GO:0044424//intracellular part;GO:0044425//membrane part;GO:0005622//intracellular;GO:0044464//cell part;GO:0043227//membrane-bounded organelle;GO:0005623//cell;GO:0043226//organelle	GO:0003676//nucleic acid binding;GO:1901363//heterocyclic compound binding;GO:0005488//binding;GO:0097159//organic cyclic compound binding	-
Unigene0015860	10.4328	3.38e-08	1.71e-05	--	-	-	-	-
Unigene0015911	1.76593	3.36e-06	0.000873981	PREDICTED: protein Dok-7-like [Sinocyclocheilus anshuiensis]	-	-	-	-
Unigene0016015	-3.0141	1.59e-09	1.21e-06	PREDICTED: protein DEPP [Ictalurus punctatus]	-	-	-	-
Unigene0016100	2.32231	0.000492628	0.0422631	PREDICTED: mitochondrial dicarboxylate carrier-like [Sinocyclocheilus rhinocerous]	-	GO:0044446//intracellular organelle part;GO:0031224//intrinsic component of membrane;GO:0043227//membrane-bounded organelle;GO:0043226//organelle;GO:0019866//organelle inner membrane;GO:0043231//intracellular membrane-bounded organelle;GO:0043229//intracellular organelle;GO:0031975//envelope;GO:0044424//intracellular part;GO:0016020//membrane;GO:0005623//cell;GO:0044425//membrane part;GO:0031967/…	GO:0005215//transporter activity;GO:0022804//active transmembrane transporter activity;GO:0022857//transmembrane transporter activity	GO:0044699//single-organism process;GO:1902582//single-organism intracellular transport;GO:0051649//establishment of localization in cell;GO:1902578//single-organism localization;GO:0046907//intracellular transport;GO:0006810//transport;GO:0044765//single-organism transport;GO:0051641//cellular localization;GO:0051179//localization;GO:0044763//single-organism cellular process;GO:0009987//cellular…
Unigene0016125	1.83518	1.58e-07	6.43e-05	PREDICTED: sacsin-like [Sinocyclocheilus anshuiensis]	-	-	-	-
Unigene0016289	-2.61807	8.47e-07	0.000274907	PREDICTED: von Willebrand factor D and EGF domain-containing protein-like [Sinocyclocheilus rhinocerous]	-	-	-	-
Unigene0016293	3.1797	0.000235992	0.0248565	--	-	-	-	-
Unigene0016305	5.94256	3.03e-05	0.00511775	PREDICTED: pendrin-like isoform X1 [Astyanax mexicanus]	-	GO:0031224//intrinsic component of membrane;GO:0044425//membrane part;GO:0016020//membrane	GO:0022892//substrate-specific transporter activity;GO:0022804//active transmembrane transporter activity;GO:0005215//transporter activity;GO:0015103//inorganic anion transmembrane transporter activity;GO:0022891//substrate-specific transmembrane transporter activity;GO:0015291//secondary active transmembrane transporter activity;GO:0015075//ion transmembrane transporter activity;GO:0008509//anio…	GO:0050896//response to stimulus;GO:0072348//sulfur compound transport;GO:0009987//cellular process;GO:1902578//single-organism localization;GO:0044699//single-organism process;GO:0006970//response to osmotic stress;GO:0006950//response to stress;GO:0008272//sulfate transport;GO:0048878//chemical homeostasis;GO:0065008//regulation of biological quality;GO:0044763//single-organism cellular process…
Unigene0016390	1.93231	0.000212625	0.0230272	PREDICTED: adhesion G protein-coupled receptor E2-like [Sinocyclocheilus rhinocerous]	-	-	-	-
Unigene0016566	-3.50704	7.21e-05	0.00999334	--	-	-	-	-
Unigene0016782	1.42355	0.000337345	0.032298	PREDICTED: electrogenic sodium bicarbonate cotransporter 1-like isoform X6 [Sinocyclocheilus anshuiensis]	-	-	-	-
Unigene0016907	-1.53236	0.000108056	0.0136486	PREDICTED: forkhead box protein J2-like isoform X1 [Sinocyclocheilus rhinocerous]	-	-	-	-
Unigene0016942	1.92043	0.000281604	0.0283807	--	-	-	-	-
Unigene0017112	1.44544	0.000239718	0.0251384	PREDICTED: four and a half LIM domains protein 2 [Sinocyclocheilus rhinocerous]	-	-	GO:0043169//cation binding;GO:0005488//binding;GO:0043167//ion binding;GO:0046872//metal ion binding;GO:0046914//transition metal ion binding	-
Unigene0017282	4.25483	0.000323899	0.0314138	PREDICTED: protachykinin-like [Sinocyclocheilus anshuiensis]	ko04080//Neuroactive ligand-receptor interaction//Signaling molecules and interaction//Environmental Information Processing	-	-	GO:0050794//regulation of cellular process;GO:0023052//signaling;GO:0007186//G-protein coupled receptor signaling pathway;GO:0044700//single organism signaling;GO:0065007//biological regulation;GO:0050896//response to stimulus;GO:0044699//single-organism process;GO:0007267//cell-cell signaling;GO:0007165//signal transduction;GO:0009987//cellular process;GO:0007154//cell communication;GO:0044763//…
Unigene0017593	2.11814	7.19e-05	0.00997266	PREDICTED: GTP-binding protein Rhes-like [Sinocyclocheilus anshuiensis]	-	-	GO:0005488//binding;GO:0097159//organic cyclic compound binding;GO:1901363//heterocyclic compound binding;GO:0036094//small molecule binding	GO:0050794//regulation of cellular process;GO:0044700//single organism signaling;GO:0035556//intracellular signal transduction;GO:0051716//cellular response to stimulus;GO:0007154//cell communication;GO:0050896//response to stimulus;GO:0009987//cellular process;GO:0044699//single-organism process;GO:0044763//single-organism cellular process;GO:0023052//signaling;GO:0050789//regulation of biologic…
Unigene0017706	2.67215	6.38e-07	0.00021582	--	-	-	-	-
Unigene0017823	2.96732	3.23e-14	7.03e-11	PREDICTED: protein shisa-6 homolog isoform X1 [Sinocyclocheilus anshuiensis]	-	-	-	-
Unigene0017868	1.47348	0.000338021	0.032298	--	-	-	-	-
Unigene0018055	1.50402	2.38e-05	0.00429622	PREDICTED: serine/threonine-protein kinase DCLK1-like isoform X1 [Sinocyclocheilus rhinocerous]	-	-	GO:0016740//transferase activity;GO:0001882//nucleoside binding;GO:1901363//heterocyclic compound binding;GO:0003824//catalytic activity;GO:0016301//kinase activity;GO:0016772//transferase activity, transferring phosphorus-containing groups;GO:0016773//phosphotransferase activity, alcohol group as acceptor;GO:0005488//binding;GO:0097367//carbohydrate derivative binding;GO:0036094//small molecule …	GO:0051716//cellular response to stimulus;GO:0006793//phosphorus metabolic process;GO:0043170//macromolecule metabolic process;GO:0006796//phosphate-containing compound metabolic process;GO:0044267//cellular protein metabolic process;GO:0044260//cellular macromolecule metabolic process;GO:0044763//single-organism cellular process;GO:0065007//biological regulation;GO:0006464//cellular protein modi…
Unigene0018061	1.2685	9.42e-07	0.00030375	PREDICTED: follistatin-related protein 1-like isoform X1 [Sinocyclocheilus rhinocerous]	-	-	GO:0005488//binding;GO:0043167//ion binding;GO:0043169//cation binding;GO:0046872//metal ion binding	GO:0003002//regionalization;GO:0023051//regulation of signaling;GO:0048513//animal organ development;GO:0009790//embryo development;GO:0044763//single-organism cellular process;GO:0048583//regulation of response to stimulus;GO:0048568//embryonic organ development;GO:0050789//regulation of biological process;GO:0044767//single-organism developmental process;GO:0009987//cellular process;GO:0048856/…
Unigene0018423	2.58853	5.1e-09	3.23e-06	interferon-inducible protein Gig1 [Carassius auratus]	-	-	-	-
Unigene0018460	1.88461	2.32e-05	0.00421385	PREDICTED: mucin-5AC-like [Sinocyclocheilus grahami]	-	-	-	-
Unigene0018579	-4.39352	0.000257274	0.0266871	--	-	-	-	-
Unigene0018615	1.4076	3.61e-05	0.00586668	PREDICTED: sacsin-like [Sinocyclocheilus grahami]	-	-	-	-
Unigene0018695	-1.70697	0.000432379	0.0384375	PREDICTED: zinc finger protein 239-like, partial [Sinocyclocheilus anshuiensis]	-	-	-	-
Unigene0018845	4.84976	0.000128337	0.0156129	hypothetical protein cypCar_00043617 [Cyprinus carpio]	-	-	-	-
Unigene0018943	-1.52868	0.000377803	0.0349826	--	-	-	-	-
Unigene0018989	2.27823	3.58e-05	0.00584657	--	-	-	-	-
Unigene0018994	2.75144	9.03e-06	0.00193311	PREDICTED: splicing factor 3B subunit 2-like [Hydra vulgaris]	-	-	-	-
Unigene0019007	1.66832	0.000141571	0.0168051	--	-	-	-	-
Unigene0019096	-10.4353	7.91e-26	1.08e-21	Transposon TX1 uncharacterized 149 kDa protein, partial [Bos mutus]	-	GO:0070161//anchoring junction;GO:0044464//cell part;GO:0031252//cell leading edge;GO:0005623//cell;GO:0030054//cell junction	GO:0097159//organic cyclic compound binding;GO:0003824//catalytic activity;GO:0016779//nucleotidyltransferase activity;GO:0034061//DNA polymerase activity;GO:0003779//actin binding;GO:0016740//transferase activity;GO:0050839//cell adhesion molecule binding;GO:0005515//protein binding;GO:0005488//binding;GO:0008092//cytoskeletal protein binding;GO:0016772//transferase activity, transferring phosph…	GO:1901360//organic cyclic compound metabolic process;GO:0044249//cellular biosynthetic process;GO:0034645//cellular macromolecule biosynthetic process;GO:0008152//metabolic process;GO:0009058//biosynthetic process;GO:0022610//biological adhesion;GO:0009987//cellular process;GO:0007155//cell adhesion;GO:0071704//organic substance metabolic process;GO:1901576//organic substance biosynthetic proces…
Unigene0019219	-2.6361	2.22e-05	0.00405868	sprouty-related, EVH1 domain containing 3 [Danio rerio]	-	-	-	-
Unigene0019323	2.76987	2.61e-10	2.31e-07	--	-	-	-	-
Unigene0019401	1.66033	0.000154984	0.0179645	--	-	-	-	-
Unigene0019408	2.4942	6.09e-18	2.24e-14	PREDICTED: protein bicaudal C homolog 1-like [Sinocyclocheilus anshuiensis]	-	-	GO:0005488//binding;GO:0003676//nucleic acid binding;GO:1901363//heterocyclic compound binding;GO:0097159//organic cyclic compound binding	-
Unigene0019461	9.20318	0.000121848	0.0150011	--	-	-	-	-
Unigene0019500	2.99781	4.28e-08	2.12e-05	PREDICTED: leucine-rich repeat and transmembrane domain-containing protein 2-like [Sinocyclocheilus rhinocerous]	-	-	-	-
Unigene0019502	1.98421	5.62e-08	2.68e-05	PREDICTED: ADAMTS-like protein 5 isoform X3 [Sinocyclocheilus rhinocerous]	-	GO:0031012//extracellular matrix	GO:0008233//peptidase activity;GO:0005488//binding;GO:0004175//endopeptidase activity;GO:0043167//ion binding;GO:0070011//peptidase activity, acting on L-amino acid peptides;GO:0003824//catalytic activity;GO:0043169//cation binding;GO:0046872//metal ion binding;GO:0016787//hydrolase activity;GO:0046914//transition metal ion binding	GO:0019538//protein metabolic process;GO:0008152//metabolic process;GO:0044238//primary metabolic process;GO:0043170//macromolecule metabolic process;GO:0071704//organic substance metabolic process
Unigene0019538	-10.6704	0.000263547	0.0271355	--	-	-	-	-
Unigene0019584	1.69394	3.63e-05	0.00588708	PREDICTED: myeloid-associated differentiation marker homolog [Sinocyclocheilus anshuiensis]	-	GO:0016020//membrane;GO:0044425//membrane part;GO:0031224//intrinsic component of membrane	-	-
Unigene0019703	2.53147	7.84e-05	0.0105509	interferon-inducible protein Gig1 [Carassius auratus]	-	GO:0016020//membrane	-	-
Unigene0019805	1.95205	0.000524713	0.0443013	PREDICTED: sterile alpha motif domain-containing protein 9-like [Sinocyclocheilus rhinocerous]	-	-	-	-
Unigene0019853	3.50375	1.05e-13	1.93e-10	--	-	-	-	-
Unigene0019876	3.56955	5.36e-09	3.33e-06	PREDICTED: uncharacterized protein LOC107688782 [Sinocyclocheilus anshuiensis]	ko04514//Cell adhesion molecules (CAMs)//Signaling molecules and interaction//Environmental Information Processing	-	-	-
Unigene0020038	9.61912	2.24e-05	0.00410132	--	-	-	-	-
Unigene0020180	1.34676	0.000126572	0.0154967	PREDICTED: collagen alpha-1(XI) chain-like isoform X1 [Sinocyclocheilus rhinocerous]	-	-	GO:0005198//structural molecule activity	-
Unigene0020205	1.53311	2.02e-05	0.00378972	PREDICTED: G protein-regulated inducer of neurite outgrowth 1-like [Sinocyclocheilus rhinocerous]	-	-	-	-
Unigene0020370	-2.02854	3.33e-05	0.00552892	--	-	-	-	-
Unigene0020514	3.54973	1.44e-08	8.42e-06	--	-	-	-	-
Unigene0020558	2.32798	1.76e-05	0.00340354	PREDICTED: UDP-GlcNAc:betaGal beta-1,3-N-acetylglucosaminyltransferase 9-like [Sinocyclocheilus grahami]	-	GO:0043231//intracellular membrane-bounded organelle;GO:0005622//intracellular;GO:0043229//intracellular organelle;GO:0044425//membrane part;GO:0044424//intracellular part;GO:0016020//membrane;GO:0031224//intrinsic component of membrane;GO:0005623//cell;GO:0044464//cell part;GO:0043227//membrane-bounded organelle;GO:0043226//organelle	GO:0016757//transferase activity, transferring glycosyl groups;GO:0016740//transferase activity;GO:0003824//catalytic activity;GO:0016758//transferase activity, transferring hexosyl groups	GO:0043412//macromolecule modification;GO:0036211//protein modification process;GO:0044267//cellular protein metabolic process;GO:0019538//protein metabolic process;GO:0043170//macromolecule metabolic process;GO:0071704//organic substance metabolic process;GO:0009987//cellular process;GO:0044237//cellular metabolic process;GO:0006464//cellular protein modification process;GO:0008152//metabolic pr…
Unigene0020595	3.33452	1.75e-06	0.00051474	--	-	-	-	-
Unigene0020620	3.23889	3.41e-09	2.27e-06	PREDICTED: transforming growth factor beta receptor type 3-like [Sinocyclocheilus rhinocerous]	-	-	-	-
Unigene0020649	2.55002	0.0006073	0.0496116	--	-	-	-	-
Unigene0020722	2.317	9.68e-06	0.00205049	--	-	-	-	-
Unigene0020795	2.02183	7.91e-06	0.0017403	PREDICTED: obscurin-like [Sinocyclocheilus rhinocerous]	-	-	GO:0016772//transferase activity, transferring phosphorus-containing groups;GO:0016301//kinase activity;GO:0016740//transferase activity;GO:0003824//catalytic activity	GO:0009987//cellular process;GO:0008152//metabolic process
Unigene0020816	1.72998	0.000524075	0.0442864	PREDICTED: four and a half LIM domains protein 3-like [Sinocyclocheilus rhinocerous]	-	-	GO:0043169//cation binding;GO:0043167//ion binding;GO:0046872//metal ion binding;GO:0046914//transition metal ion binding;GO:0005488//binding	-
Unigene0020818	2.30775	1.07e-11	1.32e-08	PREDICTED: 5'-nucleotidase-like [Sinocyclocheilus grahami]	ko00230//Purine metabolism//Nucleotide metabolism//Metabolism;ko00240//Pyrimidine metabolism//Nucleotide metabolism//Metabolism;ko00760//Nicotinate and nicotinamide metabolism//Metabolism of cofactors and vitamins//Metabolism	-	GO:0016787//hydrolase activity;GO:0003824//catalytic activity;GO:0005488//binding;GO:0036094//small molecule binding;GO:0043167//ion binding;GO:0043169//cation binding	GO:0019637//organophosphate metabolic process;GO:0044238//primary metabolic process;GO:0044763//single-organism cellular process;GO:1901360//organic cyclic compound metabolic process;GO:0034641//cellular nitrogen compound metabolic process;GO:0006807//nitrogen compound metabolic process;GO:0044710//single-organism metabolic process;GO:0046483//heterocycle metabolic process;GO:0008152//metabolic p…
Unigene0020853	2.78562	0.00032531	0.0314925	PREDICTED: chondroitin sulfate proteoglycan 5-like isoform X3 [Sinocyclocheilus rhinocerous]	-	-	-	-
Unigene0020964	1.93132	0.000106297	0.0134787	--	-	-	-	-
Unigene0021120	1.7105	3.59e-05	0.00584815	PREDICTED: E3 ubiquitin-protein ligase MARCH4-like [Sinocyclocheilus grahami]	-	-	-	-
Unigene0021184	-6.76295	4.96e-06	0.00119432	PREDICTED: protein FAM81B [Sinocyclocheilus rhinocerous]	-	-	-	-
Unigene0021201	-1.80304	0.000562765	0.0469709	PREDICTED: glutathione peroxidase 7-like [Sinocyclocheilus grahami]	ko00480//Glutathione metabolism//Metabolism of other amino acids//Metabolism;ko00590//Arachidonic acid metabolism//Lipid metabolism//Metabolism	-	GO:0004601//peroxidase activity;GO:0003824//catalytic activity;GO:0016209//antioxidant activity;GO:0016491//oxidoreductase activity;GO:0016684//oxidoreductase activity, acting on peroxide as acceptor	GO:0008152//metabolic process;GO:0006950//response to stress;GO:0044699//single-organism process;GO:0050896//response to stimulus;GO:0044710//single-organism metabolic process
Unigene0021220	1.24193	0.000480063	0.0414451	--	-	-	-	-
Unigene0021432	2.99775	3.72e-10	3.26e-07	--	-	-	-	-
Unigene0021549	1.31445	5.64e-05	0.00832587	PREDICTED: sodium-dependent phosphate transporter 2-like isoform X1 [Sinocyclocheilus rhinocerous]	-	-	GO:0005215//transporter activity;GO:0022804//active transmembrane transporter activity;GO:0022857//transmembrane transporter activity;GO:0015291//secondary active transmembrane transporter activity	GO:0006810//transport;GO:0051179//localization;GO:0044699//single-organism process;GO:0009987//cellular process;GO:0051234//establishment of localization;GO:1902578//single-organism localization;GO:0044765//single-organism transport;GO:0006811//ion transport;GO:0006820//anion transport;GO:0044763//single-organism cellular process;GO:0015698//inorganic anion transport
Unigene0021599	-2.10805	4.75e-05	0.00726371	--	-	-	-	-
Unigene0021675	2.92263	4.15e-15	1.17e-11	dopamine D1A receptor [Ctenopharyngodon idella]	ko04080//Neuroactive ligand-receptor interaction//Signaling molecules and interaction//Environmental Information Processing;ko04020//Calcium signaling pathway//Signal transduction//Environmental Information Processing;ko04540//Gap junction//Cellular commiunity//Cellular Processes	GO:0031224//intrinsic component of membrane;GO:0016020//membrane;GO:0044425//membrane part;GO:0016021//integral component of membrane	GO:0099600//transmembrane receptor activity;GO:0060089//molecular transducer activity;GO:0004872//receptor activity;GO:0004888//transmembrane signaling receptor activity;GO:0004930//G-protein coupled receptor activity;GO:0038023//signaling receptor activity;GO:0004871//signal transducer activity	GO:0065009//regulation of molecular function;GO:1900371//regulation of purine nucleotide biosynthetic process;GO:0030817//regulation of cAMP biosynthetic process;GO:0044699//single-organism process;GO:0032501//multicellular organismal process;GO:0030808//regulation of nucleotide biosynthetic process;GO:0050790//regulation of catalytic activity;GO:0007186//G-protein coupled receptor signaling path…
Unigene0021760	-2.0131	6.15e-05	0.00886332	PREDICTED: NXPE family member 1-like, partial [Sinocyclocheilus grahami]	-	-	-	-
Unigene0021816	3.69801	1.18e-07	5.1e-05	--	-	-	-	-
Unigene0021837	1.74788	0.000313768	0.0307906	PREDICTED: cell surface glycoprotein MUC18 isoform X3 [Sinocyclocheilus anshuiensis]	-	-	-	-
Unigene0021886	1.7607	0.000102179	0.0131668	PREDICTED: zinc finger protein 469-like [Sinocyclocheilus rhinocerous]	-	-	-	-
Unigene0022068	3.77522	0.000129409	0.0157233	--	-	-	-	-
Unigene0022143	4.16025	5.39e-05	0.00799865	PREDICTED: laminin subunit beta-3 isoform X1 [Sinocyclocheilus grahami]	ko04510//Focal adhesion//Cellular commiunity//Cellular Processes;ko04512//ECM-receptor interaction//Signaling molecules and interaction//Environmental Information Processing	-	-	-
Unigene0022153	-6.4326	8.3e-05	0.0110357	PREDICTED: probable serine/threonine-protein kinase DDB_G0280717 [Sinocyclocheilus grahami]	-	-	-	-
Unigene0022154	2.78958	7.83e-08	3.59e-05	PREDICTED: calcium-binding mitochondrial carrier protein SCaMC-3-like isoform X1 [Sinocyclocheilus grahami]	-	GO:0031224//intrinsic component of membrane;GO:0044425//membrane part;GO:0016020//membrane	GO:0043169//cation binding;GO:0046872//metal ion binding;GO:0005488//binding;GO:0043167//ion binding	GO:0044699//single-organism process;GO:0051179//localization;GO:0009987//cellular process;GO:0051234//establishment of localization;GO:0044763//single-organism cellular process
Unigene0022347	-2.50412	0.000297659	0.0295937	PREDICTED: 40S ribosomal protein S29 [Manacus vitellinus]	-	-	-	-
Unigene0022438	1.6134	6.91e-06	0.00154143	PREDICTED: disintegrin and metalloproteinase domain-containing protein 8-like isoform X2 [Sinocyclocheilus rhinocerous]	-	-	GO:0043167//ion binding;GO:0004175//endopeptidase activity;GO:0003824//catalytic activity;GO:0070011//peptidase activity, acting on L-amino acid peptides;GO:0008233//peptidase activity;GO:0016787//hydrolase activity;GO:0046914//transition metal ion binding;GO:0005515//protein binding;GO:0043169//cation binding;GO:0019899//enzyme binding;GO:0046872//metal ion binding;GO:0005488//binding	GO:0007154//cell communication;GO:0050896//response to stimulus;GO:0051716//cellular response to stimulus;GO:0050794//regulation of cellular process;GO:0050789//regulation of biological process;GO:0071704//organic substance metabolic process;GO:0044700//single organism signaling;GO:0019538//protein metabolic process;GO:0044238//primary metabolic process;GO:0065007//biological regulation;GO:002305…
Unigene0022540	-3.30473	1.5e-05	0.00300122	--	-	-	-	-
Unigene0022984	1.52557	0.000260585	0.026943	PREDICTED: helicase with zinc finger domain 2-like isoform X1 [Sinocyclocheilus anshuiensis]	-	-	-	-
Unigene0023110	1.75171	2e-05	0.00377389	PREDICTED: LOW QUALITY PROTEIN: desmoplakin-like [Sinocyclocheilus anshuiensis]	-	-	-	-
Unigene0023157	1.73029	0.000214638	0.023142	PREDICTED: histone-lysine N-methyltransferase SETD1B-like [Sinocyclocheilus anshuiensis]	-	-	-	-
Unigene0023165	2.23197	6.49e-07	0.000217959	PREDICTED: alkaline ceramidase 2 [Danio rerio]	ko00600//Sphingolipid metabolism//Lipid metabolism//Metabolism	GO:0044425//membrane part;GO:0016020//membrane;GO:0031224//intrinsic component of membrane	GO:0016811//hydrolase activity, acting on carbon-nitrogen (but not peptide) bonds, in linear amides;GO:0003824//catalytic activity;GO:0016810//hydrolase activity, acting on carbon-nitrogen (but not peptide) bonds;GO:0016787//hydrolase activity	GO:0071704//organic substance metabolic process;GO:0006665//sphingolipid metabolic process;GO:0044255//cellular lipid metabolic process;GO:0044238//primary metabolic process;GO:1901564//organonitrogen compound metabolic process;GO:0006643//membrane lipid metabolic process;GO:0006629//lipid metabolic process;GO:0008152//metabolic process;GO:0044710//single-organism metabolic process;GO:0044763//si…
Unigene0023304	2.89675	0.000327518	0.0316629	--	-	-	-	-
Unigene0023345	1.73501	0.00013595	0.0163111	PREDICTED: PDZ and LIM domain protein 3-like isoform X3 [Sinocyclocheilus grahami]	-	-	GO:0043169//cation binding;GO:0046872//metal ion binding;GO:0046914//transition metal ion binding;GO:0005488//binding;GO:0043167//ion binding	-
Unigene0023402	-1.42032	0.000229474	0.0243707	PREDICTED: sprouty-related, EVH1 domain-containing protein 2-like [Sinocyclocheilus rhinocerous]	-	-	-	-
Unigene0023416	-2.12418	1.06e-05	0.00222683	PREDICTED: protocadherin Fat 3-like [Sinocyclocheilus rhinocerous]	-	GO:0044425//membrane part;GO:0031224//intrinsic component of membrane;GO:0016020//membrane	-	GO:0048731//system development;GO:0048513//animal organ development;GO:0098742//cell-cell adhesion via plasma-membrane adhesion molecules;GO:0032502//developmental process;GO:0044767//single-organism developmental process;GO:0009653//anatomical structure morphogenesis;GO:0009887//organ morphogenesis;GO:0048856//anatomical structure development;GO:0044699//single-organism process;GO:0007275//multi…
Unigene0023479	1.55447	0.000171912	0.0195248	PREDICTED: large neutral amino acids transporter small subunit 3-like [Sinocyclocheilus anshuiensis]	-	GO:0044425//membrane part;GO:0016020//membrane;GO:0031224//intrinsic component of membrane	-	GO:0009987//cellular process;GO:0044699//single-organism process;GO:0044763//single-organism cellular process
Unigene0023560	1.46765	0.000121368	0.0149744	PREDICTED: neuroblast differentiation-associated protein AHNAK-like, partial [Sinocyclocheilus rhinocerous]	-	-	GO:0003824//catalytic activity	-
Unigene0023561	1.67474	5.09e-10	4.31e-07	PREDICTED: neuroblast differentiation-associated protein AHNAK-like, partial [Sinocyclocheilus rhinocerous]	-	-	GO:0003824//catalytic activity	-
Unigene0023562	1.62941	1.47e-07	6.06e-05	PREDICTED: neuroblast differentiation-associated protein AHNAK-like [Sinocyclocheilus grahami]	-	-	-	-
Unigene0023569	2.18776	3.88e-08	1.93e-05	PREDICTED: dystrophin-like [Sinocyclocheilus anshuiensis]	-	-	GO:0005488//binding	-
Unigene0023670	2.92979	5.05e-07	0.000178371	--	-	-	-	-
Unigene0023764	-1.91266	0.000522236	0.04417	PREDICTED: tripartite motif-containing protein 16-like isoform X2 [Sinocyclocheilus grahami]	-	GO:0044464//cell part;GO:0005623//cell	GO:0043169//cation binding;GO:0046872//metal ion binding;GO:0005488//binding;GO:0043167//ion binding	-
Unigene0023807	3.95953	8.46e-05	0.0112343	--	-	-	-	-
Unigene0023858	2.60485	2.92e-05	0.00498915	PREDICTED: obscurin-like [Sinocyclocheilus rhinocerous]	-	-	-	-
Unigene0023921	1.30522	0.000340187	0.0323763	PREDICTED: protocadherin-11 X-linked-like isoform X1 [Sinocyclocheilus anshuiensis]	-	-	-	-
Unigene0024092	2.00553	2.47e-06	0.000679939	PREDICTED: junctional adhesion molecule A-like, partial [Sinocyclocheilus grahami]	-	-	-	-
Unigene0024101	-3.66277	1.65e-08	9.32e-06	PREDICTED: A disintegrin and metalloproteinase with thrombospondin motifs 20-like [Sinocyclocheilus rhinocerous]	-	-	-	-
Unigene0024109	2.3362	7.68e-05	0.0103805	PREDICTED: coiled-coil domain-containing protein 89 [Sinocyclocheilus anshuiensis]	-	GO:0043231//intracellular membrane-bounded organelle;GO:0043227//membrane-bounded organelle;GO:0005622//intracellular;GO:0005623//cell;GO:0044424//intracellular part;GO:0043229//intracellular organelle;GO:0043226//organelle;GO:0044464//cell part	-	-
Unigene0024152	4.22987	4.85e-09	3.09e-06	PREDICTED: MAP kinase-activated protein kinase 3 isoform X1 [Sinocyclocheilus rhinocerous]	ko04010//MAPK signaling pathway//Signal transduction//Environmental Information Processing;ko04370//VEGF signaling pathway//Signal transduction//Environmental Information Processing	-	GO:0005488//binding;GO:0097367//carbohydrate derivative binding;GO:0016301//kinase activity;GO:0004672//protein kinase activity;GO:0032550//purine ribonucleoside binding;GO:1901363//heterocyclic compound binding;GO:0016740//transferase activity;GO:0001883//purine nucleoside binding;GO:0001882//nucleoside binding;GO:0032549//ribonucleoside binding;GO:0016773//phosphotransferase activity, alcohol g…	GO:0043170//macromolecule metabolic process;GO:0050794//regulation of cellular process;GO:0044267//cellular protein metabolic process;GO:0006468//protein phosphorylation;GO:0044238//primary metabolic process;GO:0050789//regulation of biological process;GO:0044700//single organism signaling;GO:0016310//phosphorylation;GO:0071704//organic substance metabolic process;GO:0006793//phosphorus metabolic…
Unigene0024222	3.50758	0.000428821	0.0382278	PREDICTED: protein piccolo-like [Sinocyclocheilus rhinocerous]	-	-	-	-
Unigene0024250	1.99602	5.15e-05	0.00774554	PREDICTED: 5'-AMP-activated protein kinase subunit gamma-1-like isoform X1 [Sinocyclocheilus anshuiensis]	ko04068//FoxO signaling pathway//Signal transduction//Environmental Information Processing;ko04910//Insulin signaling pathway//Endocrine system//Organismal Systems;ko04920//Adipocytokine signaling pathway//Endocrine system//Organismal Systems	-	-	-
Unigene0024315	-2.65354	3.83e-05	0.00608689	hypothetical protein cypCar_00035211 [Cyprinus carpio]	-	-	-	-
Unigene0024413	1.78743	1.68e-05	0.00328656	--	-	-	-	-
Unigene0024607	1.63612	2.69e-05	0.00470048	PREDICTED: copine-8 [Danio rerio]	-	-	-	-
Unigene0025014	8.26772	0.0001965	0.0217043	PREDICTED: uncharacterized protein LOC107572249 [Sinocyclocheilus grahami]	-	-	-	-
Unigene0025261	-7.95342	0.000441367	0.0389832	Sodium channel protein type 11 subunit alpha, partial [Bos mutus]	-	GO:0044464//cell part;GO:0031224//intrinsic component of membrane;GO:0005623//cell;GO:0071944//cell periphery;GO:0044424//intracellular part;GO:0016021//integral component of membrane;GO:0016020//membrane;GO:0044459//plasma membrane part;GO:0005622//intracellular;GO:0044425//membrane part;GO:0005886//plasma membrane	GO:0022838//substrate-specific channel activity;GO:0015081//sodium ion transmembrane transporter activity;GO:0005215//transporter activity;GO:0015075//ion transmembrane transporter activity;GO:0046873//metal ion transmembrane transporter activity;GO:0022803//passive transmembrane transporter activity;GO:0022890//inorganic cation transmembrane transporter activity;GO:0005272//sodium channel activi…	GO:0065007//biological regulation;GO:0023051//regulation of signaling;GO:0006812//cation transport;GO:0007275//multicellular organism development;GO:0071840//cellular component organization or biogenesis;GO:1902578//single-organism localization;GO:0071704//organic substance metabolic process;GO:0043170//macromolecule metabolic process;GO:0048518//positive regulation of biological process;GO:00098…
Unigene0025304	1.92144	7.28e-06	0.00161385	PREDICTED: protein crumbs homolog 2-like [Sinocyclocheilus rhinocerous]	-	GO:0016020//membrane;GO:0032991//macromolecular complex	GO:0043167//ion binding;GO:0005488//binding;GO:0046872//metal ion binding;GO:0043169//cation binding	GO:0048513//animal organ development;GO:0007163//establishment or maintenance of cell polarity;GO:0008105//asymmetric protein localization;GO:0035088//establishment or maintenance of apical/basal cell polarity;GO:0008593//regulation of Notch signaling pathway;GO:0032502//developmental process;GO:0009966//regulation of signal transduction;GO:0065007//biological regulation;GO:0048731//system develo…
Unigene0025361	2.67816	0.000253585	0.0263902	--	-	-	-	-
Unigene0025423	2.59503	1.34e-06	0.000406129	--	-	-	-	-
Unigene0025437	2.29762	0.000321521	0.0312839	PREDICTED: trophoblast glycoprotein-like [Sinocyclocheilus anshuiensis]	-	-	-	GO:0030177//positive regulation of Wnt signaling pathway;GO:0050789//regulation of biological process;GO:0048583//regulation of response to stimulus;GO:0048519//negative regulation of biological process;GO:0065007//biological regulation;GO:0048523//negative regulation of cellular process;GO:0009968//negative regulation of signal transduction;GO:0009966//regulation of signal transduction;GO:001064…
Unigene0025458	2.21573	6.07e-07	0.000206691	PREDICTED: receptor-type tyrosine-protein phosphatase zeta-like [Sinocyclocheilus anshuiensis]	-	-	-	-
Unigene0025715	1.98721	0.000164696	0.0188484	--	-	-	-	-
Unigene0025733	-4.75322	2.72e-17	9.31e-14	--	-	-	-	-
Unigene0025898	1.61481	1.48e-05	0.00297209	PREDICTED: phosphatidylinositol 3,4,5-trisphosphate-dependent Rac exchanger 2 protein-like [Sinocyclocheilus rhinocerous]	-	-	GO:0005088//Ras guanyl-nucleotide exchange factor activity;GO:0005085//guanyl-nucleotide exchange factor activity;GO:0098772//molecular function regulator	GO:0051336//regulation of hydrolase activity;GO:0065007//biological regulation;GO:0019222//regulation of metabolic process;GO:0065009//regulation of molecular function;GO:0043087//regulation of GTPase activity;GO:0050789//regulation of biological process;GO:0050790//regulation of catalytic activity
Unigene0025951	-1.54086	9.81e-05	0.0127421	PREDICTED: ephrin-A5 [Sinocyclocheilus grahami]	-	GO:0044464//cell part;GO:0046658//anchored component of plasma membrane;GO:0044459//plasma membrane part;GO:0031224//intrinsic component of membrane;GO:0044425//membrane part;GO:0005623//cell;GO:0031226//intrinsic component of plasma membrane;GO:0005886//plasma membrane;GO:0031225//anchored component of membrane;GO:0071944//cell periphery;GO:0016020//membrane	-	GO:0031401//positive regulation of protein modification process;GO:0001667//ameboidal-type cell migration;GO:0050896//response to stimulus;GO:0007275//multicellular organism development;GO:0044707//single-multicellular organism process;GO:0019222//regulation of metabolic process;GO:0042325//regulation of phosphorylation;GO:0051247//positive regulation of protein metabolic process;GO:0009653//anat…
Unigene0026106	2.1296	1.34e-08	7.93e-06	PREDICTED: lysosome membrane protein 2-like [Sinocyclocheilus rhinocerous]	ko04142//Lysosome//Transport and catabolism//Cellular Processes	GO:0005773//vacuole;GO:0044444//cytoplasmic part;GO:0005623//cell;GO:0000323//lytic vacuole;GO:0005737//cytoplasm;GO:0043226//organelle;GO:0044424//intracellular part;GO:0044425//membrane part;GO:0016020//membrane;GO:0044464//cell part;GO:0043231//intracellular membrane-bounded organelle;GO:0043227//membrane-bounded organelle;GO:0005622//intracellular;GO:0031224//intrinsic component of membrane;G…	GO:0060089//molecular transducer activity	GO:0022610//biological adhesion
Unigene0026129	4.61242	2.76e-08	1.44e-05	PREDICTED: gamma-aminobutyric acid receptor subunit alpha-6-like [Sinocyclocheilus grahami]	ko04080//Neuroactive ligand-receptor interaction//Signaling molecules and interaction//Environmental Information Processing	GO:0044425//membrane part;GO:0016020//membrane;GO:0031224//intrinsic component of membrane	GO:0005215//transporter activity;GO:0005216//ion channel activity;GO:0022803//passive transmembrane transporter activity;GO:0016917//GABA receptor activity;GO:0022891//substrate-specific transmembrane transporter activity;GO:0004872//receptor activity;GO:0099600//transmembrane receptor activity;GO:0022836//gated channel activity;GO:0015276//ligand-gated ion channel activity;GO:0015267//channel ac…	GO:1902578//single-organism localization;GO:0050789//regulation of biological process;GO:0006820//anion transport;GO:0044765//single-organism transport;GO:0044700//single organism signaling;GO:0044763//single-organism cellular process;GO:0007154//cell communication;GO:0023052//signaling;GO:0050896//response to stimulus;GO:0007186//G-protein coupled receptor signaling pathway;GO:0007165//signal tr…
Unigene0026195	1.2561	0.00018835	0.020896	PREDICTED: collagen alpha-1(XI) chain-like [Sinocyclocheilus anshuiensis]	-	-	-	-
Unigene0026217	1.74731	1.18e-05	0.00242479	PREDICTED: voltage-dependent calcium channel gamma-7 subunit-like [Sinocyclocheilus grahami]	ko04010//MAPK signaling pathway//Signal transduction//Environmental Information Processing;ko04261//Adrenergic signaling in cardiomyocytes//Circulatory system//Organismal Systems;ko04260//Cardiac muscle contraction//Circulatory system//Organismal Systems	GO:0031224//intrinsic component of membrane;GO:0016020//membrane;GO:0044425//membrane part	GO:0005261//cation channel activity;GO:0005215//transporter activity;GO:0022838//substrate-specific channel activity;GO:0015267//channel activity;GO:0022891//substrate-specific transmembrane transporter activity;GO:0015075//ion transmembrane transporter activity;GO:0008324//cation transmembrane transporter activity;GO:0005216//ion channel activity;GO:0022803//passive transmembrane transporter act…	GO:0006811//ion transport;GO:0055085//transmembrane transport;GO:0051179//localization;GO:0030001//metal ion transport;GO:0072511//divalent inorganic cation transport;GO:0070838//divalent metal ion transport;GO:0044763//single-organism cellular process;GO:1902578//single-organism localization;GO:0051234//establishment of localization;GO:0009987//cellular process;GO:0044699//single-organism proces…
Unigene0026313	3.44844	1.98e-08	1.08e-05	--	-	-	-	-
Unigene0026320	-4.37487	0.000579302	0.0480209	--	-	-	-	-
Unigene0026330	1.53457	0.000205445	0.0224799	PREDICTED: receptor-type tyrosine-protein phosphatase zeta isoform X2 [Sinocyclocheilus grahami]	-	-	GO:0004721//phosphoprotein phosphatase activity;GO:0016791//phosphatase activity;GO:0016788//hydrolase activity, acting on ester bonds;GO:0042578//phosphoric ester hydrolase activity;GO:0003824//catalytic activity;GO:0016787//hydrolase activity	GO:0036211//protein modification process;GO:0008152//metabolic process;GO:0009987//cellular process;GO:0019538//protein metabolic process;GO:0043170//macromolecule metabolic process;GO:0044260//cellular macromolecule metabolic process;GO:0044237//cellular metabolic process;GO:0006464//cellular protein modification process;GO:0044267//cellular protein metabolic process;GO:0044238//primary metaboli…
Unigene0026409	-1.9901	0.000351463	0.0333169	PREDICTED: gastrula zinc finger protein XlCGF8.2DB-like isoform X1 [Sinocyclocheilus anshuiensis]	-	-	-	-
Unigene0026412	-3.34849	8.45e-10	6.74e-07	PREDICTED: gastrula zinc finger protein XlCGF7.1-like isoform X2 [Sinocyclocheilus anshuiensis]	-	-	-	-
Unigene0026416	-1.86899	5.03e-06	0.00120516	PREDICTED: endochitinase A-like isoform X1 [Pygocentrus nattereri]	-	-	-	-
Unigene0026439	-11.3456	8.04e-08	3.65e-05	--	-	-	-	-
Unigene0026526	-2.7117	1.3e-07	5.54e-05	PREDICTED: zinc finger protein OZF-like [Sinocyclocheilus rhinocerous]	-	-	-	-
Unigene0026527	-2.84276	7.79e-07	0.000256319	PREDICTED: zinc finger protein OZF-like [Sinocyclocheilus grahami]	-	-	-	-
Unigene0026703	2.36136	6.87e-06	0.00153789	PREDICTED: prolargin-like [Sinocyclocheilus rhinocerous]	-	GO:0031012//extracellular matrix	GO:0005198//structural molecule activity	-
Unigene0026709	-4.25154	0.000271639	0.0276971	PREDICTED: NAD(P)(+)--arginine ADP-ribosyltransferase 2-like [Sinocyclocheilus grahami]	-	-	-	-
Unigene0026756	2.1966	0.000115549	0.0144804	PREDICTED: NUAK family SNF1-like kinase 1 [Sinocyclocheilus anshuiensis]	-	-	-	-
Unigene0027086	3.00171	2.38e-10	2.13e-07	Zgc:171859 protein [Danio rerio]	-	-	-	-
Unigene0027138	1.43906	4.44e-05	0.00690143	PREDICTED: elongation factor 2 [Danio rerio]	-	GO:0031988//membrane-bounded vesicle;GO:1990904//ribonucleoprotein complex;GO:0043227//membrane-bounded organelle;GO:0044424//intracellular part;GO:0005622//intracellular;GO:0032991//macromolecular complex;GO:0030529//intracellular ribonucleoprotein complex;GO:0031982//vesicle;GO:0043226//organelle;GO:0044464//cell part;GO:0043231//intracellular membrane-bounded organelle;GO:0043229//intracellula…	GO:1901363//heterocyclic compound binding;GO:0016787//hydrolase activity;GO:0017111//nucleoside-triphosphatase activity;GO:0090079//translation regulator activity, nucleic acid binding;GO:0019900//kinase binding;GO:0097367//carbohydrate derivative binding;GO:0001882//nucleoside binding;GO:0016817//hydrolase activity, acting on acid anhydrides;GO:0003723//RNA binding;GO:0097159//organic cyclic com…	GO:0048731//system development;GO:0034248//regulation of cellular amide metabolic process;GO:0002520//immune system development;GO:0048513//animal organ development;GO:0051171//regulation of nitrogen compound metabolic process;GO:0031323//regulation of cellular metabolic process;GO:0048534//hematopoietic or lymphoid organ development;GO:0048856//anatomical structure development;GO:0032501//multic…
Unigene0027171	4.59864	4.26e-05	0.00666881	--	-	-	-	-
Unigene0027193	1.43709	0.000416571	0.0373491	--	-	-	-	-
Unigene0027956	-9.36333	1.72e-09	1.3e-06	PREDICTED: protein FAM47E isoform X4 [Ovis aries musimon]	-	-	-	-
Unigene0028922	7.86114	0.00010522	0.0134143	--	-	-	-	-
Unigene0029150	-8.08445	0.000567013	0.0471655	PREDICTED: complement C3 isoform X1 [Mus musculus]	ko04145//Phagosome//Transport and catabolism//Cellular Processes;ko04610//Complement and coagulation cascades//Immune system//Organismal Systems	GO:0005576//extracellular region;GO:0043227//membrane-bounded organelle;GO:0043226//organelle;GO:0031988//membrane-bounded vesicle;GO:0044421//extracellular region part;GO:0031982//vesicle	GO:0030234//enzyme regulator activity;GO:0031714//C5a anaphylatoxin chemotactic receptor binding;GO:0061134//peptidase regulator activity;GO:0001664//G-protein coupled receptor binding;GO:0098772//molecular function regulator;GO:0005515//protein binding;GO:0005102//receptor binding;GO:0061135//endopeptidase regulator activity;GO:0005488//binding	GO:0006082//organic acid metabolic process;GO:0050794//regulation of cellular process;GO:0002697//regulation of immune effector process;GO:0051240//positive regulation of multicellular organismal process;GO:0006897//endocytosis;GO:0043086//negative regulation of catalytic activity;GO:0032787//monocarboxylic acid metabolic process;GO:0048523//negative regulation of cellular process;GO:0009892//neg…
Unigene0029156	-10.2022	0.00056563	0.0470914	--	-	-	-	-
Unigene0029346	3.10299	0.000105961	0.0134549	PREDICTED: sodium/potassium-transporting ATPase subunit gamma-like isoform X2 [Sinocyclocheilus anshuiensis]	-	-	GO:0022892//substrate-specific transporter activity;GO:0005215//transporter activity;GO:0015075//ion transmembrane transporter activity;GO:0022857//transmembrane transporter activity;GO:0022891//substrate-specific transmembrane transporter activity	GO:0051234//establishment of localization;GO:0051179//localization;GO:0006810//transport;GO:0044699//single-organism process;GO:0044765//single-organism transport;GO:1902578//single-organism localization;GO:0006811//ion transport
Unigene0029599	-9.08958	1.7e-08	9.44e-06	PREDICTED: EF-hand calcium-binding domain-containing protein 1-like isoform X3 [Ovis aries]	-	GO:0016020//membrane;GO:0044425//membrane part;GO:0031224//intrinsic component of membrane	GO:0005488//binding;GO:0004871//signal transducer activity;GO:0001882//nucleoside binding;GO:0036094//small molecule binding;GO:0016462//pyrophosphatase activity;GO:0005215//transporter activity;GO:1901363//heterocyclic compound binding;GO:0038023//signaling receptor activity;GO:0004872//receptor activity;GO:0032550//purine ribonucleoside binding;GO:0001883//purine nucleoside binding;GO:0004888//…	GO:0044699//single-organism process;GO:0065007//biological regulation;GO:0044763//single-organism cellular process;GO:0023052//signaling;GO:0050789//regulation of biological process;GO:0007154//cell communication;GO:0051716//cellular response to stimulus;GO:0009987//cellular process;GO:0051234//establishment of localization;GO:0050896//response to stimulus;GO:0006810//transport;GO:0008152//metabo…
Unigene0029694	-4.31197	0.000449619	0.0395222	insulin-like growth factor binding protein-1, partial [Labeo rohita]	-	-	-	-
Unigene0029699	1.47823	3.72e-05	0.00598968	PREDICTED: rho-related GTP-binding protein RhoE-like [Sinocyclocheilus rhinocerous]	-	GO:0044464//cell part;GO:0005623//cell	GO:1901363//heterocyclic compound binding;GO:0005488//binding;GO:0001882//nucleoside binding;GO:0001883//purine nucleoside binding;GO:0032550//purine ribonucleoside binding;GO:0032549//ribonucleoside binding;GO:0097159//organic cyclic compound binding;GO:0036094//small molecule binding;GO:0097367//carbohydrate derivative binding	GO:0051716//cellular response to stimulus;GO:0023052//signaling;GO:0050896//response to stimulus;GO:0050789//regulation of biological process;GO:0044763//single-organism cellular process;GO:0009987//cellular process;GO:0007154//cell communication;GO:0065007//biological regulation;GO:0044699//single-organism process;GO:0044700//single organism signaling;GO:0035556//intracellular signal transductio…
Unigene0029917	2.83577	0.000173011	0.019603	--	-	-	-	-
Unigene0029961	2.47907	8.91e-12	1.15e-08	PREDICTED: transcription factor AP-2 gamma-like isoform X1 [Sinocyclocheilus grahami]	-	GO:0044424//intracellular part;GO:0005622//intracellular;GO:0043226//organelle;GO:0043227//membrane-bounded organelle;GO:0044464//cell part;GO:0043231//intracellular membrane-bounded organelle;GO:0043229//intracellular organelle;GO:0005623//cell	GO:0001071//nucleic acid binding transcription factor activity	GO:0060788//ectodermal placode formation;GO:0030154//cell differentiation;GO:0050794//regulation of cellular process;GO:0050789//regulation of biological process;GO:0001708//cell fate specification;GO:0032502//developmental process;GO:0010468//regulation of gene expression;GO:0048646//anatomical structure formation involved in morphogenesis;GO:0019222//regulation of metabolic process;GO:0009987//…
Unigene0030008	-9.4292	2.53e-05	0.00449999	protein AMBP preproprotein [Mus musculus]	-	GO:0016020//membrane;GO:0044464//cell part;GO:0043226//organelle;GO:0043227//membrane-bounded organelle;GO:0031982//vesicle;GO:0005576//extracellular region;GO:0044421//extracellular region part;GO:0031988//membrane-bounded vesicle;GO:0005623//cell	GO:0030414//peptidase inhibitor activity;GO:0061135//endopeptidase regulator activity;GO:0005246//calcium channel regulator activity;GO:0016247//channel regulator activity;GO:0005488//binding;GO:0046983//protein dimerization activity;GO:0098772//molecular function regulator;GO:0030234//enzyme regulator activity;GO:0032403//protein complex binding;GO:0061134//peptidase regulator activity;GO:000486…	GO:0043409//negative regulation of MAPK cascade;GO:0000003//reproduction;GO:0042326//negative regulation of phosphorylation;GO:0032269//negative regulation of cellular protein metabolic process;GO:0006778//porphyrin-containing compound metabolic process;GO:0044092//negative regulation of molecular function;GO:1902532//negative regulation of intracellular signal transduction;GO:0044238//primary me…
Unigene0030256	-5.07528	0.000204681	0.0224476	--	-	-	-	-
Unigene0031359	3.9335	5.9e-14	1.15e-10	ferrochelatase [Danaus plexippus]	-	-	-	-
Unigene0031913	-5.39376	3.46e-05	0.00568706	--	-	-	-	-
Unigene0032086	9.09838	0.000103445	0.0132586	--	-	-	-	-
Unigene0032175	4.53517	8.17e-05	0.0109614	PREDICTED: gap junction Cx32.2 protein-like [Sinocyclocheilus anshuiensis]	-	GO:0005911//cell-cell junction;GO:0030054//cell junction;GO:0044425//membrane part;GO:0031224//intrinsic component of membrane;GO:0043234//protein complex;GO:0032991//macromolecular complex;GO:0016020//membrane	-	GO:0009987//cellular process;GO:0044763//single-organism cellular process;GO:0044699//single-organism process
Unigene0032422	-9.80155	6.69e-05	0.00946243	--	-	-	-	-
Unigene0033285	-9.42066	8.66e-05	0.0114683	selenoprotein P, plasma, 1, isoform CRA_a, partial [Mus musculus]	-	GO:0043226//organelle;GO:0031982//vesicle;GO:0005576//extracellular region;GO:0043227//membrane-bounded organelle;GO:0031988//membrane-bounded vesicle;GO:0044421//extracellular region part	GO:0005488//binding	GO:0048731//system development;GO:0000003//reproduction;GO:0044237//cellular metabolic process;GO:0032502//developmental process;GO:0006950//response to stress;GO:0042221//response to chemical;GO:0007610//behavior;GO:0044767//single-organism developmental process;GO:0008152//metabolic process;GO:0007275//multicellular organism development;GO:0048856//anatomical structure development;GO:0009987//c…
Unigene0033286	-9.2588	6.88e-05	0.00965855	selenoprotein P precursor [Mus musculus]	-	GO:0031988//membrane-bounded vesicle;GO:0043227//membrane-bounded organelle;GO:0043226//organelle;GO:0044421//extracellular region part;GO:0031982//vesicle;GO:0005576//extracellular region	GO:0005488//binding	GO:0048731//system development;GO:0032501//multicellular organismal process;GO:0044707//single-multicellular organism process;GO:0044699//single-organism process;GO:0044767//single-organism developmental process;GO:0000003//reproduction;GO:0008152//metabolic process;GO:0007417//central nervous system development;GO:0009987//cellular process;GO:0048856//anatomical structure development;GO:0044237/…
Unigene0033379	5.33071	0.000141647	0.0168051	--	-	-	-	-
Unigene0033599	1.98252	3.41e-07	0.000126582	DNA-binding protein inhibitor ID-1 [Danio rerio]	ko04350//TGF-beta signaling pathway//Signal transduction//Environmental Information Processing	GO:0005622//intracellular;GO:0044464//cell part;GO:0043231//intracellular membrane-bounded organelle;GO:0005623//cell;GO:0043229//intracellular organelle;GO:0043227//membrane-bounded organelle;GO:0044424//intracellular part;GO:0043226//organelle	GO:0003676//nucleic acid binding;GO:1901363//heterocyclic compound binding;GO:0005488//binding;GO:0005515//protein binding;GO:0097159//organic cyclic compound binding	GO:0048519//negative regulation of biological process;GO:0031326//regulation of cellular biosynthetic process;GO:2001141//regulation of RNA biosynthetic process;GO:0050793//regulation of developmental process;GO:0006355//regulation of transcription, DNA-templated;GO:0065007//biological regulation;GO:0019219//regulation of nucleobase-containing compound metabolic process;GO:0048523//negative regul…
Unigene0033639	-1.62996	5.87e-05	0.00858568	fructose-1,6-bisphosphatase [Carassius gibelio]	ko04910//Insulin signaling pathway//Endocrine system//Organismal Systems;ko01200//Carbon metabolism//Global and Overview//Metabolism;ko00010//Glycolysis / Gluconeogenesis//Carbohydrate metabolism//Metabolism;ko00051//Fructose and mannose metabolism//Carbohydrate metabolism//Metabolism;ko00030//Pentose phosphate pathway//Carbohydrate metabolism//Metabolism	-	GO:0019203//carbohydrate phosphatase activity;GO:0016787//hydrolase activity;GO:0003824//catalytic activity;GO:0050308//sugar-phosphatase activity;GO:0016788//hydrolase activity, acting on ester bonds;GO:0042578//phosphoric ester hydrolase activity;GO:0016791//phosphatase activity	GO:0009719//response to endogenous stimulus;GO:0044238//primary metabolic process;GO:0042221//response to chemical;GO:0006796//phosphate-containing compound metabolic process;GO:0014070//response to organic cyclic compound;GO:0050896//response to stimulus;GO:0008152//metabolic process;GO:0006793//phosphorus metabolic process;GO:0009725//response to hormone;GO:0044237//cellular metabolic process;G…
Unigene0033686	-4.1116	1.91e-20	1.01e-16	--	-	-	-	-
Unigene0033973	-8.72837	0.000459894	0.0400651	--	-	-	-	-
Unigene0033976	-9.01346	1.91e-06	0.0005457	PREDICTED: complement C3 isoform X1 [Mus musculus]	ko04145//Phagosome//Transport and catabolism//Cellular Processes;ko04610//Complement and coagulation cascades//Immune system//Organismal Systems	GO:0005576//extracellular region;GO:0031988//membrane-bounded vesicle;GO:0043226//organelle;GO:0043227//membrane-bounded organelle;GO:0031982//vesicle;GO:0044421//extracellular region part	GO:0005515//protein binding;GO:0031714//C5a anaphylatoxin chemotactic receptor binding;GO:0061134//peptidase regulator activity;GO:0030234//enzyme regulator activity;GO:0061135//endopeptidase regulator activity;GO:0001664//G-protein coupled receptor binding;GO:0098772//molecular function regulator;GO:0005102//receptor binding;GO:0005488//binding	GO:0006897//endocytosis;GO:0043436//oxoacid metabolic process;GO:0030449//regulation of complement activation;GO:0043627//response to estrogen;GO:0006082//organic acid metabolic process;GO:0065009//regulation of molecular function;GO:1903034//regulation of response to wounding;GO:0010038//response to metal ion;GO:0009966//regulation of signal transduction;GO:0044092//negative regulation of molecu…
Unigene0034188	-9.49025	1.93e-09	1.43e-06	PREDICTED: peroxisomal N(1)-acetyl-spermine/spermidine oxidase isoform X2 [Bos taurus]	ko03420//Nucleotide excision repair//Replication and repair//Genetic Information Processing	GO:0044464//cell part;GO:0043231//intracellular membrane-bounded organelle;GO:0005623//cell;GO:0043227//membrane-bounded organelle;GO:0005737//cytoplasm;GO:0005622//intracellular;GO:0016020//membrane;GO:0044424//intracellular part;GO:0043229//intracellular organelle;GO:0044444//cytoplasmic part;GO:0043226//organelle	GO:0022838//substrate-specific channel activity;GO:0022803//passive transmembrane transporter activity;GO:0016645//oxidoreductase activity, acting on the CH-NH group of donors;GO:0005215//transporter activity;GO:0022857//transmembrane transporter activity;GO:0022891//substrate-specific transmembrane transporter activity;GO:0015075//ion transmembrane transporter activity;GO:0016491//oxidoreductase…	GO:0050789//regulation of biological process;GO:0009058//biosynthetic process;GO:0006576//cellular biogenic amine metabolic process;GO:1901575//organic substance catabolic process;GO:0042402//cellular biogenic amine catabolic process;GO:0009987//cellular process;GO:0044271//cellular nitrogen compound biosynthetic process;GO:0008152//metabolic process;GO:0071704//organic substance metabolic proces…
Unigene0034491	3.43797	0.00011811	0.014668	Transposon Ty3-G Gag-Pol polyprotein [Trichinella papuae]	-	-	-	-
Unigene0034493	10.346	5.99e-07	0.000204971	--	-	-	-	-
Unigene0034843	-9.54914	2.86e-05	0.00492906	chymotrypsin-like elastase family member 1 precursor [Mus musculus]	-	GO:0044424//intracellular part;GO:0044464//cell part;GO:0005623//cell;GO:0005622//intracellular	GO:0016787//hydrolase activity;GO:0005488//binding;GO:0043169//cation binding;GO:0043167//ion binding;GO:0003824//catalytic activity;GO:0004175//endopeptidase activity;GO:0070011//peptidase activity, acting on L-amino acid peptides;GO:0008233//peptidase activity	GO:0040007//growth;GO:0048856//anatomical structure development;GO:0032501//multicellular organismal process;GO:0044707//single-multicellular organism process;GO:0051716//cellular response to stimulus;GO:0044238//primary metabolic process;GO:0007166//cell surface receptor signaling pathway;GO:0019538//protein metabolic process;GO:0008283//cell proliferation;GO:0008152//metabolic process;GO:006500…
Unigene0035107	-8.51452	0.00039193	0.0357717	complement C3 preproprotein [Mus musculus]	ko04145//Phagosome//Transport and catabolism//Cellular Processes;ko04610//Complement and coagulation cascades//Immune system//Organismal Systems	GO:0031982//vesicle;GO:0043226//organelle;GO:0043227//membrane-bounded organelle;GO:0044421//extracellular region part;GO:0031988//membrane-bounded vesicle;GO:0005576//extracellular region	GO:0001664//G-protein coupled receptor binding;GO:0005515//protein binding;GO:0005102//receptor binding;GO:0031714//C5a anaphylatoxin chemotactic receptor binding;GO:0061135//endopeptidase regulator activity;GO:0061134//peptidase regulator activity;GO:0098772//molecular function regulator;GO:0005488//binding;GO:0030234//enzyme regulator activity	GO:0043277//apoptotic cell clearance;GO:0044281//small molecule metabolic process;GO:0051247//positive regulation of protein metabolic process;GO:1903034//regulation of response to wounding;GO:0044092//negative regulation of molecular function;GO:0002703//regulation of leukocyte mediated immunity;GO:0031401//positive regulation of protein modification process;GO:0010605//negative regulation of ma…
Unigene0035286	3.22099	1.31e-13	2.33e-10	PREDICTED: heat shock protein beta-1-like [Sinocyclocheilus grahami]	ko04010//MAPK signaling pathway//Signal transduction//Environmental Information Processing;ko04370//VEGF signaling pathway//Signal transduction//Environmental Information Processing	GO:0043231//intracellular membrane-bounded organelle;GO:0043228//non-membrane-bounded organelle;GO:0044424//intracellular part;GO:0005623//cell;GO:0043229//intracellular organelle;GO:0043232//intracellular non-membrane-bounded organelle;GO:0043226//organelle;GO:0005622//intracellular;GO:0043227//membrane-bounded organelle;GO:0044464//cell part	-	GO:0051239//regulation of multicellular organismal process;GO:0050789//regulation of biological process;GO:0044057//regulation of system process;GO:0050896//response to stimulus;GO:0006950//response to stress;GO:0014743//regulation of muscle hypertrophy;GO:0042221//response to chemical;GO:0090257//regulation of muscle system process;GO:0065007//biological regulation
Unigene0036315	-9.62735	0.000101386	0.0130999	PREDICTED: proteinase-activated receptor 3-like [Sinocyclocheilus rhinocerous]	-	-	-	-
Unigene0036325	-5.2987	0.000213213	0.0230365	--	-	-	-	-
Unigene0036502	2.46361	1.38e-05	0.00278968	PREDICTED: lysosome membrane protein 2-like [Sinocyclocheilus anshuiensis]	ko04142//Lysosome//Transport and catabolism//Cellular Processes	GO:0043231//intracellular membrane-bounded organelle;GO:0005773//vacuole;GO:0044425//membrane part;GO:0016020//membrane;GO:0005623//cell;GO:0043229//intracellular organelle;GO:0044424//intracellular part;GO:0043227//membrane-bounded organelle;GO:0005737//cytoplasm;GO:0005622//intracellular;GO:0043226//organelle;GO:0000323//lytic vacuole;GO:0031224//intrinsic component of membrane;GO:0044464//cell…	GO:0060089//molecular transducer activity	GO:0022610//biological adhesion
Unigene0036775	1.68984	1.09e-06	0.000342149	PREDICTED: ependymin [Sinocyclocheilus grahami]	-	-	GO:0043167//ion binding;GO:0043169//cation binding;GO:0005488//binding;GO:0046872//metal ion binding	GO:0031589//cell-substrate adhesion;GO:0022610//biological adhesion;GO:0007155//cell adhesion
Unigene0037195	1.59821	0.000439968	0.0389464	PREDICTED: vesicle-associated membrane protein 8-like [Sinocyclocheilus anshuiensis]	ko04130//SNARE interactions in vesicular transport//Folding, sorting and degradation//Genetic Information Processing	GO:0031224//intrinsic component of membrane;GO:0016020//membrane;GO:0044425//membrane part	-	GO:0051234//establishment of localization;GO:0006810//transport;GO:0051179//localization
Unigene0037384	1.34447	3.97e-07	0.000143802	PREDICTED: dexamethasone-induced Ras-related protein 1-like [Sinocyclocheilus anshuiensis]	-	GO:0044464//cell part;GO:0005623//cell	GO:0032550//purine ribonucleoside binding;GO:0016818//hydrolase activity, acting on acid anhydrides, in phosphorus-containing anhydrides;GO:0001883//purine nucleoside binding;GO:0097367//carbohydrate derivative binding;GO:0005488//binding;GO:0016817//hydrolase activity, acting on acid anhydrides;GO:0097159//organic cyclic compound binding;GO:1901363//heterocyclic compound binding;GO:0016787//hydr…	GO:0071702//organic substance transport;GO:0044763//single-organism cellular process;GO:0007165//signal transduction;GO:0045184//establishment of protein localization;GO:0050794//regulation of cellular process;GO:0016482//cytoplasmic transport;GO:0006810//transport;GO:0007154//cell communication;GO:0051716//cellular response to stimulus;GO:0050789//regulation of biological process;GO:0035556//int…
Unigene0037620	-9.79539	0.000307438	0.0303141	PREDICTED: dual specificity protein phosphatase 10-like [Sinocyclocheilus anshuiensis]	-	-	-	-
Unigene0037746	7.41606	0.000242987	0.0253977	PREDICTED: solute carrier family 13 member 5-like [Sinocyclocheilus rhinocerous]	-	-	-	-
Unigene0037821	2.31454	3.04e-06	0.000803106	--	-	-	-	-
Unigene0037846	10.5094	5.08e-06	0.00121375	--	-	-	-	-
Unigene0038104	-4.48645	0.000105724	0.0134426	--	-	-	-	-
Unigene0038192	8.51504	6.66e-05	0.0094592	PREDICTED: interferon-induced very large GTPase 1-like [Sinocyclocheilus rhinocerous]	-	-	-	-
Unigene0038309	3.00816	1.75e-05	0.00340354	alpha-cardiac actin, partial [Mus musculus domesticus]	ko04270//Vascular smooth muscle contraction//Circulatory system//Organismal Systems	GO:0099513//polymeric cytoskeletal fiber;GO:0070161//anchoring junction;GO:0044424//intracellular part;GO:0043226//organelle;GO:0005622//intracellular;GO:0099512//supramolecular fiber;GO:0005924//cell-substrate adherens junction;GO:0015629//actin cytoskeleton;GO:0044449//contractile fiber part;GO:0030054//cell junction;GO:0043229//intracellular organelle;GO:0043292//contractile fiber;GO:0005912//…	GO:0032549//ribonucleoside binding;GO:0016787//hydrolase activity;GO:0097159//organic cyclic compound binding;GO:0016817//hydrolase activity, acting on acid anhydrides;GO:0036094//small molecule binding;GO:0097367//carbohydrate derivative binding;GO:0003824//catalytic activity;GO:0005515//protein binding;GO:0005488//binding;GO:0008092//cytoskeletal protein binding;GO:0016462//pyrophosphatase acti…	GO:0032502//developmental process;GO:0048644//muscle organ morphogenesis;GO:0061061//muscle structure development;GO:0043933//macromolecular complex subunit organization;GO:0009987//cellular process;GO:0044767//single-organism developmental process;GO:0048646//anatomical structure formation involved in morphogenesis;GO:0070252//actin-mediated cell contraction;GO:0044707//single-multicellular orga…
Unigene0038364	2.82957	0.000386497	0.0355128	PREDICTED: protein atonal homolog 8-like [Sinocyclocheilus anshuiensis]	-	-	-	-
Unigene0038396	-1.43428	0.000138793	0.0165485	PREDICTED: transmembrane protease serine 13-like [Sinocyclocheilus grahami]	-	-	GO:0008233//peptidase activity;GO:0003824//catalytic activity;GO:0004175//endopeptidase activity;GO:0060089//molecular transducer activity;GO:0070011//peptidase activity, acting on L-amino acid peptides;GO:0004872//receptor activity;GO:0038024//cargo receptor activity;GO:0016787//hydrolase activity	GO:0044238//primary metabolic process;GO:0006810//transport;GO:0016192//vesicle-mediated transport;GO:0051179//localization;GO:0008152//metabolic process;GO:0006897//endocytosis;GO:0051234//establishment of localization;GO:0019538//protein metabolic process;GO:0071704//organic substance metabolic process;GO:0043170//macromolecule metabolic process
Unigene0038703	3.81709	6.36e-05	0.00911497	PREDICTED: cadherin-17-like [Sinocyclocheilus rhinocerous]	-	GO:0016020//membrane	-	-
Unigene0038817	-10.2497	0.000354447	0.0334343	PREDICTED: pappalysin-2-like [Sinocyclocheilus grahami]	-	-	GO:0008233//peptidase activity;GO:0043169//cation binding;GO:0016787//hydrolase activity;GO:0046872//metal ion binding;GO:0043167//ion binding;GO:0046914//transition metal ion binding;GO:0005488//binding;GO:0070011//peptidase activity, acting on L-amino acid peptides;GO:0003824//catalytic activity	GO:0044700//single organism signaling;GO:0048731//system development;GO:0032502//developmental process;GO:0050789//regulation of biological process;GO:0044763//single-organism cellular process;GO:0007275//multicellular organism development;GO:0008152//metabolic process;GO:0044767//single-organism developmental process;GO:0050794//regulation of cellular process;GO:0007219//Notch signaling pathway;…
Unigene0039046	1.3825	6.84e-05	0.00963827	zinc finger protein 503, partial [Schizopygopsis younghusbandi]	-	GO:0005623//cell;GO:0043226//organelle;GO:0005622//intracellular;GO:0043229//intracellular organelle;GO:0044424//intracellular part;GO:0043227//membrane-bounded organelle;GO:0044464//cell part;GO:0043231//intracellular membrane-bounded organelle	GO:0043167//ion binding;GO:0005488//binding;GO:0097159//organic cyclic compound binding;GO:0000989//transcription factor activity, transcription factor binding;GO:0043169//cation binding;GO:0000988//transcription factor activity, protein binding	GO:0048048//embryonic eye morphogenesis;GO:0009653//anatomical structure morphogenesis;GO:0080090//regulation of primary metabolic process;GO:0007275//multicellular organism development;GO:0048598//embryonic morphogenesis;GO:0010556//regulation of macromolecule biosynthetic process;GO:0007423//sensory organ development;GO:0019222//regulation of metabolic process;GO:0044699//single-organism proces…
Unigene0039047	1.66189	1.18e-05	0.00242479	PREDICTED: zinc finger protein 503-like [Sinocyclocheilus rhinocerous]	-	GO:0005623//cell;GO:0043231//intracellular membrane-bounded organelle;GO:0043229//intracellular organelle;GO:0043227//membrane-bounded organelle;GO:0005622//intracellular;GO:0044464//cell part;GO:0043226//organelle;GO:0044424//intracellular part	GO:0043169//cation binding;GO:0097159//organic cyclic compound binding;GO:0043167//ion binding;GO:0000988//transcription factor activity, protein binding;GO:0005488//binding;GO:0000989//transcription factor activity, transcription factor binding	GO:0006355//regulation of transcription, DNA-templated;GO:0031323//regulation of cellular metabolic process;GO:0050789//regulation of biological process;GO:0001654//eye development;GO:0051171//regulation of nitrogen compound metabolic process;GO:0031326//regulation of cellular biosynthetic process;GO:0060255//regulation of macromolecule metabolic process;GO:0010556//regulation of macromolecule bi…
Unigene0039072	-8.58133	7.45e-08	3.44e-05	PREDICTED: sulfate/thiosulfate import ATP-binding protein CysA-like [Pantholops hodgsonii]	-	-	-	-
Unigene0039865	2.72498	4.67e-07	0.000166259	PREDICTED: plasminogen activator inhibitor 1 [Sinocyclocheilus rhinocerous]	ko04115//p53 signaling pathway//Cell growth and death//Cellular Processes	GO:0044421//extracellular region part;GO:0005576//extracellular region	GO:0005515//protein binding;GO:0030234//enzyme regulator activity;GO:0005488//binding;GO:0004857//enzyme inhibitor activity;GO:0004866//endopeptidase inhibitor activity;GO:0098772//molecular function regulator;GO:0005102//receptor binding;GO:0061134//peptidase regulator activity;GO:0030414//peptidase inhibitor activity;GO:0061135//endopeptidase regulator activity;GO:0005125//cytokine activity	GO:0010755//regulation of plasminogen activation;GO:0030162//regulation of proteolysis;GO:0050790//regulation of catalytic activity;GO:0019222//regulation of metabolic process;GO:0010605//negative regulation of macromolecule metabolic process;GO:0051248//negative regulation of protein metabolic process;GO:0048523//negative regulation of cellular process;GO:0051246//regulation of protein metabolic…
Unigene0039958	-9.08144	0.000357713	0.0336102	carboxypeptidase A1 preproprotein [Mus musculus]	ko04972//Pancreatic secretion//Digestive system//Organismal Systems;ko04974//Protein digestion and absorption//Digestive system//Organismal Systems	GO:0005576//extracellular region;GO:0044421//extracellular region part	GO:0008233//peptidase activity;GO:0008238//exopeptidase activity;GO:0043167//ion binding;GO:0008237//metallopeptidase activity;GO:0046914//transition metal ion binding;GO:0003824//catalytic activity;GO:0016787//hydrolase activity;GO:0070011//peptidase activity, acting on L-amino acid peptides;GO:0008235//metalloexopeptidase activity;GO:0046872//metal ion binding;GO:0005488//binding;GO:0043169//ca…	GO:0019538//protein metabolic process;GO:0043170//macromolecule metabolic process;GO:0008152//metabolic process;GO:0071704//organic substance metabolic process;GO:0044238//primary metabolic process;GO:0006508//proteolysis
Unigene0040952	-2.20274	2.31e-05	0.00421233	PREDICTED: ADP/ATP translocase 1 [Sinocyclocheilus anshuiensis]	ko04020//Calcium signaling pathway//Signal transduction//Environmental Information Processing	GO:0005623//cell;GO:0031090//organelle membrane;GO:0044464//cell part;GO:0031224//intrinsic component of membrane;GO:0044446//intracellular organelle part;GO:0031975//envelope;GO:0043229//intracellular organelle;GO:0044422//organelle part;GO:0031967//organelle envelope;GO:0016020//membrane;GO:0044424//intracellular part;GO:0019866//organelle inner membrane;GO:0005622//intracellular;GO:0044425//me…	-	GO:0051234//establishment of localization;GO:0051179//localization;GO:0009987//cellular process;GO:0044763//single-organism cellular process;GO:0044699//single-organism process
Unigene0041095	3.39819	3.81e-05	0.00608355	--	-	-	-	-
Unigene0041138	-1.6343	2.09e-05	0.00390007	si:dkey-29d8.3 [Danio rerio]	-	-	-	-
Unigene0041237	-2.17729	0.000171003	0.0194677	PREDICTED: transmembrane protein 238-like [Pygocentrus nattereri]	-	-	-	-
Unigene0041529	-1.34307	3.82e-05	0.00608355	PREDICTED: magnesium transporter NIPA2-like [Sinocyclocheilus anshuiensis]	-	GO:0016020//membrane;GO:0044425//membrane part;GO:0031224//intrinsic component of membrane	GO:0022890//inorganic cation transmembrane transporter activity;GO:0022891//substrate-specific transmembrane transporter activity;GO:0022892//substrate-specific transporter activity;GO:0005215//transporter activity;GO:0022857//transmembrane transporter activity;GO:0008324//cation transmembrane transporter activity;GO:0046873//metal ion transmembrane transporter activity;GO:0015075//ion transmembr…	GO:0030001//metal ion transport;GO:0072511//divalent inorganic cation transport;GO:0006810//transport;GO:0070838//divalent metal ion transport;GO:0006811//ion transport;GO:0044765//single-organism transport;GO:0006812//cation transport;GO:0051234//establishment of localization;GO:1902578//single-organism localization;GO:0051179//localization;GO:0044699//single-organism process
Unigene0041657	3.23565	5.6e-05	0.0082781	--	-	-	-	-
Unigene0041766	2.00333	5.81e-05	0.00852585	PREDICTED: cytochrome P450 1B1-like [Sinocyclocheilus rhinocerous]	ko00380//Tryptophan metabolism//Amino acid metabolism//Metabolism;ko00980//Metabolism of xenobiotics by cytochrome P450//Xenobiotics biodegradation and metabolism//Metabolism;ko00140//Steroid hormone biosynthesis//Lipid metabolism//Metabolism	GO:0043229//intracellular organelle;GO:0043226//organelle;GO:0043227//membrane-bounded organelle;GO:0005623//cell;GO:0044424//intracellular part;GO:0016020//membrane;GO:0044464//cell part;GO:0031090//organelle membrane;GO:0044422//organelle part;GO:0005622//intracellular;GO:0043231//intracellular membrane-bounded organelle	GO:0046914//transition metal ion binding;GO:0003824//catalytic activity;GO:0046906//tetrapyrrole binding;GO:0016712//oxidoreductase activity, acting on paired donors, with incorporation or reduction of molecular oxygen, reduced flavin or flavoprotein as one donor, and incorporation of one atom of oxygen;GO:0005488//binding;GO:1901363//heterocyclic compound binding;GO:0016705//oxidoreductase activ…	GO:0044710//single-organism metabolic process;GO:0044699//single-organism process;GO:0008152//metabolic process
Unigene0041932	5.19719	8.84e-07	0.000285861	PREDICTED: L-cystatin-like [Sinocyclocheilus anshuiensis]	-	-	GO:0004857//enzyme inhibitor activity;GO:0004866//endopeptidase inhibitor activity;GO:0061135//endopeptidase regulator activity;GO:0098772//molecular function regulator;GO:0030414//peptidase inhibitor activity;GO:0061134//peptidase regulator activity;GO:0030234//enzyme regulator activity	GO:0065007//biological regulation;GO:0051248//negative regulation of protein metabolic process;GO:0030162//regulation of proteolysis;GO:0010605//negative regulation of macromolecule metabolic process;GO:0051246//regulation of protein metabolic process;GO:0045861//negative regulation of proteolysis;GO:0009892//negative regulation of metabolic process;GO:0060255//regulation of macromolecule metabol…
Unigene0041983	5.03447	0.00028133	0.0283807	PREDICTED: ubiquitin carboxyl-terminal hydrolase 8-like isoform X1 [Sinocyclocheilus grahami]	-	-	-	-
Unigene0042232	5.08109	0.000337632	0.032298	--	-	-	-	-
Unigene0042425	2.26898	0.00034173	0.0324586	PREDICTED: D(1C) dopamine receptor-like [Sinocyclocheilus anshuiensis]	ko04080//Neuroactive ligand-receptor interaction//Signaling molecules and interaction//Environmental Information Processing;ko04020//Calcium signaling pathway//Signal transduction//Environmental Information Processing	GO:0016020//membrane;GO:0031224//intrinsic component of membrane;GO:0044425//membrane part;GO:0016021//integral component of membrane	GO:0004930//G-protein coupled receptor activity;GO:0038023//signaling receptor activity;GO:0004871//signal transducer activity;GO:0004872//receptor activity;GO:0099600//transmembrane receptor activity;GO:0060089//molecular transducer activity;GO:0004888//transmembrane signaling receptor activity	GO:0007186//G-protein coupled receptor signaling pathway;GO:0044700//single organism signaling;GO:0050794//regulation of cellular process;GO:0050896//response to stimulus;GO:0023052//signaling;GO:0007165//signal transduction;GO:0051716//cellular response to stimulus;GO:0044763//single-organism cellular process;GO:0050789//regulation of biological process;GO:0007154//cell communication;GO:0044699/…
Unigene0042491	-10.1315	6.14e-05	0.00886332	--	-	-	-	-
Unigene0042546	-10.3054	4.3e-10	3.68e-07	mCG11265, isoform CRA_d [Mus musculus]	ko00500//Starch and sucrose metabolism//Carbohydrate metabolism//Metabolism;ko04973//Carbohydrate digestion and absorption//Digestive system//Organismal Systems	GO:0043226//organelle;GO:0031982//vesicle;GO:0043227//membrane-bounded organelle;GO:0005576//extracellular region;GO:0031988//membrane-bounded vesicle;GO:0044421//extracellular region part	GO:0016798//hydrolase activity, acting on glycosyl bonds;GO:0043168//anion binding;GO:0005488//binding;GO:0016787//hydrolase activity;GO:0046872//metal ion binding;GO:0003824//catalytic activity;GO:0043167//ion binding;GO:0016160//amylase activity;GO:0043169//cation binding;GO:0004553//hydrolase activity, hydrolyzing O-glycosyl compounds	GO:0044238//primary metabolic process;GO:0071704//organic substance metabolic process;GO:0005975//carbohydrate metabolic process;GO:0008152//metabolic process
Unigene0042667	2.615	1.43e-07	5.93e-05	PREDICTED: pancreatic progenitor cell differentiation and proliferation factor A [Sinocyclocheilus anshuiensis]	-	-	-	GO:0044767//single-organism developmental process;GO:0048869//cellular developmental process;GO:0032501//multicellular organismal process;GO:0009987//cellular process;GO:0044707//single-multicellular organism process;GO:0044763//single-organism cellular process;GO:0044699//single-organism process;GO:0032502//developmental process
Unigene0043110	-2.3897	5.23e-05	0.00781881	PREDICTED: natural cytotoxicity triggering receptor 2-like isoform X1 [Salmo salar]	-	-	-	-
Unigene0043124	-3.67183	1.02e-22	7.54e-19	PREDICTED: interferon-induced transmembrane protein 5-like [Sinocyclocheilus grahami]	-	GO:0031224//intrinsic component of membrane;GO:0044425//membrane part;GO:0016020//membrane	-	GO:0050896//response to stimulus
Unigene0043373	11.6518	0.000365611	0.034151	--	-	-	-	-
Unigene0043472	-9.27915	5.4e-06	0.00126553	major urinary protein 2 isoform 2 [Mus musculus]	-	GO:0044421//extracellular region part;GO:0005576//extracellular region	GO:0005488//binding;GO:0005549//odorant binding	GO:0051234//establishment of localization;GO:0051179//localization
Unigene0043483	5.46996	2.12e-23	2.25e-19	PREDICTED: tetraspanin-1-like [Sinocyclocheilus anshuiensis]	-	GO:0016020//membrane;GO:0031224//intrinsic component of membrane;GO:0044425//membrane part	-	-
Unigene0043485	2.47426	6.72e-05	0.00948674	PREDICTED: homeobox protein otx5-A-like [Sinocyclocheilus grahami]	-	GO:0044424//intracellular part;GO:0005622//intracellular;GO:0043226//organelle;GO:0043227//membrane-bounded organelle;GO:0044464//cell part;GO:0005623//cell;GO:0043229//intracellular organelle;GO:0043231//intracellular membrane-bounded organelle	GO:0003676//nucleic acid binding;GO:0005488//binding;GO:1901363//heterocyclic compound binding;GO:0001071//nucleic acid binding transcription factor activity;GO:0097159//organic cyclic compound binding;GO:0003677//DNA binding	GO:0010468//regulation of gene expression;GO:0048869//cellular developmental process;GO:0051093//negative regulation of developmental process;GO:0044699//single-organism process;GO:0065007//biological regulation;GO:0042461//photoreceptor cell development;GO:0009987//cellular process;GO:0060284//regulation of cell development;GO:0048666//neuron development;GO:0050789//regulation of biological proc…
Unigene0043613	-1.11084	0.000478449	0.0413893	PREDICTED: deoxycytidine kinase-like [Sinocyclocheilus anshuiensis]	ko00230//Purine metabolism//Nucleotide metabolism//Metabolism;ko00240//Pyrimidine metabolism//Nucleotide metabolism//Metabolism	-	GO:0032550//purine ribonucleoside binding;GO:0001882//nucleoside binding;GO:0019136//deoxynucleoside kinase activity;GO:0097367//carbohydrate derivative binding;GO:0003824//catalytic activity;GO:0016772//transferase activity, transferring phosphorus-containing groups;GO:0032549//ribonucleoside binding;GO:0097159//organic cyclic compound binding;GO:1901363//heterocyclic compound binding;GO:0019205…	GO:0009117//nucleotide metabolic process;GO:0009987//cellular process;GO:0006725//cellular aromatic compound metabolic process;GO:0008152//metabolic process;GO:0006139//nucleobase-containing compound metabolic process;GO:0046483//heterocycle metabolic process;GO:0044237//cellular metabolic process;GO:0044238//primary metabolic process;GO:0044710//single-organism metabolic process;GO:0044763//sing…
Unigene0043629	-1.04311	0.000339374	0.0323311	PREDICTED: P43 5S RNA-binding protein-like [Sinocyclocheilus anshuiensis]	-	-	GO:0005488//binding;GO:0043167//ion binding;GO:0043169//cation binding	-
Unigene0043834	-2.80563	1.23e-10	1.18e-07	cytochrome P450 aromatase [Schizothorax kozlovi]	ko00140//Steroid hormone biosynthesis//Lipid metabolism//Metabolism	-	GO:0016491//oxidoreductase activity;GO:0005488//binding;GO:0046906//tetrapyrrole binding;GO:1901363//heterocyclic compound binding;GO:0003824//catalytic activity;GO:0043167//ion binding;GO:0046914//transition metal ion binding;GO:0046872//metal ion binding;GO:0043169//cation binding;GO:0097159//organic cyclic compound binding	GO:0050896//response to stimulus;GO:0044710//single-organism metabolic process;GO:0008152//metabolic process;GO:0048545//response to steroid hormone;GO:0042221//response to chemical;GO:0014070//response to organic cyclic compound;GO:0010033//response to organic substance;GO:0044699//single-organism process;GO:0009725//response to hormone;GO:0043627//response to estrogen;GO:0033993//response to li…
Unigene0043845	1.33253	1.57e-05	0.00310807	NADH dehydrogenase subunit 1 [Gymnocypris przewalskii]	ko00190//Oxidative phosphorylation//Energy metabolism//Metabolism	GO:0031224//intrinsic component of membrane;GO:0043227//membrane-bounded organelle;GO:0044425//membrane part;GO:0005622//intracellular;GO:0044424//intracellular part;GO:0044464//cell part;GO:0043229//intracellular organelle;GO:0043226//organelle;GO:0005623//cell;GO:0043231//intracellular membrane-bounded organelle;GO:0016020//membrane	GO:0003954//NADH dehydrogenase activity;GO:0016491//oxidoreductase activity;GO:0016655//oxidoreductase activity, acting on NAD(P)H, quinone or similar compound as acceptor;GO:0003824//catalytic activity;GO:0016651//oxidoreductase activity, acting on NAD(P)H;GO:0050136//NADH dehydrogenase (quinone) activity	GO:0044699//single-organism process;GO:0008152//metabolic process;GO:0044710//single-organism metabolic process
Unigene0044036	2.34274	6.54e-12	8.81e-09	PREDICTED: calcium homeostasis modulator protein 1-like [Sinocyclocheilus rhinocerous]	-	-	-	GO:0044765//single-organism transport;GO:0051234//establishment of localization;GO:0044699//single-organism process;GO:0006811//ion transport;GO:0006810//transport;GO:0051179//localization;GO:0006812//cation transport;GO:1902578//single-organism localization;GO:0009987//cellular process;GO:0055085//transmembrane transport;GO:0044763//single-organism cellular process;GO:0034220//ion transmembrane …
Unigene0044205	1.33845	1.26e-05	0.00256518	PREDICTED: clusterin-like [Sinocyclocheilus rhinocerous]	-	-	-	GO:0044699//single-organism process;GO:0016265//death
Unigene0044367	-10.7394	2.82e-11	3.17e-08	anionic trypsin-2 precursor [Mus musculus]	ko04080//Neuroactive ligand-receptor interaction//Signaling molecules and interaction//Environmental Information Processing;ko04972//Pancreatic secretion//Digestive system//Organismal Systems;ko04974//Protein digestion and absorption//Digestive system//Organismal Systems	-	-	-
Unigene0044513	1.45511	0.000261569	0.0270152	PREDICTED: DNA-binding protein inhibitor ID-3-like [Sinocyclocheilus anshuiensis]	ko04350//TGF-beta signaling pathway//Signal transduction//Environmental Information Processing	GO:0005622//intracellular;GO:0043229//intracellular organelle;GO:0044424//intracellular part;GO:0043231//intracellular membrane-bounded organelle;GO:0044464//cell part;GO:0005623//cell;GO:0043227//membrane-bounded organelle;GO:0043226//organelle	GO:1901363//heterocyclic compound binding;GO:0097159//organic cyclic compound binding;GO:0005488//binding;GO:0005515//protein binding;GO:0003676//nucleic acid binding	GO:0007399//nervous system development;GO:0044767//single-organism developmental process;GO:0048731//system development;GO:2000112//regulation of cellular macromolecule biosynthetic process;GO:2001141//regulation of RNA biosynthetic process;GO:0006355//regulation of transcription, DNA-templated;GO:0019219//regulation of nucleobase-containing compound metabolic process;GO:0010556//regulation of ma…
Unigene0044556	-3.81231	1.57e-05	0.00310807	PREDICTED: transmembrane protein 196-like [Sinocyclocheilus anshuiensis]	-	-	-	-
Unigene0044584	-6.08404	7.66e-05	0.0103717	TCR-alpha V segment II-33, partial [Danio rerio]	-	-	-	-
Unigene0044946	2.78271	3.19e-05	0.00532713	PREDICTED: interferon-induced protein with tetratricopeptide repeats 1-like [Sinocyclocheilus grahami]	-	-	-	-
Unigene0045205	1.75767	5.42e-08	2.63e-05	PREDICTED: UPF0524 protein C3orf70 homolog B-like [Sinocyclocheilus rhinocerous]	-	-	-	-
Unigene0045212	-2.38268	0.000371431	0.0345261	--	-	-	-	-
Unigene0045444	2.20168	0.000229541	0.0243707	PREDICTED: apolipoprotein A-IV-like [Sinocyclocheilus grahami]	-	-	-	-
Unigene0045642	6.37081	7.31e-09	4.46e-06	PREDICTED: insulin-like peptide INSL5 [Sinocyclocheilus grahami]	-	-	GO:0005102//receptor binding;GO:0005515//protein binding;GO:0005488//binding	-
Unigene0045761	2.91811	0.000166628	0.0190149	PREDICTED: epithelial membrane protein 1-like [Sinocyclocheilus anshuiensis]	-	GO:0044425//membrane part;GO:0016020//membrane;GO:0031224//intrinsic component of membrane	-	-
Unigene0046189	4.23058	0.000422991	0.0378137	PREDICTED: ankyrin repeat and SOCS box protein 11-like [Sinocyclocheilus rhinocerous]	-	-	-	GO:0043170//macromolecule metabolic process;GO:0070647//protein modification by small protein conjugation or removal;GO:0043412//macromolecule modification;GO:0051171//regulation of nitrogen compound metabolic process;GO:0051252//regulation of RNA metabolic process;GO:0019219//regulation of nucleobase-containing compound metabolic process;GO:1903508//positive regulation of nucleic acid-templated …
Unigene0046246	1.53203	4.77e-05	0.00727427	--	-	-	-	-
Unigene0046247	1.47588	5.55e-07	0.000190992	NADH dehydrogenase subunit 2 (mitochondrion) [Schizopygopsis malacanthus]	ko00190//Oxidative phosphorylation//Energy metabolism//Metabolism	GO:0005623//cell;GO:0044464//cell part;GO:0031967//organelle envelope;GO:0031224//intrinsic component of membrane;GO:0016020//membrane;GO:0044422//organelle part;GO:0005622//intracellular;GO:0043226//organelle;GO:0031090//organelle membrane;GO:0031975//envelope;GO:0043231//intracellular membrane-bounded organelle;GO:0019866//organelle inner membrane;GO:0044424//intracellular part;GO:0043229//intr…	GO:0016651//oxidoreductase activity, acting on NAD(P)H;GO:0016491//oxidoreductase activity;GO:0003824//catalytic activity;GO:0016655//oxidoreductase activity, acting on NAD(P)H, quinone or similar compound as acceptor;GO:0003954//NADH dehydrogenase activity;GO:0050136//NADH dehydrogenase (quinone) activity	GO:0044237//cellular metabolic process;GO:0055114//oxidation-reduction process;GO:0009987//cellular process;GO:0044763//single-organism cellular process;GO:0045333//cellular respiration;GO:0008152//metabolic process;GO:0015980//energy derivation by oxidation of organic compounds;GO:0006091//generation of precursor metabolites and energy;GO:0044699//single-organism process;GO:0022904//respiratory …
Unigene0046522	2.77861	0.000104659	0.0133783	PREDICTED: neurotensin/neuromedin N [Sinocyclocheilus anshuiensis]	ko04080//Neuroactive ligand-receptor interaction//Signaling molecules and interaction//Environmental Information Processing	-	-	-
Unigene0046671	1.57106	2.15e-05	0.00397763	PREDICTED: protein asteroid homolog 1-like [Sinocyclocheilus anshuiensis]	-	-	-	-
Unigene0046835	1.09428	3.33e-05	0.00552892	PREDICTED: collagen alpha-2(VI) chain-like isoform X1 [Sinocyclocheilus rhinocerous]	ko04510//Focal adhesion//Cellular commiunity//Cellular Processes;ko04512//ECM-receptor interaction//Signaling molecules and interaction//Environmental Information Processing	-	-	-
Unigene0046850	-2.62453	0.000104955	0.0133982	PREDICTED: amine sulfotransferase-like isoform X2 [Sinocyclocheilus grahami]	-	-	GO:0016782//transferase activity, transferring sulfur-containing groups;GO:0034483//heparan sulfate sulfotransferase activity;GO:0008146//sulfotransferase activity;GO:0016740//transferase activity;GO:0004027//alcohol sulfotransferase activity;GO:0003824//catalytic activity;GO:0019111//phenanthrol sulfotransferase activity	-
Unigene0046949	10.366	1.09e-05	0.00226655	--	-	-	-	-
Unigene0047171	4.71922	6.96e-07	0.000231456	PREDICTED: cocaine- and amphetamine-regulated transcript protein-like [Sinocyclocheilus grahami]	-	GO:0044421//extracellular region part;GO:0005576//extracellular region	-	GO:0048518//positive regulation of biological process;GO:0032101//regulation of response to external stimulus;GO:0033500//carbohydrate homeostasis;GO:0043085//positive regulation of catalytic activity;GO:0045937//positive regulation of phosphate metabolic process;GO:0033674//positive regulation of kinase activity;GO:0032102//negative regulation of response to external stimulus;GO:0048522//positiv…
Unigene0047269	2.45284	2.61e-09	1.8e-06	PREDICTED: caveolin-1-like [Sinocyclocheilus grahami]	ko04144//Endocytosis//Transport and catabolism//Cellular Processes;ko04510//Focal adhesion//Cellular commiunity//Cellular Processes	GO:0044422//organelle part;GO:0031090//organelle membrane;GO:0044459//plasma membrane part;GO:0005622//intracellular;GO:0005623//cell;GO:0043231//intracellular membrane-bounded organelle;GO:0016020//membrane;GO:0043226//organelle;GO:0005886//plasma membrane;GO:0044425//membrane part;GO:0043227//membrane-bounded organelle;GO:0043229//intracellular organelle;GO:0098589//membrane region;GO:0044424//…	GO:0005515//protein binding;GO:0005488//binding	GO:0048522//positive regulation of cellular process;GO:0002696//positive regulation of leukocyte activation;GO:0002682//regulation of immune system process;GO:0006996//organelle organization;GO:0051179//localization;GO:0032501//multicellular organismal process;GO:0044707//single-multicellular organism process;GO:0051234//establishment of localization;GO:0044765//single-organism transport;GO:00099…
Unigene0047335	-4.30477	0.000239324	0.0251245	PREDICTED: laminin subunit beta-4-like, partial [Oreochromis niloticus]	-	-	-	-
Unigene0047371	1.40218	0.000125768	0.0154376	--	-	-	-	-
Unigene0047480	-2.2548	0.000430066	0.0382675	--	-	-	-	-
Unigene0047499	1.6934	1.15e-06	0.000360553	PREDICTED: cysteine-rich protein 1-like isoform X1 [Sinocyclocheilus grahami]	-	GO:0005622//intracellular;GO:0044424//intracellular part;GO:0044464//cell part;GO:0005623//cell	GO:0046872//metal ion binding;GO:0003676//nucleic acid binding;GO:0003677//DNA binding;GO:0046914//transition metal ion binding;GO:0043167//ion binding;GO:0043169//cation binding;GO:1901363//heterocyclic compound binding;GO:0005488//binding;GO:0043565//sequence-specific DNA binding;GO:0033218//amide binding;GO:0097159//organic cyclic compound binding	GO:0046677//response to antibiotic;GO:0032502//developmental process;GO:0009628//response to abiotic stimulus;GO:0008152//metabolic process;GO:0003006//developmental process involved in reproduction;GO:0042221//response to chemical;GO:0002376//immune system process;GO:0043170//macromolecule metabolic process;GO:0033554//cellular response to stress;GO:0009411//response to UV;GO:0009416//response t…
Unigene0047506	1.85251	6.49e-05	0.00927582	PREDICTED: gamma-glutamylcyclotransferase-like [Sinocyclocheilus anshuiensis]	ko00480//Glutathione metabolism//Metabolism of other amino acids//Metabolism	-	GO:0016746//transferase activity, transferring acyl groups;GO:0003824//catalytic activity;GO:0016740//transferase activity;GO:0016755//transferase activity, transferring amino-acyl groups	GO:0044237//cellular metabolic process;GO:0071704//organic substance metabolic process;GO:0008152//metabolic process;GO:0043603//cellular amide metabolic process;GO:0006518//peptide metabolic process;GO:1901564//organonitrogen compound metabolic process;GO:0006790//sulfur compound metabolic process;GO:0006575//cellular modified amino acid metabolic process;GO:0034641//cellular nitrogen compound m…
Unigene0048121	-6.12759	2.78e-06	0.000748811	PREDICTED: intestinal mucin-like protein isoform X2 [Danio rerio]	-	-	-	-
Unigene0048247	4.12098	7.24e-06	0.00160726	PREDICTED: carbohydrate sulfotransferase 8-like [Sinocyclocheilus rhinocerous]	-	GO:0031224//intrinsic component of membrane;GO:0044425//membrane part;GO:0016020//membrane	GO:0016782//transferase activity, transferring sulfur-containing groups;GO:0003824//catalytic activity;GO:0016740//transferase activity	GO:0044699//single-organism process;GO:0008152//metabolic process;GO:0009058//biosynthetic process;GO:0044711//single-organism biosynthetic process;GO:0044710//single-organism metabolic process
Unigene0048302	-8.99445	0.000384436	0.0353914	PREDICTED: trypsin-like [Sinocyclocheilus anshuiensis]	ko04080//Neuroactive ligand-receptor interaction//Signaling molecules and interaction//Environmental Information Processing	-	GO:0004175//endopeptidase activity;GO:0003824//catalytic activity;GO:0016787//hydrolase activity;GO:0008233//peptidase activity;GO:0070011//peptidase activity, acting on L-amino acid peptides	GO:0043170//macromolecule metabolic process;GO:0044238//primary metabolic process;GO:0071704//organic substance metabolic process;GO:0019538//protein metabolic process;GO:0008152//metabolic process
Unigene0048416	-1.9225	5.58e-06	0.00129564	--	-	-	-	-
Unigene0048459	2.19797	3.48e-06	0.000893105	--	-	-	-	-
Unigene0048460	2.33287	1.02e-06	0.000324127	--	-	-	-	-
Unigene0048469	-1.54241	0.000274722	0.0278926	PREDICTED: ependymin-like [Sinocyclocheilus anshuiensis]	-	-	GO:0043169//cation binding;GO:0043167//ion binding;GO:0046872//metal ion binding;GO:0005488//binding	-
Unigene0048593	-2.45769	1.65e-06	0.000485962	hypothetical protein EH28_24164 [Larimichthys crocea]	-	-	-	-
Unigene0048609	-2.56859	4.52e-05	0.00700653	PREDICTED: fatty acid binding protein 1-B.1 [Sinocyclocheilus rhinocerous]	ko03320//PPAR signaling pathway//Endocrine system//Organismal Systems	GO:0005622//intracellular;GO:0044464//cell part;GO:0005623//cell;GO:0044424//intracellular part	GO:0005488//binding;GO:0008289//lipid binding	GO:0051179//localization;GO:0051234//establishment of localization
Unigene0048629	5.5109	2.43e-05	0.00436337	--	-	-	-	-
Unigene0048662	-1.83336	3.1e-05	0.00522031	PREDICTED: LOW QUALITY PROTEIN: T-box transcription factor TBX22-like [Sinocyclocheilus rhinocerous]	-	GO:0044464//cell part;GO:0043226//organelle;GO:0043231//intracellular membrane-bounded organelle;GO:0043229//intracellular organelle;GO:0044424//intracellular part;GO:0005622//intracellular;GO:0005623//cell;GO:0043227//membrane-bounded organelle	GO:1901363//heterocyclic compound binding;GO:0003676//nucleic acid binding;GO:0097159//organic cyclic compound binding;GO:0005488//binding	GO:0044249//cellular biosynthetic process;GO:0009058//biosynthetic process;GO:0044260//cellular macromolecule metabolic process;GO:0060255//regulation of macromolecule metabolic process;GO:0034645//cellular macromolecule biosynthetic process;GO:0009987//cellular process;GO:0008152//metabolic process;GO:0010468//regulation of gene expression;GO:0019222//regulation of metabolic process;GO:0009059//…
Unigene0048691	1.50732	1.29e-06	0.000393088	PREDICTED: annexin A2-like [Sinocyclocheilus rhinocerous]	-	-	GO:0043169//cation binding;GO:0008289//lipid binding;GO:0005543//phospholipid binding;GO:0098772//molecular function regulator;GO:0043168//anion binding;GO:0005515//protein binding;GO:0043167//ion binding;GO:0055102//lipase inhibitor activity;GO:0005488//binding;GO:0004857//enzyme inhibitor activity;GO:0046872//metal ion binding;GO:0030234//enzyme regulator activity	GO:0009892//negative regulation of metabolic process;GO:0048519//negative regulation of biological process;GO:0050789//regulation of biological process;GO:0065007//biological regulation;GO:0019222//regulation of metabolic process
Unigene0048999	1.89771	0.000114567	0.0143829	basic protein N23 [Pinctada fucata]	-	-	-	-
Unigene0049003	-1.87349	0.000130261	0.0157668	--	-	-	-	-
Unigene0049067	2.15497	8.38e-06	0.00181623	PREDICTED: histamine H3 receptor-like [Sinocyclocheilus anshuiensis]	ko04080//Neuroactive ligand-receptor interaction//Signaling molecules and interaction//Environmental Information Processing	-	-	-
Unigene0049215	3.12852	2.54e-05	0.00451243	PREDICTED: pleckstrin-2-like [Sinocyclocheilus rhinocerous]	-	-	-	GO:0051716//cellular response to stimulus;GO:0023052//signaling;GO:0007165//signal transduction;GO:0050896//response to stimulus;GO:0065007//biological regulation;GO:0044699//single-organism process;GO:0007154//cell communication;GO:0050789//regulation of biological process;GO:0044700//single organism signaling;GO:0044763//single-organism cellular process;GO:0009987//cellular process;GO:0050794//…
Unigene0049216	3.01388	5.12e-05	0.00771429	PREDICTED: pleckstrin-2-like [Sinocyclocheilus anshuiensis]	-	-	-	-
Unigene0049225	2.61608	0.00051714	0.0438164	PREDICTED: septin-5 [Sinocyclocheilus anshuiensis]	-	-	GO:0036094//small molecule binding;GO:0005488//binding	-
Unigene0049353	-5.06628	5.6e-06	0.00129864	--	-	-	-	-
Unigene0049537	-1.74701	3.18e-06	0.000833163	PREDICTED: TRMT1-like protein isoform X2 [Sinocyclocheilus grahami]	-	-	GO:0016740//transferase activity;GO:0097159//organic cyclic compound binding;GO:0003824//catalytic activity;GO:0016741//transferase activity, transferring one-carbon groups;GO:0003676//nucleic acid binding;GO:0043167//ion binding;GO:0008168//methyltransferase activity;GO:0008170//N-methyltransferase activity;GO:1901363//heterocyclic compound binding;GO:0043169//cation binding;GO:0005488//binding	GO:0009987//cellular process;GO:0043412//macromolecule modification;GO:0009451//RNA modification;GO:1901360//organic cyclic compound metabolic process;GO:0071704//organic substance metabolic process;GO:0044238//primary metabolic process;GO:0006725//cellular aromatic compound metabolic process;GO:0016070//RNA metabolic process;GO:0006139//nucleobase-containing compound metabolic process;GO:0001510…
Unigene0049563	-1.60205	0.000427587	0.0381533	PREDICTED: Golgi resident protein GCP60-like isoform X1 [Sinocyclocheilus rhinocerous]	-	-	GO:0005488//binding;GO:0043168//anion binding;GO:0043167//ion binding	GO:0051179//localization;GO:0051234//establishment of localization
Unigene0049713	4.71614	8.55e-06	0.00183945	Myosin-2 heavy chain [Exaiptasia pallida]	-	-	-	-
Unigene0049740	2.52673	3.13e-06	0.000824189	mothers against decapentaplegic homolog 6 [Danio rerio]	ko04350//TGF-beta signaling pathway//Signal transduction//Environmental Information Processing	GO:0032991//macromolecular complex;GO:0044464//cell part;GO:0044424//intracellular part;GO:0005623//cell;GO:0043231//intracellular membrane-bounded organelle;GO:0005622//intracellular;GO:0043229//intracellular organelle;GO:0043227//membrane-bounded organelle;GO:0043234//protein complex;GO:0043226//organelle	GO:0003676//nucleic acid binding;GO:1901363//heterocyclic compound binding;GO:0005488//binding;GO:0097159//organic cyclic compound binding;GO:0001071//nucleic acid binding transcription factor activity	GO:0009987//cellular process;GO:0060255//regulation of macromolecule metabolic process;GO:0050789//regulation of biological process;GO:0007165//signal transduction;GO:0044700//single organism signaling;GO:0065007//biological regulation;GO:0007167//enzyme linked receptor protein signaling pathway;GO:0007178//transmembrane receptor protein serine/threonine kinase signaling pathway;GO:0050896//respo…
Unigene0049905	1.69162	1.99e-05	0.00375765	PREDICTED: ADP-ribosylation factor-like protein 4D [Sinocyclocheilus grahami]	-	GO:0044464//cell part;GO:0005623//cell	GO:1901363//heterocyclic compound binding;GO:0097159//organic cyclic compound binding;GO:0005488//binding;GO:0097367//carbohydrate derivative binding;GO:0001882//nucleoside binding;GO:0032549//ribonucleoside binding;GO:0001883//purine nucleoside binding;GO:0036094//small molecule binding;GO:0032550//purine ribonucleoside binding	GO:0065007//biological regulation;GO:0044699//single-organism process;GO:0044763//single-organism cellular process;GO:0050789//regulation of biological process;GO:0044700//single organism signaling;GO:0051716//cellular response to stimulus;GO:0050896//response to stimulus;GO:0050794//regulation of cellular process;GO:0007165//signal transduction;GO:0035556//intracellular signal transduction;GO:00…
Unigene0050009	-3.66937	1.17e-21	8.02e-18	PREDICTED: collagen alpha-1(XXVIII) chain-like [Sinocyclocheilus rhinocerous]	-	-	-	-
Unigene0050035	-1.53456	4.91e-05	0.00745372	PREDICTED: centrosomal protein of 164 kDa [Pterocles gutturalis]	-	-	-	-
Unigene0050203	-3.93338	1.08e-05	0.00225836	--	-	-	-	-
Unigene0050209	3.58113	0.000277047	0.0280395	PREDICTED: transcription factor Sp9 [Sinocyclocheilus anshuiensis]	-	GO:0005622//intracellular;GO:0005623//cell;GO:0043231//intracellular membrane-bounded organelle;GO:0043226//organelle;GO:0043229//intracellular organelle;GO:0044424//intracellular part;GO:0044464//cell part;GO:0043227//membrane-bounded organelle	GO:1901363//heterocyclic compound binding;GO:0043167//ion binding;GO:0003676//nucleic acid binding;GO:0005488//binding;GO:0097159//organic cyclic compound binding;GO:0043169//cation binding	GO:0010646//regulation of cell communication;GO:0065007//biological regulation;GO:0009058//biosynthetic process;GO:0019222//regulation of metabolic process;GO:0010647//positive regulation of cell communication;GO:0009967//positive regulation of signal transduction;GO:0048856//anatomical structure development;GO:0043170//macromolecule metabolic process;GO:0008152//metabolic process;GO:0010468//reg…
Unigene0050231	2.11922	7.02e-08	3.26e-05	PREDICTED: annexin A4-like [Sinocyclocheilus grahami]	-	-	GO:0005543//phospholipid binding;GO:0043169//cation binding;GO:0008289//lipid binding;GO:0043167//ion binding;GO:0043168//anion binding;GO:0046872//metal ion binding;GO:0005488//binding	GO:0050818//regulation of coagulation;GO:0050789//regulation of biological process;GO:0065007//biological regulation;GO:0051239//regulation of multicellular organismal process
Unigene0050347	3.87529	5.3e-09	3.33e-06	PREDICTED: solute carrier family 2, facilitated glucose transporter member 5-like [Sinocyclocheilus rhinocerous]	-	GO:0044425//membrane part;GO:0016020//membrane;GO:0031224//intrinsic component of membrane	GO:0005215//transporter activity;GO:0022857//transmembrane transporter activity;GO:0022892//substrate-specific transporter activity;GO:0022891//substrate-specific transmembrane transporter activity	GO:0006810//transport;GO:0044765//single-organism transport;GO:0051234//establishment of localization;GO:1902578//single-organism localization;GO:0044763//single-organism cellular process;GO:0044699//single-organism process;GO:0051179//localization;GO:0009987//cellular process
Unigene0050381	2.27172	6.32e-06	0.00144344	PREDICTED: amine sulfotransferase-like [Sinocyclocheilus anshuiensis]	-	-	GO:0003824//catalytic activity;GO:0016782//transferase activity, transferring sulfur-containing groups;GO:0016740//transferase activity	-
Unigene0050411	1.57123	6.94e-05	0.0097078	PREDICTED: zinc finger protein ZIC 3-like [Sinocyclocheilus anshuiensis]	-	-	GO:0043167//ion binding;GO:0043169//cation binding;GO:0097159//organic cyclic compound binding;GO:0005488//binding	GO:0032501//multicellular organismal process;GO:0044707//single-multicellular organism process;GO:0009855//determination of bilateral symmetry;GO:0003002//regionalization;GO:0044767//single-organism developmental process;GO:0032502//developmental process;GO:0007275//multicellular organism development;GO:0009798//axis specification;GO:0007389//pattern specification process;GO:0009799//specificatio…
Unigene0050414	1.74003	9.05e-05	0.0118983	--	-	-	-	-
Unigene0050632	8.91956	3.08e-07	0.000114802	PREDICTED: claudin-4-like [Sinocyclocheilus rhinocerous]	ko04514//Cell adhesion molecules (CAMs)//Signaling molecules and interaction//Environmental Information Processing;ko04530//Tight junction//Cellular commiunity//Cellular Processes	GO:0005911//cell-cell junction;GO:0043296//apical junction complex;GO:0031224//intrinsic component of membrane;GO:0030054//cell junction;GO:0044425//membrane part;GO:0016020//membrane	-	GO:0007423//sensory organ development;GO:0032501//multicellular organismal process;GO:0048513//animal organ development;GO:0007275//multicellular organism development;GO:0044767//single-organism developmental process;GO:0044707//single-multicellular organism process;GO:0032502//developmental process;GO:0048856//anatomical structure development;GO:0048731//system development;GO:0044699//single-org…
Unigene0050776	-4.25132	0.000229799	0.0243707	PREDICTED: placenta-specific gene 8 protein [Sinocyclocheilus anshuiensis]	-	-	-	-
Unigene0050898	4.50542	2.7e-09	1.83e-06	--	-	-	-	-
Unigene0051125	-3.97141	2.37e-06	0.00066066	PREDICTED: cGMP-dependent protein kinase 1-like [Sinocyclocheilus rhinocerous]	ko04540//Gap junction//Cellular commiunity//Cellular Processes	GO:0005622//intracellular;GO:0044424//intracellular part;GO:0005623//cell;GO:0044464//cell part	GO:0032549//ribonucleoside binding;GO:0016772//transferase activity, transferring phosphorus-containing groups;GO:0030234//enzyme regulator activity;GO:0036094//small molecule binding;GO:0097367//carbohydrate derivative binding;GO:1901363//heterocyclic compound binding;GO:0003824//catalytic activity;GO:0019887//protein kinase regulator activity;GO:0098772//molecular function regulator;GO:0016740/…	GO:0060255//regulation of macromolecule metabolic process;GO:0019220//regulation of phosphate metabolic process;GO:0065007//biological regulation;GO:0042325//regulation of phosphorylation;GO:0050794//regulation of cellular process;GO:0001932//regulation of protein phosphorylation;GO:0032268//regulation of cellular protein metabolic process;GO:0080090//regulation of primary metabolic process;GO:00…
Unigene0051138	-7.7261	0.000440486	0.0389464	PREDICTED: rap1 GTPase-activating protein 1-like isoform X1 [Sinocyclocheilus rhinocerous]	-	-	GO:0098772//molecular function regulator;GO:0060589//nucleoside-triphosphatase regulator activity;GO:0030234//enzyme regulator activity;GO:0008047//enzyme activator activity	GO:0050790//regulation of catalytic activity;GO:0043087//regulation of GTPase activity;GO:0019222//regulation of metabolic process;GO:0051336//regulation of hydrolase activity;GO:0065009//regulation of molecular function;GO:0050789//regulation of biological process;GO:0065007//biological regulation
Unigene0051174	-1.13611	5.13e-05	0.00772924	--	-	-	-	-
Unigene0051283	-1.16977	0.000575399	0.0477386	PREDICTED: D-dopachrome decarboxylase-like [Sinocyclocheilus rhinocerous]	-	-	-	GO:0043067//regulation of programmed cell death;GO:0043583//ear development;GO:0048731//system development;GO:0048856//anatomical structure development;GO:0007275//multicellular organism development;GO:0032501//multicellular organismal process;GO:0007423//sensory organ development;GO:0010941//regulation of cell death;GO:0044699//single-organism process;GO:0044767//single-organism developmental pr…
Unigene0051403	-2.71584	1.5e-08	8.59e-06	PREDICTED: fibroblast growth factor 16-like [Sinocyclocheilus rhinocerous]	ko04010//MAPK signaling pathway//Signal transduction//Environmental Information Processing;ko04810//Regulation of actin cytoskeleton//Cell motility//Cellular Processes	-	GO:0005102//receptor binding;GO:0070851//growth factor receptor binding;GO:0005515//protein binding;GO:0005488//binding	GO:0044763//single-organism cellular process;GO:0010001//glial cell differentiation;GO:0044707//single-multicellular organism process;GO:0033334//fin morphogenesis;GO:0060322//head development;GO:0048869//cellular developmental process;GO:0044767//single-organism developmental process;GO:0033333//fin development;GO:0021537//telencephalon development;GO:0050789//regulation of biological process;GO…
Unigene0051604	3.15726	2.36e-05	0.00426699	--	-	-	-	-
Unigene0051957	-10.0317	0.000114621	0.0143829	PREDICTED: serine/threonine-protein kinase Nek1-like, partial [Sinocyclocheilus anshuiensis]	-	-	-	-
Unigene0052021	6.68977	0.000418741	0.0375037	Protein Wnt-3a [Chelonia mydas]	ko04310//Wnt signaling pathway//Signal transduction//Environmental Information Processing;ko04916//Melanogenesis//Endocrine system//Organismal Systems;ko04340//Hedgehog signaling pathway//Signal transduction//Environmental Information Processing	GO:0031012//extracellular matrix	GO:0005102//receptor binding;GO:0005515//protein binding;GO:0005488//binding;GO:0001664//G-protein coupled receptor binding	GO:0035107//appendage morphogenesis;GO:0051094//positive regulation of developmental process;GO:0048731//system development;GO:0030516//regulation of axon extension;GO:0030307//positive regulation of cell growth;GO:0050769//positive regulation of neurogenesis;GO:0007389//pattern specification process;GO:0010975//regulation of neuron projection development;GO:0023052//signaling;GO:0060061//Spemann…
Unigene0052079	2.59072	0.000134542	0.016216	PREDICTED: calsenilin-like isoform X2 [Sinocyclocheilus anshuiensis]	-	-	GO:0046872//metal ion binding;GO:0043169//cation binding;GO:0005488//binding;GO:0043167//ion binding	-
Unigene0052090	9.61765	6.74e-09	4.14e-06	PREDICTED: apolipoprotein B-100-like [Sinocyclocheilus grahami]	-	-	-	-
Unigene0052108	2.33826	8.08e-06	0.00176844	PREDICTED: protein shisa-1-like isoform X1 [Sinocyclocheilus anshuiensis]	-	-	-	-
Unigene0052313	1.82756	0.000217226	0.0233422	PREDICTED: protein Dok-7-like isoform X2 [Sinocyclocheilus rhinocerous]	-	-	-	-
Unigene0052314	1.48129	0.000176531	0.0198609	PREDICTED: protein Dok-7-like isoform X1 [Sinocyclocheilus rhinocerous]	-	-	-	-
Unigene0052374	1.38032	5.4e-07	0.000186659	--	-	-	-	-
Unigene0052381	10.6585	1.81e-05	0.0034638	PREDICTED: interferon-induced protein with tetratricopeptide repeats 2-like, partial [Sinocyclocheilus grahami]	-	-	-	-
Unigene0052496	4.86895	0.00041548	0.0373491	PREDICTED: CUB and sushi domain-containing protein 3-like isoform X1 [Sinocyclocheilus rhinocerous]	-	-	-	-
Unigene0052505	7.27707	2.38e-09	1.72e-06	PREDICTED: aldose reductase-like [Sinocyclocheilus grahami]	ko00561//Glycerolipid metabolism//Lipid metabolism//Metabolism;ko00051//Fructose and mannose metabolism//Carbohydrate metabolism//Metabolism;ko00052//Galactose metabolism//Carbohydrate metabolism//Metabolism;ko00040//Pentose and glucuronate interconversions//Carbohydrate metabolism//Metabolism	-	GO:0003824//catalytic activity	GO:0008152//metabolic process;GO:0044710//single-organism metabolic process;GO:0044699//single-organism process
Unigene0052559	1.21115	0.000255159	0.0265252	PREDICTED: nociceptin receptor-like [Sinocyclocheilus anshuiensis]	ko04080//Neuroactive ligand-receptor interaction//Signaling molecules and interaction//Environmental Information Processing	GO:0044425//membrane part;GO:0016020//membrane;GO:0031224//intrinsic component of membrane	GO:0008528//G-protein coupled peptide receptor activity;GO:0060089//molecular transducer activity;GO:0004872//receptor activity;GO:0004985//opioid receptor activity;GO:0038023//signaling receptor activity;GO:0004871//signal transducer activity;GO:0001653//peptide receptor activity;GO:0004888//transmembrane signaling receptor activity;GO:0099600//transmembrane receptor activity;GO:0004930//G-prote…	GO:0007165//signal transduction;GO:0007186//G-protein coupled receptor signaling pathway;GO:0051716//cellular response to stimulus;GO:0050789//regulation of biological process;GO:0050896//response to stimulus;GO:0050794//regulation of cellular process;GO:0044699//single-organism process;GO:0023052//signaling;GO:0009987//cellular process;GO:0007154//cell communication;GO:0044763//single-organism c…
Unigene0052638	-1.06364	0.000547543	0.0459854	PREDICTED: type I inositol 1,4,5-trisphosphate 5-phosphatase-like [Sinocyclocheilus rhinocerous]	ko04070//Phosphatidylinositol signaling system//Signal transduction//Environmental Information Processing;ko00562//Inositol phosphate metabolism//Carbohydrate metabolism//Metabolism	-	-	GO:0044238//primary metabolic process;GO:0009987//cellular process;GO:0008152//metabolic process;GO:0071704//organic substance metabolic process;GO:0006796//phosphate-containing compound metabolic process;GO:0006650//glycerophospholipid metabolic process;GO:0044237//cellular metabolic process;GO:0006793//phosphorus metabolic process;GO:0044710//single-organism metabolic process;GO:0044763//single…
Unigene0052815	2.93056	0.000265383	0.0272624	PREDICTED: glutamate receptor ionotropic, NMDA 3A-like [Sinocyclocheilus anshuiensis]	ko04080//Neuroactive ligand-receptor interaction//Signaling molecules and interaction//Environmental Information Processing	GO:0044464//cell part;GO:0071944//cell periphery;GO:0045202//synapse;GO:0044456//synapse part;GO:0098805//whole membrane;GO:0098589//membrane region;GO:0005886//plasma membrane;GO:0044459//plasma membrane part;GO:0016020//membrane;GO:0098590//plasma membrane region;GO:0005623//cell;GO:0097060//synaptic membrane;GO:0044425//membrane part;GO:0031224//intrinsic component of membrane	GO:0022892//substrate-specific transporter activity;GO:0022803//passive transmembrane transporter activity;GO:0022891//substrate-specific transmembrane transporter activity;GO:0099600//transmembrane receptor activity;GO:0015276//ligand-gated ion channel activity;GO:0015075//ion transmembrane transporter activity;GO:0005231//excitatory extracellular ligand-gated ion channel activity;GO:0022838//su…	GO:0050794//regulation of cellular process;GO:0065007//biological regulation;GO:0044765//single-organism transport;GO:0044763//single-organism cellular process;GO:0009987//cellular process;GO:0050789//regulation of biological process;GO:0050896//response to stimulus;GO:1902578//single-organism localization;GO:0007154//cell communication;GO:0007166//cell surface receptor signaling pathway;GO:00072…
Unigene0052906	11.1779	1.03e-08	6.18e-06	PREDICTED: fibroblast growth factor 6-like [Sinocyclocheilus anshuiensis]	ko04010//MAPK signaling pathway//Signal transduction//Environmental Information Processing;ko04810//Regulation of actin cytoskeleton//Cell motility//Cellular Processes	-	GO:0005102//receptor binding;GO:0005515//protein binding;GO:0005488//binding	-
Unigene0052943	2.51357	5.17e-07	0.000180705	--	-	-	-	-
Unigene0052944	2.58938	1.29e-09	9.98e-07	PREDICTED: elongation of very long chain fatty acids protein 6 [Sinocyclocheilus anshuiensis]	ko01212//Fatty acid metabolism//Global and Overview//Metabolism;ko00062//Fatty acid elongation//Lipid metabolism//Metabolism;ko01040//Biosynthesis of unsaturated fatty acids//Lipid metabolism//Metabolism	GO:0044422//organelle part;GO:0043226//organelle;GO:0043227//membrane-bounded organelle;GO:0005622//intracellular;GO:0044425//membrane part;GO:0044464//cell part;GO:0016020//membrane;GO:0044424//intracellular part;GO:0005623//cell;GO:0043229//intracellular organelle;GO:0031090//organelle membrane;GO:0043231//intracellular membrane-bounded organelle;GO:0031224//intrinsic component of membrane	GO:0003824//catalytic activity	GO:0008610//lipid biosynthetic process;GO:0072330//monocarboxylic acid biosynthetic process;GO:0044281//small molecule metabolic process;GO:0044238//primary metabolic process;GO:0006629//lipid metabolic process;GO:0043436//oxoacid metabolic process;GO:0019752//carboxylic acid metabolic process;GO:0044763//single-organism cellular process;GO:0006082//organic acid metabolic process;GO:0032787//mono…
Unigene0052980	1.6898	5.84e-08	2.75e-05	PREDICTED: protein S100-A1-like [Sinocyclocheilus grahami]	-	-	GO:0005488//binding;GO:0043169//cation binding;GO:0046872//metal ion binding;GO:0043167//ion binding	-
Unigene0053070	4.24609	0.000416625	0.0373491	--	-	-	-	-
Unigene0053238	1.76861	2.95e-05	0.00502615	--	-	-	-	-
Unigene0053288	2.06902	4.51e-06	0.00110665	--	-	-	-	-
Unigene0053456	-1.93994	1.24e-06	0.000376612	PREDICTED: carbonic anhydrase 7-like [Sinocyclocheilus rhinocerous]	ko00910//Nitrogen metabolism//Energy metabolism//Metabolism	GO:0005886//plasma membrane;GO:0044425//membrane part;GO:0044464//cell part;GO:0005623//cell;GO:0044459//plasma membrane part;GO:0016020//membrane;GO:0071944//cell periphery	GO:0003824//catalytic activity;GO:0043169//cation binding;GO:0016836//hydro-lyase activity;GO:0043167//ion binding;GO:0046914//transition metal ion binding;GO:0016829//lyase activity;GO:0016835//carbon-oxygen lyase activity;GO:0046872//metal ion binding;GO:0005488//binding	GO:0006811//ion transport;GO:0006812//cation transport;GO:0098655//cation transmembrane transport;GO:0051234//establishment of localization;GO:0055085//transmembrane transport;GO:0098660//inorganic ion transmembrane transport;GO:0044765//single-organism transport;GO:0035725//sodium ion transmembrane transport;GO:0009987//cellular process;GO:0044699//single-organism process;GO:0015672//monovalent …
Unigene0053560	3.31167	4.29e-07	0.000153984	PREDICTED: tumor necrosis factor receptor superfamily member 9-like isoform X1 [Sinocyclocheilus rhinocerous]	ko04060//Cytokine-cytokine receptor interaction//Signaling molecules and interaction//Environmental Information Processing	-	-	-
Unigene0053637	2.8573	0.000337897	0.032298	PREDICTED: E3 ubiquitin-protein ligase TRIM63-like isoform X2 [Sinocyclocheilus rhinocerous]	-	-	-	-
Unigene0053702	2.55995	3.11e-12	4.44e-09	--	-	-	-	-
Unigene0053820	1.62353	8.93e-05	0.0117912	PREDICTED: protein S100-A5-like [Sinocyclocheilus rhinocerous]	-	-	GO:0043169//cation binding;GO:0046872//metal ion binding;GO:0005488//binding;GO:0043167//ion binding	-
Unigene0054040	-1.30394	0.0002517	0.0262511	Transposable element Tcb1 transposase, partial [Harpegnathos saltator]	-	-	-	-
Unigene0054126	1.92012	0.000124196	0.0152643	--	-	-	-	-
Unigene0054581	4.01634	2.49e-09	1.76e-06	PREDICTED: T-cell-specific surface glycoprotein CD28-like isoform X1 [Ictalurus punctatus]	ko04514//Cell adhesion molecules (CAMs)//Signaling molecules and interaction//Environmental Information Processing;ko04672//Intestinal immune network for IgA production//Immune system//Organismal Systems;ko04660//T cell receptor signaling pathway//Immune system//Organismal Systems	-	-	-
Unigene0054622	1.51593	4.43e-05	0.00689512	PREDICTED: midkine-B-like [Sinocyclocheilus grahami]	-	-	GO:0005488//binding;GO:0005515//protein binding;GO:0005102//receptor binding	GO:0007399//nervous system development;GO:0048522//positive regulation of cellular process;GO:0051094//positive regulation of developmental process;GO:0045595//regulation of cell differentiation;GO:0048468//cell development;GO:0000904//cell morphogenesis involved in differentiation;GO:0009653//anatomical structure morphogenesis;GO:0000902//cell morphogenesis;GO:0060485//mesenchyme development;GO:…
Unigene0054894	-2.4225	1.84e-07	7.38e-05	--	-	-	-	-
Unigene0054903	4.02393	1.54e-09	1.18e-06	PREDICTED: cysteine-rich secretory protein LCCL domain-containing 2-like [Sinocyclocheilus rhinocerous]	-	-	-	GO:0009653//anatomical structure morphogenesis;GO:0009887//organ morphogenesis;GO:0048513//animal organ development;GO:0007275//multicellular organism development;GO:0032501//multicellular organismal process;GO:0048731//system development;GO:0048856//anatomical structure development;GO:0044767//single-organism developmental process;GO:0032502//developmental process;GO:0044699//single-organism pro…
Unigene0054952	1.37095	0.000567642	0.0471769	PREDICTED: inositol 1,4,5-trisphosphate receptor-interacting protein-like [Sinocyclocheilus rhinocerous]	-	-	-	-
Unigene0055028	-1.91811	1.17e-06	0.000362957	cellular myelocytomatosis oncogene, partial [Gymnocypris waddellii]	ko04010//MAPK signaling pathway//Signal transduction//Environmental Information Processing;ko04310//Wnt signaling pathway//Signal transduction//Environmental Information Processing;ko04630//Jak-STAT signaling pathway//Signal transduction//Environmental Information Processing;ko04110//Cell cycle//Cell growth and death//Cellular Processes;ko04012//ErbB signaling pathway//Signal transduction//Enviro…	GO:0044424//intracellular part;GO:0005623//cell;GO:0044464//cell part;GO:0043231//intracellular membrane-bounded organelle;GO:0043229//intracellular organelle;GO:0043227//membrane-bounded organelle;GO:0005622//intracellular;GO:0043226//organelle	GO:0001071//nucleic acid binding transcription factor activity;GO:0005515//protein binding;GO:0097159//organic cyclic compound binding;GO:1901363//heterocyclic compound binding;GO:0005488//binding;GO:0003676//nucleic acid binding	GO:0019222//regulation of metabolic process;GO:0008152//metabolic process;GO:1901576//organic substance biosynthetic process;GO:0065007//biological regulation;GO:0043170//macromolecule metabolic process;GO:0044249//cellular biosynthetic process;GO:0050789//regulation of biological process;GO:0010468//regulation of gene expression;GO:0044260//cellular macromolecule metabolic process;GO:0009987//ce…
Unigene0055030	-1.803	3.86e-06	0.00097543	cellular myelocytomatosis oncogene, partial [Akrokolioplax bicornis]	ko04010//MAPK signaling pathway//Signal transduction//Environmental Information Processing;ko04310//Wnt signaling pathway//Signal transduction//Environmental Information Processing;ko04630//Jak-STAT signaling pathway//Signal transduction//Environmental Information Processing;ko04110//Cell cycle//Cell growth and death//Cellular Processes;ko04012//ErbB signaling pathway//Signal transduction//Enviro…	GO:0005623//cell;GO:0044424//intracellular part;GO:0043231//intracellular membrane-bounded organelle;GO:0043226//organelle;GO:0043227//membrane-bounded organelle;GO:0005622//intracellular;GO:0044464//cell part;GO:0043229//intracellular organelle	GO:0097159//organic cyclic compound binding;GO:0003676//nucleic acid binding;GO:0001071//nucleic acid binding transcription factor activity;GO:0005488//binding;GO:0005515//protein binding;GO:1901363//heterocyclic compound binding	GO:0044260//cellular macromolecule metabolic process;GO:0071704//organic substance metabolic process;GO:0008152//metabolic process;GO:0009059//macromolecule biosynthetic process;GO:0050789//regulation of biological process;GO:0010468//regulation of gene expression;GO:0009987//cellular process;GO:1901576//organic substance biosynthetic process;GO:0065007//biological regulation;GO:0044237//cellular…
Unigene0055074	1.83178	0.000594138	0.0487443	PREDICTED: myc target protein 1 [Sinocyclocheilus anshuiensis]	-	-	-	-
Unigene0055077	1.78606	1.98e-06	0.000561988	PREDICTED: keratin, type I cytoskeletal 50 kDa-like [Sinocyclocheilus grahami]	-	GO:0032991//macromolecular complex;GO:0043234//protein complex	-	-
Unigene0055179	2.52345	4.05e-06	0.00100967	--	-	-	-	-
Unigene0055292	2.70483	3.61e-05	0.00586668	apolipoprotein A-I-1 [Hemibarbus mylodon]	ko03320//PPAR signaling pathway//Endocrine system//Organismal Systems	-	GO:0005488//binding	GO:0043170//macromolecule metabolic process;GO:0044238//primary metabolic process;GO:0006810//transport;GO:0071704//organic substance metabolic process;GO:1902578//single-organism localization;GO:0044765//single-organism transport;GO:0044699//single-organism process;GO:0051179//localization;GO:0008152//metabolic process;GO:0051234//establishment of localization;GO:0019538//protein metabolic proce…
Unigene0055367	1.43106	0.000364529	0.0341164	PREDICTED: cdc42 effector protein 3-like [Sinocyclocheilus rhinocerous]	-	GO:0005623//cell;GO:0044464//cell part	-	GO:0065007//biological regulation;GO:0050794//regulation of cellular process;GO:0050789//regulation of biological process;GO:0044699//single-organism process;GO:0044763//single-organism cellular process;GO:0009987//cellular process
Unigene0055898	5.58622	9.19e-08	4.09e-05	PREDICTED: alpha-1-antitrypsin homolog [Sinocyclocheilus rhinocerous]	-	GO:0005576//extracellular region;GO:0044421//extracellular region part	GO:0016787//hydrolase activity;GO:0030414//peptidase inhibitor activity;GO:0061135//endopeptidase regulator activity;GO:0004866//endopeptidase inhibitor activity;GO:0098772//molecular function regulator;GO:0061134//peptidase regulator activity;GO:0004857//enzyme inhibitor activity;GO:0003824//catalytic activity;GO:0030234//enzyme regulator activity	GO:0051246//regulation of protein metabolic process;GO:0060255//regulation of macromolecule metabolic process;GO:0010605//negative regulation of macromolecule metabolic process;GO:0051336//regulation of hydrolase activity;GO:0065007//biological regulation;GO:0051346//negative regulation of hydrolase activity;GO:0032268//regulation of cellular protein metabolic process;GO:0031323//regulation of ce…
Unigene0055913	1.5938	0.000238942	0.025112	PREDICTED: nicotinamide riboside kinase 2-like [Sinocyclocheilus grahami]	ko00760//Nicotinate and nicotinamide metabolism//Metabolism of cofactors and vitamins//Metabolism	-	GO:0016740//transferase activity;GO:0016772//transferase activity, transferring phosphorus-containing groups;GO:0003824//catalytic activity	-
Unigene0055975	-1.73142	0.00038189	0.0352927	--	-	-	-	-
Unigene0056080	13.483	2.04e-06	0.000575212	transcobalamin-like precursor [Danio rerio]	-	-	-	-
Unigene0056081	12.8072	6.44e-10	5.32e-07	transcobalamin-like precursor [Danio rerio]	-	-	-	-
Unigene0056085	7.63662	0.000303497	0.03008	--	-	-	-	-
Unigene0056236	1.46361	0.000287257	0.0288593	PREDICTED: protein FAM46A-like [Sinocyclocheilus grahami]	-	-	-	-
Unigene0056273	-2.78487	3.34e-06	0.000872031	--	-	-	-	-
Unigene0056280	8.00025	5.21e-05	0.00781336	PREDICTED: ly6/PLAUR domain-containing protein 2-like [Sinocyclocheilus rhinocerous]	-	-	-	-
Unigene0056282	9.08664	5.86e-05	0.00857768	--	-	-	-	-
Unigene0056363	-4.53497	1.45e-21	9.28e-18	PREDICTED: inhibin beta B chain-like, partial [Sinocyclocheilus rhinocerous]	ko04060//Cytokine-cytokine receptor interaction//Signaling molecules and interaction//Environmental Information Processing;ko04350//TGF-beta signaling pathway//Signal transduction//Environmental Information Processing	GO:0044444//cytoplasmic part;GO:0044424//intracellular part;GO:0005737//cytoplasm;GO:0005622//intracellular;GO:0005623//cell;GO:0044464//cell part	GO:0005102//receptor binding;GO:0005515//protein binding;GO:0046983//protein dimerization activity;GO:0005488//binding	GO:0044699//single-organism process;GO:0051051//negative regulation of transport;GO:0051241//negative regulation of multicellular organismal process;GO:0032868//response to insulin;GO:0060341//regulation of cellular localization;GO:0050796//regulation of insulin secretion;GO:0065008//regulation of biological quality;GO:0010817//regulation of hormone levels;GO:1903532//positive regulation of secre…
Unigene0056364	-4.22331	1.76e-12	2.63e-09	PREDICTED: inhibin beta B chain-like, partial [Danio rerio]	ko04060//Cytokine-cytokine receptor interaction//Signaling molecules and interaction//Environmental Information Processing;ko04350//TGF-beta signaling pathway//Signal transduction//Environmental Information Processing	-	GO:0005515//protein binding;GO:0005102//receptor binding;GO:0005488//binding	-
Unigene0056368	1.45853	1.58e-05	0.00312043	PREDICTED: eyes absent homolog 2-like [Sinocyclocheilus anshuiensis]	-	-	GO:0016788//hydrolase activity, acting on ester bonds;GO:0042578//phosphoric ester hydrolase activity;GO:0016791//phosphatase activity;GO:0003824//catalytic activity;GO:0004721//phosphoprotein phosphatase activity;GO:0016787//hydrolase activity	GO:0032502//developmental process;GO:0016311//dephosphorylation;GO:0006470//protein dephosphorylation;GO:0008152//metabolic process;GO:0043412//macromolecule modification;GO:0043170//macromolecule metabolic process;GO:0044267//cellular protein metabolic process;GO:0009888//tissue development;GO:0019538//protein metabolic process;GO:0006793//phosphorus metabolic process;GO:0036211//protein modific…
Unigene0056388	3.58184	4.37e-06	0.00108226	PREDICTED: relaxin-3 receptor 1-like [Sinocyclocheilus rhinocerous]	ko04080//Neuroactive ligand-receptor interaction//Signaling molecules and interaction//Environmental Information Processing	GO:0031224//intrinsic component of membrane;GO:0016020//membrane;GO:0044425//membrane part	GO:0099600//transmembrane receptor activity;GO:0004871//signal transducer activity;GO:0004872//receptor activity;GO:0060089//molecular transducer activity;GO:0038023//signaling receptor activity;GO:0004888//transmembrane signaling receptor activity	-
Unigene0056411	3.00423	6.44e-11	6.85e-08	--	-	-	-	-
Unigene0056412	2.64287	1.95e-09	1.43e-06	PREDICTED: fatty acyl-CoA reductase 1-like [Sinocyclocheilus grahami]	ko04146//Peroxisome//Transport and catabolism//Cellular Processes	-	GO:0003824//catalytic activity;GO:0016903//oxidoreductase activity, acting on the aldehyde or oxo group of donors;GO:0016620//oxidoreductase activity, acting on the aldehyde or oxo group of donors, NAD or NADP as acceptor;GO:0016491//oxidoreductase activity	GO:0044699//single-organism process;GO:0044710//single-organism metabolic process;GO:0008152//metabolic process
Unigene0056599	-1.39746	6.86e-06	0.00153789	PREDICTED: ras-related protein Rab-6B-like [Sinocyclocheilus grahami]	-	-	GO:0097367//carbohydrate derivative binding;GO:0097159//organic cyclic compound binding;GO:0032549//ribonucleoside binding;GO:0005488//binding;GO:0032550//purine ribonucleoside binding;GO:0036094//small molecule binding;GO:0001882//nucleoside binding;GO:0001883//purine nucleoside binding;GO:0003824//catalytic activity;GO:1901363//heterocyclic compound binding	GO:0050789//regulation of biological process;GO:0051716//cellular response to stimulus;GO:0007165//signal transduction;GO:0033036//macromolecule localization;GO:0007154//cell communication;GO:0065007//biological regulation;GO:0035556//intracellular signal transduction;GO:0051179//localization;GO:0050896//response to stimulus;GO:0023052//signaling;GO:0044699//single-organism process;GO:0044700//si…
Unigene0056613	4.91207	3.37e-05	0.00557259	--	-	-	-	-
Unigene0056694	1.37477	0.000177511	0.0199243	PREDICTED: midkine-B-like [Sinocyclocheilus grahami]	-	-	GO:0005488//binding;GO:0005515//protein binding;GO:0005102//receptor binding	GO:0016331//morphogenesis of embryonic epithelium;GO:0001838//embryonic epithelial tube formation;GO:0044707//single-multicellular organism process;GO:0048598//embryonic morphogenesis;GO:0009653//anatomical structure morphogenesis;GO:0009790//embryo development;GO:0048729//tissue morphogenesis;GO:0007275//multicellular organism development;GO:0032501//multicellular organismal process;GO:0048646//…
Unigene0056754	2.00835	4.05e-06	0.00100967	PREDICTED: retinal dehydrogenase 2-like [Sinocyclocheilus anshuiensis]	ko00830//Retinol metabolism//Metabolism of cofactors and vitamins//Metabolism	-	-	-
Unigene0056755	2.01736	0.000126406	0.0154962	--	-	-	-	-
Unigene0056955	2.9397	1.81e-11	2.17e-08	PREDICTED: tubulin polymerization-promoting protein family member 3-like [Sinocyclocheilus anshuiensis]	-	-	-	-
Unigene0056957	2.48907	6.21e-07	0.000210901	Mx protein [Squaliobarbus curriculus]	-	GO:0044424//intracellular part;GO:0005623//cell;GO:0044464//cell part;GO:0005622//intracellular	GO:0001882//nucleoside binding;GO:0097367//carbohydrate derivative binding;GO:0097159//organic cyclic compound binding;GO:0032549//ribonucleoside binding;GO:0016818//hydrolase activity, acting on acid anhydrides, in phosphorus-containing anhydrides;GO:0005488//binding;GO:1901363//heterocyclic compound binding;GO:0036094//small molecule binding;GO:0017111//nucleoside-triphosphatase activity;GO:003…	-
Unigene0057018	1.82466	0.000508355	0.0432635	--	-	-	-	-
Unigene0057242	3.0589	9.68e-08	4.29e-05	--	-	-	-	-
Unigene0057243	5.75121	6.09e-05	0.0088126	PREDICTED: apolipoprotein A-I-like [Sinocyclocheilus rhinocerous]	-	GO:0044421//extracellular region part;GO:0005615//extracellular space;GO:0005576//extracellular region	GO:0008289//lipid binding;GO:0005488//binding	GO:0048518//positive regulation of biological process;GO:0065007//biological regulation;GO:0006629//lipid metabolic process;GO:0044699//single-organism process;GO:0044255//cellular lipid metabolic process;GO:0009987//cellular process;GO:0051179//localization;GO:0071704//organic substance metabolic process;GO:0006869//lipid transport;GO:0044281//small molecule metabolic process;GO:0044710//single-…
Unigene0057261	-1.40866	0.000221974	0.0237723	PREDICTED: gastrula zinc finger protein XlCGF57.1-like isoform X2 [Sinocyclocheilus rhinocerous]	-	-	-	-
Unigene0057334	3.1269	0.000210248	0.0228748	PREDICTED: galactosylceramide sulfotransferase-like [Sinocyclocheilus rhinocerous]	ko00600//Sphingolipid metabolism//Lipid metabolism//Metabolism;ko00565//Ether lipid metabolism//Lipid metabolism//Metabolism	GO:0016020//membrane;GO:0043227//membrane-bounded organelle;GO:0043226//organelle;GO:0005622//intracellular;GO:0005623//cell;GO:0043231//intracellular membrane-bounded organelle;GO:0044464//cell part;GO:0043229//intracellular organelle;GO:0031224//intrinsic component of membrane;GO:0044425//membrane part;GO:0044424//intracellular part	GO:0050694//galactose 3-O-sulfotransferase activity;GO:0003824//catalytic activity;GO:0016782//transferase activity, transferring sulfur-containing groups;GO:0016740//transferase activity;GO:0008146//sulfotransferase activity	GO:0008152//metabolic process
Unigene0057441	1.37199	9.97e-06	0.00210247	uncharacterized LOC103392932 precursor [Cynoglossus semilaevis]	-	-	-	-
Unigene0057447	1.63506	0.000207332	0.0226347	PREDICTED: iroquois-class homeodomain protein IRX-5-like [Sinocyclocheilus anshuiensis]	-	GO:0044464//cell part;GO:0043231//intracellular membrane-bounded organelle;GO:0005622//intracellular;GO:0043226//organelle;GO:0005623//cell;GO:0043229//intracellular organelle;GO:0044424//intracellular part;GO:0043227//membrane-bounded organelle	GO:0003676//nucleic acid binding;GO:1901363//heterocyclic compound binding;GO:0097159//organic cyclic compound binding;GO:0005488//binding	GO:0060255//regulation of macromolecule metabolic process;GO:0050789//regulation of biological process;GO:0065007//biological regulation;GO:0010468//regulation of gene expression;GO:0019222//regulation of metabolic process
Unigene0057472	1.35289	0.000217878	0.023386	PREDICTED: trypsin-like [Sinocyclocheilus anshuiensis]	ko04080//Neuroactive ligand-receptor interaction//Signaling molecules and interaction//Environmental Information Processing	-	GO:0003824//catalytic activity;GO:0070011//peptidase activity, acting on L-amino acid peptides;GO:0008233//peptidase activity;GO:0016787//hydrolase activity;GO:0004175//endopeptidase activity	GO:0019538//protein metabolic process;GO:0071704//organic substance metabolic process;GO:0044238//primary metabolic process;GO:0008152//metabolic process;GO:0043170//macromolecule metabolic process
Unigene0057520	2.0999	1.5e-05	0.00300122	PREDICTED: zinc metalloproteinase-disintegrin-like crotastatin [Sinocyclocheilus anshuiensis]	-	-	GO:0046914//transition metal ion binding;GO:0043169//cation binding;GO:0003824//catalytic activity;GO:0046872//metal ion binding;GO:0043167//ion binding;GO:0008233//peptidase activity;GO:0016787//hydrolase activity;GO:0070011//peptidase activity, acting on L-amino acid peptides;GO:0005488//binding	GO:0043170//macromolecule metabolic process;GO:0044238//primary metabolic process;GO:0019538//protein metabolic process;GO:0008152//metabolic process;GO:0071704//organic substance metabolic process
Unigene0057521	-1.5287	0.000177822	0.0199358	PREDICTED: MOB kinase activator 3C-like [Sinocyclocheilus grahami]	-	-	GO:0003824//catalytic activity	GO:0006796//phosphate-containing compound metabolic process;GO:0044237//cellular metabolic process;GO:0009987//cellular process;GO:0008152//metabolic process;GO:0006793//phosphorus metabolic process
Unigene0057644	1.9692	1.08e-07	4.7e-05	PREDICTED: retinal homeobox protein Rx3-like [Sinocyclocheilus rhinocerous]	-	GO:0043229//intracellular organelle;GO:0043226//organelle;GO:0005622//intracellular;GO:0044424//intracellular part;GO:0043231//intracellular membrane-bounded organelle;GO:0005623//cell;GO:0043227//membrane-bounded organelle;GO:0044464//cell part	GO:0097159//organic cyclic compound binding;GO:0005488//binding;GO:1901363//heterocyclic compound binding;GO:0003677//DNA binding;GO:0003676//nucleic acid binding	GO:0016477//cell migration;GO:0044237//cellular metabolic process;GO:0071704//organic substance metabolic process;GO:0040011//locomotion;GO:0034645//cellular macromolecule biosynthetic process;GO:0048513//animal organ development;GO:0032501//multicellular organismal process;GO:0048856//anatomical structure development;GO:0019222//regulation of metabolic process;GO:0050789//regulation of biologica…
Unigene0057689	1.30697	8.42e-06	0.00181935	PREDICTED: myosin-11-like [Stegastes partitus]	-	-	-	-
Unigene0057733	12.6198	3.05e-05	0.00514866	PREDICTED: venom prothrombin activator omicarin-C non-catalytic subunit-like [Sinocyclocheilus grahami]	-	-	-	-
Unigene0057740	2.15126	1.2e-05	0.00246362	--	-	-	-	-
Unigene0057741	2.33871	2.16e-07	8.48e-05	--	-	-	-	-
Unigene0057897	1.86736	6.02e-05	0.00874471	PREDICTED: leucine-rich repeat-containing protein 32-like isoform X1 [Sinocyclocheilus anshuiensis]	-	-	-	-
Unigene0057898	1.75896	0.000282469	0.028408	PREDICTED: leucine-rich repeat-containing protein 32-like [Sinocyclocheilus rhinocerous]	-	-	-	-
Unigene0057990	5.56591	0.000137666	0.0164495	PREDICTED: collectrin-like [Sinocyclocheilus grahami]	-	-	GO:0070011//peptidase activity, acting on L-amino acid peptides;GO:0008233//peptidase activity;GO:0016787//hydrolase activity;GO:0003824//catalytic activity;GO:0008238//exopeptidase activity	GO:0071704//organic substance metabolic process;GO:0008152//metabolic process;GO:0043170//macromolecule metabolic process;GO:0019538//protein metabolic process;GO:0044238//primary metabolic process
Unigene0058005	3.31965	6.62e-11	6.97e-08	PREDICTED: complement component C7-like isoform X1 [Sinocyclocheilus rhinocerous]	-	GO:0016020//membrane;GO:0005623//cell;GO:0005887//integral component of plasma membrane;GO:0044464//cell part;GO:0016021//integral component of membrane;GO:0031226//intrinsic component of plasma membrane;GO:0005886//plasma membrane;GO:0031224//intrinsic component of membrane;GO:0044459//plasma membrane part;GO:0071944//cell periphery;GO:0044425//membrane part	-	GO:0002376//immune system process
Unigene0058018	4.24306	1.39e-05	0.00280402	--	-	-	-	-
Unigene0058094	10.936	0.000145062	0.0170413	--	-	-	-	-
Unigene0058218	2.06669	5.09e-05	0.0076809	interleukin-1 beta-1 [Carassius carassius]	ko04010//MAPK signaling pathway//Signal transduction//Environmental Information Processing;ko04060//Cytokine-cytokine receptor interaction//Signaling molecules and interaction//Environmental Information Processing;ko04210//Apoptosis//Cell growth and death//Cellular Processes;ko04620//Toll-like receptor signaling pathway//Immune system//Organismal Systems;ko04621//NOD-like receptor signaling pathw…	-	-	-
Unigene0058366	3.39683	1.48e-08	8.52e-06	--	-	-	-	-
Unigene0058371	2.33547	1.76e-05	0.00340354	PREDICTED: endothelial cell-specific chemotaxis regulator-like isoform X1 [Sinocyclocheilus rhinocerous]	-	-	-	-
Unigene0058415	1.77608	7.44e-05	0.0102085	PREDICTED: UMP-CMP kinase 2, mitochondrial [Sinocyclocheilus grahami]	ko00240//Pyrimidine metabolism//Nucleotide metabolism//Metabolism	-	-	-
Unigene0058420	1.85344	5.56e-06	0.00129564	--	-	-	-	-
Unigene0058421	1.58798	0.000127172	0.0155245	PREDICTED: ras-related protein Rab-31 [Sinocyclocheilus rhinocerous]	ko04144//Endocytosis//Transport and catabolism//Cellular Processes	-	GO:0032550//purine ribonucleoside binding;GO:0097367//carbohydrate derivative binding;GO:1901363//heterocyclic compound binding;GO:0001882//nucleoside binding;GO:0001883//purine nucleoside binding;GO:0036094//small molecule binding;GO:0005488//binding;GO:0032549//ribonucleoside binding;GO:0097159//organic cyclic compound binding	GO:0050794//regulation of cellular process;GO:0008104//protein localization;GO:0051179//localization;GO:0044763//single-organism cellular process;GO:0051716//cellular response to stimulus;GO:0050896//response to stimulus;GO:0035556//intracellular signal transduction;GO:0033036//macromolecule localization;GO:0007165//signal transduction;GO:0065007//biological regulation;GO:0044700//single organism…
Unigene0058453	5.3406	1.24e-14	2.9e-11	PREDICTED: solute carrier family 23 member 1-like [Sinocyclocheilus rhinocerous]	-	-	-	GO:0051179//localization;GO:0051234//establishment of localization
Unigene0058541	-2.10481	0.000189951	0.0210492	PREDICTED: proline-rich protein 36-like isoform X4 [Poecilia mexicana]	-	-	-	-
Unigene0058549	1.74671	1.9e-05	0.00361085	PREDICTED: type II iodothyronine deiodinase-like [Sinocyclocheilus grahami]	-	GO:0016020//membrane;GO:0044425//membrane part;GO:0031224//intrinsic component of membrane	GO:0003824//catalytic activity;GO:0016491//oxidoreductase activity	GO:1901564//organonitrogen compound metabolic process;GO:0032502//developmental process;GO:0043473//pigmentation;GO:0009987//cellular process;GO:0050896//response to stimulus;GO:0009719//response to endogenous stimulus;GO:0044710//single-organism metabolic process;GO:0006575//cellular modified amino acid metabolic process;GO:0044699//single-organism process;GO:0044767//single-organism development…
Unigene0058697	3.57747	1.76e-05	0.00340354	hCG1648055 [Homo sapiens]	-	-	-	-
Unigene0058776	5.42379	0.000149062	0.0174044	14 kDa apolipoprotein [Cyprinus carpio]	-	-	-	GO:0032502//developmental process;GO:0009790//embryo development;GO:0032501//multicellular organismal process;GO:0009653//anatomical structure morphogenesis;GO:0048856//anatomical structure development;GO:0007275//multicellular organism development;GO:0044699//single-organism process;GO:0048598//embryonic morphogenesis;GO:0044707//single-multicellular organism process;GO:0044767//single-organism …
Unigene0058781	5.61365	1.63e-21	9.73e-18	--	-	-	-	-
Unigene0058823	1.41607	0.000187966	0.0208775	--	-	-	-	-
Unigene0058824	1.41138	7.42e-05	0.0102085	PREDICTED: LOW QUALITY PROTEIN: CDK5 regulatory subunit-associated protein 3 [Sinocyclocheilus grahami]	-	-	-	-
Unigene0058846	-1.90699	7.98e-06	0.00175302	PREDICTED: muellerian-inhibiting factor-like isoform X2 [Sinocyclocheilus rhinocerous]	ko04060//Cytokine-cytokine receptor interaction//Signaling molecules and interaction//Environmental Information Processing;ko04350//TGF-beta signaling pathway//Signal transduction//Environmental Information Processing	-	-	-
Unigene0058899	-2.09904	1.04e-05	0.00217956	PREDICTED: T-cell activation Rho GTPase-activating protein-like [Sinocyclocheilus rhinocerous]	-	-	-	-
Unigene0058909	-1.45726	0.000305436	0.0302101	PREDICTED: alpha-parvin-like [Sinocyclocheilus rhinocerous]	ko04510//Focal adhesion//Cellular commiunity//Cellular Processes	GO:0005912//adherens junction;GO:0031252//cell leading edge;GO:0043226//organelle;GO:0043232//intracellular non-membrane-bounded organelle;GO:0005856//cytoskeleton;GO:0043227//membrane-bounded organelle;GO:0005623//cell;GO:0043229//intracellular organelle;GO:0043231//intracellular membrane-bounded organelle;GO:0030054//cell junction;GO:0070161//anchoring junction;GO:0005622//intracellular;GO:0043…	GO:0005488//binding;GO:0005515//protein binding;GO:0008092//cytoskeletal protein binding	GO:0048869//cellular developmental process;GO:0048646//anatomical structure formation involved in morphogenesis;GO:0040011//locomotion;GO:0006996//organelle organization;GO:0048513//animal organ development;GO:0072359//circulatory system development;GO:0003279//cardiac septum development;GO:0044707//single-multicellular organism process;GO:0009653//anatomical structure morphogenesis;GO:0022610//b…
Unigene0059244	1.90585	0.000143351	0.016907	PREDICTED: tumor necrosis factor receptor superfamily member 13B [Sinocyclocheilus grahami]	ko04060//Cytokine-cytokine receptor interaction//Signaling molecules and interaction//Environmental Information Processing;ko04672//Intestinal immune network for IgA production//Immune system//Organismal Systems	-	-	-
Unigene0059253	1.73096	5.42e-06	0.00126553	PREDICTED: fibulin-5-like isoform X2 [Sinocyclocheilus grahami]	-	-	-	-
Unigene0059322	3.50213	7.27e-05	0.0100512	PREDICTED: integrin alpha-3-like isoform X2 [Sinocyclocheilus grahami]	ko04510//Focal adhesion//Cellular commiunity//Cellular Processes;ko04810//Regulation of actin cytoskeleton//Cell motility//Cellular Processes;ko04512//ECM-receptor interaction//Signaling molecules and interaction//Environmental Information Processing	GO:0016021//integral component of membrane;GO:0031224//intrinsic component of membrane;GO:0044425//membrane part;GO:0016020//membrane	-	-
Unigene0059408	9.08144	6.91e-05	0.0096818	PREDICTED: overexpressed in colon carcinoma 1 protein homolog [Sinocyclocheilus anshuiensis]	-	-	-	-
Unigene0059544	-2.30749	0.000106621	0.013485	PREDICTED: C-C chemokine receptor type 9-like [Sinocyclocheilus grahami]	ko04060//Cytokine-cytokine receptor interaction//Signaling molecules and interaction//Environmental Information Processing;ko04672//Intestinal immune network for IgA production//Immune system//Organismal Systems	GO:0016020//membrane	GO:0099600//transmembrane receptor activity;GO:0004930//G-protein coupled receptor activity;GO:0004871//signal transducer activity;GO:0004872//receptor activity;GO:0060089//molecular transducer activity;GO:0038023//signaling receptor activity;GO:0004888//transmembrane signaling receptor activity	GO:0023052//signaling;GO:0050794//regulation of cellular process;GO:0050896//response to stimulus;GO:0044700//single organism signaling;GO:0042221//response to chemical;GO:0044699//single-organism process;GO:0007166//cell surface receptor signaling pathway;GO:0065007//biological regulation;GO:0007154//cell communication;GO:0051716//cellular response to stimulus;GO:0050789//regulation of biologica…
Unigene0059640	2.5154	3.07e-07	0.000114802	PREDICTED: EGF-like repeat and discoidin I-like domain-containing protein 3 isoform X1 [Sinocyclocheilus anshuiensis]	-	-	GO:0005488//binding;GO:0043167//ion binding;GO:0043169//cation binding;GO:0046872//metal ion binding	-
Unigene0059737	1.78778	0.00013494	0.016216	PREDICTED: RING finger protein 24-like isoform X1 [Sinocyclocheilus grahami]	-	-	GO:0005488//binding;GO:0043167//ion binding;GO:0043169//cation binding	-
Unigene0059835	-2.05204	0.000337295	0.032298	PREDICTED: gastrula zinc finger protein XlCGF57.1-like isoform X2 [Sinocyclocheilus anshuiensis]	-	-	-	-
Unigene0059843	-1.63185	0.000391772	0.0357717	PREDICTED: N-lysine methyltransferase SMYD2-B [Sinocyclocheilus rhinocerous]	-	GO:0044464//cell part;GO:0044446//intracellular organelle part;GO:0044428//nuclear part;GO:0044444//cytoplasmic part;GO:0043227//membrane-bounded organelle;GO:0005623//cell;GO:0044422//organelle part;GO:0044424//intracellular part;GO:0005634//nucleus;GO:0005737//cytoplasm;GO:0043231//intracellular membrane-bounded organelle;GO:0070013//intracellular organelle lumen;GO:0031974//membrane-enclosed l…	GO:0008757//S-adenosylmethionine-dependent methyltransferase activity;GO:0008168//methyltransferase activity;GO:0008170//N-methyltransferase activity;GO:0001099//basal RNA polymerase II transcription machinery binding;GO:0003824//catalytic activity;GO:0016740//transferase activity;GO:0043167//ion binding;GO:0043169//cation binding;GO:0008276//protein methyltransferase activity;GO:0016741//transfe…	GO:0019219//regulation of nucleobase-containing compound metabolic process;GO:0010556//regulation of macromolecule biosynthetic process;GO:0044237//cellular metabolic process;GO:0006357//regulation of transcription from RNA polymerase II promoter;GO:0050794//regulation of cellular process;GO:0031323//regulation of cellular metabolic process;GO:0044710//single-organism metabolic process;GO:0006325…
Unigene0059953	1.79926	0.000164776	0.0188484	PREDICTED: small conductance calcium-activated potassium channel protein 2-like isoform X1 [Sinocyclocheilus grahami]	-	-	-	-
Unigene0059960	1.72242	2.83e-05	0.00491141	PREDICTED: small conductance calcium-activated potassium channel protein 2-like isoform X2 [Sinocyclocheilus rhinocerous]	-	-	-	-
Unigene0060025	2.74141	9.53e-12	1.2e-08	PREDICTED: PDZ and LIM domain protein 4 [Sinocyclocheilus rhinocerous]	-	-	GO:0005488//binding;GO:0046872//metal ion binding;GO:0043167//ion binding;GO:0043169//cation binding	-
Unigene0060032	-2.45883	2.88e-05	0.0049507	--	-	-	-	-
Unigene0060099	-7.04075	0.000499527	0.0426779	pol-like protein [Danio rerio]	-	-	-	-
Unigene0060110	-2.84561	2.42e-07	9.41e-05	--	-	-	-	-
Unigene0060141	2.36514	0.000593937	0.0487443	PREDICTED: beta-synuclein-like [Sinocyclocheilus anshuiensis]	-	GO:0044424//intracellular part;GO:0005622//intracellular;GO:0005623//cell;GO:0044464//cell part	-	GO:0044707//single-multicellular organism process;GO:0007610//behavior;GO:0044763//single-organism cellular process;GO:0007626//locomotory behavior;GO:0030182//neuron differentiation;GO:0044767//single-organism developmental process;GO:0009987//cellular process;GO:0048856//anatomical structure development;GO:0030154//cell differentiation;GO:0007275//multicellular organism development;GO:0048869//…
Unigene0060145	-1.39607	0.000279528	0.0282607	PREDICTED: suppressor of cytokine signaling 3-like [Sinocyclocheilus anshuiensis]	ko04910//Insulin signaling pathway//Endocrine system//Organismal Systems;ko04630//Jak-STAT signaling pathway//Signal transduction//Environmental Information Processing;ko04120//Ubiquitin mediated proteolysis//Folding, sorting and degradation//Genetic Information Processing;ko04920//Adipocytokine signaling pathway//Endocrine system//Organismal Systems	-	-	-
Unigene0060196	3.76734	0.000127587	0.0155414	PREDICTED: 5-hydroxytryptamine receptor 5A-like isoform X2 [Sinocyclocheilus rhinocerous]	ko04080//Neuroactive ligand-receptor interaction//Signaling molecules and interaction//Environmental Information Processing;ko04020//Calcium signaling pathway//Signal transduction//Environmental Information Processing	GO:0016021//integral component of membrane;GO:0044425//membrane part;GO:0031224//intrinsic component of membrane;GO:0016020//membrane	GO:0008227//G-protein coupled amine receptor activity;GO:0004930//G-protein coupled receptor activity;GO:0060089//molecular transducer activity;GO:0004888//transmembrane signaling receptor activity;GO:0038023//signaling receptor activity;GO:0004871//signal transducer activity;GO:0099600//transmembrane receptor activity;GO:0004872//receptor activity	GO:0050789//regulation of biological process;GO:0007165//signal transduction;GO:0050794//regulation of cellular process;GO:0023052//signaling;GO:0007154//cell communication;GO:0044700//single organism signaling;GO:0009987//cellular process;GO:0044699//single-organism process;GO:0065007//biological regulation;GO:0050896//response to stimulus;GO:0051716//cellular response to stimulus;GO:0044763//si…
Unigene0060255	1.45148	0.000104613	0.0133783	PREDICTED: interferon alpha-inducible protein 27-like protein 2A isoform X1 [Sinocyclocheilus rhinocerous]	-	GO:0016020//membrane;GO:0031224//intrinsic component of membrane;GO:0044425//membrane part	-	-
Unigene0060285	2.24758	3.82e-05	0.00608355	PREDICTED: atypical chemokine receptor 4-like [Sinocyclocheilus rhinocerous]	-	GO:0016020//membrane;GO:0031224//intrinsic component of membrane;GO:0044425//membrane part	GO:0004888//transmembrane signaling receptor activity;GO:0001653//peptide receptor activity;GO:0005488//binding;GO:0019955//cytokine binding;GO:0038024//cargo receptor activity;GO:0001637//G-protein coupled chemoattractant receptor activity;GO:0038023//signaling receptor activity;GO:0008528//G-protein coupled peptide receptor activity;GO:0060089//molecular transducer activity;GO:0004871//signal t…	GO:0007154//cell communication;GO:0007166//cell surface receptor signaling pathway;GO:0044699//single-organism process;GO:0065007//biological regulation;GO:0050794//regulation of cellular process;GO:0009987//cellular process;GO:0023052//signaling;GO:0044700//single organism signaling;GO:0042221//response to chemical;GO:0050789//regulation of biological process;GO:0007165//signal transduction;GO:0…
Unigene0060349	5.0807	1.16e-06	0.000361458	--	-	-	-	-
Unigene0060431	1.9611	0.000289856	0.029029	PREDICTED: protein-lysine 6-oxidase-like [Sinocyclocheilus anshuiensis]	-	-	GO:0005488//binding;GO:0043167//ion binding;GO:0016491//oxidoreductase activity;GO:0043169//cation binding;GO:0003824//catalytic activity;GO:0016638//oxidoreductase activity, acting on the CH-NH2 group of donors;GO:0046872//metal ion binding;GO:0046914//transition metal ion binding	GO:0048869//cellular developmental process;GO:0044763//single-organism cellular process;GO:0044699//single-organism process;GO:0032501//multicellular organismal process;GO:0009987//cellular process;GO:0048513//animal organ development;GO:0048856//anatomical structure development;GO:0044767//single-organism developmental process;GO:0048731//system development;GO:0044710//single-organism metabolic …
Unigene0060528	-1.48521	0.000461119	0.0401354	PREDICTED: gastrula zinc finger protein XlCGF8.2DB-like [Sinocyclocheilus grahami]	-	-	-	-
Unigene0060720	-2.37287	7.75e-05	0.0104657	PREDICTED: gypsy retrotransposon integrase-like protein 1 [Danio rerio]	-	-	GO:0043169//cation binding;GO:0097159//organic cyclic compound binding;GO:0046872//metal ion binding;GO:0043167//ion binding;GO:0005488//binding	GO:0006259//DNA metabolic process;GO:0071704//organic substance metabolic process;GO:1901360//organic cyclic compound metabolic process;GO:0006807//nitrogen compound metabolic process;GO:0046483//heterocycle metabolic process;GO:0006139//nucleobase-containing compound metabolic process;GO:0044237//cellular metabolic process;GO:0008152//metabolic process;GO:0044238//primary metabolic process;GO:00…
Unigene0060730	2.12176	4.1e-07	0.000148292	PREDICTED: CD276 antigen-like [Ictalurus punctatus]	-	-	-	-
Unigene0060805	-2.23635	7.52e-05	0.0102525	PREDICTED: collagen alpha-1(XXIV) chain [Sinocyclocheilus rhinocerous]	ko04974//Protein digestion and absorption//Digestive system//Organismal Systems	-	-	-
Unigene0060806	-2.3842	5.49e-08	2.64e-05	PREDICTED: collagen alpha-1(XXIV) chain [Sinocyclocheilus rhinocerous]	-	-	-	-
Unigene0060818	6.84163	4.51e-06	0.00110665	PREDICTED: phosphate-regulating neutral endopeptidase-like isoform X2 [Sinocyclocheilus rhinocerous]	-	-	GO:0003824//catalytic activity;GO:0004175//endopeptidase activity;GO:0016787//hydrolase activity;GO:0008233//peptidase activity;GO:0070011//peptidase activity, acting on L-amino acid peptides	GO:0071704//organic substance metabolic process;GO:0044238//primary metabolic process;GO:0043170//macromolecule metabolic process;GO:0019538//protein metabolic process;GO:0008152//metabolic process
Unigene0061317	-2.31834	0.000392705	0.0358084	--	-	-	-	-
Unigene0061383	2.79368	0.000404303	0.0365181	--	-	-	-	-
Unigene0061416	-1.27795	0.000148953	0.0174044	--	-	-	-	-
Unigene0061459	4.20568	2.35e-05	0.00425069	PREDICTED: ephrin type-B receptor 3-like [Sinocyclocheilus anshuiensis]	-	GO:0097458//neuron part;GO:0044425//membrane part;GO:0005623//cell;GO:0042995//cell projection;GO:0031224//intrinsic component of membrane;GO:0016020//membrane;GO:0043005//neuron projection;GO:0044464//cell part;GO:0016021//integral component of membrane	GO:0016772//transferase activity, transferring phosphorus-containing groups;GO:0019199//transmembrane receptor protein kinase activity;GO:0036094//small molecule binding;GO:0004888//transmembrane signaling receptor activity;GO:0003824//catalytic activity;GO:0032549//ribonucleoside binding;GO:0004872//receptor activity;GO:0097367//carbohydrate derivative binding;GO:0016301//kinase activity;GO:0099…	GO:0048869//cellular developmental process;GO:0008037//cell recognition;GO:0060284//regulation of cell development;GO:0030155//regulation of cell adhesion;GO:0032502//developmental process;GO:0030182//neuron differentiation;GO:0008038//neuron recognition;GO:0044707//single-multicellular organism process;GO:0007169//transmembrane receptor protein tyrosine kinase signaling pathway;GO:0048518//posit…
Unigene0061468	-10.6949	0.0001433	0.016907	--	-	-	-	-
Unigene0061479	1.31087	0.000382515	0.0353165	PREDICTED: proline-rich protein 36-like, partial [Sinocyclocheilus anshuiensis]	ko04510//Focal adhesion//Cellular commiunity//Cellular Processes;ko04810//Regulation of actin cytoskeleton//Cell motility//Cellular Processes;ko04370//VEGF signaling pathway//Signal transduction//Environmental Information Processing	-	-	-
Unigene0061484	5.7987	0.0001646	0.0188484	--	-	-	-	-
Unigene0061553	2.76814	7.6e-05	0.0103501	PREDICTED: gamma-butyrobetaine dioxygenase-like [Sinocyclocheilus grahami]	ko00310//Lysine degradation//Amino acid metabolism//Metabolism	-	GO:0043167//ion binding;GO:0003824//catalytic activity;GO:0046914//transition metal ion binding;GO:0016491//oxidoreductase activity;GO:0005488//binding;GO:0016705//oxidoreductase activity, acting on paired donors, with incorporation or reduction of molecular oxygen;GO:0046872//metal ion binding;GO:0043169//cation binding	GO:0006578//amino-acid betaine biosynthetic process;GO:0044699//single-organism process;GO:0044249//cellular biosynthetic process;GO:0034641//cellular nitrogen compound metabolic process;GO:0006577//amino-acid betaine metabolic process;GO:0044237//cellular metabolic process;GO:0071704//organic substance metabolic process;GO:1901564//organonitrogen compound metabolic process;GO:0044271//cellular n…
Unigene0061588	2.24887	0.000207319	0.0226347	PREDICTED: cholesterol 25-hydroxylase-like protein [Sinocyclocheilus grahami]	ko00120//Primary bile acid biosynthesis//Lipid metabolism//Metabolism	GO:0016020//membrane;GO:0031224//intrinsic component of membrane;GO:0044425//membrane part	GO:0005488//binding;GO:0046872//metal ion binding;GO:0003824//catalytic activity;GO:0046914//transition metal ion binding;GO:0043169//cation binding;GO:0043167//ion binding	GO:0044763//single-organism cellular process;GO:0044281//small molecule metabolic process;GO:0008152//metabolic process;GO:0006629//lipid metabolic process;GO:0044237//cellular metabolic process;GO:0006082//organic acid metabolic process;GO:0032787//monocarboxylic acid metabolic process;GO:0044255//cellular lipid metabolic process;GO:0009987//cellular process;GO:0044238//primary metabolic process…
Unigene0061649	-2.16157	1.53e-06	0.000455094	PREDICTED: indian hedgehog B protein [Sinocyclocheilus rhinocerous]	ko04340//Hedgehog signaling pathway//Signal transduction//Environmental Information Processing	GO:0044421//extracellular region part;GO:0005576//extracellular region;GO:0016020//membrane	GO:0005488//binding;GO:0043169//cation binding;GO:0003824//catalytic activity;GO:0043167//ion binding;GO:0016787//hydrolase activity	GO:0030908//protein splicing;GO:0044699//single-organism process;GO:0036072//direct ossification;GO:0050794//regulation of cellular process;GO:0007166//cell surface receptor signaling pathway;GO:0044707//single-multicellular organism process;GO:0016485//protein processing;GO:0050793//regulation of developmental process;GO:0009987//cellular process;GO:0014013//regulation of gliogenesis;GO:0006508/…
Unigene0061653	2.09519	5.68e-10	4.73e-07	PREDICTED: G-protein coupled receptor 1-like isoform X1 [Sinocyclocheilus rhinocerous]	-	GO:0044425//membrane part;GO:0016020//membrane;GO:0031224//intrinsic component of membrane	GO:0004888//transmembrane signaling receptor activity;GO:0004930//G-protein coupled receptor activity;GO:0004942//anaphylatoxin receptor activity;GO:0001653//peptide receptor activity;GO:0038023//signaling receptor activity;GO:0004872//receptor activity;GO:0060089//molecular transducer activity;GO:0004871//signal transducer activity;GO:0099600//transmembrane receptor activity;GO:0008528//G-protei…	GO:0050896//response to stimulus;GO:0007166//cell surface receptor signaling pathway;GO:0050789//regulation of biological process;GO:0065007//biological regulation;GO:0042221//response to chemical;GO:0044700//single organism signaling;GO:0009987//cellular process;GO:0044699//single-organism process;GO:0051716//cellular response to stimulus;GO:0023052//signaling;GO:0044763//single-organism cellula…
Unigene0061654	3.31873	2.35e-10	2.13e-07	--	-	-	-	-
Unigene0061658	1.3787	0.000143219	0.016907	PREDICTED: keratin, type I cytoskeletal 18-like [Sinocyclocheilus anshuiensis]	-	GO:0043234//protein complex;GO:0032991//macromolecular complex	-	-
Unigene0061799	2.71451	0.000599247	0.0490793	PREDICTED: prostaglandin E2 receptor EP1 subtype-like [Sinocyclocheilus anshuiensis]	ko04080//Neuroactive ligand-receptor interaction//Signaling molecules and interaction//Environmental Information Processing;ko04020//Calcium signaling pathway//Signal transduction//Environmental Information Processing	GO:0031224//intrinsic component of membrane;GO:0016020//membrane;GO:0044425//membrane part	GO:0099600//transmembrane receptor activity;GO:0004953//icosanoid receptor activity;GO:0004872//receptor activity;GO:0004871//signal transducer activity;GO:0004930//G-protein coupled receptor activity;GO:0060089//molecular transducer activity;GO:0004955//prostaglandin receptor activity;GO:0004888//transmembrane signaling receptor activity;GO:0004954//prostanoid receptor activity;GO:0038023//signa…	GO:0007166//cell surface receptor signaling pathway;GO:0050789//regulation of biological process;GO:0051716//cellular response to stimulus;GO:0044700//single organism signaling;GO:0009987//cellular process;GO:0044763//single-organism cellular process;GO:0050794//regulation of cellular process;GO:0007154//cell communication;GO:0050896//response to stimulus;GO:0044699//single-organism process;GO:00…
Unigene0061896	-2.80178	1.23e-05	0.00250622	membrane-bound immunoglobulin heavy chain IgD [Megalobrama amblycephala]	-	-	-	-
Unigene0061945	5.84149	7.28e-05	0.0100512	retinol-binding protein [Clarias batrachus]	-	GO:0044424//intracellular part;GO:0005622//intracellular;GO:0044444//cytoplasmic part;GO:0005623//cell;GO:0044464//cell part;GO:0044421//extracellular region part;GO:0005737//cytoplasm;GO:0005576//extracellular region	GO:0008289//lipid binding;GO:0019840//isoprenoid binding;GO:0005488//binding	GO:0001101//response to acid chemical;GO:0050896//response to stimulus;GO:0051179//localization;GO:0042221//response to chemical;GO:0051234//establishment of localization
Unigene0061951	1.60382	2.32e-05	0.00421233	PREDICTED: SKI family transcriptional corepressor 1 homolog-B [Sinocyclocheilus anshuiensis]	-	-	-	-
Unigene0062347	4.28257	3.91e-10	3.4e-07	--	-	-	-	-
Unigene0062349	-2.82953	2.63e-05	0.00462198	--	-	-	-	-
Unigene0062413	2.53719	1.48e-08	8.52e-06	PREDICTED: integrin beta-3 [Sinocyclocheilus grahami]	ko04510//Focal adhesion//Cellular commiunity//Cellular Processes;ko04810//Regulation of actin cytoskeleton//Cell motility//Cellular Processes;ko04145//Phagosome//Transport and catabolism//Cellular Processes;ko04512//ECM-receptor interaction//Signaling molecules and interaction//Environmental Information Processing	GO:0071944//cell periphery;GO:0016021//integral component of membrane;GO:0016020//membrane;GO:0005886//plasma membrane;GO:0044459//plasma membrane part;GO:0031226//intrinsic component of plasma membrane;GO:0044464//cell part;GO:0031224//intrinsic component of membrane;GO:0005623//cell;GO:0005887//integral component of plasma membrane;GO:0044425//membrane part	GO:0060089//molecular transducer activity	GO:0072359//circulatory system development;GO:0050878//regulation of body fluid levels;GO:0065007//biological regulation;GO:0050896//response to stimulus;GO:0007596//blood coagulation;GO:0034329//cell junction assembly;GO:0044085//cellular component biogenesis;GO:0048646//anatomical structure formation involved in morphogenesis;GO:0040011//locomotion;GO:0007599//hemostasis;GO:0022610//biological …
Unigene0062414	2.59616	2.49e-05	0.00443576	--	-	-	-	-
Unigene0062425	2.62327	4.62e-05	0.00709729	PREDICTED: PHD finger protein 1-like [Sinocyclocheilus grahami]	-	-	-	-
Unigene0062568	-4.65003	0.000160772	0.0184788	novel immune-type receptor 2a precursor [Danio rerio]	-	-	-	-
Unigene0062579	3.25345	9.98e-07	0.000319671	--	-	-	-	-
Unigene0062580	4.207	4.52e-15	1.24e-11	PREDICTED: heme oxygenase-like isoform X3 [Sinocyclocheilus anshuiensis]	ko00860//Porphyrin and chlorophyll metabolism//Metabolism of cofactors and vitamins//Metabolism	-	GO:0016705//oxidoreductase activity, acting on paired donors, with incorporation or reduction of molecular oxygen;GO:0043169//cation binding;GO:0016788//hydrolase activity, acting on ester bonds;GO:0004620//phospholipase activity;GO:0003824//catalytic activity;GO:0043167//ion binding;GO:0005488//binding;GO:0016298//lipase activity;GO:0016787//hydrolase activity;GO:0016491//oxidoreductase activity	GO:0044710//single-organism metabolic process;GO:0044699//single-organism process;GO:0008152//metabolic process;GO:0055114//oxidation-reduction process
Unigene0062665	1.79926	0.00029026	0.029039	PREDICTED: cadherin-6-like [Sinocyclocheilus anshuiensis]	-	GO:0031224//intrinsic component of membrane;GO:0016020//membrane;GO:0044425//membrane part	GO:0043169//cation binding;GO:0005488//binding;GO:0046872//metal ion binding;GO:0043167//ion binding	GO:0048731//system development;GO:0044767//single-organism developmental process;GO:0032501//multicellular organismal process;GO:0044707//single-multicellular organism process;GO:0001822//kidney development;GO:0072001//renal system development;GO:0098742//cell-cell adhesion via plasma-membrane adhesion molecules;GO:0001655//urogenital system development;GO:0009653//anatomical structure morphogene…
Unigene0062683	1.79577	2.92e-06	0.000780493	PREDICTED: forkhead box protein D5-like [Sinocyclocheilus rhinocerous]	-	-	-	-
Unigene0062711	-2.80997	2.96e-08	1.52e-05	PREDICTED: protein phosphatase 1 regulatory subunit 3A [Danio rerio]	ko04910//Insulin signaling pathway//Endocrine system//Organismal Systems	-	-	-
Unigene0062741	9.11582	4.45e-05	0.00690988	PREDICTED: E3 ubiquitin-protein ligase NHLRC1 [Sinocyclocheilus rhinocerous]	ko04120//Ubiquitin mediated proteolysis//Folding, sorting and degradation//Genetic Information Processing	-	-	-
Unigene0062784	4.43661	1.39e-07	5.82e-05	PREDICTED: cytosolic 5'-nucleotidase 1A-like, partial [Oryzias latipes]	ko00230//Purine metabolism//Nucleotide metabolism//Metabolism;ko00240//Pyrimidine metabolism//Nucleotide metabolism//Metabolism;ko00760//Nicotinate and nicotinamide metabolism//Metabolism of cofactors and vitamins//Metabolism	-	-	GO:0044237//cellular metabolic process;GO:0009987//cellular process;GO:0008152//metabolic process
Unigene0062881	2.61595	0.000426327	0.0380763	--	-	-	-	-
Unigene0062947	-3.62412	0.000241909	0.0253404	--	-	-	-	-
Unigene0063107	-2.12264	1.88e-07	7.48e-05	PREDICTED: SLAIN motif-containing protein 1-like [Sinocyclocheilus anshuiensis]	-	-	-	-
Unigene0063161	5.5956	1.49e-07	6.11e-05	PREDICTED: estradiol 17-beta-dehydrogenase 1 [Sinocyclocheilus rhinocerous]	ko00140//Steroid hormone biosynthesis//Lipid metabolism//Metabolism	GO:0044464//cell part;GO:0044424//intracellular part;GO:0005623//cell;GO:0005622//intracellular	GO:0003824//catalytic activity;GO:0016229//steroid dehydrogenase activity;GO:0033764//steroid dehydrogenase activity, acting on the CH-OH group of donors, NAD or NADP as acceptor;GO:0016614//oxidoreductase activity, acting on CH-OH group of donors;GO:0016616//oxidoreductase activity, acting on the CH-OH group of donors, NAD or NADP as acceptor;GO:0016491//oxidoreductase activity	GO:0044699//single-organism process;GO:0008610//lipid biosynthetic process;GO:0009058//biosynthetic process;GO:0006629//lipid metabolic process;GO:1901360//organic cyclic compound metabolic process;GO:0006694//steroid biosynthetic process;GO:0008202//steroid metabolic process;GO:1901362//organic cyclic compound biosynthetic process;GO:0044711//single-organism biosynthetic process;GO:0008152//meta…
Unigene0063216	1.31388	9.33e-05	0.0121973	PREDICTED: anosmin-1-like isoform X1 [Sinocyclocheilus anshuiensis]	-	-	GO:0004857//enzyme inhibitor activity;GO:0030234//enzyme regulator activity;GO:0098772//molecular function regulator	GO:0030154//cell differentiation;GO:0061564//axon development;GO:0022008//neurogenesis;GO:0009653//anatomical structure morphogenesis;GO:0032502//developmental process;GO:0040011//locomotion;GO:0006928//movement of cell or subcellular component;GO:0048699//generation of neurons;GO:0060322//head development;GO:0030030//cell projection organization;GO:0021537//telencephalon development;GO:0048869//…
Unigene0063266	-1.38277	0.000150419	0.0174941	PREDICTED: homeobox protein Nkx-6.2-like [Sinocyclocheilus rhinocerous]	-	GO:0005622//intracellular;GO:0043227//membrane-bounded organelle;GO:0043226//organelle;GO:0044464//cell part;GO:0043231//intracellular membrane-bounded organelle;GO:0005623//cell;GO:0043229//intracellular organelle;GO:0044424//intracellular part	GO:1901363//heterocyclic compound binding;GO:0003676//nucleic acid binding;GO:0097159//organic cyclic compound binding;GO:0005488//binding;GO:0003677//DNA binding	GO:0060255//regulation of macromolecule metabolic process;GO:0048731//system development;GO:0032501//multicellular organismal process;GO:0030154//cell differentiation;GO:0035883//enteroendocrine cell differentiation;GO:0007417//central nervous system development;GO:0021510//spinal cord development;GO:0009987//cellular process;GO:0044767//single-organism developmental process;GO:0048856//anatomica…
Unigene0063332	1.84235	6.63e-05	0.00942982	--	-	-	-	-
Unigene0063386	1.99115	0.000118272	0.014668	long-chain-fatty-acid--CoA ligase 3 [Danio rerio]	ko04146//Peroxisome//Transport and catabolism//Cellular Processes;ko04920//Adipocytokine signaling pathway//Endocrine system//Organismal Systems;ko03320//PPAR signaling pathway//Endocrine system//Organismal Systems;ko01212//Fatty acid metabolism//Global and Overview//Metabolism;ko00071//Fatty acid degradation//Lipid metabolism//Metabolism;ko00061//Fatty acid biosynthesis//Lipid metabolism//Metabo…	-	-	-
Unigene0063435	1.76279	2.8e-08	1.45e-05	PREDICTED: calpain-2 catalytic subunit-like [Sinocyclocheilus anshuiensis]	ko04510//Focal adhesion//Cellular commiunity//Cellular Processes;ko04141//Protein processing in endoplasmic reticulum//Folding, sorting and degradation//Genetic Information Processing;ko04210//Apoptosis//Cell growth and death//Cellular Processes	GO:0044464//cell part;GO:0005623//cell	GO:0005488//binding;GO:0043167//ion binding;GO:0004197//cysteine-type endopeptidase activity;GO:0043169//cation binding;GO:0070011//peptidase activity, acting on L-amino acid peptides;GO:0008233//peptidase activity;GO:0046872//metal ion binding;GO:0003824//catalytic activity;GO:0004175//endopeptidase activity;GO:0008234//cysteine-type peptidase activity;GO:0016787//hydrolase activity	GO:0033043//regulation of organelle organization;GO:0050789//regulation of biological process;GO:0051128//regulation of cellular component organization;GO:0043170//macromolecule metabolic process;GO:0019538//protein metabolic process;GO:0071704//organic substance metabolic process;GO:0008152//metabolic process;GO:0065007//biological regulation;GO:0050794//regulation of cellular process;GO:0044238…
Unigene0063531	-1.80912	0.000383966	0.0353871	PREDICTED: LIM and cysteine-rich domains protein 1 isoform X1 [Sinocyclocheilus rhinocerous]	-	-	GO:0046872//metal ion binding;GO:0043169//cation binding;GO:0005488//binding;GO:0043167//ion binding;GO:0046914//transition metal ion binding	GO:0050794//regulation of cellular process;GO:0044699//single-organism process;GO:0050789//regulation of biological process;GO:0048583//regulation of response to stimulus;GO:0065007//biological regulation
Unigene0063605	-1.28631	0.000538929	0.0453416	Transposable element Tc1 transposase [Rana catesbeiana]	ko03420//Nucleotide excision repair//Replication and repair//Genetic Information Processing;ko03022//Basal transcription factors//Transcription//Genetic Information Processing	-	GO:0005488//binding;GO:0003824//catalytic activity;GO:0003677//DNA binding;GO:0003676//nucleic acid binding;GO:1901363//heterocyclic compound binding;GO:0097159//organic cyclic compound binding	GO:0043170//macromolecule metabolic process;GO:0044237//cellular metabolic process;GO:0006725//cellular aromatic compound metabolic process;GO:0071704//organic substance metabolic process;GO:0008152//metabolic process;GO:0034641//cellular nitrogen compound metabolic process;GO:0046483//heterocycle metabolic process;GO:0090304//nucleic acid metabolic process;GO:0044238//primary metabolic process;G…
Unigene0063742	1.7452	0.000476425	0.0413174	--	-	-	-	-
Unigene0063898	9.91359	5.93e-11	6.38e-08	PREDICTED: ankyrin repeat and SOCS box protein 11-like [Sinocyclocheilus rhinocerous]	-	-	-	GO:0031326//regulation of cellular biosynthetic process;GO:0045935//positive regulation of nucleobase-containing compound metabolic process;GO:0044267//cellular protein metabolic process;GO:0080090//regulation of primary metabolic process;GO:0023051//regulation of signaling;GO:0065007//biological regulation;GO:0009891//positive regulation of biosynthetic process;GO:0010556//regulation of macromol…
Unigene0063955	5.53413	5.28e-07	0.00018384	--	-	-	-	-
Unigene0063960	3.896	4.09e-12	5.67e-09	PREDICTED: synaptotagmin-like protein 5 [Sinocyclocheilus anshuiensis]	-	-	-	-
Unigene0063963	2.1586	3.14e-05	0.00526964	--	-	-	-	-
Unigene0063968	1.6101	0.000229819	0.0243707	PREDICTED: calcium/calmodulin-dependent protein kinase type 1B-like [Sinocyclocheilus anshuiensis]	-	-	GO:0032550//purine ribonucleoside binding;GO:0032549//ribonucleoside binding;GO:0004672//protein kinase activity;GO:0097367//carbohydrate derivative binding;GO:0016301//kinase activity;GO:0016773//phosphotransferase activity, alcohol group as acceptor;GO:0005488//binding;GO:0016740//transferase activity;GO:0003824//catalytic activity;GO:0001883//purine nucleoside binding;GO:1901363//heterocyclic …	GO:0043170//macromolecule metabolic process;GO:0044237//cellular metabolic process;GO:0044238//primary metabolic process;GO:0036211//protein modification process;GO:0044260//cellular macromolecule metabolic process;GO:0009987//cellular process;GO:0008152//metabolic process;GO:0043412//macromolecule modification;GO:0006796//phosphate-containing compound metabolic process;GO:0071704//organic substa…
Unigene0064096	1.84745	3.71e-05	0.00598485	PREDICTED: acid-sensing ion channel 1-like isoform X2 [Sinocyclocheilus grahami]	-	GO:0031224//intrinsic component of membrane;GO:0016020//membrane;GO:0044425//membrane part	GO:0015077//monovalent inorganic cation transmembrane transporter activity;GO:0022836//gated channel activity;GO:0022857//transmembrane transporter activity;GO:0046873//metal ion transmembrane transporter activity;GO:0022891//substrate-specific transmembrane transporter activity;GO:0005215//transporter activity;GO:0099600//transmembrane receptor activity;GO:0060089//molecular transducer activity;…	GO:0051260//protein homooligomerization;GO:0044699//single-organism process;GO:0051234//establishment of localization;GO:0006461//protein complex assembly;GO:0050896//response to stimulus;GO:0071822//protein complex subunit organization;GO:0022607//cellular component assembly;GO:0009987//cellular process;GO:0070271//protein complex biogenesis;GO:0051259//protein oligomerization;GO:0016043//cellul…
Unigene0064098	-1.37254	0.00023801	0.0250415	PREDICTED: prostasin-like [Sinocyclocheilus rhinocerous]	-	-	GO:0003824//catalytic activity	-
Unigene0064142	3.13855	0.000407625	0.0367488	PREDICTED: LOW QUALITY PROTEIN: ATP-binding cassette sub-family D member 3 [Sinocyclocheilus anshuiensis]	-	-	-	-
Unigene0064150	-3.46497	4.94e-07	0.000175075	PREDICTED: LOW QUALITY PROTEIN: sprouty-related, EVH1 domain-containing protein 3-like [Sinocyclocheilus rhinocerous]	-	-	-	GO:0050789//regulation of biological process;GO:0065007//biological regulation;GO:0010646//regulation of cell communication;GO:0050794//regulation of cellular process
Unigene0064307	4.39	6.23e-08	2.92e-05	--	-	-	-	-
Unigene0064381	1.18734	0.000339218	0.0323311	PREDICTED: transforming growth factor-beta-induced protein ig-h3 [Sinocyclocheilus grahami]	-	-	-	-
Unigene0064431	5.36671	6.42e-07	0.000216464	PREDICTED: SPARC-related modular calcium-binding protein 1-like isoform X4 [Sinocyclocheilus anshuiensis]	-	-	-	-
Unigene0064433	1.3884	0.000201177	0.0221471	PREDICTED: SPARC-related modular calcium-binding protein 1-like isoform X11 [Sinocyclocheilus anshuiensis]	-	GO:0031012//extracellular matrix	GO:0046872//metal ion binding;GO:0043167//ion binding;GO:0005488//binding;GO:0043169//cation binding	GO:0065007//biological regulation;GO:0048729//tissue morphogenesis;GO:0050794//regulation of cellular process;GO:0002009//morphogenesis of an epithelium;GO:0016331//morphogenesis of embryonic epithelium;GO:0044707//single-multicellular organism process;GO:0032501//multicellular organismal process;GO:0048598//embryonic morphogenesis;GO:0048856//anatomical structure development;GO:0044767//single-o…
Unigene0064457	1.38683	4.45e-06	0.00109798	PREDICTED: 55 kDa erythrocyte membrane protein-like [Sinocyclocheilus anshuiensis]	-	-	-	-
Unigene0064550	-3.71191	6.86e-05	0.00965292	PREDICTED: CD109 antigen-like [Sinocyclocheilus anshuiensis]	-	GO:0005576//extracellular region	-	-
Unigene0064734	2.70784	0.000116845	0.0146045	--	-	-	-	-
Unigene0064735	4.98031	3.48e-08	1.75e-05	PREDICTED: adenosylhomocysteinase 2-like isoform X1 [Sinocyclocheilus rhinocerous]	ko00270//Cysteine and methionine metabolism//Amino acid metabolism//Metabolism	-	-	-
Unigene0064886	-1.91628	0.000421079	0.0376779	PREDICTED: nuclear inhibitor of protein phosphatase 1-like [Sinocyclocheilus anshuiensis]	-	GO:0043226//organelle;GO:0005622//intracellular;GO:0044422//organelle part;GO:0031981//nuclear lumen;GO:0043229//intracellular organelle;GO:0005654//nucleoplasm;GO:0005634//nucleus;GO:0031974//membrane-enclosed lumen;GO:0044451//nucleoplasm part;GO:0044428//nuclear part;GO:0016604//nuclear body;GO:0070013//intracellular organelle lumen;GO:0044446//intracellular organelle part;GO:0043233//organell…	GO:0019208//phosphatase regulator activity;GO:0098772//molecular function regulator;GO:0030234//enzyme regulator activity;GO:0019888//protein phosphatase regulator activity	GO:0044699//single-organism process;GO:0065007//biological regulation;GO:0050789//regulation of biological process;GO:0019222//regulation of metabolic process
Unigene0064911	-2.30281	2.63e-06	0.000716108	--	-	-	-	-
Unigene0064940	1.53341	0.000303073	0.0300695	PREDICTED: disintegrin and metalloproteinase domain-containing protein 8-like isoform X2 [Sinocyclocheilus rhinocerous]	-	-	GO:0046914//transition metal ion binding;GO:0005515//protein binding;GO:0043167//ion binding;GO:0046872//metal ion binding;GO:0043169//cation binding;GO:0005488//binding;GO:0004175//endopeptidase activity;GO:0016787//hydrolase activity;GO:0008233//peptidase activity;GO:0070011//peptidase activity, acting on L-amino acid peptides;GO:0019899//enzyme binding;GO:0003824//catalytic activity	GO:0007166//cell surface receptor signaling pathway;GO:0044699//single-organism process;GO:0050789//regulation of biological process;GO:0019538//protein metabolic process;GO:0023052//signaling;GO:0065007//biological regulation;GO:0050896//response to stimulus;GO:0044763//single-organism cellular process;GO:0007165//signal transduction;GO:0071704//organic substance metabolic process;GO:0008152//me…
Unigene0065213	-2.28362	7.01e-05	0.00976283	--	-	-	-	-
Unigene0065571	2.03116	1.79e-05	0.00343687	PREDICTED: short transient receptor potential channel 4-like [Sinocyclocheilus anshuiensis]	-	GO:0044425//membrane part;GO:0016020//membrane;GO:0031224//intrinsic component of membrane	GO:0022838//substrate-specific channel activity;GO:0022891//substrate-specific transmembrane transporter activity;GO:0022857//transmembrane transporter activity;GO:0022803//passive transmembrane transporter activity;GO:0015075//ion transmembrane transporter activity;GO:0022892//substrate-specific transporter activity;GO:0015267//channel activity;GO:0005215//transporter activity;GO:0005261//cation…	GO:0051234//establishment of localization;GO:0070838//divalent metal ion transport;GO:0044765//single-organism transport;GO:0051179//localization;GO:0030001//metal ion transport;GO:0072511//divalent inorganic cation transport;GO:1902578//single-organism localization;GO:0006811//ion transport;GO:0044763//single-organism cellular process;GO:0009987//cellular process;GO:0006816//calcium ion transpor…
Unigene0065586	2.86998	2.93e-11	3.26e-08	PREDICTED: steroidogenic acute regulatory protein, mitochondrial [Sinocyclocheilus anshuiensis]	-	GO:0043229//intracellular organelle;GO:0043231//intracellular membrane-bounded organelle;GO:0043227//membrane-bounded organelle;GO:0044464//cell part;GO:0005622//intracellular;GO:0043226//organelle;GO:0005623//cell;GO:0044424//intracellular part	GO:0043178//alcohol binding;GO:0005488//binding;GO:0032934//sterol binding;GO:0005319//lipid transporter activity;GO:0008289//lipid binding;GO:0022892//substrate-specific transporter activity;GO:0015248//sterol transporter activity;GO:0005215//transporter activity;GO:0036094//small molecule binding;GO:0097159//organic cyclic compound binding;GO:0005496//steroid binding	GO:1902578//single-organism localization;GO:0071702//organic substance transport;GO:0006629//lipid metabolic process;GO:0044710//single-organism metabolic process;GO:0044699//single-organism process;GO:1901360//organic cyclic compound metabolic process;GO:0051179//localization;GO:0008202//steroid metabolic process;GO:0006869//lipid transport;GO:0015850//organic hydroxy compound transport;GO:00447…
Unigene0065705	1.45359	3.42e-07	0.000126582	PREDICTED: calponin-3-like isoform X1 [Sinocyclocheilus rhinocerous]	-	-	GO:0008092//cytoskeletal protein binding;GO:0005515//protein binding;GO:0005488//binding	GO:0006996//organelle organization;GO:0030029//actin filament-based process;GO:0007010//cytoskeleton organization;GO:0009987//cellular process;GO:1902589//single-organism organelle organization;GO:0030036//actin cytoskeleton organization;GO:0016043//cellular component organization;GO:0071840//cellular component organization or biogenesis;GO:0044763//single-organism cellular process;GO:0044699//si…
Unigene0065713	1.832	0.000557951	0.0466143	PREDICTED: 60S ribosomal protein L3 isoform X1 [Danio rerio]	ko03010//Ribosome//Translation//Genetic Information Processing	GO:0044424//intracellular part;GO:0043226//organelle;GO:0005622//intracellular;GO:0005737//cytoplasm;GO:0044446//intracellular organelle part;GO:0032991//macromolecular complex;GO:0044422//organelle part;GO:0044391//ribosomal subunit;GO:0043227//membrane-bounded organelle;GO:0030055//cell-substrate junction;GO:0005634//nucleus;GO:0005623//cell;GO:0043233//organelle lumen;GO:0043232//intracellular…	GO:1901363//heterocyclic compound binding;GO:0003676//nucleic acid binding;GO:0005488//binding;GO:0005198//structural molecule activity;GO:0097159//organic cyclic compound binding;GO:0003723//RNA binding	GO:0044267//cellular protein metabolic process;GO:0051641//cellular localization;GO:0034654//nucleobase-containing compound biosynthetic process;GO:0006612//protein targeting to membrane;GO:0044270//cellular nitrogen compound catabolic process;GO:0051704//multi-organism process;GO:0050896//response to stimulus;GO:0046907//intracellular transport;GO:0006402//mRNA catabolic process;GO:0034641//cell…
Unigene0065880	-3.93874	2.44e-13	4.09e-10	--	-	-	-	-
Unigene0065944	2.54508	1.33e-07	5.62e-05	PREDICTED: lysyl oxidase homolog 2A-like [Sinocyclocheilus rhinocerous]	-	GO:0031012//extracellular matrix;GO:0005623//cell;GO:0044424//intracellular part;GO:0043231//intracellular membrane-bounded organelle;GO:0044464//cell part;GO:0005622//intracellular;GO:0043229//intracellular organelle;GO:0043226//organelle;GO:0043232//intracellular non-membrane-bounded organelle;GO:0043227//membrane-bounded organelle;GO:0043228//non-membrane-bounded organelle;GO:0044420//extracel…	GO:0004872//receptor activity;GO:0005488//binding;GO:0043169//cation binding;GO:0016491//oxidoreductase activity;GO:0016638//oxidoreductase activity, acting on the CH-NH2 group of donors;GO:0016641//oxidoreductase activity, acting on the CH-NH2 group of donors, oxygen as acceptor;GO:0046914//transition metal ion binding;GO:0060089//molecular transducer activity;GO:0043167//ion binding;GO:0003824/…	GO:0044699//single-organism process;GO:0048870//cell motility;GO:0031326//regulation of cellular biosynthetic process;GO:0071840//cellular component organization or biogenesis;GO:0050789//regulation of biological process;GO:0050673//epithelial cell proliferation;GO:0044707//single-multicellular organism process;GO:0016043//cellular component organization;GO:0061035//regulation of cartilage develo…
Unigene0066205	-2.26008	7.63e-05	0.0103717	PREDICTED: mitochondrial 10-formyltetrahydrofolate dehydrogenase-like isoform X2 [Sinocyclocheilus anshuiensis]	ko00670//One carbon pool by folate//Metabolism of cofactors and vitamins//Metabolism	GO:0031988//membrane-bounded vesicle;GO:0044464//cell part;GO:0044424//intracellular part;GO:0043226//organelle;GO:0043227//membrane-bounded organelle;GO:0005622//intracellular;GO:0005623//cell;GO:0043229//intracellular organelle;GO:0031982//vesicle;GO:0043231//intracellular membrane-bounded organelle	GO:0016491//oxidoreductase activity;GO:0003824//catalytic activity;GO:0016740//transferase activity;GO:0016903//oxidoreductase activity, acting on the aldehyde or oxo group of donors;GO:0016741//transferase activity, transferring one-carbon groups	GO:0044238//primary metabolic process;GO:1901605//alpha-amino acid metabolic process;GO:0009987//cellular process;GO:0044699//single-organism process;GO:0044237//cellular metabolic process;GO:0043603//cellular amide metabolic process;GO:1901564//organonitrogen compound metabolic process;GO:0006732//coenzyme metabolic process;GO:0046483//heterocycle metabolic process;GO:0043436//oxoacid metabolic …
Unigene0066206	-2.60604	3.48e-06	0.000893105	PREDICTED: mitochondrial 10-formyltetrahydrofolate dehydrogenase-like [Sinocyclocheilus grahami]	ko00670//One carbon pool by folate//Metabolism of cofactors and vitamins//Metabolism	GO:0005622//intracellular;GO:0005623//cell;GO:0044464//cell part;GO:0044424//intracellular part	GO:0016740//transferase activity;GO:0016741//transferase activity, transferring one-carbon groups;GO:0016491//oxidoreductase activity;GO:0016742//hydroxymethyl-, formyl- and related transferase activity;GO:0003824//catalytic activity;GO:0016645//oxidoreductase activity, acting on the CH-NH group of donors;GO:0016646//oxidoreductase activity, acting on the CH-NH group of donors, NAD or NADP as acc…	GO:0036211//protein modification process;GO:0051186//cofactor metabolic process;GO:0046653//tetrahydrofolate metabolic process;GO:0042558//pteridine-containing compound metabolic process;GO:0009451//RNA modification;GO:0016070//RNA metabolic process;GO:0019752//carboxylic acid metabolic process;GO:0044281//small molecule metabolic process;GO:0006732//coenzyme metabolic process;GO:1901605//alpha-a…
Unigene0066311	1.55768	0.000171231	0.0194706	PREDICTED: rho guanine nucleotide exchange factor 25-like [Sinocyclocheilus anshuiensis]	-	-	GO:0005088//Ras guanyl-nucleotide exchange factor activity;GO:0016772//transferase activity, transferring phosphorus-containing groups;GO:0003824//catalytic activity;GO:0016740//transferase activity;GO:0016773//phosphotransferase activity, alcohol group as acceptor;GO:0004672//protein kinase activity;GO:0016301//kinase activity;GO:0005085//guanyl-nucleotide exchange factor activity;GO:0098772//mo…	GO:0065007//biological regulation;GO:0051056//regulation of small GTPase mediated signal transduction;GO:0035023//regulation of Rho protein signal transduction;GO:0009966//regulation of signal transduction;GO:0023051//regulation of signaling;GO:1902531//regulation of intracellular signal transduction;GO:0050794//regulation of cellular process;GO:0050789//regulation of biological process;GO:000815…
Unigene0066415	1.85143	8.49e-06	0.00183171	PREDICTED: adenosine deaminase [Sinocyclocheilus rhinocerous]	ko00230//Purine metabolism//Nucleotide metabolism//Metabolism	GO:0043227//membrane-bounded organelle;GO:0005737//cytoplasm;GO:0031982//vesicle;GO:0031983//vesicle lumen;GO:0005623//cell;GO:0044444//cytoplasmic part;GO:0031974//membrane-enclosed lumen;GO:0043233//organelle lumen;GO:0044422//organelle part;GO:0043226//organelle;GO:0016020//membrane;GO:0031988//membrane-bounded vesicle;GO:0005622//intracellular;GO:0044424//intracellular part;GO:0044464//cell p…	GO:0043167//ion binding;GO:0016787//hydrolase activity;GO:0016810//hydrolase activity, acting on carbon-nitrogen (but not peptide) bonds;GO:0005488//binding;GO:0043169//cation binding;GO:0046872//metal ion binding;GO:0016814//hydrolase activity, acting on carbon-nitrogen (but not peptide) bonds, in cyclic amidines;GO:0003824//catalytic activity;GO:0046914//transition metal ion binding	GO:0044281//small molecule metabolic process;GO:0071704//organic substance metabolic process;GO:0006139//nucleobase-containing compound metabolic process;GO:0046483//heterocycle metabolic process;GO:1901657//glycosyl compound metabolic process;GO:0042278//purine nucleoside metabolic process;GO:1901362//organic cyclic compound biosynthetic process;GO:0009058//biosynthetic process;GO:0034641//cellu…
Unigene0066478	-1.29471	1.74e-05	0.0033933	PREDICTED: univin-like isoform X1 [Sinocyclocheilus grahami]	-	-	-	-
Unigene0066696	-1.18639	1.75e-05	0.00340335	PREDICTED: sorting nexin-8 isoform X2 [Sinocyclocheilus rhinocerous]	-	GO:0043231//intracellular membrane-bounded organelle;GO:0005622//intracellular;GO:0005623//cell;GO:0043229//intracellular organelle;GO:0005769//early endosome;GO:0043226//organelle;GO:0005737//cytoplasm;GO:0044424//intracellular part;GO:0012505//endomembrane system;GO:0044444//cytoplasmic part;GO:0043227//membrane-bounded organelle;GO:0005768//endosome;GO:0044464//cell part	GO:0043167//ion binding;GO:0005488//binding;GO:0043168//anion binding;GO:0005543//phospholipid binding;GO:0008289//lipid binding	GO:0015031//protein transport;GO:0051234//establishment of localization;GO:0033036//macromolecule localization;GO:0051649//establishment of localization in cell;GO:0008104//protein localization;GO:0045184//establishment of protein localization;GO:0016482//cytoplasmic transport;GO:0071702//organic substance transport;GO:0046907//intracellular transport;GO:0006810//transport;GO:0051641//cellular lo…
Unigene0066941	-1.67481	0.000150168	0.0174941	PREDICTED: glycerophosphoinositol inositolphosphodiesterase GDPD2 isoform X2 [Sinocyclocheilus grahami]	-	-	GO:0016787//hydrolase activity;GO:0008081//phosphoric diester hydrolase activity;GO:0016788//hydrolase activity, acting on ester bonds;GO:0003824//catalytic activity;GO:0042578//phosphoric ester hydrolase activity	GO:0005975//carbohydrate metabolic process;GO:0019751//polyol metabolic process;GO:0044281//small molecule metabolic process;GO:0006066//alcohol metabolic process;GO:0044699//single-organism process;GO:0008152//metabolic process;GO:0044723//single-organism carbohydrate metabolic process;GO:0019400//alditol metabolic process;GO:1901615//organic hydroxy compound metabolic process;GO:0044238//primar…
Unigene0067051	2.0226	0.000121898	0.0150011	--	-	-	-	-
Unigene0067052	1.10594	0.000498611	0.0426618	PREDICTED: retinol dehydrogenase 10-A [Sinocyclocheilus grahami]	ko00830//Retinol metabolism//Metabolism of cofactors and vitamins//Metabolism	GO:0044464//cell part;GO:0005623//cell;GO:0005622//intracellular;GO:0016020//membrane;GO:0043231//intracellular membrane-bounded organelle;GO:0043229//intracellular organelle;GO:0031090//organelle membrane;GO:0031224//intrinsic component of membrane;GO:0044422//organelle part;GO:0044425//membrane part;GO:0043226//organelle;GO:0044424//intracellular part;GO:0043227//membrane-bounded organelle	GO:0003824//catalytic activity;GO:0008106//alcohol dehydrogenase (NADP+) activity;GO:0016616//oxidoreductase activity, acting on the CH-OH group of donors, NAD or NADP as acceptor;GO:0004033//aldo-keto reductase (NADP) activity;GO:0016614//oxidoreductase activity, acting on CH-OH group of donors;GO:0016491//oxidoreductase activity	GO:0008152//metabolic process;GO:0044699//single-organism process;GO:0044710//single-organism metabolic process
Unigene0067127	2.75931	1.69e-10	1.59e-07	PREDICTED: periostin-like isoform X2 [Sinocyclocheilus rhinocerous]	-	-	-	-
Unigene0067590	-1.42088	0.000534661	0.0450221	PREDICTED: inositol-3-phosphate synthase 1-A-like [Sinocyclocheilus anshuiensis]	ko00562//Inositol phosphate metabolism//Carbohydrate metabolism//Metabolism	-	GO:0016853//isomerase activity;GO:0016872//intramolecular lyase activity;GO:0003824//catalytic activity	GO:0044238//primary metabolic process;GO:0006066//alcohol metabolic process;GO:0044763//single-organism cellular process;GO:0019637//organophosphate metabolic process;GO:0006629//lipid metabolic process;GO:0006020//inositol metabolic process;GO:0006644//phospholipid metabolic process;GO:0006793//phosphorus metabolic process;GO:0044723//single-organism carbohydrate metabolic process;GO:0044699//si…
Unigene0067607	2.00643	0.000234136	0.0246882	PREDICTED: ras-like protein family member 11A-like isoform X1 [Sinocyclocheilus grahami]	-	-	GO:0032550//purine ribonucleoside binding;GO:0036094//small molecule binding;GO:0001882//nucleoside binding;GO:1901363//heterocyclic compound binding;GO:0001883//purine nucleoside binding;GO:0097159//organic cyclic compound binding;GO:0005488//binding;GO:0032549//ribonucleoside binding;GO:0097367//carbohydrate derivative binding	GO:0065007//biological regulation;GO:0050896//response to stimulus;GO:0050789//regulation of biological process;GO:0044700//single organism signaling;GO:0050794//regulation of cellular process;GO:0051716//cellular response to stimulus;GO:0009987//cellular process;GO:0007165//signal transduction;GO:0007154//cell communication;GO:0023052//signaling;GO:0035556//intracellular signal transduction;GO:0…
Unigene0067706	-1.99232	1.98e-05	0.00375524	PREDICTED: coenzyme Q-binding protein COQ10 homolog, mitochondrial-like [Sinocyclocheilus grahami]	-	GO:0043227//membrane-bounded organelle;GO:0043229//intracellular organelle;GO:0005623//cell;GO:0044464//cell part;GO:0043226//organelle;GO:0044424//intracellular part;GO:0005622//intracellular;GO:0043231//intracellular membrane-bounded organelle	-	-
Unigene0067809	1.31129	2.85e-05	0.00492906	PREDICTED: zinc finger protein 469-like [Sinocyclocheilus rhinocerous]	-	-	-	-
Unigene0068086	-2.07839	4.59e-05	0.00707952	--	-	-	-	-
Unigene0068101	2.33274	2.43e-07	9.43e-05	PREDICTED: sacsin-like [Sinocyclocheilus anshuiensis]	-	-	-	-
Unigene0068102	2.02436	8.93e-06	0.00191646	PREDICTED: sacsin-like [Sinocyclocheilus grahami]	-	-	-	-
Unigene0068103	2.30928	1.76e-06	0.000515566	PREDICTED: sacsin-like [Sinocyclocheilus rhinocerous]	-	-	-	-
Unigene0068164	3.53256	8.94e-08	4.02e-05	PREDICTED: carnitine O-palmitoyltransferase 1, liver isoform-like isoform X1 [Sinocyclocheilus anshuiensis]	ko04920//Adipocytokine signaling pathway//Endocrine system//Organismal Systems;ko03320//PPAR signaling pathway//Endocrine system//Organismal Systems;ko01212//Fatty acid metabolism//Global and Overview//Metabolism;ko00071//Fatty acid degradation//Lipid metabolism//Metabolism	-	-	-
Unigene0068165	1.97543	2.42e-06	0.000670446	PREDICTED: carnitine O-palmitoyltransferase 1, liver isoform-like isoform X2 [Sinocyclocheilus anshuiensis]	ko04920//Adipocytokine signaling pathway//Endocrine system//Organismal Systems;ko03320//PPAR signaling pathway//Endocrine system//Organismal Systems;ko01212//Fatty acid metabolism//Global and Overview//Metabolism;ko00071//Fatty acid degradation//Lipid metabolism//Metabolism	-	GO:0003824//catalytic activity;GO:0016740//transferase activity	-
Unigene0068166	2.78543	5.32e-06	0.00125411	PREDICTED: carnitine O-palmitoyltransferase 1, liver isoform-like [Sinocyclocheilus rhinocerous]	ko04920//Adipocytokine signaling pathway//Endocrine system//Organismal Systems;ko03320//PPAR signaling pathway//Endocrine system//Organismal Systems;ko01212//Fatty acid metabolism//Global and Overview//Metabolism;ko00071//Fatty acid degradation//Lipid metabolism//Metabolism	-	-	-
Unigene0068205	-9.15676	0.000172375	0.0195542	PREDICTED: gastrula zinc finger protein XlCGF57.1-like [Sinocyclocheilus anshuiensis]	-	-	-	-
Unigene0068542	-1.21082	0.000175525	0.0198098	PREDICTED: monocyte to macrophage differentiation factor-like isoform X2 [Sinocyclocheilus anshuiensis]	-	GO:0044425//membrane part;GO:0016020//membrane;GO:0031224//intrinsic component of membrane	-	GO:0072358//cardiovascular system development;GO:0048513//animal organ development;GO:0044707//single-multicellular organism process;GO:0007507//heart development;GO:0048646//anatomical structure formation involved in morphogenesis;GO:0009987//cellular process;GO:0007275//multicellular organism development;GO:0032501//multicellular organismal process;GO:0072359//circulatory system development;GO:…
Unigene0068573	-2.90962	1.34e-05	0.00271447	--	-	-	-	-
Unigene0068808	5.38705	0.000205328	0.0224799	--	-	-	-	-
Unigene0068816	-3.59976	2.84e-06	0.00076359	PREDICTED: von Willebrand factor D and EGF domain-containing protein-like [Sinocyclocheilus rhinocerous]	-	-	-	-
Unigene0068818	-2.2895	0.000180038	0.0201606	PREDICTED: von Willebrand factor D and EGF domain-containing protein [Danio rerio]	-	-	-	-
Unigene0068819	-4.9438	0.00051178	0.0434962	PREDICTED: von Willebrand factor D and EGF domain-containing protein-like [Sinocyclocheilus rhinocerous]	-	-	-	-
Unigene0068952	4.37067	2.6e-07	9.99e-05	PREDICTED: complement C1q tumor necrosis factor-related protein 3-like [Sinocyclocheilus grahami]	-	-	-	-
Unigene0068984	5.54378	3.2e-05	0.00533035	PREDICTED: cystatin-like protein [Sinocyclocheilus anshuiensis]	-	-	-	-
Unigene0069147	3.97554	3.11e-05	0.00522646	--	-	-	-	-
Unigene0069148	4.38351	2.6e-09	1.8e-06	PREDICTED: anion exchange protein 2-like isoform X2 [Sinocyclocheilus anshuiensis]	-	-	-	-
Unigene0069208	2.31947	6.58e-06	0.00149032	--	-	-	-	-
Unigene0069209	2.21437	2.11e-13	3.62e-10	PREDICTED: progesterone receptor-like [Sinocyclocheilus grahami]	ko04114//Oocyte meiosis//Cell growth and death//Cellular Processes;ko04914//Progesterone-mediated oocyte maturation//Endocrine system//Organismal Systems	GO:0043231//intracellular membrane-bounded organelle;GO:0043226//organelle;GO:0043227//membrane-bounded organelle;GO:0044424//intracellular part;GO:0005622//intracellular;GO:0044464//cell part;GO:0043229//intracellular organelle;GO:0005623//cell	GO:0043167//ion binding;GO:0003677//DNA binding;GO:0005488//binding;GO:1901363//heterocyclic compound binding;GO:0043169//cation binding;GO:0008289//lipid binding;GO:0003676//nucleic acid binding;GO:0097159//organic cyclic compound binding;GO:0060089//molecular transducer activity;GO:0046872//metal ion binding;GO:0046914//transition metal ion binding;GO:0004871//signal transducer activity;GO:0001…	GO:0050896//response to stimulus;GO:0009058//biosynthetic process;GO:0019222//regulation of metabolic process;GO:0071495//cellular response to endogenous stimulus;GO:0010468//regulation of gene expression;GO:0032870//cellular response to hormone stimulus;GO:0044699//single-organism process;GO:0051716//cellular response to stimulus;GO:0008152//metabolic process;GO:0065007//biological regulation;GO…
Unigene0069269	1.98404	2.67e-05	0.00468502	PREDICTED: C-type lectin domain family 11 member A-like [Sinocyclocheilus grahami]	-	-	-	-
Unigene0069328	2.0615	0.000117686	0.0146617	PREDICTED: monocarboxylate transporter 9-like [Sinocyclocheilus anshuiensis]	-	GO:0044425//membrane part;GO:0031224//intrinsic component of membrane;GO:0016020//membrane	-	GO:0044763//single-organism cellular process;GO:0009987//cellular process;GO:0044699//single-organism process
Unigene0069341	1.91227	0.00017587	0.0198098	--	-	-	-	-
Unigene0069342	2.11503	1.6e-08	9.13e-06	PREDICTED: rho-related GTP-binding protein RhoU-like [Sinocyclocheilus grahami]	-	GO:0005856//cytoskeleton;GO:0043229//intracellular organelle;GO:0016020//membrane;GO:0044464//cell part;GO:0005623//cell;GO:0043231//intracellular membrane-bounded organelle;GO:0005924//cell-substrate adherens junction;GO:0015629//actin cytoskeleton;GO:0005622//intracellular;GO:0044424//intracellular part;GO:0043227//membrane-bounded organelle;GO:0043232//intracellular non-membrane-bounded organe…	GO:0016462//pyrophosphatase activity;GO:0001883//purine nucleoside binding;GO:0036094//small molecule binding;GO:0003824//catalytic activity;GO:0016787//hydrolase activity;GO:0016818//hydrolase activity, acting on acid anhydrides, in phosphorus-containing anhydrides;GO:0017111//nucleoside-triphosphatase activity;GO:0097159//organic cyclic compound binding;GO:0043169//cation binding;GO:0097367//ca…	GO:0050789//regulation of biological process;GO:0007010//cytoskeleton organization;GO:0007049//cell cycle;GO:0022604//regulation of cell morphogenesis;GO:0044700//single organism signaling;GO:0035556//intracellular signal transduction;GO:0009987//cellular process;GO:0022402//cell cycle process;GO:0044763//single-organism cellular process;GO:0023052//signaling;GO:0016043//cellular component organi…
Unigene0069361	3.05363	8.61e-05	0.011415	PREDICTED: LOW QUALITY PROTEIN: RING finger protein PSH1-like [Sinocyclocheilus anshuiensis]	-	-	-	-
Unigene0069542	-2.1527	2.68e-05	0.00468502	--	-	-	-	-
Unigene0069664	1.11072	0.000276046	0.0279973	PREDICTED: formin-like protein 2 [Sinocyclocheilus rhinocerous]	-	-	GO:0017016//Ras GTPase binding;GO:0019899//enzyme binding;GO:0051020//GTPase binding;GO:0005488//binding;GO:0031267//small GTPase binding;GO:0008092//cytoskeletal protein binding;GO:0005515//protein binding	GO:0009987//cellular process;GO:0016043//cellular component organization;GO:0007010//cytoskeleton organization;GO:0006996//organelle organization;GO:0071840//cellular component organization or biogenesis
Unigene0069726	-3.45998	0.000449946	0.0395222	--	-	-	-	-
Unigene0069729	-10.8474	2.03e-05	0.00380342	--	-	-	-	-
Unigene0069742	2.15086	3.52e-06	0.000897998	PREDICTED: ADAMTS-like protein 5 [Danio rerio]	-	-	-	-
Unigene0069743	1.74193	8.1e-07	0.000264812	PREDICTED: ADAMTS-like protein 5 isoform X1 [Sinocyclocheilus rhinocerous]	-	-	-	-
Unigene0069814	1.69836	8.3e-07	0.000270444	PREDICTED: complement C1q tumor necrosis factor-related protein 5 [Sinocyclocheilus rhinocerous]	-	-	-	-
Unigene0069907	1.94529	1.23e-06	0.000375887	PREDICTED: EF-hand domain-containing family member C2 [Sinocyclocheilus rhinocerous]	-	-	GO:0043169//cation binding;GO:0043167//ion binding;GO:0005488//binding;GO:0046872//metal ion binding	-
Unigene0070061	1.88723	3.44e-08	1.74e-05	PREDICTED: tripartite motif-containing protein 16-like [Sinocyclocheilus anshuiensis]	-	GO:0044464//cell part;GO:0005623//cell	GO:0043169//cation binding;GO:0046914//transition metal ion binding;GO:0046872//metal ion binding;GO:0005488//binding;GO:0043167//ion binding	-
Unigene0070235	-1.98215	0.000134988	0.016216	PREDICTED: glutamate receptor ionotropic, NMDA 2C-like [Sinocyclocheilus anshuiensis]	ko04080//Neuroactive ligand-receptor interaction//Signaling molecules and interaction//Environmental Information Processing;ko04020//Calcium signaling pathway//Signal transduction//Environmental Information Processing	GO:0016020//membrane;GO:0044456//synapse part;GO:0098589//membrane region;GO:0044464//cell part;GO:0044459//plasma membrane part;GO:0005623//cell;GO:0071944//cell periphery;GO:0045202//synapse;GO:0097060//synaptic membrane;GO:0044425//membrane part;GO:0005886//plasma membrane;GO:0098805//whole membrane;GO:0031224//intrinsic component of membrane;GO:0098590//plasma membrane region	GO:0060089//molecular transducer activity;GO:0099600//transmembrane receptor activity;GO:0022834//ligand-gated channel activity;GO:0022891//substrate-specific transmembrane transporter activity;GO:0005216//ion channel activity;GO:0015267//channel activity;GO:0022836//gated channel activity;GO:0005230//extracellular ligand-gated ion channel activity;GO:0005231//excitatory extracellular ligand-gate…	GO:0044700//single organism signaling;GO:0050896//response to stimulus;GO:0044699//single-organism process;GO:0051716//cellular response to stimulus;GO:0006810//transport;GO:0065007//biological regulation;GO:0050789//regulation of biological process;GO:0050794//regulation of cellular process;GO:0007165//signal transduction;GO:0007166//cell surface receptor signaling pathway;GO:1902578//single-org…
Unigene0070271	-1.99978	0.000274692	0.0278926	--	-	-	-	-
Unigene0070283	2.04007	2.11e-10	1.94e-07	solute carrier family 6 (neurotransmitter transporter), member 11a [Danio rerio]	-	GO:0016020//membrane;GO:0031224//intrinsic component of membrane;GO:0044425//membrane part	GO:0015291//secondary active transmembrane transporter activity;GO:0005326//neurotransmitter transporter activity;GO:0022857//transmembrane transporter activity;GO:0022804//active transmembrane transporter activity;GO:0005215//transporter activity	GO:0044765//single-organism transport;GO:0044763//single-organism cellular process;GO:0006810//transport;GO:0051179//localization;GO:0051234//establishment of localization;GO:0009987//cellular process;GO:1902578//single-organism localization;GO:0044699//single-organism process
Unigene0070304	1.84685	0.000365554	0.034151	PREDICTED: coagulation factor VII-like isoform X2 [Sinocyclocheilus rhinocerous]	-	-	GO:0008233//peptidase activity;GO:0043169//cation binding;GO:0046872//metal ion binding;GO:0005488//binding;GO:0004175//endopeptidase activity;GO:0070011//peptidase activity, acting on L-amino acid peptides;GO:0016787//hydrolase activity;GO:0043167//ion binding;GO:0003824//catalytic activity	GO:0050789//regulation of biological process;GO:0050819//negative regulation of coagulation;GO:0065007//biological regulation;GO:0050818//regulation of coagulation;GO:0051239//regulation of multicellular organismal process;GO:0051241//negative regulation of multicellular organismal process;GO:0048519//negative regulation of biological process;GO:0050878//regulation of body fluid levels;GO:0007599…
Unigene0070463	-5.13871	0.000486871	0.0419078	PREDICTED: phosphatidylinositol-binding clathrin assembly protein-like isoform X2 [Sinocyclocheilus anshuiensis]	-	-	-	-
Unigene0070663	1.53394	1.87e-06	0.000539643	PREDICTED: epiplakin-like [Sinocyclocheilus anshuiensis]	-	-	-	-
Unigene0070937	-1.81849	5.1e-06	0.00121375	PREDICTED: C-X-C chemokine receptor type 4-B-like [Sinocyclocheilus rhinocerous]	ko04144//Endocytosis//Transport and catabolism//Cellular Processes;ko04060//Cytokine-cytokine receptor interaction//Signaling molecules and interaction//Environmental Information Processing;ko04672//Intestinal immune network for IgA production//Immune system//Organismal Systems	GO:0044425//membrane part;GO:0031224//intrinsic component of membrane;GO:0016020//membrane	GO:0038023//signaling receptor activity;GO:0004888//transmembrane signaling receptor activity;GO:0060089//molecular transducer activity;GO:0004872//receptor activity;GO:0001637//G-protein coupled chemoattractant receptor activity;GO:0099600//transmembrane receptor activity;GO:0001653//peptide receptor activity;GO:0008528//G-protein coupled peptide receptor activity;GO:0004930//G-protein coupled r…	GO:0003006//developmental process involved in reproduction;GO:0048869//cellular developmental process;GO:0030336//negative regulation of cell migration;GO:0032501//multicellular organismal process;GO:0006928//movement of cell or subcellular component;GO:0048731//system development;GO:0050789//regulation of biological process;GO:0048882//lateral line development;GO:0042060//wound healing;GO:005092…
Unigene0070986	6.79285	1.01e-10	1.02e-07	--	-	-	-	-
Unigene0070989	4.90718	4.98e-06	0.00119553	--	-	-	-	-
Unigene0071152	1.42961	0.000471996	0.0409703	PREDICTED: matrix-remodeling-associated protein 8-like isoform X4 [Sinocyclocheilus rhinocerous]	-	-	-	-
Unigene0071186	-1.46314	0.000400798	0.0362699	PREDICTED: G-protein coupled receptor family C group 6 member A-like [Sinocyclocheilus rhinocerous]	-	-	-	-
Unigene0071215	1.52953	5.35e-09	3.33e-06	selenoprotein Pa [Danio rerio]	-	-	GO:0005488//binding	-
Unigene0071282	2.25439	2.29e-05	0.00416952	PREDICTED: electrogenic sodium bicarbonate cotransporter 1-like isoform X5 [Sinocyclocheilus rhinocerous]	-	-	-	-
Unigene0071286	2.19182	2.39e-05	0.00430053	PREDICTED: electrogenic sodium bicarbonate cotransporter 1 [Sinocyclocheilus grahami]	-	-	-	-
Unigene0071300	1.75095	0.000157338	0.0182153	PREDICTED: CD209 antigen-like protein E [Sinocyclocheilus rhinocerous]	-	-	GO:0005488//binding	-
Unigene0071375	-3.16045	3.85e-05	0.00611476	PREDICTED: polymeric immunoglobulin receptor-like [Sinocyclocheilus grahami]	-	-	-	-
Unigene0071585	-2.28928	8.12e-05	0.0109001	--	-	-	-	-
Unigene0071611	-3.75631	1.04e-18	4.75e-15	PREDICTED: bifunctional 3'-phosphoadenosine 5'-phosphosulfate synthase 2-like [Sinocyclocheilus grahami]	ko00230//Purine metabolism//Nucleotide metabolism//Metabolism;ko00450//Selenocompound metabolism//Metabolism of other amino acids//Metabolism;ko00920//Sulfur metabolism//Energy metabolism//Metabolism	-	-	-
Unigene0071730	10.776	3.88e-06	0.000977714	--	-	-	-	-
Unigene0071913	2.38089	6e-15	1.6e-11	PREDICTED: transforming growth factor beta receptor type 3-like [Sinocyclocheilus rhinocerous]	-	-	-	-
Unigene0071934	1.35553	0.000103031	0.013241	PREDICTED: Wilms tumor protein homolog isoform X1 [Sinocyclocheilus rhinocerous]	-	GO:0043227//membrane-bounded organelle;GO:0005623//cell;GO:0005622//intracellular;GO:0044464//cell part;GO:0043231//intracellular membrane-bounded organelle;GO:0043229//intracellular organelle;GO:0044424//intracellular part;GO:0043226//organelle	GO:0043167//ion binding;GO:0005488//binding;GO:0097159//organic cyclic compound binding;GO:0043169//cation binding	GO:0001655//urogenital system development;GO:0044699//single-organism process;GO:0032502//developmental process;GO:0009888//tissue development;GO:0044763//single-organism cellular process;GO:0048869//cellular developmental process;GO:0048856//anatomical structure development;GO:0048513//animal organ development;GO:0007275//multicellular organism development;GO:0035270//endocrine system developmen…
Unigene0071953	1.87464	7.37e-06	0.00163022	PREDICTED: cell surface glycoprotein MUC18 isoform X1 [Sinocyclocheilus grahami]	-	GO:0016020//membrane	-	GO:0009653//anatomical structure morphogenesis;GO:0048646//anatomical structure formation involved in morphogenesis;GO:0032502//developmental process;GO:0048856//anatomical structure development
Unigene0072046	-1.92891	0.000213419	0.0230365	selenoprotein L [Danio rerio]	-	-	-	-
Unigene0072122	-1.31531	0.000292046	0.0291872	hypothetical protein cypCar_00020617 [Cyprinus carpio]	-	-	-	-
Unigene0072142	3.71685	7.02e-05	0.00976283	--	-	-	-	-
Unigene0072300	6.19534	1.86e-19	8.91e-16	PREDICTED: protein phosphatase 1 regulatory subunit 1C-like isoform X2 [Sinocyclocheilus grahami]	-	-	GO:0019208//phosphatase regulator activity;GO:0004857//enzyme inhibitor activity;GO:0019212//phosphatase inhibitor activity;GO:0030234//enzyme regulator activity;GO:0098772//molecular function regulator	GO:0065007//biological regulation;GO:0050789//regulation of biological process;GO:0050794//regulation of cellular process
Unigene0072312	2.24201	9.63e-05	0.0125431	PREDICTED: protein FAM13C-like [Sinocyclocheilus anshuiensis]	-	-	-	-
Unigene0072458	-6.97842	0.000211653	0.0229624	PREDICTED: tumor necrosis factor receptor superfamily member 5-like [Sinocyclocheilus anshuiensis]	ko04060//Cytokine-cytokine receptor interaction//Signaling molecules and interaction//Environmental Information Processing	-	-	-
Unigene0072513	-3.2352	6.8e-07	0.000227612	PREDICTED: regulator of G-protein signaling 21-like [Sinocyclocheilus anshuiensis]	-	-	-	GO:0050789//regulation of biological process;GO:0048585//negative regulation of response to stimulus;GO:0045744//negative regulation of G-protein coupled receptor protein signaling pathway;GO:0065007//biological regulation;GO:0010648//negative regulation of cell communication;GO:0048523//negative regulation of cellular process;GO:0050794//regulation of cellular process;GO:0023051//regulation of s…
Unigene0072544	-1.69623	0.00058772	0.0483005	PREDICTED: poly [ADP-ribose] polymerase 12-like [Sinocyclocheilus rhinocerous]	-	-	-	-
Unigene0072559	1.5564	1.53e-05	0.00303712	PREDICTED: tight junction protein ZO-2-like isoform X6 [Sinocyclocheilus grahami]	ko04530//Tight junction//Cellular commiunity//Cellular Processes	-	-	-
Unigene0072560	1.5106	4.6e-05	0.00708166	PREDICTED: tight junction protein ZO-2-like isoform X6 [Sinocyclocheilus grahami]	ko04530//Tight junction//Cellular commiunity//Cellular Processes	-	-	-
Unigene0072585	2.03895	3.96e-09	2.62e-06	--	-	-	-	-
Unigene0072586	2.1101	2.06e-09	1.51e-06	PREDICTED: dnaJ homolog subfamily C member 5-like [Sinocyclocheilus anshuiensis]	ko04141//Protein processing in endoplasmic reticulum//Folding, sorting and degradation//Genetic Information Processing	-	-	-
Unigene0072667	1.40495	0.000586379	0.0482731	PREDICTED: polyubiquitin-like isoform X1 [Sinocyclocheilus anshuiensis]	ko03320//PPAR signaling pathway//Endocrine system//Organismal Systems	-	-	-
Unigene0072722	-3.31285	0.000267809	0.0273649	PREDICTED: cytohesin-3 isoform X1 [Pygocentrus nattereri]	ko04144//Endocytosis//Transport and catabolism//Cellular Processes	-	-	-
Unigene0072800	-2.80809	0.000457863	0.0399705	PREDICTED: neuronal pentraxin-1-like [Sinocyclocheilus anshuiensis]	-	-	-	-
Unigene0072869	-4.39563	2.19e-05	0.00405466	PREDICTED: LOW QUALITY PROTEIN: SCO-spondin [Danio rerio]	-	-	-	-
Unigene0072893	1.36474	2.6e-05	0.00458669	PREDICTED: homeobox protein OTX1 B [Sinocyclocheilus rhinocerous]	-	GO:0043231//intracellular membrane-bounded organelle;GO:0043227//membrane-bounded organelle;GO:0043229//intracellular organelle;GO:0044424//intracellular part;GO:0043226//organelle;GO:0044464//cell part;GO:0005622//intracellular;GO:0005623//cell	GO:0005488//binding;GO:0003677//DNA binding;GO:0097159//organic cyclic compound binding;GO:1901363//heterocyclic compound binding;GO:0001071//nucleic acid binding transcription factor activity;GO:0003676//nucleic acid binding	GO:0009653//anatomical structure morphogenesis;GO:0048513//animal organ development;GO:0065007//biological regulation;GO:0044767//single-organism developmental process;GO:0007275//multicellular organism development;GO:0048856//anatomical structure development;GO:0019222//regulation of metabolic process;GO:0035295//tube development;GO:0050789//regulation of biological process;GO:0009790//embryo de…
Unigene0072894	-1.00934	0.00058239	0.048162	PREDICTED: LOW QUALITY PROTEIN: differentially expressed in FDCP 8 homolog [Sinocyclocheilus rhinocerous]	-	-	-	-
Unigene0073106	-2.45903	0.000550958	0.0461307	PREDICTED: arylsulfatase G-like isoform X1 [Sinocyclocheilus rhinocerous]	ko04142//Lysosome//Transport and catabolism//Cellular Processes	-	GO:0016787//hydrolase activity;GO:0003824//catalytic activity;GO:0016788//hydrolase activity, acting on ester bonds	-
Unigene0073182	1.65304	1.81e-06	0.000523972	estrogen receptor alpha 1 [Carassius auratus ssp. 'Pengze']	-	GO:0043231//intracellular membrane-bounded organelle;GO:0043227//membrane-bounded organelle;GO:0043229//intracellular organelle;GO:0044464//cell part;GO:0005622//intracellular;GO:0043226//organelle;GO:0005623//cell;GO:0044424//intracellular part	GO:0005488//binding;GO:1901363//heterocyclic compound binding;GO:0046914//transition metal ion binding;GO:0043169//cation binding;GO:0004872//receptor activity;GO:0038023//signaling receptor activity;GO:0060089//molecular transducer activity;GO:0046872//metal ion binding;GO:0008289//lipid binding;GO:0005496//steroid binding;GO:0003707//steroid hormone receptor activity;GO:0098531//transcription f…	GO:0009755//hormone-mediated signaling pathway;GO:0007165//signal transduction;GO:0044707//single-multicellular organism process;GO:0019222//regulation of metabolic process;GO:0044699//single-organism process;GO:0034645//cellular macromolecule biosynthetic process;GO:0009059//macromolecule biosynthetic process;GO:0044763//single-organism cellular process;GO:0009987//cellular process;GO:0033993//r…
Unigene0073205	1.05623	0.000113496	0.014298	PREDICTED: collagen alpha-1(VI) chain-like [Sinocyclocheilus anshuiensis]	ko04510//Focal adhesion//Cellular commiunity//Cellular Processes;ko04512//ECM-receptor interaction//Signaling molecules and interaction//Environmental Information Processing	-	-	GO:0044699//single-organism process;GO:0032502//developmental process;GO:0007610//behavior;GO:0044767//single-organism developmental process
Unigene0073207	1.28591	2.49e-05	0.00443576	PREDICTED: collagen alpha-1(VI) chain-like [Sinocyclocheilus anshuiensis]	ko04510//Focal adhesion//Cellular commiunity//Cellular Processes;ko04512//ECM-receptor interaction//Signaling molecules and interaction//Environmental Information Processing	-	-	GO:0007610//behavior;GO:0032502//developmental process;GO:0044767//single-organism developmental process;GO:0044699//single-organism process
Unigene0073224	2.27743	3.03e-09	2.03e-06	Pre-mRNA-processing factor 6 [Larimichthys crocea]	-	-	-	-
Unigene0073390	1.8482	2.44e-05	0.00436439	PREDICTED: guanine nucleotide-binding protein G(I)/G(S)/G(O) subunit gamma-12-like [Sinocyclocheilus grahami]	ko04010//MAPK signaling pathway//Signal transduction//Environmental Information Processing;ko04810//Regulation of actin cytoskeleton//Cell motility//Cellular Processes	GO:0043234//protein complex;GO:0032991//macromolecular complex;GO:0016020//membrane	GO:0060089//molecular transducer activity	GO:0007165//signal transduction;GO:0007154//cell communication;GO:0050794//regulation of cellular process;GO:0044699//single-organism process;GO:0065007//biological regulation;GO:0044763//single-organism cellular process;GO:0023052//signaling;GO:0050789//regulation of biological process;GO:0050896//response to stimulus;GO:0009987//cellular process;GO:0044700//single organism signaling;GO:0007166/…
Unigene0073411	6.2599	0.000389273	0.0356312	PREDICTED: cadherin-related family member 5-like [Sinocyclocheilus grahami]	-	-	-	-
Unigene0074011	3.53951	8.12e-10	6.54e-07	PREDICTED: protein shisa-7 [Sinocyclocheilus grahami]	-	-	-	-
Unigene0074101	-1.54286	6.5e-06	0.00147464	PREDICTED: gastrula zinc finger protein XlCGF57.1-like [Sinocyclocheilus rhinocerous]	-	-	-	-
Unigene0074246	-1.56392	0.000442094	0.0390114	PREDICTED: emopamil-binding protein-like [Sinocyclocheilus rhinocerous]	-	GO:0043231//intracellular membrane-bounded organelle;GO:0005623//cell;GO:0044424//intracellular part;GO:0043226//organelle;GO:0044464//cell part;GO:0016020//membrane;GO:0031224//intrinsic component of membrane;GO:0043227//membrane-bounded organelle;GO:0044425//membrane part;GO:0005622//intracellular;GO:0043229//intracellular organelle	GO:0003824//catalytic activity;GO:0016863//intramolecular oxidoreductase activity, transposing C=C bonds;GO:0016860//intramolecular oxidoreductase activity;GO:0016853//isomerase activity	GO:1901615//organic hydroxy compound metabolic process;GO:0071704//organic substance metabolic process;GO:0044699//single-organism process;GO:0008152//metabolic process;GO:0044281//small molecule metabolic process;GO:0006066//alcohol metabolic process;GO:0044710//single-organism metabolic process
Unigene0074282	1.71807	0.000315292	0.0308345	--	-	-	-	-
Unigene0074481	1.66086	0.000506964	0.0431835	PREDICTED: interferon-induced protein with tetratricopeptide repeats 1-like [Sinocyclocheilus rhinocerous]	-	-	-	-
Unigene0074638	-2.35313	9.35e-05	0.0122078	PREDICTED: LOW QUALITY PROTEIN: EF-hand and coiled-coil domain-containing protein 1-like [Sinocyclocheilus rhinocerous]	-	-	GO:0046872//metal ion binding;GO:0005488//binding;GO:0043169//cation binding;GO:0043167//ion binding	-
Unigene0074728	3.98931	0.000308561	0.0303936	--	-	-	-	-
Unigene0074744	1.9617	4.66e-05	0.00714872	PREDICTED: glycosyltransferase-like protein LARGE2 isoform X1 [Sinocyclocheilus anshuiensis]	-	GO:0043229//intracellular organelle;GO:0043231//intracellular membrane-bounded organelle;GO:0043226//organelle;GO:0031224//intrinsic component of membrane;GO:0044424//intracellular part;GO:0043227//membrane-bounded organelle;GO:0005623//cell;GO:0016020//membrane;GO:0044422//organelle part;GO:0044464//cell part;GO:0044425//membrane part;GO:0005622//intracellular;GO:0031090//organelle membrane	GO:0008378//galactosyltransferase activity;GO:0000030//mannosyltransferase activity;GO:0035250//UDP-galactosyltransferase activity;GO:0046527//glucosyltransferase activity;GO:0015929//hexosaminidase activity;GO:0016740//transferase activity;GO:0008417//fucosyltransferase activity;GO:0035251//UDP-glucosyltransferase activity;GO:0016757//transferase activity, transferring glycosyl groups;GO:0016758…	GO:0009101//glycoprotein biosynthetic process;GO:0044249//cellular biosynthetic process;GO:0019538//protein metabolic process;GO:0009059//macromolecule biosynthetic process;GO:0006486//protein glycosylation;GO:0044260//cellular macromolecule metabolic process;GO:0005975//carbohydrate metabolic process;GO:0071704//organic substance metabolic process;GO:0044267//cellular protein metabolic process;G…
Unigene0074745	2.26806	1.04e-06	0.000330401	PREDICTED: glycosyltransferase-like protein LARGE2, partial [Sinocyclocheilus rhinocerous]	-	GO:0043229//intracellular organelle;GO:0043231//intracellular membrane-bounded organelle;GO:0031090//organelle membrane;GO:0005623//cell;GO:0005622//intracellular;GO:0044424//intracellular part;GO:0043227//membrane-bounded organelle;GO:0043226//organelle;GO:0016020//membrane;GO:0031224//intrinsic component of membrane;GO:0044425//membrane part;GO:0044422//organelle part;GO:0044464//cell part	GO:0000009//alpha-1,6-mannosyltransferase activity;GO:0033931//endogalactosaminidase activity;GO:0015929//hexosaminidase activity;GO:0004553//hydrolase activity, hydrolyzing O-glycosyl compounds;GO:0016787//hydrolase activity;GO:0043167//ion binding;GO:0035251//UDP-glucosyltransferase activity;GO:0016798//hydrolase activity, acting on glycosyl bonds;GO:0019112//phenanthrol glycosyltransferase act…	GO:0044249//cellular biosynthetic process;GO:1901135//carbohydrate derivative metabolic process;GO:0044238//primary metabolic process;GO:0071704//organic substance metabolic process;GO:0044710//single-organism metabolic process;GO:0034645//cellular macromolecule biosynthetic process;GO:0044260//cellular macromolecule metabolic process;GO:0009059//macromolecule biosynthetic process;GO:0009101//gly…
Unigene0074941	1.13761	3.46e-05	0.00568706	PREDICTED: CSC1-like protein 2 isoform X4 [Sinocyclocheilus anshuiensis]	-	-	GO:0005488//binding;GO:0036094//small molecule binding	-
Unigene0074948	7.6729	0.000114202	0.014368	PREDICTED: beta-1 adrenergic receptor-like [Sinocyclocheilus grahami]	ko04080//Neuroactive ligand-receptor interaction//Signaling molecules and interaction//Environmental Information Processing;ko04144//Endocytosis//Transport and catabolism//Cellular Processes;ko04020//Calcium signaling pathway//Signal transduction//Environmental Information Processing;ko04261//Adrenergic signaling in cardiomyocytes//Circulatory system//Organismal Systems;ko04540//Gap junction//Cel…	GO:0016020//membrane;GO:0031224//intrinsic component of membrane;GO:0044425//membrane part	GO:0004935//adrenergic receptor activity;GO:0008227//G-protein coupled amine receptor activity;GO:0004939//beta-adrenergic receptor activity;GO:0004888//transmembrane signaling receptor activity;GO:0099600//transmembrane receptor activity;GO:0004872//receptor activity;GO:0004930//G-protein coupled receptor activity;GO:0038023//signaling receptor activity;GO:0004871//signal transducer activity;GO:…	GO:0007154//cell communication;GO:0023052//signaling;GO:0007187//G-protein coupled receptor signaling pathway, coupled to cyclic nucleotide second messenger;GO:0065007//biological regulation;GO:0051716//cellular response to stimulus;GO:0044699//single-organism process;GO:0044700//single organism signaling;GO:0007188//adenylate cyclase-modulating G-protein coupled receptor signaling pathway;GO:000…
Unigene0075186	-11.5468	0.000272854	0.0277618	--	-	-	-	-
Unigene0075193	11.4329	0.000170064	0.0193838	--	-	-	-	-
Unigene0075246	2.4857	0.000372619	0.0346029	PREDICTED: E3 ubiquitin-protein ligase TRIM21-like isoform X1 [Sinocyclocheilus grahami]	-	-	-	-
Unigene0075429	2.93856	4.22e-05	0.00661627	PREDICTED: teneurin-2-like [Sinocyclocheilus grahami]	-	GO:0016021//integral component of membrane;GO:0044425//membrane part;GO:0016020//membrane;GO:0031224//intrinsic component of membrane	GO:0005488//binding;GO:0005515//protein binding	GO:0065007//biological regulation;GO:0008152//metabolic process;GO:0019538//protein metabolic process;GO:0043170//macromolecule metabolic process;GO:0050794//regulation of cellular process;GO:0006508//proteolysis;GO:0071704//organic substance metabolic process;GO:0044238//primary metabolic process;GO:0050789//regulation of biological process
Unigene0075486	3.20661	0.000453846	0.039719	PREDICTED: homeobox protein engrailed-2b [Sinocyclocheilus grahami]	-	GO:0044464//cell part;GO:0005622//intracellular;GO:0043226//organelle;GO:0044424//intracellular part;GO:0043229//intracellular organelle;GO:0043227//membrane-bounded organelle;GO:0043231//intracellular membrane-bounded organelle;GO:0005623//cell	GO:1901363//heterocyclic compound binding;GO:0005488//binding;GO:0097159//organic cyclic compound binding;GO:0003676//nucleic acid binding;GO:0003677//DNA binding	GO:0010468//regulation of gene expression;GO:0007399//nervous system development;GO:0044699//single-organism process;GO:0007420//brain development;GO:0060255//regulation of macromolecule metabolic process;GO:0007389//pattern specification process;GO:0007275//multicellular organism development;GO:0048513//animal organ development;GO:0044767//single-organism developmental process;GO:0032501//multic…
Unigene0075619	1.49708	0.000487766	0.0419212	PREDICTED: C-X-C motif chemokine 11-like [Sinocyclocheilus rhinocerous]	ko04060//Cytokine-cytokine receptor interaction//Signaling molecules and interaction//Environmental Information Processing;ko04620//Toll-like receptor signaling pathway//Immune system//Organismal Systems;ko04062//Chemokine signaling pathway//Immune system//Organismal Systems	-	-	GO:0042221//response to chemical;GO:0051716//cellular response to stimulus;GO:0002376//immune system process;GO:0009987//cellular process;GO:0044763//single-organism cellular process;GO:0050896//response to stimulus;GO:0044699//single-organism process
Unigene0075660	-1.04206	0.000459631	0.0400651	PREDICTED: SH3 domain-binding protein 5-like [Sinocyclocheilus rhinocerous]	-	-	-	-
Unigene0075849	1.31519	0.000196543	0.0217043	PREDICTED: sodium-coupled neutral amino acid transporter 3-like [Sinocyclocheilus anshuiensis]	-	GO:0044425//membrane part;GO:0016020//membrane;GO:0031224//intrinsic component of membrane	-	GO:0032502//developmental process;GO:0044699//single-organism process;GO:0044767//single-organism developmental process
Unigene0075870	-2.3478	3.98e-06	0.000996503	PREDICTED: regulating synaptic membrane exocytosis protein 4-like [Sinocyclocheilus anshuiensis]	-	-	-	-
Unigene0075996	3.18325	0.000209315	0.0227991	--	-	-	-	-
Unigene0076132	3.02887	4e-11	4.4e-08	--	-	-	-	-
Unigene0076133	4.50633	0.000159736	0.0184038	--	-	-	-	-
Unigene0076134	5.25538	4.41e-14	8.98e-11	--	-	-	-	-
Unigene0076185	1.11494	0.000416153	0.0373491	PREDICTED: low affinity vacuolar monovalent cation/H(+) antiporter-like [Sinocyclocheilus grahami]	-	-	-	-
Unigene0076223	2.22916	1.22e-09	9.5e-07	PREDICTED: protein furry homolog isoform X4 [Sinocyclocheilus grahami]	-	-	-	-
Unigene0076262	1.5725	0.000403184	0.0364514	PREDICTED: rho GTPase-activating protein 7-like isoform X2 [Sinocyclocheilus rhinocerous]	-	-	-	-
Unigene0076407	3.87719	0.000143389	0.016907	Voltage-gated potassium channel subunit beta-2, partial [Calypte anna]	-	GO:0016020//membrane;GO:0031224//intrinsic component of membrane;GO:0044425//membrane part	-	GO:0030001//metal ion transport;GO:0006811//ion transport;GO:0010646//regulation of cell communication;GO:0050789//regulation of biological process;GO:0051179//localization;GO:1902578//single-organism localization;GO:0044765//single-organism transport;GO:0006810//transport;GO:0006812//cation transport;GO:0044699//single-organism process;GO:0051234//establishment of localization;GO:0065007//biolog…
Unigene0076473	1.60743	1.23e-05	0.00250622	PREDICTED: integumentary mucin B.1-like [Sinocyclocheilus anshuiensis]	-	-	-	-
Unigene0076491	2.14506	7.08e-05	0.0098354	--	-	-	-	-
Unigene0076492	1.82856	7.42e-07	0.000244996	PREDICTED: EH domain-containing protein 2 [Sinocyclocheilus rhinocerous]	ko04144//Endocytosis//Transport and catabolism//Cellular Processes	-	GO:0001882//nucleoside binding;GO:0097159//organic cyclic compound binding;GO:1901363//heterocyclic compound binding;GO:0032549//ribonucleoside binding;GO:0032550//purine ribonucleoside binding;GO:0043169//cation binding;GO:0001883//purine nucleoside binding;GO:0046872//metal ion binding;GO:0036094//small molecule binding;GO:0097367//carbohydrate derivative binding;GO:0005488//binding;GO:0043167/…	GO:0071840//cellular component organization or biogenesis;GO:0016192//vesicle-mediated transport;GO:0006996//organelle organization;GO:0051234//establishment of localization;GO:0009987//cellular process;GO:0007010//cytoskeleton organization;GO:0051179//localization;GO:0006810//transport;GO:0016043//cellular component organization
Unigene0076541	1.74723	0.000496459	0.0425156	PREDICTED: coiled-coil domain-containing protein 141 [Sinocyclocheilus grahami]	-	-	-	-
Unigene0076552	2.18122	8.01e-08	3.65e-05	PREDICTED: angiomotin-like 2a [Sinocyclocheilus rhinocerous]	-	-	-	-
Unigene0076749	1.92431	1.8e-06	0.000522933	--	-	-	-	-
Unigene0076777	-1.74386	3.7e-06	0.000939223	PREDICTED: syntaxin-2-like isoform X1 [Sinocyclocheilus rhinocerous]	ko04130//SNARE interactions in vesicular transport//Folding, sorting and degradation//Genetic Information Processing;ko04721//Synaptic vesicle cycle//Nervous system//Organismal Systems	-	-	-
Unigene0076787	2.71967	1.56e-13	2.72e-10	PREDICTED: sodium bicarbonate transporter-like protein 11 [Sinocyclocheilus anshuiensis]	-	GO:0016020//membrane;GO:0044425//membrane part;GO:0031224//intrinsic component of membrane	GO:0022891//substrate-specific transmembrane transporter activity;GO:0005215//transporter activity;GO:0015297//antiporter activity;GO:0022892//substrate-specific transporter activity;GO:0022857//transmembrane transporter activity;GO:0022804//active transmembrane transporter activity;GO:0015075//ion transmembrane transporter activity;GO:0099516//ion antiporter activity;GO:0008509//anion transmembr…	GO:1902578//single-organism localization;GO:0006811//ion transport;GO:0044699//single-organism process;GO:0006810//transport;GO:0051234//establishment of localization;GO:0044765//single-organism transport;GO:0006820//anion transport;GO:0051179//localization
Unigene0076978	1.62791	1.68e-07	6.76e-05	PREDICTED: acetyl-coenzyme A synthetase 2-like, mitochondrial isoform X1 [Sinocyclocheilus grahami]	ko01200//Carbon metabolism//Global and Overview//Metabolism;ko00010//Glycolysis / Gluconeogenesis//Carbohydrate metabolism//Metabolism;ko00620//Pyruvate metabolism//Carbohydrate metabolism//Metabolism;ko00640//Propanoate metabolism//Carbohydrate metabolism//Metabolism	-	GO:0097367//carbohydrate derivative binding;GO:0005488//binding;GO:0097159//organic cyclic compound binding;GO:0016874//ligase activity;GO:0036094//small molecule binding;GO:0001882//nucleoside binding;GO:0016405//CoA-ligase activity;GO:0032549//ribonucleoside binding;GO:0003824//catalytic activity;GO:0032550//purine ribonucleoside binding;GO:0016877//ligase activity, forming carbon-sulfur bonds;…	GO:0043436//oxoacid metabolic process;GO:0019752//carboxylic acid metabolic process;GO:0006083//acetate metabolic process;GO:0008152//metabolic process;GO:0044699//single-organism process;GO:0044763//single-organism cellular process;GO:0006082//organic acid metabolic process;GO:0032787//monocarboxylic acid metabolic process;GO:0009987//cellular process;GO:0044281//small molecule metabolic process…
Unigene0077083	-3.02291	4.82e-06	0.00116729	PREDICTED: heat-stable enterotoxin receptor-like [Sinocyclocheilus rhinocerous]	ko00230//Purine metabolism//Nucleotide metabolism//Metabolism	-	-	-
Unigene0077119	1.47262	0.000375648	0.0348167	PREDICTED: SH3 domain-binding protein 2 [Sinocyclocheilus rhinocerous]	-	-	-	-
Unigene0077121	3.23927	1.09e-08	6.54e-06	--	-	-	-	-
Unigene0077124	2.97032	1.89e-15	5.49e-12	PREDICTED: signal transducer and activator of transcription 1-like isoform X1 [Sinocyclocheilus rhinocerous]	ko04630//Jak-STAT signaling pathway//Signal transduction//Environmental Information Processing;ko04620//Toll-like receptor signaling pathway//Immune system//Organismal Systems	GO:0005622//intracellular;GO:0044464//cell part;GO:0005623//cell;GO:0044424//intracellular part;GO:0043229//intracellular organelle;GO:0043231//intracellular membrane-bounded organelle;GO:0043227//membrane-bounded organelle;GO:0043226//organelle	GO:1901363//heterocyclic compound binding;GO:0097159//organic cyclic compound binding;GO:0060089//molecular transducer activity;GO:0003676//nucleic acid binding;GO:0001071//nucleic acid binding transcription factor activity;GO:0005488//binding	GO:0032501//multicellular organismal process;GO:0019222//regulation of metabolic process;GO:0048513//animal organ development;GO:0032502//developmental process;GO:0010468//regulation of gene expression;GO:0044707//single-multicellular organism process;GO:0034645//cellular macromolecule biosynthetic process;GO:0002376//immune system process;GO:0044767//single-organism developmental process;GO:0048…
Unigene0077137	1.56924	0.000183948	0.0205504	PREDICTED: uracil nucleotide/cysteinyl leukotriene receptor-like [Sinocyclocheilus rhinocerous]	-	GO:0016020//membrane;GO:0044425//membrane part;GO:0031224//intrinsic component of membrane	GO:0099600//transmembrane receptor activity;GO:0004871//signal transducer activity;GO:0038023//signaling receptor activity;GO:0060089//molecular transducer activity;GO:0004872//receptor activity;GO:0004888//transmembrane signaling receptor activity	GO:0007165//signal transduction;GO:0044699//single-organism process;GO:0007154//cell communication;GO:0050789//regulation of biological process;GO:0023052//signaling;GO:0044700//single organism signaling;GO:0044763//single-organism cellular process;GO:0007166//cell surface receptor signaling pathway;GO:0050794//regulation of cellular process;GO:0009987//cellular process;GO:0065007//biological reg…
Unigene0077324	1.98261	4.17e-05	0.00655018	PREDICTED: transmembrane protein 145-like [Sinocyclocheilus grahami]	-	-	-	GO:0023052//signaling;GO:0009987//cellular process;GO:0050794//regulation of cellular process;GO:0050789//regulation of biological process;GO:0007166//cell surface receptor signaling pathway;GO:0050896//response to stimulus;GO:0051716//cellular response to stimulus;GO:0010033//response to organic substance;GO:0042221//response to chemical;GO:0044763//single-organism cellular process;GO:0044700//s…
Unigene0077336	1.99355	0.000583017	0.048162	PREDICTED: collagen alpha-3(VI) chain-like [Sinocyclocheilus grahami]	ko04510//Focal adhesion//Cellular commiunity//Cellular Processes;ko04512//ECM-receptor interaction//Signaling molecules and interaction//Environmental Information Processing	-	-	-
Unigene0077702	1.9609	2.09e-05	0.00390007	PREDICTED: semaphorin-5A isoform X1 [Danio rerio]	-	-	-	GO:0032989//cellular component morphogenesis;GO:0048869//cellular developmental process;GO:0032990//cell part morphogenesis;GO:0048731//system development;GO:0048858//cell projection morphogenesis;GO:0000902//cell morphogenesis;GO:0009653//anatomical structure morphogenesis;GO:0009987//cellular process;GO:0071840//cellular component organization or biogenesis;GO:0060560//developmental growth invo…
Unigene0077763	2.08716	0.000139157	0.0165713	PREDICTED: NMDA receptor synaptonuclear signaling and neuronal migration factor isoform X3 [Sinocyclocheilus rhinocerous]	-	GO:0044459//plasma membrane part;GO:0044446//intracellular organelle part;GO:0005634//nucleus;GO:0005622//intracellular;GO:0005737//cytoplasm;GO:0044424//intracellular part;GO:0097060//synaptic membrane;GO:0016020//membrane;GO:0043231//intracellular membrane-bounded organelle;GO:0044444//cytoplasmic part;GO:0097458//neuron part;GO:0044464//cell part;GO:0044428//nuclear part;GO:0005623//cell;GO:00…	-	GO:0040011//locomotion;GO:0001764//neuron migration;GO:0022008//neurogenesis;GO:0044707//single-multicellular organism process;GO:0032502//developmental process;GO:0051179//localization;GO:0007275//multicellular organism development;GO:0048870//cell motility;GO:0016477//cell migration;GO:0048731//system development;GO:0044699//single-organism process;GO:0007399//nervous system development;GO:0006…
Unigene0077765	1.85974	4.78e-05	0.00728143	--	-	-	-	-
Unigene0077808	-1.78756	3.59e-07	0.000132176	--	-	-	-	-
Unigene0077902	6.38716	0.00020461	0.0224476	--	-	-	-	-
Unigene0077976	1.804	2.21e-05	0.00405466	PREDICTED: sperm-associated antigen 1A [Sinocyclocheilus rhinocerous]	-	GO:0044464//cell part;GO:0005622//intracellular;GO:0005623//cell;GO:0044424//intracellular part	-	GO:0070271//protein complex biogenesis;GO:0071822//protein complex subunit organization;GO:0016043//cellular component organization;GO:0022607//cellular component assembly;GO:0006461//protein complex assembly;GO:0034622//cellular macromolecular complex assembly;GO:0065003//macromolecular complex assembly;GO:0043623//cellular protein complex assembly;GO:0071840//cellular component organization or …
Unigene0078067	3.13056	0.000331445	0.0319061	PREDICTED: high affinity cGMP-specific 3',5'-cyclic phosphodiesterase 9A-like [Sinocyclocheilus anshuiensis]	ko00230//Purine metabolism//Nucleotide metabolism//Metabolism	-	-	-
Unigene0078083	1.23478	7.29e-05	0.0100513	PREDICTED: proline-rich protein 12-like [Sinocyclocheilus rhinocerous]	-	-	-	-
Unigene0078433	3.62791	1.61e-07	6.53e-05	--	-	-	-	-
Unigene0078558	4.45575	5.31e-05	0.00788715	--	-	-	-	-
Unigene0078564	1.91263	1.31e-08	7.77e-06	PREDICTED: carbonic anhydrase-related protein 10-like [Sinocyclocheilus rhinocerous]	-	-	-	-
Unigene0078627	2.17077	0.000364399	0.0341164	--	-	-	-	-
Unigene0078628	1.88961	0.000212852	0.0230272	--	-	-	-	-
Unigene0078646	1.64585	1.17e-11	1.42e-08	RecName: Full=Intermediate filament protein ON3	-	GO:0070013//intracellular organelle lumen;GO:0043228//non-membrane-bounded organelle;GO:0099512//supramolecular fiber;GO:0005634//nucleus;GO:0043226//organelle;GO:0005882//intermediate filament;GO:0044446//intracellular organelle part;GO:0045111//intermediate filament cytoskeleton;GO:0043232//intracellular non-membrane-bounded organelle;GO:0044464//cell part;GO:0044430//cytoskeletal part;GO:00432…	-	GO:0003008//system process;GO:0032501//multicellular organismal process;GO:0050953//sensory perception of light stimulus;GO:0050877//neurological system process;GO:0007600//sensory perception
Unigene0078712	-4.04476	0.000511998	0.0434962	--	-	-	-	-
Unigene0078748	2.02112	0.000407033	0.0367301	PREDICTED: stabilin-1-like [Sinocyclocheilus rhinocerous]	-	-	-	-
Unigene0078921	4.57998	9.29e-05	0.0121623	PREDICTED: serine/threonine-protein kinase BRSK2-like [Austrofundulus limnaeus]	-	-	-	-
Unigene0079097	2.08863	2e-06	0.000565474	--	-	-	-	-
Unigene0079121	2.24415	0.000328782	0.0317265	--	-	-	-	-
Unigene0079280	1.46689	2.02e-05	0.00378972	PREDICTED: solute carrier family 41 member 1-like [Sinocyclocheilus anshuiensis]	-	-	GO:0022892//substrate-specific transporter activity;GO:0005215//transporter activity;GO:0022857//transmembrane transporter activity;GO:0015075//ion transmembrane transporter activity;GO:0022891//substrate-specific transmembrane transporter activity	GO:0009790//embryo development;GO:0032502//developmental process;GO:0044765//single-organism transport;GO:0006810//transport;GO:0044707//single-multicellular organism process;GO:0032501//multicellular organismal process;GO:1902578//single-organism localization;GO:0007275//multicellular organism development;GO:0048856//anatomical structure development;GO:0009792//embryo development ending in birth…
Unigene0079281	1.5178	7.01e-05	0.00976283	--	-	-	-	-
Unigene0079304	3.50182	2.9e-09	1.95e-06	PREDICTED: GRIN2-like protein [Danio rerio]	-	-	-	-
Unigene0079511	6.64914	2.7e-05	0.00470822	PREDICTED: DAZ-associated protein 1-like isoform X1 [Sinocyclocheilus grahami]	ko03015//mRNA surveillance pathway//Translation//Genetic Information Processing	-	GO:0097159//organic cyclic compound binding;GO:0005488//binding	-
Unigene0079560	1.96284	0.00026665	0.0273339	--	-	-	-	-
Unigene0079582	1.949	0.000354405	0.0334343	PREDICTED: protein FAM78A-like [Sinocyclocheilus anshuiensis]	-	-	-	-
Unigene0079591	2.68006	0.000483805	0.041693	--	-	-	-	-
Unigene0079725	3.45163	4.08e-10	3.52e-07	PREDICTED: leucine-rich repeat-containing protein 15-like [Sinocyclocheilus rhinocerous]	-	GO:0016020//membrane;GO:0044425//membrane part;GO:0031224//intrinsic component of membrane	GO:0003723//RNA binding;GO:0060089//molecular transducer activity;GO:0004872//receptor activity;GO:0003676//nucleic acid binding;GO:1901363//heterocyclic compound binding;GO:0004871//signal transducer activity;GO:0097159//organic cyclic compound binding;GO:0038023//signaling receptor activity;GO:0005488//binding	GO:0002682//regulation of immune system process;GO:0051716//cellular response to stimulus;GO:0032501//multicellular organismal process;GO:0080134//regulation of response to stress;GO:0042221//response to chemical;GO:0050794//regulation of cellular process;GO:0044763//single-organism cellular process;GO:0007165//signal transduction;GO:0044699//single-organism process;GO:0002252//immune effector pr…
Unigene0079733	-4.21135	0.000105485	0.0134302	PREDICTED: myosin-IIIa-like, partial [Takifugu rubripes]	-	GO:0043228//non-membrane-bounded organelle;GO:0044464//cell part;GO:0005856//cytoskeleton;GO:0005623//cell;GO:0043229//intracellular organelle;GO:0005622//intracellular;GO:0015629//actin cytoskeleton;GO:0043232//intracellular non-membrane-bounded organelle;GO:0043226//organelle;GO:0044424//intracellular part	GO:0005488//binding;GO:0032549//ribonucleoside binding;GO:0003824//catalytic activity;GO:0016462//pyrophosphatase activity;GO:0017111//nucleoside-triphosphatase activity;GO:1901363//heterocyclic compound binding;GO:0016818//hydrolase activity, acting on acid anhydrides, in phosphorus-containing anhydrides;GO:0001882//nucleoside binding;GO:0016817//hydrolase activity, acting on acid anhydrides;GO:…	-
Unigene0080076	-6.19647	8.09e-06	0.00176844	Interferon-induced protein 44 [Larimichthys crocea]	-	-	-	-
Unigene0080177	7.07371	2.98e-47	2.85e-42	PREDICTED: DENN domain-containing protein 3-like isoform X1 [Sinocyclocheilus rhinocerous]	-	-	-	-
Unigene0080215	2.12573	0.000547408	0.0459854	--	-	-	-	-
Unigene0080281	3.05917	2.72e-11	3.1e-08	PREDICTED: receptor-type tyrosine-protein phosphatase zeta-like [Sinocyclocheilus rhinocerous]	-	-	-	-
Unigene0080284	4.85198	4.11e-09	2.69e-06	PREDICTED: zinc finger protein 185-like [Sinocyclocheilus anshuiensis]	-	-	-	-
Unigene0080454	2.52412	7.67e-06	0.00169187	PREDICTED: A disintegrin and metalloproteinase with thrombospondin motifs 8-like [Sinocyclocheilus anshuiensis]	-	-	-	-
Unigene0080455	1.86515	0.000177202	0.019913	PREDICTED: A disintegrin and metalloproteinase with thrombospondin motifs 8-like [Sinocyclocheilus anshuiensis]	-	GO:0031012//extracellular matrix	GO:0004175//endopeptidase activity;GO:0046914//transition metal ion binding;GO:0043167//ion binding;GO:0008233//peptidase activity;GO:0043169//cation binding;GO:0046872//metal ion binding;GO:0005488//binding;GO:0003824//catalytic activity;GO:0016787//hydrolase activity;GO:0070011//peptidase activity, acting on L-amino acid peptides	GO:0008152//metabolic process;GO:0071704//organic substance metabolic process;GO:0044238//primary metabolic process;GO:0019538//protein metabolic process;GO:0043170//macromolecule metabolic process
Unigene0080630	2.88581	1.05e-06	0.000330401	--	-	-	-	-
Unigene0080651	4.28669	0.000263581	0.0271355	PREDICTED: protein FAM46A-like [Sinocyclocheilus grahami]	-	-	-	-
Unigene0080853	-2.38381	1.77e-05	0.00340354	PREDICTED: VPS10 domain-containing receptor SorCS3-like [Sinocyclocheilus grahami]	-	-	-	-
Unigene0080900	10.6097	2.93e-06	0.000780493	--	-	-	-	-
Unigene0080904	1.72225	0.000525226	0.0443055	--	-	-	-	-
Unigene0081178	4.46376	2.88e-07	0.000109133	--	-	-	-	-
Unigene0081180	2.74475	0.000118189	0.014668	--	-	-	-	-
Unigene0081217	1.88897	7.66e-05	0.0103717	PREDICTED: inactive serine protease PAMR1-like isoform X1 [Sinocyclocheilus anshuiensis]	-	-	-	-
Unigene0081257	-2.65942	5.78e-05	0.0084942	PREDICTED: mutS protein homolog 4 [Sinocyclocheilus anshuiensis]	-	GO:0043234//protein complex;GO:0032300//mismatch repair complex;GO:1990391//DNA repair complex;GO:0044424//intracellular part;GO:0044464//cell part;GO:0032991//macromolecular complex;GO:0005623//cell;GO:0005622//intracellular	GO:0005488//binding;GO:0097367//carbohydrate derivative binding;GO:0001882//nucleoside binding;GO:0036094//small molecule binding;GO:0032550//purine ribonucleoside binding;GO:0032549//ribonucleoside binding;GO:0001883//purine nucleoside binding;GO:0097159//organic cyclic compound binding;GO:1901363//heterocyclic compound binding;GO:0003677//DNA binding;GO:0003676//nucleic acid binding;GO:0003690/…	GO:0051716//cellular response to stimulus;GO:0090304//nucleic acid metabolic process;GO:0033554//cellular response to stress;GO:0006725//cellular aromatic compound metabolic process;GO:0006139//nucleobase-containing compound metabolic process;GO:0046483//heterocycle metabolic process;GO:0044237//cellular metabolic process;GO:0043170//macromolecule metabolic process;GO:0044238//primary metabolic p…
Unigene0081371	1.7219	0.000333835	0.0320586	--	-	-	-	-
Unigene0081372	1.169	1.09e-05	0.00226655	PREDICTED: collagen alpha-1(I) chain-like isoform X2 [Sinocyclocheilus grahami]	ko04510//Focal adhesion//Cellular commiunity//Cellular Processes;ko04512//ECM-receptor interaction//Signaling molecules and interaction//Environmental Information Processing	GO:0005622//intracellular;GO:0044424//intracellular part;GO:0044464//cell part;GO:0005623//cell	GO:0005198//structural molecule activity	GO:0048736//appendage development;GO:0031099//regeneration;GO:0050896//response to stimulus;GO:0048589//developmental growth;GO:0048856//anatomical structure development;GO:0044699//single-organism process;GO:0009888//tissue development;GO:0033333//fin development;GO:0009611//response to wounding;GO:0007275//multicellular organism development;GO:0032502//developmental process;GO:0042060//wound he…
Unigene0081637	1.34971	0.000432796	0.038439	PREDICTED: A-kinase anchor protein 2-like isoform X2 [Sinocyclocheilus anshuiensis]	-	-	-	-
Unigene0081659	1.97191	7.44e-05	0.0102085	PREDICTED: 5-aminolevulinate synthase, erythroid-specific, mitochondrial [Sinocyclocheilus grahami]	ko00260//Glycine, serine and threonine metabolism//Amino acid metabolism//Metabolism;ko00860//Porphyrin and chlorophyll metabolism//Metabolism of cofactors and vitamins//Metabolism	GO:0043229//intracellular organelle;GO:0044424//intracellular part;GO:0005739//mitochondrion;GO:0005623//cell;GO:0016020//membrane;GO:0031090//organelle membrane;GO:0031967//organelle envelope;GO:0019866//organelle inner membrane;GO:0031975//envelope;GO:0044444//cytoplasmic part;GO:0044464//cell part;GO:0005737//cytoplasm;GO:0044422//organelle part;GO:0044446//intracellular organelle part;GO:0043…	GO:0016410//N-acyltransferase activity;GO:0016746//transferase activity, transferring acyl groups;GO:0043168//anion binding;GO:0043167//ion binding;GO:0016740//transferase activity;GO:0016749//N-succinyltransferase activity;GO:0005488//binding;GO:0016748//succinyltransferase activity;GO:0016747//transferase activity, transferring acyl groups other than amino-acyl groups;GO:0003824//catalytic acti…	GO:0002376//immune system process;GO:0006807//nitrogen compound metabolic process;GO:0006725//cellular aromatic compound metabolic process;GO:0044699//single-organism process;GO:0007275//multicellular organism development;GO:0006778//porphyrin-containing compound metabolic process;GO:0044238//primary metabolic process;GO:0043170//macromolecule metabolic process;GO:0033014//tetrapyrrole biosynthet…
Unigene0081686	-1.53433	4.28e-05	0.00669151	PREDICTED: gastrula zinc finger protein XlCGF8.2DB-like [Sinocyclocheilus grahami]	-	-	-	-
Unigene0081776	4.3963	9.59e-05	0.0125044	PREDICTED: formin-like protein 13 [Sinocyclocheilus rhinocerous]	-	-	-	-
Unigene0081777	2.34044	0.000352529	0.0333648	PREDICTED: formin-like protein 13 [Sinocyclocheilus rhinocerous]	-	-	-	-
Unigene0081779	2.84386	0.000478551	0.0413893	--	-	-	-	-
Unigene0082023	1.8535	6.5e-05	0.00927582	--	-	-	-	-
Unigene0082025	1.32276	5.25e-05	0.00782938	PREDICTED: short transient receptor potential channel 6 [Sinocyclocheilus rhinocerous]	-	-	-	-
Unigene0082026	1.14421	0.000136824	0.0163749	PREDICTED: short transient receptor potential channel 6 [Sinocyclocheilus rhinocerous]	-	-	-	-
Unigene0082211	-1.72875	2.84e-05	0.00491141	PREDICTED: mitotic interactor and substrate of PLK1-like [Sinocyclocheilus rhinocerous]	-	-	-	-
Unigene0082347	-1.50849	7.86e-07	0.000257812	PREDICTED: torsin-4A [Sinocyclocheilus rhinocerous]	-	GO:0031224//intrinsic component of membrane;GO:0016020//membrane;GO:0044425//membrane part	GO:0001883//purine nucleoside binding;GO:0097159//organic cyclic compound binding;GO:1901363//heterocyclic compound binding;GO:0001882//nucleoside binding;GO:0032549//ribonucleoside binding;GO:0032550//purine ribonucleoside binding;GO:0036094//small molecule binding;GO:0097367//carbohydrate derivative binding;GO:0005488//binding	GO:0006457//protein folding;GO:0051084//'de novo' posttranslational protein folding;GO:0009987//cellular process;GO:0006458//'de novo' protein folding
Unigene0082367	-2.36174	1.67e-08	9.34e-06	PREDICTED: solute carrier family 52, riboflavin transporter, member 3-B [Sinocyclocheilus grahami]	-	GO:0031224//intrinsic component of membrane;GO:0016020//membrane;GO:0044425//membrane part	-	GO:0051179//localization;GO:0051234//establishment of localization
Unigene0082410	-1.32583	1.83e-05	0.00349651	PREDICTED: ankyrin repeat domain-containing protein 39-like isoform X2 [Sinocyclocheilus grahami]	-	-	-	-
Unigene0082451	2.83226	2.82e-13	4.58e-10	--	-	-	-	-
Unigene0082457	-1.13794	0.000158977	0.0183605	chromosome 12 open reading frame 40, isoform CRA_a, partial [Homo sapiens]	-	-	-	-
Unigene0082467	4.35675	3.8e-14	7.91e-11	PREDICTED: solute carrier family 26 member 6-like [Sinocyclocheilus rhinocerous]	-	GO:0016020//membrane;GO:0031224//intrinsic component of membrane;GO:0016021//integral component of membrane;GO:0044425//membrane part	GO:0015075//ion transmembrane transporter activity;GO:0022857//transmembrane transporter activity;GO:0022892//substrate-specific transporter activity;GO:0022804//active transmembrane transporter activity;GO:0005215//transporter activity;GO:0015103//inorganic anion transmembrane transporter activity;GO:0015291//secondary active transmembrane transporter activity;GO:0022891//substrate-specific tran…	GO:0009987//cellular process;GO:0008272//sulfate transport;GO:1902578//single-organism localization;GO:0006820//anion transport;GO:0006811//ion transport;GO:0044765//single-organism transport;GO:0044699//single-organism process;GO:0051179//localization;GO:0072348//sulfur compound transport;GO:0044763//single-organism cellular process;GO:0051234//establishment of localization;GO:0015698//inorganic…
Unigene0082504	1.58038	4.54e-05	0.00701639	PREDICTED: uncharacterized protein LOC107757110 [Sinocyclocheilus rhinocerous]	-	-	-	-
Unigene0082743	-4.03704	0.000323772	0.0314138	--	-	-	-	-
Unigene0083083	8.30621	0.000388463	0.0355941	PREDICTED: gamma-aminobutyric acid receptor subunit pi-like [Sinocyclocheilus rhinocerous]	ko04080//Neuroactive ligand-receptor interaction//Signaling molecules and interaction//Environmental Information Processing	GO:0016020//membrane;GO:0031224//intrinsic component of membrane;GO:0044425//membrane part	GO:0005216//ion channel activity;GO:0015267//channel activity;GO:0022838//substrate-specific channel activity;GO:0022803//passive transmembrane transporter activity;GO:0015276//ligand-gated ion channel activity;GO:0016917//GABA receptor activity;GO:0022857//transmembrane transporter activity;GO:0038023//signaling receptor activity;GO:0015075//ion transmembrane transporter activity;GO:0022836//gat…	GO:1902578//single-organism localization;GO:0006811//ion transport;GO:0044699//single-organism process;GO:0044765//single-organism transport;GO:0051234//establishment of localization;GO:0051179//localization;GO:0006810//transport
Unigene0083085	9.14006	0.000587713	0.0483005	--	-	-	-	-
Unigene0083089	1.28828	4.88e-06	0.0011799	PREDICTED: BMP-binding endothelial regulator protein [Sinocyclocheilus grahami]	-	GO:0031012//extracellular matrix;GO:0044421//extracellular region part;GO:0005576//extracellular region	GO:0005488//binding	GO:0072359//circulatory system development;GO:0000904//cell morphogenesis involved in differentiation;GO:0006355//regulation of transcription, DNA-templated;GO:0048856//anatomical structure development;GO:0032502//developmental process;GO:0050794//regulation of cellular process;GO:0014031//mesenchymal cell development;GO:0030510//regulation of BMP signaling pathway;GO:0048863//stem cell different…
Unigene0083354	2.02221	4.53e-09	2.93e-06	PREDICTED: hairy/enhancer-of-split related with YRPW motif protein 1 isoform X1 [Sinocyclocheilus rhinocerous]	-	GO:0005622//intracellular;GO:0043227//membrane-bounded organelle;GO:0044464//cell part;GO:0043231//intracellular membrane-bounded organelle;GO:0044424//intracellular part;GO:0043226//organelle;GO:0005623//cell;GO:0043229//intracellular organelle	GO:0005488//binding;GO:0003676//nucleic acid binding;GO:0005515//protein binding;GO:1901363//heterocyclic compound binding;GO:0097159//organic cyclic compound binding	GO:0050896//response to stimulus;GO:0044260//cellular macromolecule metabolic process;GO:0019222//regulation of metabolic process;GO:0032501//multicellular organismal process;GO:0010468//regulation of gene expression;GO:0044699//single-organism process;GO:0034645//cellular macromolecule biosynthetic process;GO:0007154//cell communication;GO:0008152//metabolic process;GO:0065007//biological regula…
Unigene0083478	6.49564	2.45e-06	0.000678757	PREDICTED: sodium-coupled monocarboxylate transporter 1 [Sinocyclocheilus rhinocerous]	-	GO:0031224//intrinsic component of membrane;GO:0016020//membrane;GO:0044425//membrane part	GO:0005215//transporter activity;GO:0022804//active transmembrane transporter activity;GO:0015291//secondary active transmembrane transporter activity;GO:0022857//transmembrane transporter activity	GO:0009987//cellular process;GO:0006812//cation transport;GO:0044699//single-organism process;GO:0006810//transport;GO:0030001//metal ion transport;GO:0044763//single-organism cellular process;GO:1902578//single-organism localization;GO:0006811//ion transport;GO:0051179//localization;GO:0051234//establishment of localization;GO:0044765//single-organism transport
Unigene0083498	1.70771	2.75e-08	1.44e-05	PREDICTED: procollagen C-endopeptidase enhancer 2-like [Sinocyclocheilus rhinocerous]	-	GO:0044421//extracellular region part;GO:0005576//extracellular region	GO:0005488//binding;GO:0044877//macromolecular complex binding;GO:0005539//glycosaminoglycan binding;GO:0005515//protein binding;GO:0030234//enzyme regulator activity;GO:0008047//enzyme activator activity;GO:0098772//molecular function regulator;GO:0097367//carbohydrate derivative binding;GO:0032403//protein complex binding	GO:0010604//positive regulation of macromolecule metabolic process;GO:0048522//positive regulation of cellular process;GO:0031325//positive regulation of cellular metabolic process;GO:0030162//regulation of proteolysis;GO:0050794//regulation of cellular process;GO:0048518//positive regulation of biological process;GO:0031323//regulation of cellular metabolic process;GO:0080090//regulation of prim…
Unigene0083852	-1.54009	0.000463838	0.0403354	PREDICTED: neuron navigator 2 isoform X6 [Danio rerio]	-	GO:0005576//extracellular region;GO:0044422//organelle part;GO:0043231//intracellular membrane-bounded organelle;GO:0005623//cell;GO:0044446//intracellular organelle part;GO:0043227//membrane-bounded organelle;GO:0005622//intracellular;GO:0044428//nuclear part;GO:0070013//intracellular organelle lumen;GO:0005634//nucleus;GO:0043229//intracellular organelle;GO:0044464//cell part;GO:0031012//extrac…	GO:0036094//small molecule binding;GO:0097367//carbohydrate derivative binding;GO:0016817//hydrolase activity, acting on acid anhydrides;GO:0017111//nucleoside-triphosphatase activity;GO:0005539//glycosaminoglycan binding;GO:0001882//nucleoside binding;GO:0016462//pyrophosphatase activity;GO:0016818//hydrolase activity, acting on acid anhydrides, in phosphorus-containing anhydrides;GO:0032549//ri…	GO:0007399//nervous system development;GO:0048856//anatomical structure development;GO:0007275//multicellular organism development;GO:0032502//developmental process;GO:0021675//nerve development;GO:0007606//sensory perception of chemical stimulus;GO:0021545//cranial nerve development;GO:0008015//blood circulation;GO:0048731//system development;GO:0044699//single-organism process;GO:0001976//neuro…
Unigene0083875	2.90213	1.39e-07	5.82e-05	interferon-inducible protein Gig1 [Carassius auratus]	-	GO:0016020//membrane	-	-
Unigene0083915	2.06912	9.82e-05	0.0127458	PREDICTED: CD44 antigen-like isoform X1 [Sinocyclocheilus grahami]	ko04512//ECM-receptor interaction//Signaling molecules and interaction//Environmental Information Processing	-	-	-
Unigene0083924	1.44895	0.000366997	0.0342353	PREDICTED: protein crumbs homolog 1-like [Sinocyclocheilus rhinocerous]	-	GO:0032991//macromolecular complex;GO:0016020//membrane	GO:0046872//metal ion binding;GO:0005488//binding;GO:0043167//ion binding;GO:0043169//cation binding	GO:0001822//kidney development;GO:0032502//developmental process;GO:0022610//biological adhesion;GO:0048731//system development;GO:0098602//single organism cell adhesion;GO:0061245//establishment or maintenance of bipolar cell polarity;GO:0048856//anatomical structure development;GO:0042461//photoreceptor cell development;GO:0003014//renal system process;GO:0098742//cell-cell adhesion via plasma-…
Unigene0084002	1.96292	1.35e-05	0.00273772	--	-	-	-	-
Unigene0084523	-8.44363	4.79e-31	1.53e-26	alpha-1-antitrypsin 1-3 precursor [Mus musculus]	ko04610//Complement and coagulation cascades//Immune system//Organismal Systems	GO:0043229//intracellular organelle;GO:0044464//cell part;GO:0043231//intracellular membrane-bounded organelle;GO:0005622//intracellular;GO:0044424//intracellular part;GO:0043227//membrane-bounded organelle;GO:0031982//vesicle;GO:0044421//extracellular region part;GO:0005623//cell;GO:0005576//extracellular region;GO:0031988//membrane-bounded vesicle;GO:0043226//organelle	GO:0005488//binding;GO:0030234//enzyme regulator activity;GO:0019899//enzyme binding;GO:0004866//endopeptidase inhibitor activity;GO:0004857//enzyme inhibitor activity;GO:0061134//peptidase regulator activity;GO:0098772//molecular function regulator;GO:0005515//protein binding;GO:0030414//peptidase inhibitor activity;GO:0061135//endopeptidase regulator activity	GO:0044237//cellular metabolic process;GO:0044763//single-organism cellular process;GO:0009100//glycoprotein metabolic process;GO:0043086//negative regulation of catalytic activity;GO:0043412//macromolecule modification;GO:0044710//single-organism metabolic process;GO:1901137//carbohydrate derivative biosynthetic process;GO:0032269//negative regulation of cellular protein metabolic process;GO:005…
Unigene0084529	2.77774	0.000314828	0.0308206	--	-	-	-	-
Unigene0084573	1.40547	0.000159942	0.0184054	PREDICTED: vascular cell adhesion protein 1-like [Sinocyclocheilus anshuiensis]	ko04514//Cell adhesion molecules (CAMs)//Signaling molecules and interaction//Environmental Information Processing	-	-	GO:0022610//biological adhesion;GO:0007155//cell adhesion;GO:0098602//single organism cell adhesion;GO:0044699//single-organism process
Unigene0084744	3.74159	0.000316362	0.0309076	PREDICTED: neuropeptides B/W receptor type 2-like [Sinocyclocheilus grahami]	ko04080//Neuroactive ligand-receptor interaction//Signaling molecules and interaction//Environmental Information Processing	GO:0016020//membrane;GO:0031224//intrinsic component of membrane;GO:0044425//membrane part	GO:0099600//transmembrane receptor activity;GO:0060089//molecular transducer activity;GO:0004871//signal transducer activity;GO:0004872//receptor activity;GO:0038023//signaling receptor activity;GO:0004888//transmembrane signaling receptor activity;GO:0008528//G-protein coupled peptide receptor activity;GO:0004930//G-protein coupled receptor activity;GO:0001653//peptide receptor activity	GO:0007165//signal transduction;GO:0050896//response to stimulus;GO:0051716//cellular response to stimulus;GO:0044700//single organism signaling;GO:0065007//biological regulation;GO:0044699//single-organism process;GO:0044763//single-organism cellular process;GO:0007186//G-protein coupled receptor signaling pathway;GO:0050789//regulation of biological process;GO:0009987//cellular process;GO:00230…
Unigene0084771	1.56507	4.73e-06	0.00115233	--	-	-	-	-
Unigene0084772	1.86107	3.17e-05	0.00530249	PREDICTED: neuropilin-2 isoform X3 [Pygocentrus nattereri]	-	-	-	GO:0044699//single-organism process
Unigene0084775	1.74036	9.03e-08	4.04e-05	PREDICTED: neuropilin-2-like [Sinocyclocheilus grahami]	-	-	GO:0005488//binding;GO:0038023//signaling receptor activity;GO:0004872//receptor activity;GO:0004871//signal transducer activity;GO:0043167//ion binding;GO:0099600//transmembrane receptor activity;GO:0043169//cation binding;GO:0004888//transmembrane signaling receptor activity;GO:0060089//molecular transducer activity	GO:0032502//developmental process;GO:0048869//cellular developmental process;GO:0030182//neuron differentiation;GO:0007154//cell communication;GO:0007167//enzyme linked receptor protein signaling pathway;GO:0007165//signal transduction;GO:0097485//neuron projection guidance;GO:0044763//single-organism cellular process;GO:0071840//cellular component organization or biogenesis;GO:0032990//cell part…
Unigene0084793	-6.19328	1.64e-05	0.00323299	grass carp reovirus (GCRV)-induced gene 2i [Danio rerio]	-	-	GO:0003824//catalytic activity;GO:0016740//transferase activity;GO:0016763//transferase activity, transferring pentosyl groups;GO:0016757//transferase activity, transferring glycosyl groups	GO:0002252//immune effector process;GO:0002376//immune system process
Unigene0084854	3.13803	3e-05	0.00510069	PREDICTED: cystic fibrosis transmembrane conductance regulator [Sinocyclocheilus anshuiensis]	ko02010//ABC transporters//Membrane transport//Environmental Information Processing	GO:0016020//membrane;GO:0031224//intrinsic component of membrane;GO:0044425//membrane part	GO:0032549//ribonucleoside binding;GO:0022838//substrate-specific channel activity;GO:0032550//purine ribonucleoside binding;GO:0008509//anion transmembrane transporter activity;GO:0005253//anion channel activity;GO:0016887//ATPase activity;GO:0003824//catalytic activity;GO:0022804//active transmembrane transporter activity;GO:0001882//nucleoside binding;GO:0097159//organic cyclic compound bindin…	GO:0051707//response to other organism;GO:0050896//response to stimulus;GO:0002685//regulation of leukocyte migration;GO:0040012//regulation of locomotion;GO:0051270//regulation of cellular component movement;GO:0032101//regulation of response to external stimulus;GO:0044699//single-organism process;GO:0050794//regulation of cellular process;GO:0051704//multi-organism process;GO:0065007//biologic…
Unigene0084966	1.24357	0.000311011	0.0306034	PREDICTED: dysbindin-like [Sinocyclocheilus anshuiensis]	-	-	-	-
Unigene0085023	4.20544	4.38e-09	2.85e-06	PREDICTED: GTP-binding protein Di-Ras1-like [Sinocyclocheilus grahami]	-	-	GO:0001883//purine nucleoside binding;GO:0005488//binding;GO:0001882//nucleoside binding;GO:0097159//organic cyclic compound binding;GO:0036094//small molecule binding;GO:0032549//ribonucleoside binding;GO:0097367//carbohydrate derivative binding;GO:1901363//heterocyclic compound binding;GO:0032550//purine ribonucleoside binding	GO:0035556//intracellular signal transduction;GO:0044700//single organism signaling;GO:0050789//regulation of biological process;GO:0044763//single-organism cellular process;GO:0065007//biological regulation;GO:0007154//cell communication;GO:0050896//response to stimulus;GO:0023052//signaling;GO:0009987//cellular process;GO:0044699//single-organism process;GO:0007165//signal transduction;GO:00507…
Unigene0085192	2.0217	1.01e-06	0.000321885	PREDICTED: AMP deaminase 3-like isoform X1 [Sinocyclocheilus anshuiensis]	ko00230//Purine metabolism//Nucleotide metabolism//Metabolism	-	GO:0016787//hydrolase activity;GO:0019239//deaminase activity;GO:0016814//hydrolase activity, acting on carbon-nitrogen (but not peptide) bonds, in cyclic amidines;GO:0016810//hydrolase activity, acting on carbon-nitrogen (but not peptide) bonds;GO:0003824//catalytic activity;GO:0047623//adenosine-phosphate deaminase activity	GO:0006725//cellular aromatic compound metabolic process;GO:0006793//phosphorus metabolic process;GO:1901362//organic cyclic compound biosynthetic process;GO:0019438//aromatic compound biosynthetic process;GO:0044237//cellular metabolic process;GO:0006807//nitrogen compound metabolic process;GO:0018130//heterocycle biosynthetic process;GO:0044699//single-organism process;GO:0046040//IMP metabolic…
Unigene0085274	1.56733	1.19e-10	1.15e-07	PREDICTED: keratin, type I cytoskeletal 18 [Sinocyclocheilus rhinocerous]	-	GO:0043234//protein complex;GO:0032991//macromolecular complex	-	-
Unigene0085332	-1.70478	7.49e-08	3.45e-05	TPA: AC1147-like [Bos taurus]	-	GO:0044425//membrane part;GO:0031224//intrinsic component of membrane;GO:0016020//membrane	GO:0022892//substrate-specific transporter activity;GO:0005216//ion channel activity;GO:0005261//cation channel activity;GO:0005215//transporter activity;GO:0003824//catalytic activity;GO:0022891//substrate-specific transmembrane transporter activity;GO:0015075//ion transmembrane transporter activity;GO:0004518//nuclease activity;GO:0016788//hydrolase activity, acting on ester bonds;GO:0022838//s…	GO:0071704//organic substance metabolic process;GO:0051234//establishment of localization;GO:0006812//cation transport;GO:0046483//heterocycle metabolic process;GO:0043170//macromolecule metabolic process;GO:0006814//sodium ion transport;GO:0090304//nucleic acid metabolic process;GO:1902578//single-organism localization;GO:0006139//nucleobase-containing compound metabolic process;GO:0044699//sing…
Unigene0085333	-8.13218	7.99e-05	0.0107419	PREDICTED: LOW QUALITY PROTEIN: protein FAM117B-like, partial [Monodelphis domestica]	-	-	-	-
Unigene0085563	1.82154	5.83e-08	2.75e-05	hypothetical protein cypCar_00032469 [Cyprinus carpio]	-	-	-	-
Unigene0085644	6.00742	4.95e-41	2.37e-36	PREDICTED: liver-expressed antimicrobial peptide 2-like [Sinocyclocheilus rhinocerous]	-	-	-	GO:0009617//response to bacterium;GO:0051704//multi-organism process;GO:0009605//response to external stimulus;GO:0009607//response to biotic stimulus;GO:0043207//response to external biotic stimulus;GO:0050896//response to stimulus;GO:0051707//response to other organism
Unigene0085776	1.6445	5.16e-06	0.00122532	PREDICTED: ephrin type-A receptor 4-like [Sinocyclocheilus rhinocerous]	-	GO:0044425//membrane part;GO:0031224//intrinsic component of membrane;GO:0016020//membrane;GO:0016021//integral component of membrane	GO:0032550//purine ribonucleoside binding;GO:0038023//signaling receptor activity;GO:0004672//protein kinase activity;GO:0016740//transferase activity;GO:0004714//transmembrane receptor protein tyrosine kinase activity;GO:0001883//purine nucleoside binding;GO:0019199//transmembrane receptor protein kinase activity;GO:1901363//heterocyclic compound binding;GO:0099600//transmembrane receptor activi…	GO:0010975//regulation of neuron projection development;GO:0050770//regulation of axonogenesis;GO:0022008//neurogenesis;GO:0048640//negative regulation of developmental growth;GO:0008152//metabolic process;GO:0032535//regulation of cellular component size;GO:0048646//anatomical structure formation involved in morphogenesis;GO:0044707//single-multicellular organism process;GO:0050794//regulation o…
Unigene0085894	4.28845	0.000165126	0.0188659	--	-	-	-	-
Unigene0085988	1.69856	1.13e-05	0.00234402	PREDICTED: spermine oxidase-like [Sinocyclocheilus anshuiensis]	ko00330//Arginine and proline metabolism//Amino acid metabolism//Metabolism;ko00410//beta-Alanine metabolism//Metabolism of other amino acids//Metabolism	-	GO:0003824//catalytic activity	GO:0007275//multicellular organism development;GO:0048856//anatomical structure development;GO:0032501//multicellular organismal process;GO:0008152//metabolic process;GO:0048534//hematopoietic or lymphoid organ development;GO:0002520//immune system development;GO:0002376//immune system process;GO:0044699//single-organism process;GO:0044707//single-multicellular organism process;GO:0044767//single…
Unigene0086089	3.24812	5.21e-06	0.00123371	--	-	-	-	-
Unigene0086282	2.87093	4.49e-11	4.89e-08	PREDICTED: glutamyl aminopeptidase-like isoform X1 [Sinocyclocheilus rhinocerous]	-	-	GO:0043167//ion binding;GO:0005488//binding;GO:0003824//catalytic activity;GO:0043169//cation binding;GO:0046914//transition metal ion binding;GO:0008233//peptidase activity;GO:0070011//peptidase activity, acting on L-amino acid peptides;GO:0046872//metal ion binding;GO:0016787//hydrolase activity	GO:0008152//metabolic process;GO:0071704//organic substance metabolic process;GO:0044238//primary metabolic process;GO:0019538//protein metabolic process;GO:0043170//macromolecule metabolic process
Unigene0086621	3.01944	2.72e-07	0.000103689	--	-	-	-	-
Unigene0086622	3.91731	6.63e-12	8.81e-09	--	-	-	-	-
Unigene0086623	3.12371	1.49e-19	7.49e-16	luteinizing hormone receptor precursor [Labeo rohita]	ko04080//Neuroactive ligand-receptor interaction//Signaling molecules and interaction//Environmental Information Processing;ko04020//Calcium signaling pathway//Signal transduction//Environmental Information Processing	-	-	-
Unigene0086624	3.97313	6.86e-07	0.000228821	--	-	-	-	-
Unigene0086659	1.54385	5.64e-07	0.000193445	PREDICTED: ribonucleoprotein PTB-binding 2-like [Sinocyclocheilus rhinocerous]	-	-	-	-
Unigene0086725	-4.20451	0.000209283	0.0227991	PREDICTED: activity-regulated cytoskeleton-associated protein-like [Austrofundulus limnaeus]	-	-	-	-
Unigene0087073	1.84885	1.91e-06	0.0005457	PREDICTED: calcipressin-2-like isoform X1 [Sinocyclocheilus rhinocerous]	-	-	GO:0036094//small molecule binding;GO:0005488//binding	GO:0044700//single organism signaling;GO:0050794//regulation of cellular process;GO:0019932//second-messenger-mediated signaling;GO:0050896//response to stimulus;GO:0050789//regulation of biological process;GO:0051716//cellular response to stimulus;GO:0065007//biological regulation;GO:0023052//signaling;GO:0007165//signal transduction;GO:0009987//cellular process;GO:0044763//single-organism cellu…
Unigene0087172	-1.28796	0.00038514	0.0354221	PREDICTED: calcium-dependent secretion activator 1 isoform X4 [Danio rerio]	-	-	-	-
Unigene0087239	1.52249	6.45e-05	0.00923341	PREDICTED: beta-1,3-galactosyltransferase 1-like [Sinocyclocheilus rhinocerous]	ko00601//Glycosphingolipid biosynthesis - lacto and neolacto series//Glycan biosynthesis and metabolism//Metabolism	GO:0005623//cell;GO:0043231//intracellular membrane-bounded organelle;GO:0044424//intracellular part;GO:0044425//membrane part;GO:0005622//intracellular;GO:0043229//intracellular organelle;GO:0043227//membrane-bounded organelle;GO:0044464//cell part;GO:0016020//membrane;GO:0043226//organelle;GO:0031224//intrinsic component of membrane	GO:0016757//transferase activity, transferring glycosyl groups;GO:0003824//catalytic activity;GO:0016758//transferase activity, transferring hexosyl groups;GO:0016740//transferase activity	GO:0006464//cellular protein modification process;GO:0044238//primary metabolic process;GO:0043170//macromolecule metabolic process;GO:0071704//organic substance metabolic process;GO:0036211//protein modification process;GO:0008152//metabolic process;GO:0043412//macromolecule modification;GO:0044237//cellular metabolic process;GO:0044267//cellular protein metabolic process;GO:0044260//cellular ma…
Unigene0087250	1.86675	7.65e-05	0.0103717	--	-	-	-	-
Unigene0087257	2.10782	9.98e-05	0.012907	PREDICTED: fermitin family homolog 1 [Sinocyclocheilus grahami]	-	-	-	-
Unigene0087342	-9.1982	7.35e-10	5.96e-07	PREDICTED: LOW QUALITY PROTEIN: craniofacial development protein 2-like, partial [Gekko japonicus]	-	-	-	-
Unigene0087541	1.95253	4.29e-05	0.00669941	PREDICTED: protein CYR61-like [Sinocyclocheilus grahami]	-	-	-	-
Unigene0087621	10.7004	2.39e-05	0.00430053	PREDICTED: interferon-induced protein with tetratricopeptide repeats 1-like, partial [Sinocyclocheilus anshuiensis]	-	-	-	-
Unigene0087783	-1.20524	0.000220546	0.0236459	PREDICTED: gastrula zinc finger protein XlCGF52.1-like isoform X1 [Sinocyclocheilus rhinocerous]	-	-	-	-
Unigene0087790	-1.62587	0.000267083	0.0273491	PREDICTED: gastrula zinc finger protein XlCGF26.1-like, partial [Sinocyclocheilus anshuiensis]	-	-	-	-
Unigene0087873	1.58429	2.94e-07	0.000110505	PREDICTED: extended synaptotagmin-1-like isoform X1 [Salmo salar]	-	-	-	-
Unigene0087885	1.33207	0.000327731	0.0316629	PREDICTED: serine/threonine-protein kinase WNK3-like isoform X4 [Sinocyclocheilus rhinocerous]	-	-	GO:0005488//binding;GO:0097367//carbohydrate derivative binding;GO:0016772//transferase activity, transferring phosphorus-containing groups;GO:0016301//kinase activity;GO:0032549//ribonucleoside binding;GO:0004672//protein kinase activity;GO:0097159//organic cyclic compound binding;GO:0001882//nucleoside binding;GO:0016740//transferase activity;GO:0001883//purine nucleoside binding;GO:1901363//he…	GO:0006464//cellular protein modification process;GO:0071704//organic substance metabolic process;GO:0036211//protein modification process;GO:0043412//macromolecule modification;GO:0019538//protein metabolic process;GO:0044237//cellular metabolic process;GO:0009987//cellular process;GO:0044267//cellular protein metabolic process;GO:0044238//primary metabolic process;GO:0044260//cellular macromole…
Unigene0087904	-3.05136	0.000280227	0.0283014	--	-	-	-	-
Unigene0088044	2.57729	0.000352664	0.0333648	--	-	-	-	-
Unigene0088045	2.07492	0.000306043	0.0302388	--	-	-	-	-
Unigene0088046	1.66371	1.18e-06	0.000362957	PREDICTED: partitioning defective 3 homolog B-like [Sinocyclocheilus anshuiensis]	-	-	-	-
Unigene0088052	4.28699	8.68e-05	0.011485	--	-	-	-	-
Unigene0088054	1.44427	3e-05	0.00510069	--	-	-	-	-
Unigene0088058	-1.2202	0.000332213	0.0319349	PREDICTED: BTB/POZ domain-containing protein kctd15 isoform X1 [Sinocyclocheilus grahami]	-	-	-	GO:0065007//biological regulation;GO:0044085//cellular component biogenesis;GO:0044699//single-organism process;GO:0051259//protein oligomerization;GO:0016055//Wnt signaling pathway;GO:0048523//negative regulation of cellular process;GO:0010648//negative regulation of cell communication;GO:0016043//cellular component organization;GO:0006461//protein complex assembly;GO:0048519//negative regulatio…
Unigene0088129	1.37594	2.12e-05	0.00393643	PREDICTED: bone morphogenetic protein receptor type-2-like isoform X1 [Sinocyclocheilus anshuiensis]	ko04060//Cytokine-cytokine receptor interaction//Signaling molecules and interaction//Environmental Information Processing;ko04350//TGF-beta signaling pathway//Signal transduction//Environmental Information Processing	GO:0031224//intrinsic component of membrane;GO:0044425//membrane part;GO:0016020//membrane	GO:0004872//receptor activity;GO:0004871//signal transducer activity;GO:0099600//transmembrane receptor activity;GO:0032550//purine ribonucleoside binding;GO:0032549//ribonucleoside binding;GO:0004675//transmembrane receptor protein serine/threonine kinase activity;GO:0097367//carbohydrate derivative binding;GO:0016772//transferase activity, transferring phosphorus-containing groups;GO:0016773//p…	GO:0007507//heart development;GO:0072358//cardiovascular system development;GO:0007178//transmembrane receptor protein serine/threonine kinase signaling pathway;GO:0050896//response to stimulus;GO:0035295//tube development;GO:0044260//cellular macromolecule metabolic process;GO:0009887//organ morphogenesis;GO:0007275//multicellular organism development;GO:0009987//cellular process;GO:0048513//ani…
Unigene0088348	1.82194	2.2e-05	0.00405466	PREDICTED: 3 beta-hydroxysteroid dehydrogenase type 7-like isoform X2 [Sinocyclocheilus grahami]	ko00120//Primary bile acid biosynthesis//Lipid metabolism//Metabolism	-	GO:0003824//catalytic activity	-
Unigene0088376	2.43669	2.13e-05	0.00394301	PREDICTED: LOW QUALITY PROTEIN: rho guanine nucleotide exchange factor 33-like [Sinocyclocheilus anshuiensis]	-	-	GO:0005085//guanyl-nucleotide exchange factor activity;GO:0098772//molecular function regulator;GO:0005088//Ras guanyl-nucleotide exchange factor activity	GO:0035023//regulation of Rho protein signal transduction;GO:0046578//regulation of Ras protein signal transduction;GO:0050789//regulation of biological process;GO:0051056//regulation of small GTPase mediated signal transduction;GO:0009966//regulation of signal transduction;GO:0065007//biological regulation;GO:0010646//regulation of cell communication;GO:0023051//regulation of signaling;GO:005079…
Unigene0088467	3.49628	6.09e-13	9.41e-10	--	-	-	-	-
Unigene0088469	3.12473	1.09e-14	2.61e-11	--	-	-	-	-
Unigene0088505	1.43397	0.000211625	0.0229624	PREDICTED: SPRY domain-containing SOCS box protein 3-like [Sinocyclocheilus rhinocerous]	-	-	-	-
Unigene0088570	1.2121	0.000266577	0.0273339	--	-	-	-	-
Unigene0088571	1.03198	2.1e-05	0.00390377	PREDICTED: multidrug resistance-associated protein 5-like [Sinocyclocheilus anshuiensis]	ko02010//ABC transporters//Membrane transport//Environmental Information Processing	GO:0044425//membrane part;GO:0031224//intrinsic component of membrane;GO:0016020//membrane	GO:0017111//nucleoside-triphosphatase activity;GO:0032549//ribonucleoside binding;GO:0022857//transmembrane transporter activity;GO:0022892//substrate-specific transporter activity;GO:0016462//pyrophosphatase activity;GO:0008509//anion transmembrane transporter activity;GO:0022891//substrate-specific transmembrane transporter activity;GO:0003824//catalytic activity;GO:0097367//carbohydrate deriva…	GO:0009987//cellular process;GO:1902578//single-organism localization;GO:0006820//anion transport;GO:0006810//transport;GO:0044765//single-organism transport;GO:0051179//localization;GO:0006811//ion transport;GO:0044699//single-organism process;GO:0051234//establishment of localization;GO:0044763//single-organism cellular process
Unigene0088602	2.0499	0.000369563	0.0343859	PREDICTED: interferon regulatory factor 4-like [Sinocyclocheilus rhinocerous]	-	-	GO:0005488//binding;GO:0003676//nucleic acid binding;GO:0097159//organic cyclic compound binding;GO:0001067//regulatory region nucleic acid binding;GO:1901363//heterocyclic compound binding	GO:0050789//regulation of biological process;GO:0065007//biological regulation;GO:0019222//regulation of metabolic process;GO:0060255//regulation of macromolecule metabolic process;GO:0010468//regulation of gene expression
Unigene0088629	1.69916	1.94e-06	0.000553233	PREDICTED: barttin isoform X1 [Cynoglossus semilaevis]	-	-	-	-
Unigene0088856	-2.33289	1.2e-06	0.000368329	PREDICTED: dual specificity protein phosphatase 2-like [Sinocyclocheilus grahami]	ko04010//MAPK signaling pathway//Signal transduction//Environmental Information Processing	-	GO:0004721//phosphoprotein phosphatase activity;GO:0008138//protein tyrosine/serine/threonine phosphatase activity;GO:0016787//hydrolase activity;GO:0016788//hydrolase activity, acting on ester bonds;GO:0016791//phosphatase activity;GO:0003824//catalytic activity;GO:0042578//phosphoric ester hydrolase activity	GO:0048585//negative regulation of response to stimulus;GO:0050794//regulation of cellular process;GO:0043086//negative regulation of catalytic activity;GO:0006796//phosphate-containing compound metabolic process;GO:1902531//regulation of intracellular signal transduction;GO:0010605//negative regulation of macromolecule metabolic process;GO:0043408//regulation of MAPK cascade;GO:0044260//cellular…
Unigene0089407	-6.49132	0.00029273	0.0291946	--	-	-	-	-
Unigene0089612	2.50094	7.8e-16	2.33e-12	PREDICTED: metalloproteinase inhibitor 2-like [Sinocyclocheilus rhinocerous]	-	-	-	-
Unigene0089679	9.93679	0.000201929	0.0221967	--	-	-	-	-
Unigene0089736	2.84785	2.21e-08	1.18e-05	PREDICTED: angiopoietin-related protein 2-like [Sinocyclocheilus anshuiensis]	-	-	-	-
Unigene0089915	1.67366	8.33e-06	0.00180869	PREDICTED: tumor necrosis factor receptor superfamily member 16-like [Sinocyclocheilus anshuiensis]	ko04060//Cytokine-cytokine receptor interaction//Signaling molecules and interaction//Environmental Information Processing	-	-	-
Unigene0089971	-1.51976	0.000144093	0.0169691	PREDICTED: rap1 GTPase-activating protein 2 isoform X5 [Sinocyclocheilus grahami]	-	-	-	-
Unigene0090029	-1.59156	3.37e-05	0.00557259	PREDICTED: fermitin family homolog 3-like isoform X1 [Sinocyclocheilus rhinocerous]	-	-	-	-
Unigene0090290	2.67969	4.01e-12	5.64e-09	--	-	-	-	-
Unigene0090377	-10.5736	6.17e-05	0.0088843	PREDICTED: adhesion G-protein coupled receptor G2-like [Sinocyclocheilus grahami]	-	-	-	-
Unigene0090553	1.40589	0.000185462	0.0206954	PREDICTED: sacsin-like [Sinocyclocheilus grahami]	-	-	-	-
Unigene0090590	-9.95966	1.17e-05	0.00241484	reproduction regulator 2 [Epinephelus coioides]	-	-	-	-
Unigene0090679	2.10742	0.000387538	0.0355744	PREDICTED: WD repeat and SOCS box-containing protein 2-like [Sinocyclocheilus anshuiensis]	-	-	-	GO:0009987//cellular process;GO:0007154//cell communication;GO:0051716//cellular response to stimulus;GO:0065007//biological regulation;GO:0044699//single-organism process;GO:0044763//single-organism cellular process;GO:0050896//response to stimulus;GO:0023052//signaling;GO:0050794//regulation of cellular process;GO:0007165//signal transduction;GO:0044700//single organism signaling;GO:0050789//re…
Unigene0090977	-1.75365	0.000260388	0.026943	PREDICTED: inactive dipeptidyl peptidase 10-like [Sinocyclocheilus grahami]	-	-	-	-
Unigene0090997	1.39222	0.000223432	0.0239018	--	-	-	-	-
Unigene0091200	-2.08516	4.72e-06	0.00115194	--	-	-	-	-
Unigene0091201	-1.57306	9.26e-06	0.00197496	--	-	-	-	-
Unigene0091262	-1.66924	0.000134693	0.016216	PREDICTED: cadherin-12-like [Sinocyclocheilus anshuiensis]	-	GO:0031224//intrinsic component of membrane;GO:0044425//membrane part;GO:0016020//membrane	GO:0005488//binding;GO:0043169//cation binding;GO:0046872//metal ion binding;GO:0043167//ion binding	GO:0098742//cell-cell adhesion via plasma-membrane adhesion molecules;GO:0007155//cell adhesion;GO:0022610//biological adhesion;GO:0098609//cell-cell adhesion
Unigene0091351	3.01794	0.000357014	0.0336102	PREDICTED: early growth response protein 3-like [Sinocyclocheilus rhinocerous]	-	-	GO:0043169//cation binding;GO:0097159//organic cyclic compound binding;GO:0043167//ion binding;GO:0005488//binding	GO:0009987//cellular process
Unigene0091379	1.12423	0.00058628	0.0482731	PREDICTED: probable phospholipid-transporting ATPase IH isoform X2 [Sinocyclocheilus grahami]	-	-	-	-
Unigene0091434	2.63626	3.01e-05	0.00510308	PREDICTED: dynamin-2 isoform X2 [Sinocyclocheilus anshuiensis]	ko04144//Endocytosis//Transport and catabolism//Cellular Processes;ko04072//Phospholipase D signaling pathway//Signal transduction//Environmental Information Processing;ko04721//Synaptic vesicle cycle//Nervous system//Organismal Systems;ko04961//Endocrine and other factor-regulated calcium reabsorption//Excretory system//Organismal Systems	-	-	-
Unigene0091753	4.34754	0.000503081	0.0428909	--	-	-	-	-
Unigene0091884	3.08084	2.98e-06	0.000793094	--	-	-	-	-
Unigene0091972	-1.73598	1.56e-06	0.000462447	PREDICTED: spondin-1-like [Sinocyclocheilus rhinocerous]	-	-	-	-
Unigene0092146	1.92541	0.000187596	0.0208606	--	-	-	-	-
Unigene0092205	3.35818	3.57e-05	0.00584657	--	-	-	-	-
Unigene0092239	-4.85883	3.19e-06	0.000834667	PREDICTED: class I histocompatibility antigen, F10 alpha chain-like [Sinocyclocheilus grahami]	ko04144//Endocytosis//Transport and catabolism//Cellular Processes;ko04514//Cell adhesion molecules (CAMs)//Signaling molecules and interaction//Environmental Information Processing;ko04145//Phagosome//Transport and catabolism//Cellular Processes	GO:0016020//membrane;GO:0098797//plasma membrane protein complex;GO:0098796//membrane protein complex;GO:0032991//macromolecular complex;GO:0044425//membrane part;GO:0044459//plasma membrane part;GO:0043234//protein complex;GO:0005623//cell;GO:0031224//intrinsic component of membrane;GO:0071944//cell periphery;GO:0044464//cell part;GO:0005886//plasma membrane;GO:0042611//MHC protein complex	GO:0003823//antigen binding;GO:0005488//binding	GO:0002376//immune system process;GO:0019882//antigen processing and presentation;GO:0048002//antigen processing and presentation of peptide antigen
Unigene0092359	-2.30047	5.07e-07	0.000178371	PREDICTED: collagen alpha-1(XXIV) chain-like [Sinocyclocheilus grahami]	-	-	-	-
Unigene0092618	1.84247	0.000242892	0.0253977	--	-	-	-	-
Unigene0092625	2.17331	1.98e-05	0.0037458	PREDICTED: RNA-binding protein Nova-1-like isoform X1 [Sinocyclocheilus rhinocerous]	-	-	GO:0005488//binding;GO:1901363//heterocyclic compound binding;GO:0097159//organic cyclic compound binding;GO:0003676//nucleic acid binding	-
Unigene0092734	2.46158	3.65e-06	0.000929726	PREDICTED: sodium-dependent phosphate transporter 1-A [Sinocyclocheilus rhinocerous]	-	GO:0031224//intrinsic component of membrane;GO:0016020//membrane;GO:0044425//membrane part	GO:0022857//transmembrane transporter activity;GO:0015291//secondary active transmembrane transporter activity;GO:0022804//active transmembrane transporter activity;GO:0005215//transporter activity	GO:0006811//ion transport;GO:0044765//single-organism transport;GO:0051234//establishment of localization;GO:0015698//inorganic anion transport;GO:0006810//transport;GO:0006820//anion transport;GO:1902578//single-organism localization;GO:0051179//localization;GO:0044699//single-organism process;GO:0009987//cellular process;GO:0044763//single-organism cellular process
Unigene0092901	1.44931	0.000455669	0.0398422	PREDICTED: ribosomal protein S6 kinase alpha-5-like isoform X2 [Sinocyclocheilus anshuiensis]	ko04010//MAPK signaling pathway//Signal transduction//Environmental Information Processing;ko04261//Adrenergic signaling in cardiomyocytes//Circulatory system//Organismal Systems	-	GO:0097367//carbohydrate derivative binding;GO:1901363//heterocyclic compound binding;GO:0043169//cation binding;GO:0005488//binding;GO:0046872//metal ion binding;GO:0032549//ribonucleoside binding;GO:0036094//small molecule binding;GO:0016772//transferase activity, transferring phosphorus-containing groups;GO:0097159//organic cyclic compound binding;GO:0003824//catalytic activity;GO:0016301//kin…	GO:0065007//biological regulation;GO:0071704//organic substance metabolic process;GO:0036211//protein modification process;GO:0006464//cellular protein modification process;GO:0008152//metabolic process;GO:0044699//single-organism process;GO:0044763//single-organism cellular process;GO:0043412//macromolecule modification;GO:0043170//macromolecule metabolic process;GO:0006793//phosphorus metabolic…
Unigene0092920	1.37636	0.000363806	0.0341155	PREDICTED: RNA-directed DNA polymerase from mobile element jockey-like, partial [Saccoglossus kowalevskii]	-	-	-	-
Unigene0092975	-2.53421	1.75e-08	9.66e-06	PREDICTED: Nance-Horan syndrome protein-like isoform X2 [Sinocyclocheilus rhinocerous]	-	-	-	-
Unigene0092976	-4.21703	5.75e-05	0.00846946	--	-	-	-	-
Unigene0093148	-2.45009	3.11e-06	0.000819049	PREDICTED: ladderlectin-like [Sinocyclocheilus anshuiensis]	-	-	-	-
Unigene0093392	1.16756	6.45e-06	0.00146616	PREDICTED: transient receptor potential cation channel subfamily V member 6-like [Sinocyclocheilus rhinocerous]	-	GO:0016020//membrane;GO:0044425//membrane part;GO:0031224//intrinsic component of membrane	GO:0022838//substrate-specific channel activity;GO:0015075//ion transmembrane transporter activity;GO:0022892//substrate-specific transporter activity;GO:0022857//transmembrane transporter activity;GO:0008324//cation transmembrane transporter activity;GO:0005261//cation channel activity;GO:0022803//passive transmembrane transporter activity;GO:0015267//channel activity;GO:0005215//transporter act…	GO:0006812//cation transport;GO:0044763//single-organism cellular process;GO:0006810//transport;GO:0006816//calcium ion transport;GO:0072511//divalent inorganic cation transport;GO:1902578//single-organism localization;GO:0044765//single-organism transport;GO:0051234//establishment of localization;GO:0009987//cellular process;GO:0051179//localization;GO:0030001//metal ion transport;GO:0070838//di…
Unigene0093394	3.54074	2.94e-07	0.000110505	PREDICTED: ephrin type-B receptor 5-like isoform X1 [Sinocyclocheilus rhinocerous]	-	GO:0016021//integral component of membrane;GO:0044425//membrane part;GO:0016020//membrane;GO:0031224//intrinsic component of membrane	GO:0016740//transferase activity;GO:0032550//purine ribonucleoside binding;GO:0004714//transmembrane receptor protein tyrosine kinase activity;GO:0004672//protein kinase activity;GO:0016301//kinase activity;GO:0016773//phosphotransferase activity, alcohol group as acceptor;GO:0004713//protein tyrosine kinase activity;GO:0032549//ribonucleoside binding;GO:0001883//purine nucleoside binding;GO:1901…	GO:0043412//macromolecule modification;GO:0007169//transmembrane receptor protein tyrosine kinase signaling pathway;GO:0044700//single organism signaling;GO:0007167//enzyme linked receptor protein signaling pathway;GO:0050794//regulation of cellular process;GO:0044260//cellular macromolecule metabolic process;GO:0006464//cellular protein modification process;GO:0006796//phosphate-containing compo…
Unigene0093434	1.59323	6.23e-05	0.00896037	PREDICTED: junctional adhesion molecule B-like [Sinocyclocheilus rhinocerous]	ko04514//Cell adhesion molecules (CAMs)//Signaling molecules and interaction//Environmental Information Processing;ko04530//Tight junction//Cellular commiunity//Cellular Processes	GO:0044425//membrane part;GO:0031224//intrinsic component of membrane;GO:0016020//membrane	-	-
Unigene0093597	-1.29412	0.000501977	0.0428349	PREDICTED: zinc finger protein 184-like isoform X1 [Sinocyclocheilus rhinocerous]	-	-	-	-
Unigene0093720	1.43292	2.9e-05	0.00495429	--	-	-	-	-
Unigene0093721	1.54476	1.81e-09	1.35e-06	PREDICTED: neuroblast differentiation-associated protein AHNAK-like, partial [Sinocyclocheilus rhinocerous]	-	-	-	-
Unigene0093723	1.53874	5.42e-08	2.63e-05	PREDICTED: neuroblast differentiation-associated protein AHNAK-like, partial [Sinocyclocheilus rhinocerous]	-	-	-	-
Unigene0093797	2.357	2.57e-05	0.00454386	--	-	-	-	-
Unigene0093878	1.41156	1.2e-05	0.00246291	PREDICTED: adenylate kinase 7-like isoform X2 [Sinocyclocheilus rhinocerous]	ko00230//Purine metabolism//Nucleotide metabolism//Metabolism	-	GO:1901363//heterocyclic compound binding;GO:0005488//binding;GO:0097159//organic cyclic compound binding;GO:0036094//small molecule binding;GO:0032550//purine ribonucleoside binding;GO:0097367//carbohydrate derivative binding;GO:0001882//nucleoside binding;GO:0032549//ribonucleoside binding;GO:0001883//purine nucleoside binding	GO:0009987//cellular process;GO:0008152//metabolic process;GO:0006725//cellular aromatic compound metabolic process;GO:0044237//cellular metabolic process
Unigene0094074	-1.63933	6.34e-05	0.00909556	hypothetical protein cypCar_00045034 [Cyprinus carpio]	-	-	-	-
Unigene0094373	-1.19809	0.000390324	0.0356932	Coiled-coil domain-containing protein 25 [Larimichthys crocea]	-	-	-	-
Unigene0094479	1.91454	4.18e-07	0.000150633	PREDICTED: probable ATP-dependent RNA helicase DHX58 [Sinocyclocheilus rhinocerous]	ko04622//RIG-I-like receptor signaling pathway//Immune system//Organismal Systems	GO:0044424//intracellular part;GO:0005622//intracellular;GO:0044444//cytoplasmic part;GO:0044464//cell part;GO:0005623//cell;GO:0005737//cytoplasm	GO:0005488//binding;GO:0017111//nucleoside-triphosphatase activity;GO:0001883//purine nucleoside binding;GO:0016462//pyrophosphatase activity;GO:0032550//purine ribonucleoside binding;GO:0016817//hydrolase activity, acting on acid anhydrides;GO:1901363//heterocyclic compound binding;GO:0097367//carbohydrate derivative binding;GO:0003824//catalytic activity;GO:0003676//nucleic acid binding;GO:0032…	GO:0002376//immune system process;GO:0006950//response to stress;GO:0006952//defense response;GO:0050896//response to stimulus;GO:0006955//immune response
Unigene0094585	2.4599	0.000452941	0.0397113	--	-	-	-	-
Unigene0094586	2.43522	5.21e-14	1.04e-10	--	-	-	-	-
Unigene0094601	-1.50702	0.000232321	0.0245781	PREDICTED: immunoglobulin superfamily member 5-like isoform X1 [Sinocyclocheilus anshuiensis]	ko04530//Tight junction//Cellular commiunity//Cellular Processes	-	-	-
Unigene0094676	1.72853	0.000477697	0.0413893	Zgc:171859 protein [Danio rerio]	-	-	-	-
Unigene0094692	2.96228	1.92e-11	2.27e-08	PREDICTED: cytosolic purine 5'-nucleotidase-like isoform X1 [Sinocyclocheilus anshuiensis]	ko00230//Purine metabolism//Nucleotide metabolism//Metabolism;ko00240//Pyrimidine metabolism//Nucleotide metabolism//Metabolism;ko00760//Nicotinate and nicotinamide metabolism//Metabolism of cofactors and vitamins//Metabolism	-	-	-
Unigene0094783	2.57015	0.000585577	0.0482731	PREDICTED: potassium channel subfamily K member 5-like [Sinocyclocheilus grahami]	-	GO:0044425//membrane part;GO:0031224//intrinsic component of membrane;GO:0016020//membrane	GO:0022838//substrate-specific channel activity;GO:0005261//cation channel activity;GO:0015267//channel activity;GO:0015075//ion transmembrane transporter activity;GO:0022892//substrate-specific transporter activity;GO:0005215//transporter activity;GO:0022857//transmembrane transporter activity;GO:0005216//ion channel activity;GO:0008324//cation transmembrane transporter activity;GO:0022803//pass…	GO:0044699//single-organism process;GO:0051179//localization;GO:0006810//transport;GO:0055085//transmembrane transport;GO:0048856//anatomical structure development;GO:0048736//appendage development;GO:0006811//ion transport;GO:0044767//single-organism developmental process;GO:0044707//single-multicellular organism process;GO:1902578//single-organism localization;GO:0007275//multicellular organism…
Unigene0094868	-6.8014	8.23e-05	0.0109916	PREDICTED: peptide Y-like [Sinocyclocheilus anshuiensis]	-	-	GO:0005102//receptor binding;GO:0005515//protein binding;GO:0071855//neuropeptide receptor binding;GO:0005488//binding;GO:0031841//neuropeptide Y receptor binding;GO:0001664//G-protein coupled receptor binding	-
Unigene0094939	2.91322	8.14e-11	8.39e-08	PREDICTED: O-acetyl-ADP-ribose deacetylase 1 [Cynoglossus semilaevis]	-	-	-	-
Unigene0095015	1.43242	0.000444046	0.0391476	--	-	-	-	-
Unigene0095052	4.09083	9.18e-12	1.17e-08	PREDICTED: neuroendocrine convertase 1-like isoform X2 [Sinocyclocheilus rhinocerous]	-	-	GO:0004175//endopeptidase activity;GO:0003824//catalytic activity;GO:0016787//hydrolase activity;GO:0070011//peptidase activity, acting on L-amino acid peptides;GO:0008233//peptidase activity	GO:0019538//protein metabolic process;GO:0008152//metabolic process;GO:0071704//organic substance metabolic process;GO:0044238//primary metabolic process;GO:0043170//macromolecule metabolic process
Unigene0095053	6.23173	4.45e-07	0.000158892	--	-	-	-	-
Unigene0095057	2.83826	3.21e-14	7.03e-11	PREDICTED: BDNF/NT-3 growth factors receptor-like [Sinocyclocheilus rhinocerous]	ko04010//MAPK signaling pathway//Signal transduction//Environmental Information Processing	GO:0016021//integral component of membrane;GO:0044425//membrane part;GO:0031224//intrinsic component of membrane;GO:0016020//membrane	GO:0003824//catalytic activity;GO:0001882//nucleoside binding;GO:0016772//transferase activity, transferring phosphorus-containing groups;GO:0016301//kinase activity;GO:1901363//heterocyclic compound binding;GO:0097159//organic cyclic compound binding;GO:0016740//transferase activity;GO:0001883//purine nucleoside binding;GO:0032550//purine ribonucleoside binding;GO:0097367//carbohydrate derivativ…	GO:0044699//single-organism process;GO:0044267//cellular protein metabolic process;GO:0007167//enzyme linked receptor protein signaling pathway;GO:0019538//protein metabolic process;GO:0050794//regulation of cellular process;GO:0044763//single-organism cellular process;GO:0008152//metabolic process;GO:0006464//cellular protein modification process;GO:0071704//organic substance metabolic process;G…
Unigene0095139	-2.31721	5.91e-05	0.00861674	PREDICTED: LOW QUALITY PROTEIN: laminin subunit alpha-2, partial [Sinocyclocheilus rhinocerous]	ko04510//Focal adhesion//Cellular commiunity//Cellular Processes;ko04512//ECM-receptor interaction//Signaling molecules and interaction//Environmental Information Processing	-	-	GO:0032501//multicellular organismal process;GO:0044767//single-organism developmental process;GO:0032502//developmental process;GO:0044707//single-multicellular organism process;GO:0044699//single-organism process;GO:0048856//anatomical structure development;GO:0048513//animal organ development;GO:0007275//multicellular organism development;GO:0007517//muscle organ development;GO:0061061//muscle…
Unigene0095162	-1.60735	3.65e-05	0.00588866	PREDICTED: cdc42 effector protein 4-like [Sinocyclocheilus anshuiensis]	-	-	-	GO:0044699//single-organism process;GO:0009987//cellular process;GO:0044763//single-organism cellular process;GO:0051128//regulation of cellular component organization;GO:0050794//regulation of cellular process;GO:0050789//regulation of biological process;GO:0065007//biological regulation
Unigene0095235	-5.50367	0.000307224	0.0303141	--	-	-	-	-
Unigene0095247	2.10613	1.15e-10	1.13e-07	PREDICTED: rho guanine nucleotide exchange factor 4 isoform X5 [Sinocyclocheilus anshuiensis]	ko04810//Regulation of actin cytoskeleton//Cell motility//Cellular Processes	-	-	-
Unigene0095248	2.0252	8.41e-08	3.8e-05	PREDICTED: rho guanine nucleotide exchange factor 4 isoform X1 [Sinocyclocheilus anshuiensis]	ko04810//Regulation of actin cytoskeleton//Cell motility//Cellular Processes	-	-	-
Unigene0095266	-8.67325	3.96e-06	0.000996357	Pre-mRNA 3'-end-processing factor FIP1 [Bos mutus]	-	-	-	-
Unigene0095267	-8.4163	0.000133576	0.0161273	Cleavage stimulation factor subunit 2 [Bos mutus]	ko04742//Taste transduction//Sensory system//Organismal Systems	GO:0005856//cytoskeleton;GO:0044424//intracellular part;GO:0031224//intrinsic component of membrane;GO:0044459//plasma membrane part;GO:0016020//membrane;GO:0044425//membrane part;GO:0043229//intracellular organelle;GO:0005576//extracellular region;GO:0044421//extracellular region part;GO:0005887//integral component of plasma membrane;GO:0043232//intracellular non-membrane-bounded organelle;GO:00…	GO:0022892//substrate-specific transporter activity;GO:0022838//substrate-specific channel activity;GO:0097159//organic cyclic compound binding;GO:0043169//cation binding;GO:0015081//sodium ion transmembrane transporter activity;GO:0015267//channel activity;GO:0022891//substrate-specific transmembrane transporter activity;GO:0015075//ion transmembrane transporter activity;GO:0005488//binding;GO:0…	GO:0006811//ion transport;GO:0032879//regulation of localization;GO:0006810//transport;GO:2000026//regulation of multicellular organismal development;GO:0010596//negative regulation of endothelial cell migration;GO:0048523//negative regulation of cellular process;GO:0007165//signal transduction;GO:0051234//establishment of localization;GO:0044763//single-organism cellular process;GO:0023052//sign…
Unigene0095268	-8.60647	1.38e-06	0.000414366	reverse transcriptase-like [Bos taurus]	-	GO:0044464//cell part;GO:0070161//anchoring junction;GO:0005623//cell;GO:0030054//cell junction;GO:0031252//cell leading edge	GO:0016740//transferase activity;GO:0008289//lipid binding;GO:0008092//cytoskeletal protein binding;GO:0050839//cell adhesion molecule binding;GO:0097159//organic cyclic compound binding;GO:0034061//DNA polymerase activity;GO:0016779//nucleotidyltransferase activity;GO:0003779//actin binding;GO:0016772//transferase activity, transferring phosphorus-containing groups;GO:0003824//catalytic activity…	GO:0050789//regulation of biological process;GO:1901576//organic substance biosynthetic process;GO:0022610//biological adhesion;GO:0043170//macromolecule metabolic process;GO:0019222//regulation of metabolic process;GO:0034645//cellular macromolecule biosynthetic process;GO:0098602//single organism cell adhesion;GO:0044238//primary metabolic process;GO:0006259//DNA metabolic process;GO:0044237//c…
Unigene0095269	-8.88295	7.82e-05	0.0105434	bitter taste receptor Bota-T2R65A [Bos taurus]	ko04742//Taste transduction//Sensory system//Organismal Systems	GO:0044444//cytoplasmic part;GO:0005576//extracellular region;GO:0005856//cytoskeleton;GO:0005815//microtubule organizing center;GO:0005623//cell;GO:0005622//intracellular;GO:0044464//cell part;GO:0043226//organelle;GO:0015630//microtubule cytoskeleton;GO:0005737//cytoplasm;GO:0044430//cytoskeletal part;GO:0042995//cell projection;GO:0044424//intracellular part;GO:0044450//microtubule organizing …	GO:0008233//peptidase activity;GO:1901363//heterocyclic compound binding;GO:0036094//small molecule binding;GO:0004175//endopeptidase activity;GO:0001883//purine nucleoside binding;GO:0032550//purine ribonucleoside binding;GO:0043169//cation binding;GO:0043167//ion binding;GO:0003824//catalytic activity;GO:0070011//peptidase activity, acting on L-amino acid peptides;GO:0097159//organic cyclic com…	GO:0048646//anatomical structure formation involved in morphogenesis;GO:0051271//negative regulation of cellular component movement;GO:0022607//cellular component assembly;GO:0032989//cellular component morphogenesis;GO:0009987//cellular process;GO:0048521//negative regulation of behavior;GO:0010596//negative regulation of endothelial cell migration;GO:2000146//negative regulation of cell motilit…
Unigene0095270	-10.7749	4.34e-12	5.93e-09	bitter taste receptor Bota-T2R65A [Bos taurus]	-	GO:0042995//cell projection;GO:0098796//membrane protein complex;GO:0043228//non-membrane-bounded organelle;GO:0043229//intracellular organelle;GO:0042611//MHC protein complex;GO:0044424//intracellular part;GO:0098797//plasma membrane protein complex;GO:0043232//intracellular non-membrane-bounded organelle;GO:0044430//cytoskeletal part;GO:0044422//organelle part;GO:0044425//membrane part;GO:00058…	GO:0022857//transmembrane transporter activity;GO:0005488//binding;GO:0022838//substrate-specific channel activity;GO:0015267//channel activity;GO:0043167//ion binding;GO:0004871//signal transducer activity;GO:0022891//substrate-specific transmembrane transporter activity;GO:0005216//ion channel activity;GO:0070011//peptidase activity, acting on L-amino acid peptides;GO:0005215//transporter activ…	GO:0044707//single-multicellular organism process;GO:0032502//developmental process;GO:0055085//transmembrane transport;GO:0016043//cellular component organization;GO:0072358//cardiovascular system development;GO:0048731//system development;GO:0050896//response to stimulus;GO:1902578//single-organism localization;GO:0048514//blood vessel morphogenesis;GO:0051234//establishment of localization;GO:…
Unigene0095429	1.42002	6.76e-06	0.00152202	PREDICTED: collagen alpha-1(V) chain-like [Sinocyclocheilus anshuiensis]	-	-	GO:0005198//structural molecule activity	-
Unigene0095655	2.14971	0.000259758	0.0269156	--	-	-	-	-
Unigene0095685	3.206	0.00031703	0.0309412	PREDICTED: ATP-binding cassette sub-family G member 4-like [Sinocyclocheilus rhinocerous]	ko02010//ABC transporters//Membrane transport//Environmental Information Processing	-	GO:0016787//hydrolase activity;GO:0097367//carbohydrate derivative binding;GO:0032550//purine ribonucleoside binding;GO:0097159//organic cyclic compound binding;GO:0005488//binding;GO:0016462//pyrophosphatase activity;GO:0001882//nucleoside binding;GO:0017111//nucleoside-triphosphatase activity;GO:0003824//catalytic activity;GO:0016818//hydrolase activity, acting on acid anhydrides, in phosphorus…	-
Unigene0095905	-1.74615	0.000489442	0.0420275	--	-	-	-	-
Unigene0096053	3.66941	3.25e-16	1.04e-12	PREDICTED: endogenous retrovirus group K member 18 Pol protein-like [Maylandia zebra]	-	-	-	-
Unigene0096054	3.32085	6.84e-10	5.6e-07	Gag-Pol polyprotein [Larimichthys crocea]	-	-	-	-
Unigene0096056	2.47542	1.89e-05	0.00360507	envelope protein [Danio rerio]	-	-	-	-
Unigene0096057	3.02911	7.21e-11	7.51e-08	polyprotein [Danio rerio]	-	-	-	-
Unigene0096181	-1.6192	0.000117762	0.0146617	PREDICTED: heterogeneous nuclear ribonucleoprotein A3 isoform X1 [Pygocentrus nattereri]	ko03040//Spliceosome//Transcription//Genetic Information Processing	-	GO:0005488//binding;GO:0036094//small molecule binding;GO:0097159//organic cyclic compound binding	-
Unigene0096239	4.24735	4.15e-05	0.00654229	reverse transcriptase [Danio rerio]	-	-	-	-
Unigene0096287	4.4855	2.47e-13	4.09e-10	PREDICTED: LOW QUALITY PROTEIN: oxidative stress-induced growth inhibitor 2-like [Sinocyclocheilus rhinocerous]	-	-	-	-
Unigene0096342	5.08401	1.97e-05	0.00373619	--	-	-	-	-
Unigene0096563	-1.99831	0.000357365	0.0336102	--	-	-	-	-
Unigene0096584	2.31223	3.15e-08	1.6e-05	PREDICTED: high affinity cAMP-specific and IBMX-insensitive 3',5'-cyclic phosphodiesterase 8B [Sinocyclocheilus rhinocerous]	ko00230//Purine metabolism//Nucleotide metabolism//Metabolism	-	GO:0008081//phosphoric diester hydrolase activity;GO:0043167//ion binding;GO:0003824//catalytic activity;GO:0043169//cation binding;GO:0060089//molecular transducer activity;GO:0004112//cyclic-nucleotide phosphodiesterase activity;GO:0016787//hydrolase activity;GO:0042578//phosphoric ester hydrolase activity;GO:0016788//hydrolase activity, acting on ester bonds;GO:0005488//binding	GO:0044700//single organism signaling;GO:0050896//response to stimulus;GO:0044699//single-organism process;GO:0050789//regulation of biological process;GO:0023052//signaling;GO:0009987//cellular process;GO:0044763//single-organism cellular process;GO:0050794//regulation of cellular process;GO:0065007//biological regulation;GO:0035556//intracellular signal transduction;GO:0007165//signal transduct…
Unigene0096669	1.79878	3.06e-05	0.00516314	--	-	-	-	-
Unigene0096719	7.10219	2.11e-14	4.81e-11	PREDICTED: protein phosphatase 1 regulatory subunit 1C-like [Sinocyclocheilus grahami]	-	-	GO:0019212//phosphatase inhibitor activity;GO:0098772//molecular function regulator;GO:0019208//phosphatase regulator activity;GO:0004857//enzyme inhibitor activity;GO:0030234//enzyme regulator activity	-
Unigene0096952	4.24037	0.000329052	0.0317265	PREDICTED: proteoglycan 4-like isoform X2 [Sinocyclocheilus rhinocerous]	-	-	-	-
Unigene0097072	-4.68279	3.54e-05	0.00579864	--	-	-	-	-
Unigene0097137	3.06199	5.28e-06	0.00124812	polyprotein [Danio rerio]	-	-	-	-
Unigene0097157	1.02235	0.000384019	0.0353871	PREDICTED: LOW QUALITY PROTEIN: cytochrome P450 1A1-like [Sinocyclocheilus grahami]	ko00380//Tryptophan metabolism//Amino acid metabolism//Metabolism;ko00830//Retinol metabolism//Metabolism of cofactors and vitamins//Metabolism;ko00980//Metabolism of xenobiotics by cytochrome P450//Xenobiotics biodegradation and metabolism//Metabolism;ko00140//Steroid hormone biosynthesis//Lipid metabolism//Metabolism	GO:0043229//intracellular organelle;GO:0044464//cell part;GO:0016020//membrane;GO:0043231//intracellular membrane-bounded organelle;GO:0044424//intracellular part;GO:0005623//cell;GO:0005622//intracellular;GO:0031090//organelle membrane;GO:0043227//membrane-bounded organelle;GO:0043226//organelle;GO:0044422//organelle part	GO:0004497//monooxygenase activity;GO:0097159//organic cyclic compound binding;GO:1901363//heterocyclic compound binding;GO:0043169//cation binding;GO:0016705//oxidoreductase activity, acting on paired donors, with incorporation or reduction of molecular oxygen;GO:0005488//binding;GO:0003824//catalytic activity;GO:0016712//oxidoreductase activity, acting on paired donors, with incorporation or re…	GO:0044710//single-organism metabolic process;GO:0050896//response to stimulus;GO:0044699//single-organism process;GO:0014070//response to organic cyclic compound;GO:0008152//metabolic process;GO:0009987//cellular process;GO:0009410//response to xenobiotic stimulus;GO:0010033//response to organic substance;GO:0042221//response to chemical;GO:0044237//cellular metabolic process
Unigene0097186	-1.40947	7.49e-05	0.0102339	PREDICTED: collagen alpha-5(IV) chain-like isoform X4 [Sinocyclocheilus anshuiensis]	ko04510//Focal adhesion//Cellular commiunity//Cellular Processes;ko04512//ECM-receptor interaction//Signaling molecules and interaction//Environmental Information Processing	-	GO:0005198//structural molecule activity	GO:0044767//single-organism developmental process;GO:0048858//cell projection morphogenesis;GO:0040011//locomotion;GO:0048667//cell morphogenesis involved in neuron differentiation;GO:0009987//cellular process;GO:0000904//cell morphogenesis involved in differentiation;GO:0048812//neuron projection morphogenesis;GO:0048666//neuron development;GO:0006928//movement of cell or subcellular component;G…
Unigene0097189	1.94609	2.09e-08	1.13e-05	--	-	-	-	-
Unigene0097190	2.70404	3.1e-27	5.94e-23	PREDICTED: fibronectin-like isoform X1 [Sinocyclocheilus rhinocerous]	ko04510//Focal adhesion//Cellular commiunity//Cellular Processes;ko04810//Regulation of actin cytoskeleton//Cell motility//Cellular Processes;ko04512//ECM-receptor interaction//Signaling molecules and interaction//Environmental Information Processing	-	-	GO:0044707//single-multicellular organism process;GO:0010092//specification of organ identity;GO:0044767//single-organism developmental process;GO:0009887//organ morphogenesis;GO:0044699//single-organism process;GO:0048731//system development;GO:0048856//anatomical structure development;GO:0032501//multicellular organismal process;GO:0007389//pattern specification process;GO:0048646//anatomical s…
Unigene0097503	3.14545	3.4e-06	0.000880089	PREDICTED: leucine-rich repeat and transmembrane domain-containing protein 2-like [Sinocyclocheilus rhinocerous]	-	-	-	-
Unigene0097549	1.09391	0.000147201	0.0172503	PREDICTED: low-density lipoprotein receptor-related protein 1-like [Sinocyclocheilus anshuiensis]	-	-	-	-
Unigene0097583	1.57174	5.13e-07	0.000179886	PREDICTED: claudin-11-like [Sinocyclocheilus grahami]	ko04514//Cell adhesion molecules (CAMs)//Signaling molecules and interaction//Environmental Information Processing;ko04530//Tight junction//Cellular commiunity//Cellular Processes	GO:0016020//membrane;GO:0030054//cell junction;GO:0005911//cell-cell junction;GO:0031224//intrinsic component of membrane;GO:0044425//membrane part;GO:0043296//apical junction complex	-	-
Unigene0097644	-4.38374	1.47e-06	0.000440204	MHC class II antigen, partial [Labeobarbus intermedius]	ko04514//Cell adhesion molecules (CAMs)//Signaling molecules and interaction//Environmental Information Processing;ko04145//Phagosome//Transport and catabolism//Cellular Processes;ko04672//Intestinal immune network for IgA production//Immune system//Organismal Systems	GO:0016020//membrane;GO:0031224//intrinsic component of membrane;GO:0032991//macromolecular complex;GO:0042611//MHC protein complex;GO:0071944//cell periphery;GO:0005623//cell;GO:0005886//plasma membrane;GO:0098797//plasma membrane protein complex;GO:0043234//protein complex;GO:0044464//cell part;GO:0098796//membrane protein complex;GO:0044459//plasma membrane part;GO:0044425//membrane part	-	GO:0002376//immune system process;GO:0019882//antigen processing and presentation
Unigene0097651	1.71235	0.000479337	0.0414198	PREDICTED: plectin-like [Sinocyclocheilus rhinocerous]	-	-	-	-
Unigene0097652	1.31531	6.7e-06	0.00151223	PREDICTED: plectin-like [Sinocyclocheilus anshuiensis]	-	-	-	-
Unigene0098589	3.44188	3.15e-05	0.00526964	--	-	-	-	-
Unigene0098605	1.85882	0.000298103	0.0296071	--	-	-	-	-
Unigene0098606	-2.14715	0.000195307	0.0216177	PREDICTED: brain-enriched guanylate kinase-associated protein-like isoform X2 [Sinocyclocheilus anshuiensis]	-	-	-	-
Unigene0098746	-1.37058	0.000147972	0.0173194	PREDICTED: MIF4G domain-containing protein B isoform X1 [Sinocyclocheilus rhinocerous]	-	GO:0043227//membrane-bounded organelle;GO:0044464//cell part;GO:0043226//organelle;GO:0005622//intracellular;GO:0044424//intracellular part;GO:0043229//intracellular organelle;GO:0005623//cell;GO:0043231//intracellular membrane-bounded organelle	GO:0003676//nucleic acid binding;GO:0097159//organic cyclic compound binding;GO:0005488//binding;GO:1901363//heterocyclic compound binding	-
Unigene0098811	1.4908	9.77e-06	0.00206581	PREDICTED: sodium- and chloride-dependent creatine transporter 1-like isoform X1 [Sinocyclocheilus rhinocerous]	-	GO:0044425//membrane part;GO:0031224//intrinsic component of membrane;GO:0016020//membrane	GO:0022857//transmembrane transporter activity;GO:0022804//active transmembrane transporter activity;GO:0015291//secondary active transmembrane transporter activity;GO:0005326//neurotransmitter transporter activity;GO:0005215//transporter activity	GO:0051179//localization;GO:0051234//establishment of localization;GO:0044699//single-organism process;GO:0044765//single-organism transport;GO:0044763//single-organism cellular process;GO:1902578//single-organism localization;GO:0009987//cellular process;GO:0006810//transport
Unigene0098836	-4.3345	6.89e-23	5.5e-19	PREDICTED: collagen alpha-1(XXVIII) chain-like [Sinocyclocheilus rhinocerous]	-	-	-	-
Unigene0098928	1.81935	2.18e-11	2.53e-08	PREDICTED: polymerase I and transcript release factor-like [Sinocyclocheilus rhinocerous]	-	-	-	GO:0044707//single-multicellular organism process;GO:0048568//embryonic organ development;GO:0048513//animal organ development;GO:0048731//system development;GO:0007275//multicellular organism development;GO:0044767//single-organism developmental process;GO:0032501//multicellular organismal process;GO:0044699//single-organism process;GO:0048856//anatomical structure development;GO:0032502//develo…
Unigene0099002	2.81818	2.5e-06	0.000686014	PREDICTED: monocarboxylate transporter 7-like [Sinocyclocheilus rhinocerous]	-	-	-	-
Unigene0099108	-2.89835	0.000201247	0.0221471	PREDICTED: hepatic leukemia factor-like isoform X2 [Sinocyclocheilus grahami]	-	GO:0043231//intracellular membrane-bounded organelle;GO:0044424//intracellular part;GO:0043226//organelle;GO:0044464//cell part;GO:0043229//intracellular organelle;GO:0005622//intracellular;GO:0043227//membrane-bounded organelle;GO:0005623//cell	GO:0097159//organic cyclic compound binding;GO:0005488//binding;GO:0003677//DNA binding;GO:0003676//nucleic acid binding;GO:1901363//heterocyclic compound binding;GO:0001071//nucleic acid binding transcription factor activity	GO:0019222//regulation of metabolic process;GO:0060255//regulation of macromolecule metabolic process;GO:0065007//biological regulation;GO:0010468//regulation of gene expression;GO:0050789//regulation of biological process
Unigene0099155	4.62686	2.77e-06	0.000748811	PREDICTED: receptor-transporting protein 2-like [Sinocyclocheilus rhinocerous]	-	-	-	-
Unigene0099232	2.96937	0.000297047	0.0295937	PREDICTED: 5'-nucleotidase-like isoform X2 [Salmo salar]	ko00230//Purine metabolism//Nucleotide metabolism//Metabolism;ko00240//Pyrimidine metabolism//Nucleotide metabolism//Metabolism;ko00760//Nicotinate and nicotinamide metabolism//Metabolism of cofactors and vitamins//Metabolism	-	-	-
Unigene0099264	1.42111	0.000415959	0.0373491	--	-	-	-	-
Unigene0099303	-1.22535	0.000554221	0.046343	PREDICTED: structural maintenance of chromosomes protein 6-like [Sinocyclocheilus anshuiensis]	-	GO:0043234//protein complex;GO:0032991//macromolecular complex	-	GO:0071704//organic substance metabolic process;GO:0006950//response to stress;GO:0009987//cellular process;GO:0006259//DNA metabolic process;GO:0043170//macromolecule metabolic process;GO:0008152//metabolic process;GO:0006139//nucleobase-containing compound metabolic process;GO:0050896//response to stimulus;GO:0033554//cellular response to stress;GO:0046483//heterocycle metabolic process;GO:0044…
Unigene0099539	1.19841	0.000397432	0.0360335	PREDICTED: plasmalemma vesicle-associated protein-like [Sinocyclocheilus anshuiensis]	-	-	-	GO:0023052//signaling;GO:0044763//single-organism cellular process;GO:0007166//cell surface receptor signaling pathway;GO:0007165//signal transduction;GO:0050789//regulation of biological process;GO:0007154//cell communication;GO:0044700//single organism signaling;GO:0065007//biological regulation;GO:0009987//cellular process;GO:0050896//response to stimulus;GO:0050794//regulation of cellular pro…
Unigene0099670	3.25047	5.25e-10	4.41e-07	--	-	-	-	-
Unigene0099672	2.72941	1.86e-07	7.43e-05	PREDICTED: glutamate receptor 2-like, partial [Astyanax mexicanus]	ko04080//Neuroactive ligand-receptor interaction//Signaling molecules and interaction//Environmental Information Processing;ko04024//cAMP signaling pathway//Signal transduction//Environmental Information Processing;ko04713//Circadian entrainment//Environmental adaptation//Organismal Systems;ko04728//Dopaminergic synapse//Nervous system//Organismal Systems;ko04724//Glutamatergic synapse//Nervous s…	-	-	-
Unigene0099838	3.28241	0.000150521	0.0174941	--	-	-	-	-
Unigene0099926	2.06528	2.76e-05	0.00479333	PREDICTED: proline-rich protein 7-like isoform X1 [Sinocyclocheilus grahami]	-	-	-	-
Unigene0100377	1.17679	5.76e-05	0.008473	PREDICTED: cadherin-2 [Sinocyclocheilus grahami]	ko04514//Cell adhesion molecules (CAMs)//Signaling molecules and interaction//Environmental Information Processing	GO:0098589//membrane region;GO:0044459//plasma membrane part;GO:0005886//plasma membrane;GO:0032991//macromolecular complex;GO:0016020//membrane;GO:0043234//protein complex;GO:0071944//cell periphery;GO:0005623//cell;GO:0044424//intracellular part;GO:0005622//intracellular;GO:0098590//plasma membrane region;GO:0044444//cytoplasmic part;GO:0045202//synapse;GO:0044464//cell part;GO:0005737//cytopla…	GO:0043169//cation binding;GO:0046872//metal ion binding;GO:0043167//ion binding;GO:0005488//binding	GO:0051239//regulation of multicellular organismal process;GO:0048731//system development;GO:0009790//embryo development;GO:0007275//multicellular organism development;GO:1990399//epithelium regeneration;GO:0034330//cell junction organization;GO:0042074//cell migration involved in gastrulation;GO:0044707//single-multicellular organism process;GO:0007423//sensory organ development;GO:0045216//cell…
Unigene0100871	1.53994	0.00052188	0.04417	--	-	-	-	-
Unigene0100892	2.01182	3.98e-05	0.00628464	PREDICTED: endothelial PAS domain-containing protein 1-like [Sinocyclocheilus rhinocerous]	ko04150//mTOR signaling pathway//Signal transduction//Environmental Information Processing	GO:0005622//intracellular;GO:0043226//organelle;GO:0043227//membrane-bounded organelle;GO:0043229//intracellular organelle;GO:0044464//cell part;GO:0005623//cell;GO:0044424//intracellular part;GO:0043231//intracellular membrane-bounded organelle	GO:1901363//heterocyclic compound binding;GO:0005515//protein binding;GO:0097159//organic cyclic compound binding;GO:0005488//binding;GO:0003676//nucleic acid binding	GO:0044249//cellular biosynthetic process;GO:0044260//cellular macromolecule metabolic process;GO:0044237//cellular metabolic process;GO:0008152//metabolic process;GO:1901576//organic substance biosynthetic process;GO:0050789//regulation of biological process;GO:0065007//biological regulation;GO:0009059//macromolecule biosynthetic process;GO:0043170//macromolecule metabolic process;GO:0034645//ce…
Unigene0101039	1.71029	5.2e-08	2.55e-05	PREDICTED: collagen alpha-1(XII) chain-like isoform X2 [Stegastes partitus]	-	-	-	-
Unigene0101086	4.46623	5.28e-05	0.00785596	--	-	-	-	-
Unigene0101663	-1.86511	0.00037502	0.0347922	PREDICTED: scm-like with four MBT domains protein 2 isoform X1 [Sinocyclocheilus anshuiensis]	-	-	-	-
[truncated: 77 more rows]
