# Supplementary material for: Transcriptomic profiling reveals molecular regulation of seasonal reproduction in Tibetan highland fish, Gymnocypris przewalskii
Source: BMC Genomics. 2019 Jan 3;20:2. doi: 10.1186/s12864-018-5358-6 (PMC6318897; doi:10.1186/s12864-018-5358-6)
Supplement: Supplementary file 6 — Table S7. DEGs in male gonad. (XLSX 2574 kb) [file 12864_2018_5358_MOESM6_ESM.xlsx]

## Sheet: Table_S7.xls
GeneID	log2 Ratio(RS-M-G/NRS-M-G)	Pvalue	FDR	Description	Pathway	GO Component	GO Function	GO Process
Unigene0000006	2.19205	1.18e-06	3.84e-05	PREDICTED: desmoglein-2-like [Sinocyclocheilus rhinocerous]	-	GO:0044425//membrane part;GO:0031224//intrinsic component of membrane;GO:0016020//membrane	-	GO:0098742//cell-cell adhesion via plasma-membrane adhesion molecules;GO:0098609//cell-cell adhesion;GO:0007155//cell adhesion;GO:0022610//biological adhesion
Unigene0000013	-2.1652	0.000106544	0.00160216	PREDICTED: homeobox protein Hox-A1a [Sinocyclocheilus grahami]	-	GO:0044424//intracellular part;GO:0005623//cell;GO:0005622//intracellular;GO:0043226//organelle;GO:0043231//intracellular membrane-bounded organelle;GO:0044464//cell part;GO:0043229//intracellular organelle;GO:0043227//membrane-bounded organelle	GO:0003677//DNA binding;GO:0097159//organic cyclic compound binding;GO:0003676//nucleic acid binding;GO:1901363//heterocyclic compound binding;GO:0005488//binding	GO:0044260//cellular macromolecule metabolic process;GO:0065007//biological regulation;GO:0044699//single-organism process;GO:0009987//cellular process;GO:0044249//cellular biosynthetic process;GO:0010468//regulation of gene expression;GO:0032501//multicellular organismal process;GO:0008152//metabolic process;GO:0060255//regulation of macromolecule metabolic process;GO:0043170//macromolecule meta…
Unigene0000014	1.35405	0.000134069	0.00192955	PREDICTED: staphylococcal nuclease domain-containing protein 1-like [Sinocyclocheilus anshuiensis]	-	GO:0044424//intracellular part;GO:0032991//macromolecular complex;GO:0005622//intracellular;GO:0044464//cell part;GO:0030529//intracellular ribonucleoprotein complex;GO:1990904//ribonucleoprotein complex;GO:0031332//RNAi effector complex;GO:0005623//cell	GO:0005488//binding;GO:0016788//hydrolase activity, acting on ester bonds;GO:0003824//catalytic activity;GO:0097159//organic cyclic compound binding;GO:0016787//hydrolase activity	GO:0044699//single-organism process;GO:0016458//gene silencing;GO:0009892//negative regulation of metabolic process;GO:0048519//negative regulation of biological process;GO:0044763//single-organism cellular process;GO:0010629//negative regulation of gene expression;GO:0010468//regulation of gene expression;GO:0019222//regulation of metabolic process;GO:0065007//biological regulation;GO:0010605//n…
Unigene0000029	-2.88881	1.74e-08	1.07e-06	PREDICTED: testis-expressed sequence 40 protein-like isoform X3 [Latimeria chalumnae]	-	-	-	-
Unigene0000030	-2.00659	0.00553468	0.0361698	--	-	-	-	-
Unigene0000035	1.31493	0.00193072	0.0160432	PREDICTED: UPF0184 protein C9orf16 homolog [Sinocyclocheilus grahami]	-	-	-	-
Unigene0000042	-5.93964	8.82e-09	6.04e-07	--	-	-	-	-
Unigene0000052	2.43493	0.000719851	0.00740116	PREDICTED: cohesin subunit SA-2-like [Poecilia formosa]	-	-	-	-
Unigene0000053	2.0301	0.000478919	0.00538979	PREDICTED: tenascin-like isoform X1 [Sinocyclocheilus anshuiensis]	ko04510//Focal adhesion//Cellular commiunity//Cellular Processes;ko04512//ECM-receptor interaction//Signaling molecules and interaction//Environmental Information Processing	-	-	GO:0031103//axon regeneration;GO:0045926//negative regulation of growth;GO:0048519//negative regulation of biological process;GO:0009605//response to external stimulus;GO:0044707//single-multicellular organism process;GO:0009611//response to wounding;GO:0048638//regulation of developmental growth;GO:0021545//cranial nerve development;GO:0044699//single-organism process;GO:0048518//positive regula…
Unigene0000056	5.09964	1.45e-08	9.12e-07	PREDICTED: chymotrypsin B-like [Sinocyclocheilus anshuiensis]	-	-	GO:0016787//hydrolase activity;GO:0008233//peptidase activity;GO:0003824//catalytic activity;GO:0070011//peptidase activity, acting on L-amino acid peptides;GO:0004175//endopeptidase activity	GO:0071704//organic substance metabolic process;GO:0044238//primary metabolic process;GO:0008152//metabolic process;GO:0043170//macromolecule metabolic process;GO:0019538//protein metabolic process
Unigene0000060	2.12144	0.00180341	0.0152046	--	-	-	-	-
Unigene0000062	1.1222	0.00152491	0.0133623	PREDICTED: protein FAM210A [Haplochromis burtoni]	-	GO:0044425//membrane part;GO:0031224//intrinsic component of membrane;GO:0016020//membrane	-	-
Unigene0000063	1.83653	5.06e-05	0.00087767	PREDICTED: inactive serine protease 35-like [Sinocyclocheilus anshuiensis]	-	-	GO:0070011//peptidase activity, acting on L-amino acid peptides;GO:0003824//catalytic activity;GO:0008233//peptidase activity;GO:0016787//hydrolase activity;GO:0004175//endopeptidase activity	GO:0008152//metabolic process;GO:0044238//primary metabolic process;GO:0071704//organic substance metabolic process;GO:0043170//macromolecule metabolic process;GO:0019538//protein metabolic process
Unigene0000064	-2.31211	5.44e-05	0.000930653	microneme protein MIC12 [Toxoplasma gondii TgCatPRC2]	-	-	-	-
Unigene0000068	-5.64208	5.2e-05	0.000897271	--	-	-	-	-
Unigene0000087	-2.03666	0.0010783	0.0102193	--	-	-	-	-
Unigene0000090	-3.57972	1.12e-06	3.69e-05	--	-	-	-	-
Unigene0000091	1.33269	0.00055994	0.00608557	PREDICTED: nesprin-1-like isoform X2 [Sinocyclocheilus anshuiensis]	-	GO:0031967//organelle envelope;GO:0043231//intracellular membrane-bounded organelle;GO:0043229//intracellular organelle;GO:0043226//organelle;GO:0016020//membrane;GO:0044446//intracellular organelle part;GO:0005634//nucleus;GO:0012505//endomembrane system;GO:0044425//membrane part;GO:0043227//membrane-bounded organelle;GO:0044422//organelle part;GO:0044464//cell part;GO:0044428//nuclear part;GO:0…	GO:0003779//actin binding;GO:0005515//protein binding;GO:0005488//binding;GO:0008092//cytoskeletal protein binding	GO:0071840//cellular component organization or biogenesis;GO:0016043//cellular component organization;GO:0009987//cellular process;GO:0006996//organelle organization;GO:0007010//cytoskeleton organization
Unigene0000092	1.53756	2.67e-05	0.00052124	PREDICTED: cardiolipin synthase (CMP-forming)-like isoform X1 [Sinocyclocheilus rhinocerous]	ko00564//Glycerophospholipid metabolism//Lipid metabolism//Metabolism	-	GO:0003824//catalytic activity;GO:0016740//transferase activity;GO:0016772//transferase activity, transferring phosphorus-containing groups	GO:0044238//primary metabolic process;GO:0044710//single-organism metabolic process;GO:0071704//organic substance metabolic process;GO:0019637//organophosphate metabolic process;GO:0044699//single-organism process;GO:0009987//cellular process;GO:0006793//phosphorus metabolic process;GO:0044255//cellular lipid metabolic process;GO:0044763//single-organism cellular process;GO:0008152//metabolic pro…
Unigene0000093	1.02916	0.00465179	0.0316269	PREDICTED: 2,4-dienoyl-CoA reductase, mitochondrial-like [Sinocyclocheilus anshuiensis]	-	-	-	-
Unigene0000094	-2.34989	0.00362972	0.0261694	--	-	-	-	-
Unigene0000098	-1.14685	0.00495291	0.0332064	PREDICTED: prostaglandin G/H synthase 2-like [Sinocyclocheilus grahami]	ko04370//VEGF signaling pathway//Signal transduction//Environmental Information Processing;ko00590//Arachidonic acid metabolism//Lipid metabolism//Metabolism	-	GO:0005488//binding;GO:0016705//oxidoreductase activity, acting on paired donors, with incorporation or reduction of molecular oxygen;GO:0016491//oxidoreductase activity;GO:0003824//catalytic activity;GO:1901363//heterocyclic compound binding;GO:0016209//antioxidant activity;GO:0097159//organic cyclic compound binding;GO:0046906//tetrapyrrole binding	GO:0009987//cellular process;GO:0008152//metabolic process;GO:0003013//circulatory system process;GO:0071704//organic substance metabolic process;GO:0042221//response to chemical;GO:0006952//defense response;GO:0010033//response to organic substance;GO:0044237//cellular metabolic process;GO:0043436//oxoacid metabolic process;GO:0044255//cellular lipid metabolic process;GO:0006631//fatty acid meta…
Unigene0000104	1.02754	0.00230895	0.0184589	PREDICTED: stAR-related lipid transfer protein 7, mitochondrial-like [Sinocyclocheilus rhinocerous]	-	-	GO:0005488//binding	-
Unigene0000109	-3.28541	5.76e-05	0.000975511	--	-	-	-	-
Unigene0000114	-1.44759	0.00647352	0.0406873	--	-	-	-	-
Unigene0000115	-2.22503	8.63e-07	2.94e-05	--	-	-	-	-
Unigene0000127	1.4376	0.000682484	0.00710327	PREDICTED: vang-like protein 1 [Sinocyclocheilus rhinocerous]	ko04310//Wnt signaling pathway//Signal transduction//Environmental Information Processing	GO:0016020//membrane;GO:0031224//intrinsic component of membrane;GO:0044425//membrane part	-	GO:0032501//multicellular organismal process;GO:0044699//single-organism process;GO:0044707//single-multicellular organism process
Unigene0000128	3.10056	1.75e-06	5.33e-05	PREDICTED: LOW QUALITY PROTEIN: A disintegrin and metalloproteinase with thrombospondin motifs 12-like [Sinocyclocheilus rhinocerous]	-	-	-	-
Unigene0000133	2.26462	4.26e-05	0.000762693	PREDICTED: leucine-rich repeat flightless-interacting protein 1-like isoform X12 [Sinocyclocheilus rhinocerous]	-	-	-	-
Unigene0000134	2.34439	0.000324659	0.00394592	PREDICTED: intracellular protein transport protein USO1-like isoform X20 [Sinocyclocheilus anshuiensis]	-	-	-	-
Unigene0000135	2.75021	1.3e-05	0.000285054	--	-	-	-	-
Unigene0000153	1.67168	0.00126125	0.0115457	--	-	-	-	-
Unigene0000156	1.34058	0.000389987	0.0045649	PREDICTED: alanyl-tRNA editing protein Aarsd1 [Sinocyclocheilus rhinocerous]	-	GO:0005623//cell;GO:0044464//cell part;GO:0005622//intracellular;GO:0044424//intracellular part	GO:0032550//purine ribonucleoside binding;GO:0016874//ligase activity;GO:0043169//cation binding;GO:0001882//nucleoside binding;GO:0004812//aminoacyl-tRNA ligase activity;GO:0097367//carbohydrate derivative binding;GO:0036094//small molecule binding;GO:0043167//ion binding;GO:0001883//purine nucleoside binding;GO:0003824//catalytic activity;GO:0005488//binding;GO:0032549//ribonucleoside binding;G…	GO:0043038//amino acid activation;GO:1901566//organonitrogen compound biosynthetic process;GO:0043603//cellular amide metabolic process;GO:0008152//metabolic process;GO:0043170//macromolecule metabolic process;GO:0034645//cellular macromolecule biosynthetic process;GO:0071704//organic substance metabolic process;GO:0043043//peptide biosynthetic process;GO:0044710//single-organism metabolic proces…
Unigene0000160	3.51357	6.65e-18	5.2e-15	PREDICTED: peptidyl-prolyl cis-trans isomerase FKBP5-like [Sinocyclocheilus anshuiensis]	-	-	-	-
Unigene0000167	1.00706	0.00536041	0.035324	PREDICTED: cytochrome c oxidase assembly protein COX16 homolog, mitochondrial-like [Sinocyclocheilus rhinocerous]	-	GO:0031090//organelle membrane;GO:0043227//membrane-bounded organelle;GO:0043226//organelle;GO:0044422//organelle part;GO:0016020//membrane	-	-
Unigene0000174	2.23417	0.000374866	0.00442172	PREDICTED: trichohyalin-like [Sinocyclocheilus rhinocerous]	ko04530//Tight junction//Cellular commiunity//Cellular Processes	GO:0044425//membrane part;GO:0016020//membrane;GO:0044464//cell part;GO:0019898//extrinsic component of membrane;GO:0005623//cell	GO:0005515//protein binding;GO:0005488//binding	GO:0044767//single-organism developmental process;GO:0048513//animal organ development;GO:0009987//cellular process;GO:0048869//cellular developmental process;GO:0044707//single-multicellular organism process;GO:0048856//anatomical structure development;GO:0044699//single-organism process;GO:0007275//multicellular organism development;GO:0030154//cell differentiation;GO:0048731//system developmen…
Unigene0000177	-2.48414	0.000381357	0.00447856	--	-	-	-	-
Unigene0000180	-2.62724	0.000133677	0.00192443	--	-	-	-	-
Unigene0000182	4.56099	0.00320893	0.0237867	--	-	-	-	-
Unigene0000190	1.37826	0.00135471	0.0122104	PREDICTED: SERTA domain-containing protein 2-like [Sinocyclocheilus anshuiensis]	-	-	-	-
Unigene0000192	1.48804	0.00137907	0.0123862	PREDICTED: excitatory amino acid transporter 1-like [Sinocyclocheilus grahami]	-	GO:0016020//membrane;GO:0044425//membrane part;GO:0031224//intrinsic component of membrane	GO:0005310//dicarboxylic acid transmembrane transporter activity;GO:0008514//organic anion transmembrane transporter activity;GO:0005342//organic acid transmembrane transporter activity;GO:0008509//anion transmembrane transporter activity;GO:0022857//transmembrane transporter activity;GO:0022892//substrate-specific transporter activity;GO:0046943//carboxylic acid transmembrane transporter activit…	GO:0051179//localization;GO:0006810//transport;GO:0071702//organic substance transport;GO:0015849//organic acid transport;GO:0046942//carboxylic acid transport;GO:0044699//single-organism process;GO:0044765//single-organism transport;GO:0015711//organic anion transport;GO:0006820//anion transport;GO:1902578//single-organism localization;GO:0006811//ion transport;GO:0051234//establishment of local…
Unigene0000200	2.48759	0.00615686	0.039196	--	-	-	-	-
Unigene0000201	1.07762	0.00431018	0.0298033	--	-	-	-	-
Unigene0000202	2.37906	0.00378898	0.0270083	PREDICTED: C-C motif chemokine 20-like [Sinocyclocheilus rhinocerous]	-	-	-	-
Unigene0000225	2.3809	1.41e-05	0.000304324	--	-	-	-	-
Unigene0000228	-1.25056	0.00693519	0.0428794	PREDICTED: XK-related protein 5-like [Sinocyclocheilus rhinocerous]	-	GO:0016020//membrane;GO:0044425//membrane part;GO:0031224//intrinsic component of membrane	-	-
Unigene0000233	2.37775	3.95e-06	0.000106146	PREDICTED: putative short-chain dehydrogenase/reductase family 42E member 2 [Sinocyclocheilus grahami]	-	-	-	-
Unigene0000237	2.40954	2.06e-08	1.24e-06	PREDICTED: bone morphogenetic protein 2-like [Sinocyclocheilus rhinocerous]	ko04060//Cytokine-cytokine receptor interaction//Signaling molecules and interaction//Environmental Information Processing;ko04350//TGF-beta signaling pathway//Signal transduction//Environmental Information Processing;ko04340//Hedgehog signaling pathway//Signal transduction//Environmental Information Processing	-	-	-
Unigene0000242	-5.09276	3.62e-25	1.69e-21	--	-	-	-	-
Unigene0000245	2.35449	5e-07	1.88e-05	PREDICTED: protein FAM124A-like isoform X1 [Sinocyclocheilus rhinocerous]	-	-	-	-
Unigene0000252	-2.20364	0.00737007	0.0450256	--	-	-	-	-
Unigene0000255	1.90385	0.000847237	0.00844086	PREDICTED: alpha-N-acetylgalactosaminide alpha-2,6-sialyltransferase 1-like [Sinocyclocheilus rhinocerous]	ko00512//Mucin type O-glycan biosynthesis//Glycan biosynthesis and metabolism//Metabolism	GO:0044422//organelle part;GO:0044431//Golgi apparatus part;GO:0005622//intracellular;GO:0043231//intracellular membrane-bounded organelle;GO:0043226//organelle;GO:0044425//membrane part;GO:0098588//bounding membrane of organelle;GO:0031224//intrinsic component of membrane;GO:0043227//membrane-bounded organelle;GO:0012505//endomembrane system;GO:0005794//Golgi apparatus;GO:0044444//cytoplasmic pa…	GO:0003824//catalytic activity;GO:0016740//transferase activity;GO:0016757//transferase activity, transferring glycosyl groups	-
Unigene0000262	-4.93015	1.18e-05	0.000261979	--	-	-	-	-
Unigene0000266	2.14874	0.000586218	0.00630023	spindle and kinetochore associated complex subunit 3 [Danio rerio]	-	-	-	-
Unigene0000273	-1.77223	4.44e-06	0.00011701	PREDICTED: beta-parvin-like [Sinocyclocheilus rhinocerous]	ko04510//Focal adhesion//Cellular commiunity//Cellular Processes	-	GO:0005515//protein binding;GO:0008092//cytoskeletal protein binding;GO:0005488//binding	GO:0044763//single-organism cellular process;GO:0007010//cytoskeleton organization;GO:0022610//biological adhesion;GO:0030029//actin filament-based process;GO:0030036//actin cytoskeleton organization;GO:1902589//single-organism organelle organization;GO:0007155//cell adhesion;GO:0071840//cellular component organization or biogenesis;GO:0051239//regulation of multicellular organismal process;GO:00…
Unigene0000275	1.63512	0.00673458	0.0419151	--	-	-	-	-
Unigene0000278	2.42763	1.28e-10	1.58e-08	PREDICTED: ankyrin-3-like isoform X1 [Sinocyclocheilus anshuiensis]	-	-	-	-
Unigene0000279	1.0545	0.00270537	0.0208367	PREDICTED: BRISC complex subunit Abro1-like [Sinocyclocheilus anshuiensis]	-	-	-	-
Unigene0000282	-6.35219	8.77e-17	5.13e-14	--	-	-	-	-
Unigene0000295	1.04249	0.00800155	0.0479699	PREDICTED: 39S ribosomal protein L46, mitochondrial-like isoform X2 [Sinocyclocheilus rhinocerous]	-	-	-	-
Unigene0000296	2.10666	1.91e-06	5.74e-05	PREDICTED: multimerin-2-like [Sinocyclocheilus anshuiensis]	-	-	-	-
Unigene0000300	1.65965	7.52e-05	0.00120867	PREDICTED: anoctamin-10-like [Sinocyclocheilus grahami]	-	GO:0044425//membrane part;GO:0031224//intrinsic component of membrane;GO:0016020//membrane	-	-
Unigene0000301	1.56211	0.00295541	0.0222836	--	-	-	-	-
Unigene0000315	1.36393	0.00066928	0.00698688	PREDICTED: serine/threonine-protein kinase 25-like isoform X6 [Sinocyclocheilus rhinocerous]	-	-	-	-
Unigene0000318	-2.07586	0.00626596	0.0396807	--	-	-	-	-
Unigene0000321	-2.95762	3.04e-06	8.51e-05	--	-	-	-	-
Unigene0000324	1.144	0.0040249	0.0282669	--	-	-	-	-
Unigene0000328	1.2165	0.00780552	0.0470849	--	-	-	-	-
Unigene0000329	2.46404	0.00778094	0.0469657	--	-	-	-	-
Unigene0000330	-2.30196	8.87e-05	0.00138544	--	-	-	-	-
Unigene0000331	-2.19279	0.000309567	0.00379787	--	-	-	-	-
Unigene0000332	2.3889	8.77e-06	0.00020559	PREDICTED: GTPase IMAP family member 8-like isoform X2 [Sinocyclocheilus rhinocerous]	-	-	-	-
Unigene0000339	-3.94764	1.13e-12	2.4e-10	PREDICTED: retinitis pigmentosa 1-like 1 protein [Sinocyclocheilus grahami]	ko04010//MAPK signaling pathway//Signal transduction//Environmental Information Processing;ko04370//VEGF signaling pathway//Signal transduction//Environmental Information Processing	-	-	-
Unigene0000340	-5.04993	3.88e-13	9.34e-11	--	-	-	-	-
Unigene0000345	-5.49433	3.18e-14	9.78e-12	PREDICTED: adhesion G protein-coupled receptor A1-like isoform X1 [Sinocyclocheilus anshuiensis]	-	-	-	-
Unigene0000346	-3.0243	1.68e-07	7.47e-06	--	-	-	-	-
Unigene0000350	1.45129	4.36e-05	0.000777671	PREDICTED: NFX1-type zinc finger-containing protein 1-like [Sinocyclocheilus rhinocerous]	-	GO:0005622//intracellular;GO:0044464//cell part;GO:0044424//intracellular part;GO:0005623//cell;GO:0043231//intracellular membrane-bounded organelle;GO:0043226//organelle;GO:0043227//membrane-bounded organelle;GO:0043229//intracellular organelle	GO:0046872//metal ion binding;GO:0001071//nucleic acid binding transcription factor activity;GO:0001883//purine nucleoside binding;GO:0001882//nucleoside binding;GO:0032550//purine ribonucleoside binding;GO:0046914//transition metal ion binding;GO:0097367//carbohydrate derivative binding;GO:0032549//ribonucleoside binding;GO:0097159//organic cyclic compound binding;GO:0036094//small molecule bind…	-
Unigene0000352	-4.7024	3.11e-09	2.44e-07	--	-	-	-	-
Unigene0000353	1.24766	0.00140214	0.0125414	PREDICTED: 25-hydroxycholesterol 7-alpha-hydroxylase-like isoform X1 [Sinocyclocheilus rhinocerous]	ko00140//Steroid hormone biosynthesis//Lipid metabolism//Metabolism;ko00120//Primary bile acid biosynthesis//Lipid metabolism//Metabolism	GO:0044424//intracellular part;GO:0044464//cell part;GO:0043229//intracellular organelle;GO:0043231//intracellular membrane-bounded organelle;GO:0016020//membrane;GO:0043227//membrane-bounded organelle;GO:0043226//organelle;GO:0005622//intracellular;GO:0005623//cell	GO:0043167//ion binding;GO:0003824//catalytic activity;GO:0043169//cation binding;GO:0005488//binding;GO:0016491//oxidoreductase activity;GO:0046872//metal ion binding	-
Unigene0000364	1.83576	0.003318	0.0244178	--	-	-	-	-
Unigene0000369	1.30644	0.00497556	0.0333353	PREDICTED: RNA polymerase II elongation factor ELL2-like [Sinocyclocheilus grahami]	-	GO:0043234//protein complex;GO:0032991//macromolecular complex	-	GO:0018130//heterocycle biosynthetic process;GO:0009987//cellular process;GO:0034645//cellular macromolecule biosynthetic process;GO:0044238//primary metabolic process;GO:0006139//nucleobase-containing compound metabolic process;GO:0044271//cellular nitrogen compound biosynthetic process;GO:0006725//cellular aromatic compound metabolic process;GO:0016070//RNA metabolic process;GO:0034641//cellula…
Unigene0000375	-3.58776	1.35e-05	0.000294405	PREDICTED: keratin-associated protein 10-6-like [Rattus norvegicus]	-	-	-	-
Unigene0000376	2.40242	0.000653432	0.00686694	PREDICTED: type-1B angiotensin II receptor-like [Sinocyclocheilus anshuiensis]	ko04080//Neuroactive ligand-receptor interaction//Signaling molecules and interaction//Environmental Information Processing;ko04020//Calcium signaling pathway//Signal transduction//Environmental Information Processing;ko04261//Adrenergic signaling in cardiomyocytes//Circulatory system//Organismal Systems;ko04270//Vascular smooth muscle contraction//Circulatory system//Organismal Systems	GO:0031224//intrinsic component of membrane;GO:0044425//membrane part;GO:0016020//membrane	GO:0060089//molecular transducer activity;GO:0004872//receptor activity;GO:0038023//signaling receptor activity;GO:0004871//signal transducer activity;GO:0008528//G-protein coupled peptide receptor activity;GO:0004888//transmembrane signaling receptor activity;GO:0004930//G-protein coupled receptor activity;GO:0099600//transmembrane receptor activity;GO:0001653//peptide receptor activity;GO:00015…	GO:0050794//regulation of cellular process;GO:0044763//single-organism cellular process;GO:0050789//regulation of biological process;GO:0007186//G-protein coupled receptor signaling pathway;GO:0044700//single organism signaling;GO:0051239//regulation of multicellular organismal process;GO:0065007//biological regulation;GO:0007165//signal transduction;GO:0023052//signaling;GO:0007154//cell communi…
Unigene0000378	1.79152	0.00117087	0.0108848	--	-	-	-	-
Unigene0000379	1.10857	0.00489565	0.0329152	PREDICTED: phosphoacetylglucosamine mutase isoform X2 [Sinocyclocheilus rhinocerous]	ko00520//Amino sugar and nucleotide sugar metabolism//Carbohydrate metabolism//Metabolism	-	GO:0046872//metal ion binding;GO:0003824//catalytic activity;GO:0043169//cation binding;GO:0016868//intramolecular transferase activity, phosphotransferases;GO:0043167//ion binding;GO:0016853//isomerase activity;GO:0016866//intramolecular transferase activity;GO:0005488//binding	GO:0008152//metabolic process;GO:0044238//primary metabolic process
Unigene0000381	-2.11782	0.00239395	0.0189905	--	-	-	-	-
Unigene0000390	3.05319	1.04e-05	0.000236114	PREDICTED: glycerol-3-phosphate acyltransferase 3-like [Sinocyclocheilus rhinocerous]	ko00564//Glycerophospholipid metabolism//Lipid metabolism//Metabolism;ko00561//Glycerolipid metabolism//Lipid metabolism//Metabolism	GO:0005623//cell;GO:0044425//membrane part;GO:0043227//membrane-bounded organelle;GO:0044464//cell part;GO:0043231//intracellular membrane-bounded organelle;GO:0031224//intrinsic component of membrane;GO:0044424//intracellular part;GO:0016020//membrane;GO:0043229//intracellular organelle;GO:0005622//intracellular;GO:0043226//organelle;GO:0044422//organelle part;GO:0031090//organelle membrane	GO:0016747//transferase activity, transferring acyl groups other than amino-acyl groups;GO:0016740//transferase activity;GO:0003824//catalytic activity;GO:0016746//transferase activity, transferring acyl groups;GO:0016411//acylglycerol O-acyltransferase activity;GO:0008374//O-acyltransferase activity	GO:0046341//CDP-diacylglycerol metabolic process;GO:0044237//cellular metabolic process;GO:0006638//neutral lipid metabolic process;GO:0008152//metabolic process;GO:0044255//cellular lipid metabolic process;GO:0009987//cellular process;GO:0006644//phospholipid metabolic process;GO:0006641//triglyceride metabolic process;GO:0044238//primary metabolic process;GO:0006629//lipid metabolic process;GO:…
Unigene0000400	1.43201	0.000551342	0.00601224	PREDICTED: macrophage colony-stimulating factor 1 receptor [Sinocyclocheilus rhinocerous]	ko04144//Endocytosis//Transport and catabolism//Cellular Processes;ko04060//Cytokine-cytokine receptor interaction//Signaling molecules and interaction//Environmental Information Processing	GO:0031224//intrinsic component of membrane;GO:0016020//membrane;GO:0044425//membrane part	GO:0016773//phosphotransferase activity, alcohol group as acceptor;GO:0001882//nucleoside binding;GO:0097159//organic cyclic compound binding;GO:0003824//catalytic activity;GO:0004713//protein tyrosine kinase activity;GO:0016740//transferase activity;GO:1901363//heterocyclic compound binding;GO:0032549//ribonucleoside binding;GO:0016772//transferase activity, transferring phosphorus-containing gr…	GO:0007165//signal transduction;GO:0048522//positive regulation of cellular process;GO:0043170//macromolecule metabolic process;GO:0050931//pigment cell differentiation;GO:0040011//locomotion;GO:0032879//regulation of localization;GO:0030154//cell differentiation;GO:0007167//enzyme linked receptor protein signaling pathway;GO:0044767//single-organism developmental process;GO:0008152//metabolic pr…
Unigene0000405	1.28041	0.00165087	0.0142001	PREDICTED: calsyntenin-3-like [Sinocyclocheilus rhinocerous]	-	GO:0044425//membrane part;GO:0031224//intrinsic component of membrane;GO:0016020//membrane	GO:0043169//cation binding;GO:0043167//ion binding;GO:0046872//metal ion binding;GO:0005488//binding	GO:0098609//cell-cell adhesion;GO:0098742//cell-cell adhesion via plasma-membrane adhesion molecules;GO:0022610//biological adhesion;GO:0007155//cell adhesion
Unigene0000408	1.63683	0.00226233	0.0181555	PREDICTED: uncharacterized protein LOC107751951 [Sinocyclocheilus rhinocerous]	-	-	-	-
Unigene0000410	2.38425	1.84e-09	1.57e-07	PREDICTED: diacylglycerol kinase delta isoform X1 [Sinocyclocheilus rhinocerous]	ko04070//Phosphatidylinositol signaling system//Signal transduction//Environmental Information Processing;ko00564//Glycerophospholipid metabolism//Lipid metabolism//Metabolism;ko00561//Glycerolipid metabolism//Lipid metabolism//Metabolism	-	GO:0001883//purine nucleoside binding;GO:0036094//small molecule binding;GO:0005488//binding;GO:0097367//carbohydrate derivative binding;GO:0003824//catalytic activity;GO:1901363//heterocyclic compound binding;GO:0016772//transferase activity, transferring phosphorus-containing groups;GO:0016301//kinase activity;GO:0097159//organic cyclic compound binding;GO:0001882//nucleoside binding;GO:0032549…	GO:0007165//signal transduction;GO:0051716//cellular response to stimulus;GO:0050789//regulation of biological process;GO:0009987//cellular process;GO:0050794//regulation of cellular process;GO:0023052//signaling;GO:0044237//cellular metabolic process;GO:0008152//metabolic process;GO:0050896//response to stimulus;GO:0044700//single organism signaling;GO:0007154//cell communication;GO:0065007//bio…
Unigene0000414	-2.26151	0.00803472	0.0481311	--	-	-	-	-
Unigene0000415	1.13843	0.00226996	0.0182028	PREDICTED: protein jagged-2-like isoform X1 [Sinocyclocheilus anshuiensis]	ko04330//Notch signaling pathway//Signal transduction//Environmental Information Processing	GO:0016020//membrane	GO:0005488//binding	GO:0044699//single-organism process;GO:0009987//cellular process;GO:0007154//cell communication;GO:0044763//single-organism cellular process
Unigene0000423	1.52901	0.00693907	0.0428963	--	-	-	-	-
Unigene0000426	2.44803	0.0079424	0.0477007	--	-	-	-	-
Unigene0000428	1.90299	0.00558176	0.0364043	--	-	-	-	-
Unigene0000429	1.70666	9.59e-05	0.00147325	PREDICTED: rho GTPase-activating protein 17-like isoform X1 [Sinocyclocheilus anshuiensis]	-	-	-	-
Unigene0000432	1.56227	0.000129603	0.00187713	PREDICTED: granulins-like isoform X2 [Sinocyclocheilus rhinocerous]	-	-	-	GO:0071840//cellular component organization or biogenesis;GO:0048699//generation of neurons;GO:0007275//multicellular organism development;GO:0000902//cell morphogenesis;GO:0044707//single-multicellular organism process;GO:0044699//single-organism process;GO:0007399//nervous system development;GO:0060560//developmental growth involved in morphogenesis;GO:0022008//neurogenesis;GO:0032502//developm…
Unigene0000437	-2.3057	0.00047227	0.00533007	PREDICTED: mucin-2-like [Sinocyclocheilus rhinocerous]	ko04970//Salivary secretion//Digestive system//Organismal Systems	-	-	-
Unigene0000445	4.65683	5.31e-06	0.000135721	PREDICTED: aggrecan core protein-like [Sinocyclocheilus rhinocerous]	-	-	-	-
Unigene0000452	-2.76233	0.00360858	0.0260587	--	-	-	-	-
Unigene0000470	-2.18841	0.000283755	0.00354652	--	-	-	-	-
Unigene0000472	1.23751	0.00341116	0.0249431	PREDICTED: synaptotagmin-11-like [Sinocyclocheilus grahami]	-	-	-	-
Unigene0000475	-1.48324	0.000432997	0.00497594	--	-	-	-	-
Unigene0000482	1.10373	0.00334138	0.0245443	PREDICTED: cyclin-dependent kinase 6-like [Sinocyclocheilus grahami]	ko04110//Cell cycle//Cell growth and death//Cellular Processes;ko04115//p53 signaling pathway//Cell growth and death//Cellular Processes	-	GO:0001883//purine nucleoside binding;GO:1901363//heterocyclic compound binding;GO:0004672//protein kinase activity;GO:0032549//ribonucleoside binding;GO:0097159//organic cyclic compound binding;GO:0001882//nucleoside binding;GO:0016772//transferase activity, transferring phosphorus-containing groups;GO:0016773//phosphotransferase activity, alcohol group as acceptor;GO:0097367//carbohydrate deriv…	GO:0071704//organic substance metabolic process;GO:0019538//protein metabolic process;GO:0043412//macromolecule modification;GO:0044237//cellular metabolic process;GO:0044238//primary metabolic process;GO:0044260//cellular macromolecule metabolic process;GO:0008152//metabolic process;GO:0009987//cellular process;GO:0006464//cellular protein modification process;GO:0044267//cellular protein metabo…
Unigene0000484	1.06394	0.00270955	0.0208584	PREDICTED: partitioning defective 3 homolog isoform X2 [Sinocyclocheilus anshuiensis]	ko04080//Neuroactive ligand-receptor interaction//Signaling molecules and interaction//Environmental Information Processing;ko04144//Endocytosis//Transport and catabolism//Cellular Processes;ko04530//Tight junction//Cellular commiunity//Cellular Processes;ko04520//Adherens junction//Cellular commiunity//Cellular Processes	GO:0005622//intracellular;GO:0044424//intracellular part;GO:0005886//plasma membrane;GO:0044464//cell part;GO:0071944//cell periphery;GO:0016020//membrane;GO:0005623//cell	-	GO:0044767//single-organism developmental process;GO:0010975//regulation of neuron projection development;GO:0032501//multicellular organismal process;GO:0051179//localization;GO:0048870//cell motility;GO:0051642//centrosome localization;GO:0051960//regulation of nervous system development;GO:0044699//single-organism process;GO:0022008//neurogenesis;GO:0044707//single-multicellular organism proce…
Unigene0000488	1.2215	0.00485095	0.0326782	PREDICTED: basal cell adhesion molecule-like isoform X1 [Sinocyclocheilus anshuiensis]	-	-	-	-
Unigene0000492	-5.60891	3.97e-11	5.66e-09	--	-	-	-	-
Unigene0000498	2.98402	9.18e-05	0.00142395	--	-	-	-	-
Unigene0000501	1.14873	0.00360273	0.0260235	PREDICTED: intersectin-2 isoform X3 [Sinocyclocheilus grahami]	-	-	GO:0043169//cation binding;GO:0005488//binding;GO:0046872//metal ion binding;GO:0043167//ion binding	GO:0006810//transport;GO:0050794//regulation of cellular process;GO:0048583//regulation of response to stimulus;GO:1902531//regulation of intracellular signal transduction;GO:0051056//regulation of small GTPase mediated signal transduction;GO:0009966//regulation of signal transduction;GO:0065007//biological regulation;GO:0010646//regulation of cell communication;GO:0023051//regulation of signalin…
Unigene0000503	1.03611	0.00146069	0.0129575	PREDICTED: peptidyl-prolyl cis-trans isomerase B isoform X1 [Sinocyclocheilus rhinocerous]	-	-	GO:0016859//cis-trans isomerase activity;GO:0003824//catalytic activity;GO:0016853//isomerase activity	GO:0036211//protein modification process;GO:0044238//primary metabolic process;GO:0044260//cellular macromolecule metabolic process;GO:0018208//peptidyl-proline modification;GO:0009987//cellular process;GO:0043412//macromolecule modification;GO:0018193//peptidyl-amino acid modification;GO:0044267//cellular protein metabolic process;GO:0008152//metabolic process;GO:0071704//organic substance metab…
Unigene0000509	1.87717	3.87e-05	0.000705551	PREDICTED: protein odd-skipped-related 2 isoform X2 [Sinocyclocheilus grahami]	-	-	GO:0005488//binding	-
Unigene0000512	2.121	0.000756715	0.00769717	PREDICTED: semaphorin-3F-like [Sinocyclocheilus grahami]	-	GO:0044425//membrane part;GO:0031224//intrinsic component of membrane;GO:0016020//membrane	-	GO:0040011//locomotion;GO:0016477//cell migration;GO:0051179//localization;GO:0044763//single-organism cellular process;GO:0009987//cellular process;GO:0048870//cell motility;GO:0006928//movement of cell or subcellular component;GO:0001667//ameboidal-type cell migration;GO:0044699//single-organism process;GO:0051674//localization of cell
Unigene0000519	-5.5936	3.85e-11	5.51e-09	--	-	-	-	-
Unigene0000523	2.39609	0.0026645	0.0206019	PREDICTED: voltage-dependent calcium channel gamma-3 subunit [Sinocyclocheilus grahami]	ko04010//MAPK signaling pathway//Signal transduction//Environmental Information Processing;ko04261//Adrenergic signaling in cardiomyocytes//Circulatory system//Organismal Systems;ko04260//Cardiac muscle contraction//Circulatory system//Organismal Systems	GO:0016020//membrane;GO:0044425//membrane part;GO:0031224//intrinsic component of membrane	GO:0022892//substrate-specific transporter activity;GO:0008324//cation transmembrane transporter activity;GO:0005261//cation channel activity;GO:0022891//substrate-specific transmembrane transporter activity;GO:0005216//ion channel activity;GO:0022803//passive transmembrane transporter activity;GO:0005215//transporter activity;GO:0022838//substrate-specific channel activity;GO:0015267//channel ac…	GO:1902578//single-organism localization;GO:0034220//ion transmembrane transport;GO:0072511//divalent inorganic cation transport;GO:0055085//transmembrane transport;GO:0070838//divalent metal ion transport;GO:0044699//single-organism process;GO:0044765//single-organism transport;GO:0044763//single-organism cellular process;GO:0006810//transport;GO:0030001//metal ion transport;GO:0006811//ion tran…
Unigene0000526	1.25818	0.000883752	0.00872515	--	-	-	-	-
Unigene0000537	1.7207	0.000778461	0.0078765	PREDICTED: mucin-2-like [Sinocyclocheilus rhinocerous]	-	-	-	-
Unigene0000539	1.02696	0.00163591	0.0140963	PREDICTED: proline-rich protein 12-like isoform X2 [Sinocyclocheilus grahami]	-	-	-	-
Unigene0000545	2.0738	9.41e-08	4.56e-06	PREDICTED: MTSS1-like protein isoform X2 [Sinocyclocheilus anshuiensis]	-	-	-	GO:0030030//cell projection organization;GO:0044763//single-organism cellular process;GO:0044085//cellular component biogenesis;GO:0009987//cellular process;GO:0016043//cellular component organization;GO:0030031//cell projection assembly;GO:0022607//cellular component assembly;GO:0044699//single-organism process;GO:0071840//cellular component organization or biogenesis;GO:0044802//single-organism…
Unigene0000547	1.14546	0.00104033	0.00993067	PREDICTED: unhealthy ribosome biogenesis protein 2 homolog [Sinocyclocheilus rhinocerous]	-	-	-	-
Unigene0000548	1.12075	0.00570357	0.0369983	PREDICTED: semaphorin-4C isoform X2 [Sinocyclocheilus grahami]	-	-	-	GO:0044707//single-multicellular organism process;GO:0032501//multicellular organismal process;GO:0044699//single-organism process
Unigene0000550	1.96574	5.48e-06	0.00013901	PREDICTED: syntaxin-11-like [Sinocyclocheilus rhinocerous]	ko04130//SNARE interactions in vesicular transport//Folding, sorting and degradation//Genetic Information Processing	GO:0005622//intracellular;GO:0043231//intracellular membrane-bounded organelle;GO:0005623//cell;GO:0044464//cell part;GO:0043227//membrane-bounded organelle;GO:0016020//membrane;GO:0044444//cytoplasmic part;GO:0044424//intracellular part;GO:0043229//intracellular organelle;GO:0005737//cytoplasm;GO:0043226//organelle	GO:0005515//protein binding;GO:0005488//binding	GO:0016192//vesicle-mediated transport;GO:0008104//protein localization;GO:0051179//localization;GO:0061024//membrane organization;GO:0045184//establishment of protein localization;GO:0009987//cellular process;GO:0015031//protein transport;GO:0051234//establishment of localization;GO:0071840//cellular component organization or biogenesis;GO:0016043//cellular component organization;GO:0006810//tra…
Unigene0000551	-4.92102	8.35e-26	4.48e-22	--	-	-	-	-
Unigene0000552	-5.15962	5.04e-22	1.1e-18	--	-	-	-	-
Unigene0000555	-3.42883	0.000100691	0.00152993	--	-	-	-	-
Unigene0000556	-1.76368	0.0024097	0.0190809	--	-	-	-	-
Unigene0000564	-2.87681	2.88e-05	0.000553828	--	-	-	-	-
Unigene0000571	-10.8768	8.61e-07	2.94e-05	--	-	-	-	-
Unigene0000580	-1.61617	0.000112406	0.00167191	PREDICTED: protein shisa-7-like [Clupea harengus]	-	-	-	-
Unigene0000583	-5.83261	1.2e-09	1.09e-07	--	-	-	-	-
Unigene0000589	2.30908	0.000253971	0.00324776	MHC class II antigen, partial [Labeobarbus intermedius]	ko04514//Cell adhesion molecules (CAMs)//Signaling molecules and interaction//Environmental Information Processing;ko04145//Phagosome//Transport and catabolism//Cellular Processes;ko04672//Intestinal immune network for IgA production//Immune system//Organismal Systems	GO:0071944//cell periphery;GO:0098797//plasma membrane protein complex;GO:0016020//membrane;GO:0043234//protein complex;GO:0044459//plasma membrane part;GO:0044464//cell part;GO:0098796//membrane protein complex;GO:0005886//plasma membrane;GO:0005623//cell;GO:0042611//MHC protein complex;GO:0031224//intrinsic component of membrane;GO:0032991//macromolecular complex;GO:0044425//membrane part	-	GO:0019882//antigen processing and presentation;GO:0002376//immune system process
Unigene0000590	1.92173	5.94e-05	0.00100018	MHC class II antigen, partial [Labeobarbus intermedius]	ko04514//Cell adhesion molecules (CAMs)//Signaling molecules and interaction//Environmental Information Processing;ko04145//Phagosome//Transport and catabolism//Cellular Processes;ko04672//Intestinal immune network for IgA production//Immune system//Organismal Systems	GO:0043234//protein complex;GO:0031224//intrinsic component of membrane;GO:0016020//membrane;GO:0042611//MHC protein complex;GO:0098796//membrane protein complex;GO:0071944//cell periphery;GO:0032991//macromolecular complex;GO:0098797//plasma membrane protein complex;GO:0005623//cell;GO:0005886//plasma membrane;GO:0044425//membrane part;GO:0044464//cell part;GO:0044459//plasma membrane part	-	GO:0019882//antigen processing and presentation;GO:0002376//immune system process
Unigene0000594	-1.35461	0.000117368	0.00172842	--	-	-	-	-
Unigene0000595	-1.19284	0.00619049	0.0393353	--	-	-	-	-
Unigene0000598	-3.9281	7.06e-05	0.00114816	--	-	-	-	-
Unigene0000603	-1.98742	3.65e-08	2.02e-06	PREDICTED: plant intracellular Ras-group-related LRR protein 3-like [Sinocyclocheilus rhinocerous]	-	-	-	-
Unigene0000604	-3.29296	4.73e-05	0.000830692	--	-	-	-	-
Unigene0000605	2.43478	0.00255029	0.0199313	PREDICTED: rho-related GTP-binding protein RhoH-like [Sinocyclocheilus grahami]	-	GO:0005623//cell;GO:0044464//cell part	GO:0036094//small molecule binding;GO:0001883//purine nucleoside binding;GO:0001882//nucleoside binding;GO:0032549//ribonucleoside binding;GO:0097367//carbohydrate derivative binding;GO:1901363//heterocyclic compound binding;GO:0032550//purine ribonucleoside binding;GO:0097159//organic cyclic compound binding;GO:0005488//binding	GO:0009987//cellular process;GO:0044763//single-organism cellular process;GO:0051716//cellular response to stimulus;GO:0035556//intracellular signal transduction;GO:0007154//cell communication;GO:0023052//signaling;GO:0044699//single-organism process;GO:0044700//single organism signaling;GO:0007165//signal transduction;GO:0050794//regulation of cellular process;GO:0065007//biological regulation;G…
Unigene0000611	-1.11145	0.000461981	0.00524434	PREDICTED: mitotic checkpoint serine/threonine-protein kinase BUB1, partial [Sinocyclocheilus rhinocerous]	ko04110//Cell cycle//Cell growth and death//Cellular Processes;ko04114//Oocyte meiosis//Cell growth and death//Cellular Processes;ko04914//Progesterone-mediated oocyte maturation//Endocrine system//Organismal Systems	-	-	-
Unigene0000622	2.67246	0.000311447	0.00381563	--	-	-	-	-
Unigene0000624	3.89713	0.00466162	0.0316784	--	-	-	-	-
Unigene0000628	-3.24093	2.7e-07	1.11e-05	endonuclease-reverse transcriptase [Bombyx mori]	ko03040//Spliceosome//Transcription//Genetic Information Processing	-	-	GO:0009987//cellular process;GO:0043170//macromolecule metabolic process;GO:0008152//metabolic process;GO:0044238//primary metabolic process;GO:0071704//organic substance metabolic process
Unigene0000640	1.31422	0.00566231	0.0368064	PREDICTED: prolactin-releasing peptide receptor-like isoform X1 [Sinocyclocheilus rhinocerous]	ko04080//Neuroactive ligand-receptor interaction//Signaling molecules and interaction//Environmental Information Processing	GO:0031224//intrinsic component of membrane;GO:0044425//membrane part;GO:0016020//membrane	GO:0060089//molecular transducer activity;GO:0008528//G-protein coupled peptide receptor activity;GO:0004930//G-protein coupled receptor activity;GO:0008188//neuropeptide receptor activity;GO:0004888//transmembrane signaling receptor activity;GO:0004872//receptor activity;GO:0099600//transmembrane receptor activity;GO:0004871//signal transducer activity;GO:0001653//peptide receptor activity;GO:00…	GO:0044763//single-organism cellular process;GO:0023052//signaling;GO:0065007//biological regulation;GO:0007186//G-protein coupled receptor signaling pathway;GO:0044700//single organism signaling;GO:0009987//cellular process;GO:0007154//cell communication;GO:0007165//signal transduction;GO:0050896//response to stimulus;GO:0050794//regulation of cellular process;GO:0051716//cellular response to st…
Unigene0000643	-1.60248	0.00363651	0.026197	--	-	-	-	-
Unigene0000655	2.74076	6.52e-06	0.000160116	PREDICTED: leiomodin-1-like [Sinocyclocheilus grahami]	-	-	-	-
Unigene0000671	-2.14057	2.32e-09	1.89e-07	PREDICTED: probable ATP-dependent RNA helicase DHX34 [Sinocyclocheilus anshuiensis]	-	-	GO:0005488//binding;GO:0003824//catalytic activity;GO:0016787//hydrolase activity;GO:0097367//carbohydrate derivative binding;GO:0017111//nucleoside-triphosphatase activity;GO:0032550//purine ribonucleoside binding;GO:0016462//pyrophosphatase activity;GO:0036094//small molecule binding;GO:0097159//organic cyclic compound binding;GO:0032549//ribonucleoside binding;GO:1901363//heterocyclic compound…	GO:0000956//nuclear-transcribed mRNA catabolic process;GO:0008152//metabolic process;GO:0034655//nucleobase-containing compound catabolic process;GO:0006725//cellular aromatic compound metabolic process;GO:0044248//cellular catabolic process;GO:0090304//nucleic acid metabolic process;GO:0034641//cellular nitrogen compound metabolic process;GO:0016070//RNA metabolic process;GO:0044260//cellular ma…
Unigene0000676	1.07716	0.00305694	0.0228848	PREDICTED: transmembrane protein 134 [Sinocyclocheilus grahami]	-	GO:0016020//membrane;GO:0044425//membrane part;GO:0031224//intrinsic component of membrane	-	-
Unigene0000677	3.04642	0.00193063	0.0160432	PREDICTED: eotaxin-like, partial [Sinocyclocheilus grahami]	ko04060//Cytokine-cytokine receptor interaction//Signaling molecules and interaction//Environmental Information Processing;ko04062//Chemokine signaling pathway//Immune system//Organismal Systems	-	-	-
Unigene0000705	1.15069	0.00549727	0.0359912	PREDICTED: sex comb on midleg-like protein 4 isoform X3 [Sinocyclocheilus rhinocerous]	-	-	-	-
Unigene0000715	3.73221	6.24e-05	0.00104005	PREDICTED: A-kinase anchor protein 12 [Sinocyclocheilus rhinocerous]	-	-	-	-
Unigene0000720	2.70413	7.01e-08	3.54e-06	PREDICTED: phospholipase ABHD3 [Sinocyclocheilus grahami]	-	-	GO:0003824//catalytic activity	-
Unigene0000725	3.00462	0.00148079	0.0130859	--	-	-	-	-
Unigene0000726	1.54079	0.00408876	0.0286216	PREDICTED: EF-hand domain-containing protein D1-like [Sinocyclocheilus grahami]	-	-	GO:0043167//ion binding;GO:0043169//cation binding;GO:0005488//binding;GO:0046872//metal ion binding	-
Unigene0000727	1.81564	2.2e-06	6.47e-05	PREDICTED: tumor protein p53-inducible protein 13-like isoform X1 [Sinocyclocheilus anshuiensis]	-	-	-	-
Unigene0000732	1.13011	0.00063137	0.00667436	PREDICTED: ER membrane protein complex subunit 1 isoform X2 [Sinocyclocheilus anshuiensis]	-	GO:0043234//protein complex;GO:0032991//macromolecular complex	-	-
Unigene0000735	2.59199	0.00179251	0.0151338	PREDICTED: E3 ubiquitin/ISG15 ligase TRIM25-like, partial [Sinocyclocheilus rhinocerous]	-	GO:0005623//cell;GO:0044464//cell part	GO:0016740//transferase activity;GO:0046914//transition metal ion binding;GO:0046872//metal ion binding;GO:0043167//ion binding;GO:0003824//catalytic activity;GO:0019787//ubiquitin-like protein transferase activity;GO:0043169//cation binding;GO:0005488//binding	GO:0008152//metabolic process;GO:0036211//protein modification process;GO:0009987//cellular process;GO:0044238//primary metabolic process;GO:0044237//cellular metabolic process;GO:0044260//cellular macromolecule metabolic process;GO:0043412//macromolecule modification;GO:0071704//organic substance metabolic process;GO:0006464//cellular protein modification process;GO:0019538//protein metabolic pr…
Unigene0000743	2.02567	0.0023184	0.0185187	PREDICTED: proteoglycan 4-like isoform X1 [Sinocyclocheilus anshuiensis]	-	-	-	-
Unigene0000744	-1.24282	0.00580187	0.037463	PREDICTED: arg8-vasotocin receptor-like [Sinocyclocheilus grahami]	ko04080//Neuroactive ligand-receptor interaction//Signaling molecules and interaction//Environmental Information Processing;ko04020//Calcium signaling pathway//Signal transduction//Environmental Information Processing;ko04270//Vascular smooth muscle contraction//Circulatory system//Organismal Systems	GO:0016020//membrane;GO:0031224//intrinsic component of membrane;GO:0044425//membrane part	GO:0004888//transmembrane signaling receptor activity;GO:0001653//peptide receptor activity;GO:0060089//molecular transducer activity;GO:0008528//G-protein coupled peptide receptor activity;GO:0038023//signaling receptor activity;GO:0004871//signal transducer activity;GO:0099600//transmembrane receptor activity;GO:0004872//receptor activity;GO:0004930//G-protein coupled receptor activity	GO:0007165//signal transduction;GO:0065007//biological regulation;GO:0009987//cellular process;GO:0050794//regulation of cellular process;GO:0023052//signaling;GO:0044763//single-organism cellular process;GO:0007154//cell communication;GO:0044700//single organism signaling;GO:0050789//regulation of biological process;GO:0051716//cellular response to stimulus;GO:0050896//response to stimulus;GO:00…
Unigene0000745	1.98906	0.000466428	0.0052825	PREDICTED: protein Shroom1-like [Sinocyclocheilus anshuiensis]	ko04530//Tight junction//Cellular commiunity//Cellular Processes	-	-	-
Unigene0000746	3.65245	1.14e-05	0.000255927	--	-	-	-	-
Unigene0000753	1.82567	0.00162655	0.0140337	--	-	-	-	-
Unigene0000756	-1.97754	2.4e-06	6.96e-05	--	-	-	-	-
Unigene0000763	-2.65649	1.97e-07	8.51e-06	PREDICTED: centrosomal protein of 126 kDa-like isoform X1 [Sinocyclocheilus grahami]	-	-	-	-
Unigene0000766	2.29482	0.000850019	0.00846464	Gig2-like protein DreA [Danio rerio]	-	-	GO:0016763//transferase activity, transferring pentosyl groups;GO:0016757//transferase activity, transferring glycosyl groups;GO:0016740//transferase activity;GO:0003824//catalytic activity	-
Unigene0000774	-2.95441	0.00303544	0.0227525	--	-	-	-	-
Unigene0000777	2.36107	0.000474173	0.00535042	--	-	-	-	-
Unigene0000788	-3.83673	0.00157651	0.0136913	--	-	-	-	-
Unigene0000789	1.08309	0.00341124	0.0249431	PREDICTED: rab11 family-interacting protein 1-like isoform X1 [Sinocyclocheilus rhinocerous]	ko04144//Endocytosis//Transport and catabolism//Cellular Processes	-	-	-
Unigene0000795	1.38053	0.000633048	0.00668616	complement C4-1 [Cyprinus carpio]	-	GO:0044421//extracellular region part;GO:0005576//extracellular region	GO:0098772//molecular function regulator;GO:0061135//endopeptidase regulator activity;GO:0030234//enzyme regulator activity;GO:0061134//peptidase regulator activity	GO:0019222//regulation of metabolic process;GO:0032268//regulation of cellular protein metabolic process;GO:0050789//regulation of biological process;GO:0050794//regulation of cellular process;GO:0010466//negative regulation of peptidase activity;GO:0065007//biological regulation;GO:0045861//negative regulation of proteolysis;GO:0051248//negative regulation of protein metabolic process;GO:0031323…
Unigene0000797	2.91278	0.000232924	0.00302519	PREDICTED: t-SNARE domain-containing protein 1 [Sinocyclocheilus rhinocerous]	-	-	GO:0005515//protein binding;GO:0005488//binding	GO:0033036//macromolecule localization;GO:0009987//cellular process;GO:0051234//establishment of localization;GO:0015031//protein transport;GO:0016043//cellular component organization;GO:0051179//localization;GO:0061024//membrane organization;GO:0006810//transport;GO:0071840//cellular component organization or biogenesis;GO:0008104//protein localization;GO:0071702//organic substance transport;GO:…
Unigene0000799	1.36313	0.00149741	0.0131991	--	-	-	-	-
Unigene0000800	1.66205	0.00161699	0.0139737	--	-	-	-	-
Unigene0000802	-4.82926	9.43e-10	8.77e-08	--	-	-	-	-
Unigene0000804	4.60644	0.00154697	0.0135147	PREDICTED: junctional adhesion molecule A-like, partial [Sinocyclocheilus grahami]	ko04514//Cell adhesion molecules (CAMs)//Signaling molecules and interaction//Environmental Information Processing	-	-	-
Unigene0000807	1.70591	0.00108297	0.0102482	PREDICTED: polyadenylate-binding protein 4-like isoform X1 [Sinocyclocheilus rhinocerous]	ko03013//RNA transport//Translation//Genetic Information Processing;ko03015//mRNA surveillance pathway//Translation//Genetic Information Processing;ko03018//RNA degradation//Folding, sorting and degradation//Genetic Information Processing	GO:0044464//cell part;GO:0044424//intracellular part;GO:0005622//intracellular;GO:0005623//cell	GO:0005488//binding;GO:0036094//small molecule binding;GO:0003676//nucleic acid binding;GO:1901363//heterocyclic compound binding;GO:0097159//organic cyclic compound binding	-
Unigene0000820	-1.24495	0.00052693	0.00580332	PREDICTED: protein FAM188B-like [Sinocyclocheilus rhinocerous]	-	-	-	-
Unigene0000822	-5.27903	5.72e-15	2.14e-12	--	-	-	-	-
Unigene0000826	1.19792	0.00655854	0.0411036	Si:dkey-182g1.3 protein, partial [Danio rerio]	-	-	-	-
Unigene0000845	1.25001	0.00449424	0.0307783	--	-	-	-	-
Unigene0000849	-2.44726	1.52e-07	6.83e-06	PREDICTED: serine/threonine-protein kinase MRCK alpha-like, partial [Columba livia]	-	-	GO:0097159//organic cyclic compound binding;GO:0016740//transferase activity;GO:0001882//nucleoside binding;GO:1901363//heterocyclic compound binding;GO:0016772//transferase activity, transferring phosphorus-containing groups;GO:0016301//kinase activity;GO:0032549//ribonucleoside binding;GO:0036094//small molecule binding;GO:0032550//purine ribonucleoside binding;GO:0004672//protein kinase activi…	GO:0009987//cellular process;GO:0044763//single-organism cellular process;GO:0044237//cellular metabolic process;GO:1902589//single-organism organelle organization;GO:0043170//macromolecule metabolic process;GO:0044267//cellular protein metabolic process;GO:0030036//actin cytoskeleton organization;GO:0008152//metabolic process;GO:0030029//actin filament-based process;GO:0006996//organelle organiz…
Unigene0000855	-1.587	0.00616	0.0391997	PREDICTED: tetraspan membrane protein of hair cell stereocilia homolog [Pygocentrus nattereri]	-	-	-	-
Unigene0000866	2.24843	8.57e-07	2.93e-05	PREDICTED: keratin, type I cytoskeletal 18-like isoform X2 [Sinocyclocheilus grahami]	-	-	-	-
Unigene0000867	2.30179	0.000145523	0.00205709	PREDICTED: PERQ amino acid-rich with GYF domain-containing protein 2-like [Sinocyclocheilus grahami]	-	-	-	-
Unigene0000873	1.80928	2.04e-05	0.000416959	PREDICTED: immunoglobulin superfamily member 2-like [Sinocyclocheilus rhinocerous]	-	-	-	-
Unigene0000888	1.15184	0.0061853	0.0393093	--	-	-	-	-
Unigene0000915	-1.1187	0.00165996	0.014252	PREDICTED: E3 ubiquitin/ISG15 ligase TRIM25-like isoform X1 [Sinocyclocheilus grahami]	ko04622//RIG-I-like receptor signaling pathway//Immune system//Organismal Systems	GO:0005623//cell;GO:0044464//cell part	GO:0046914//transition metal ion binding;GO:0046872//metal ion binding;GO:0005488//binding;GO:0043169//cation binding;GO:0043167//ion binding	-
Unigene0000916	1.51499	0.000715561	0.00737163	--	-	-	-	-
Unigene0000917	2.57017	1.89e-08	1.15e-06	PREDICTED: radical S-adenosyl methionine domain-containing protein 2 [Sinocyclocheilus rhinocerous]	-	GO:0044422//organelle part;GO:0043228//non-membrane-bounded organelle;GO:0016020//membrane;GO:0043226//organelle;GO:0043229//intracellular organelle;GO:0043232//intracellular non-membrane-bounded organelle;GO:0031090//organelle membrane;GO:0005622//intracellular;GO:0043231//intracellular membrane-bounded organelle;GO:0043227//membrane-bounded organelle;GO:0005623//cell;GO:0044424//intracellular p…	GO:0043169//cation binding;GO:0051540//metal cluster binding;GO:0051536//iron-sulfur cluster binding;GO:0005488//binding;GO:0043167//ion binding	GO:0006952//defense response;GO:0051707//response to other organism;GO:0051704//multi-organism process;GO:0050896//response to stimulus;GO:0006950//response to stress;GO:0043207//response to external biotic stimulus;GO:0002252//immune effector process;GO:0009605//response to external stimulus;GO:0009607//response to biotic stimulus;GO:0002376//immune system process
Unigene0000918	-3.18742	1.52e-12	3.1e-10	--	-	-	-	-
Unigene0000925	1.05243	0.00298431	0.0224383	PREDICTED: 40S ribosomal protein S28 isoform X2 [Poecilia formosa]	ko03010//Ribosome//Translation//Genetic Information Processing	-	-	-
Unigene0000929	1.81721	0.00683527	0.042396	--	-	-	-	-
Unigene0000930	-4.95682	1.41e-10	1.71e-08	--	-	-	-	-
Unigene0000934	2.72874	2.29e-11	3.5e-09	PREDICTED: caskin-2-like isoform X3 [Sinocyclocheilus anshuiensis]	-	-	-	-
Unigene0000947	1.78699	3.72e-05	0.000684117	PREDICTED: tyrosine-protein kinase Fyn isoform X1 [Sinocyclocheilus anshuiensis]	ko04510//Focal adhesion//Cellular commiunity//Cellular Processes;ko04520//Adherens junction//Cellular commiunity//Cellular Processes	-	-	-
Unigene0000948	1.6921	4.05e-05	0.000733125	PREDICTED: solute carrier family 12 member 7-like isoform X1 [Sinocyclocheilus rhinocerous]	-	GO:0031224//intrinsic component of membrane;GO:0016021//integral component of membrane;GO:0016020//membrane;GO:0044425//membrane part	GO:0008509//anion transmembrane transporter activity;GO:0015103//inorganic anion transmembrane transporter activity;GO:0022804//active transmembrane transporter activity;GO:0015293//symporter activity;GO:0015108//chloride transmembrane transporter activity;GO:0015075//ion transmembrane transporter activity;GO:0005215//transporter activity;GO:0015291//secondary active transmembrane transporter act…	GO:0044763//single-organism cellular process;GO:0042592//homeostatic process;GO:0044765//single-organism transport;GO:0006820//anion transport;GO:0009987//cellular process;GO:1902578//single-organism localization;GO:0051179//localization;GO:0044699//single-organism process;GO:0006811//ion transport;GO:0065008//regulation of biological quality;GO:0015698//inorganic anion transport;GO:0065007//biol…
Unigene0000953	-9.55248	0.000879705	0.00869721	--	-	-	-	-
Unigene0000961	-3.76716	5.4e-05	0.000926148	--	-	-	-	-
Unigene0000962	1.37945	0.000325345	0.00395291	PREDICTED: lysoplasmalogenase-like protein TMEM86A [Sinocyclocheilus rhinocerous]	-	GO:0016020//membrane;GO:0044425//membrane part;GO:0031224//intrinsic component of membrane	-	-
Unigene0000984	-2.80523	5.57e-08	2.91e-06	PREDICTED: electroneutral sodium bicarbonate exchanger 1-like isoform X3 [Sinocyclocheilus anshuiensis]	-	GO:0044425//membrane part;GO:0031224//intrinsic component of membrane;GO:0016020//membrane	GO:0022892//substrate-specific transporter activity;GO:0015075//ion transmembrane transporter activity;GO:0099516//ion antiporter activity;GO:0005215//transporter activity;GO:0022891//substrate-specific transmembrane transporter activity;GO:0015291//secondary active transmembrane transporter activity;GO:0015297//antiporter activity;GO:0008509//anion transmembrane transporter activity;GO:0022857//…	GO:1902578//single-organism localization;GO:0006810//transport;GO:0006811//ion transport;GO:0044699//single-organism process;GO:0051234//establishment of localization;GO:0006820//anion transport;GO:0044765//single-organism transport;GO:0051179//localization
Unigene0000990	-2.1034	2.4e-09	1.94e-07	PREDICTED: SUN domain-containing protein 1-like [Sinocyclocheilus anshuiensis]	-	-	-	-
Unigene0000997	-2.40968	4.35e-05	0.000776718	--	-	-	-	-
Unigene0001000	-6.60695	2.14e-06	6.32e-05	--	-	-	-	-
Unigene0001003	-1.02332	0.00531896	0.0351264	Si:ch211-241j12.3 protein [Danio rerio]	-	-	-	-
Unigene0001022	-1.65873	0.00315857	0.0234865	--	-	-	-	-
Unigene0001026	-2.63062	0.00251514	0.0197145	--	-	-	-	-
Unigene0001030	-3.3577	1.07e-06	3.53e-05	--	-	-	-	-
Unigene0001034	1.28046	0.00401741	0.028229	PREDICTED: uncharacterized protein sb:cb288 [Danio rerio]	-	-	-	-
Unigene0001035	-2.02659	0.000124814	0.00182081	PREDICTED: polypeptide N-acetylgalactosaminyltransferase 6-like isoform X1 [Sinocyclocheilus anshuiensis]	ko00512//Mucin type O-glycan biosynthesis//Glycan biosynthesis and metabolism//Metabolism	GO:0043229//intracellular organelle;GO:0043226//organelle;GO:0031224//intrinsic component of membrane;GO:0005622//intracellular;GO:0044464//cell part;GO:0044425//membrane part;GO:0005623//cell;GO:0043231//intracellular membrane-bounded organelle;GO:0043227//membrane-bounded organelle;GO:0016020//membrane;GO:0044424//intracellular part	GO:0019112//phenanthrol glycosyltransferase activity;GO:0043167//ion binding;GO:0016798//hydrolase activity, acting on glycosyl bonds;GO:0033931//endogalactosaminidase activity;GO:0004553//hydrolase activity, hydrolyzing O-glycosyl compounds;GO:0008417//fucosyltransferase activity;GO:0015929//hexosaminidase activity;GO:0008378//galactosyltransferase activity;GO:0016758//transferase activity, tran…	GO:0036211//protein modification process;GO:0019538//protein metabolic process;GO:0006464//cellular protein modification process;GO:0043412//macromolecule modification;GO:0043170//macromolecule metabolic process;GO:0009987//cellular process;GO:0044260//cellular macromolecule metabolic process;GO:0044237//cellular metabolic process;GO:0044238//primary metabolic process;GO:0044267//cellular protein…
Unigene0001038	1.17963	0.00577834	0.0373611	--	-	-	-	-
Unigene0001039	2.47192	7.78e-09	5.42e-07	--	-	-	-	-
Unigene0001043	2.45152	0.00546249	0.0358197	PREDICTED: gastrula zinc finger protein XlCGF7.1-like [Sinocyclocheilus rhinocerous]	-	-	-	-
Unigene0001044	-1.87944	0.00616618	0.0392296	--	-	-	-	-
Unigene0001046	-3.84022	0.00134148	0.0121119	--	-	-	-	-
Unigene0001049	-4.31207	0.00411501	0.028764	--	-	-	-	-
Unigene0001061	9.0445	3.75e-05	0.000688026	PREDICTED: LOW QUALITY PROTEIN: solute carrier family 22 member 13 [Sinocyclocheilus rhinocerous]	-	GO:0016020//membrane;GO:0031224//intrinsic component of membrane;GO:0044425//membrane part	GO:0005215//transporter activity	GO:0044699//single-organism process;GO:0044763//single-organism cellular process;GO:0009987//cellular process
Unigene0001062	-1.04666	0.00406848	0.0285075	--	-	-	-	-
Unigene0001067	1.46511	0.00247182	0.0194704	PREDICTED: neutral alpha-glucosidase C-like isoform X1 [Sinocyclocheilus anshuiensis]	ko00500//Starch and sucrose metabolism//Carbohydrate metabolism//Metabolism;ko00052//Galactose metabolism//Carbohydrate metabolism//Metabolism	-	GO:0005488//binding;GO:0016787//hydrolase activity;GO:0008233//peptidase activity;GO:0008234//cysteine-type peptidase activity;GO:0070011//peptidase activity, acting on L-amino acid peptides;GO:0016798//hydrolase activity, acting on glycosyl bonds;GO:0003824//catalytic activity	GO:0008152//metabolic process;GO:0044238//primary metabolic process;GO:0071704//organic substance metabolic process
Unigene0001069	5.53562	3.72e-08	2.06e-06	--	-	-	-	-
Unigene0001083	2.57595	1.24e-07	5.77e-06	PREDICTED: nuclear factor interleukin-3-regulated protein-like [Sinocyclocheilus rhinocerous]	-	-	GO:1901363//heterocyclic compound binding;GO:0005488//binding;GO:0097159//organic cyclic compound binding;GO:0003676//nucleic acid binding;GO:0003677//DNA binding	GO:0050789//regulation of biological process;GO:0060255//regulation of macromolecule metabolic process;GO:0019222//regulation of metabolic process;GO:0010468//regulation of gene expression;GO:0007623//circadian rhythm;GO:0065007//biological regulation;GO:0048511//rhythmic process
Unigene0001086	2.15457	9.36e-05	0.00144573	CD2 family receptor [Carassius auratus langsdorfii]	-	GO:0031224//intrinsic component of membrane;GO:0016020//membrane;GO:0044425//membrane part	GO:0060089//molecular transducer activity	-
Unigene0001092	1.29284	0.00386493	0.0274166	PREDICTED: gamma-adducin-like isoform X1 [Sinocyclocheilus rhinocerous]	-	-	-	-
Unigene0001094	-3.07711	0.00179794	0.0151692	--	-	-	-	-
Unigene0001105	2.71915	3.47e-06	9.53e-05	PREDICTED: probable G-protein coupled receptor 75 [Sinocyclocheilus grahami]	-	GO:0031224//intrinsic component of membrane;GO:0044425//membrane part;GO:0016020//membrane	GO:0038023//signaling receptor activity;GO:0060089//molecular transducer activity;GO:0004872//receptor activity;GO:0004871//signal transducer activity;GO:0004888//transmembrane signaling receptor activity;GO:0099600//transmembrane receptor activity	GO:0044763//single-organism cellular process;GO:0050896//response to stimulus;GO:0050794//regulation of cellular process;GO:0009987//cellular process;GO:0023052//signaling;GO:0007154//cell communication;GO:0007165//signal transduction;GO:0065007//biological regulation;GO:0044700//single organism signaling;GO:0051716//cellular response to stimulus;GO:0007166//cell surface receptor signaling pathwa…
Unigene0001107	1.41715	0.00830951	0.0493685	--	-	-	-	-
Unigene0001109	-1.52914	1.08e-05	0.000244697	PREDICTED: F-box only protein 15-like isoform X1 [Sinocyclocheilus rhinocerous]	-	-	-	-
Unigene0001112	-1.9538	0.000641288	0.00676053	--	-	-	-	-
Unigene0001124	1.16458	0.00294799	0.0222449	PREDICTED: cytidine deaminase-like [Sinocyclocheilus anshuiensis]	ko00240//Pyrimidine metabolism//Nucleotide metabolism//Metabolism;ko00983//Drug metabolism - other enzymes//Xenobiotics biodegradation and metabolism//Metabolism	-	GO:0046872//metal ion binding;GO:0016810//hydrolase activity, acting on carbon-nitrogen (but not peptide) bonds;GO:0003824//catalytic activity;GO:0043169//cation binding;GO:0043167//ion binding;GO:0005488//binding;GO:0046914//transition metal ion binding;GO:0016814//hydrolase activity, acting on carbon-nitrogen (but not peptide) bonds, in cyclic amidines;GO:0016787//hydrolase activity	GO:0009164//nucleoside catabolic process;GO:1901564//organonitrogen compound metabolic process;GO:0006139//nucleobase-containing compound metabolic process;GO:0044281//small molecule metabolic process;GO:0006216//cytidine catabolic process;GO:0072527//pyrimidine-containing compound metabolic process;GO:0044248//cellular catabolic process;GO:0044712//single-organism catabolic process;GO:0009056//c…
Unigene0001127	-2.12154	0.00594304	0.0381749	--	-	-	-	-
Unigene0001138	-1.34487	0.000340731	0.00410494	PREDICTED: zinc finger BED domain-containing protein 1-like [Nothobranchius furzeri]	-	-	-	-
Unigene0001145	4.29723	0.000369047	0.00436798	--	-	-	-	-
Unigene0001148	-4.705	3.34e-06	9.24e-05	hypothetical protein cypCar_00039488 [Cyprinus carpio]	-	-	-	-
Unigene0001152	-1.95166	0.00179098	0.0151248	--	-	-	-	-
Unigene0001160	-10.5653	6.82e-05	0.00111527	--	-	-	-	-
Unigene0001164	1.26144	0.00222909	0.0179395	PREDICTED: solute carrier family 25 member 44-like isoform X1 [Sinocyclocheilus anshuiensis]	-	GO:0016020//membrane;GO:0031224//intrinsic component of membrane;GO:0044425//membrane part	-	GO:0051179//localization;GO:0051234//establishment of localization;GO:0044699//single-organism process;GO:0044763//single-organism cellular process;GO:0009987//cellular process
Unigene0001168	-2.37041	5.11e-07	1.9e-05	PREDICTED: RNA-directed DNA polymerase from mobile element jockey-like [Oryzias latipes]	-	-	-	-
Unigene0001173	2.08406	0.00101417	0.0097295	PREDICTED: heparan-sulfate 6-O-sulfotransferase 3-like [Sinocyclocheilus anshuiensis]	ko00534//Glycosaminoglycan biosynthesis - heparan sulfate / heparin//Glycan biosynthesis and metabolism//Metabolism	GO:0044425//membrane part;GO:0031224//intrinsic component of membrane;GO:0016020//membrane	GO:0016782//transferase activity, transferring sulfur-containing groups;GO:0003824//catalytic activity;GO:0016740//transferase activity	-
Unigene0001184	1.58804	0.00109719	0.0103489	--	-	-	-	-
Unigene0001185	-1.28612	0.0015053	0.013249	PREDICTED: alpha-protein kinase 1-like [Saccoglossus kowalevskii]	-	-	-	-
Unigene0001186	-3.8009	4.94e-20	6.78e-17	PREDICTED: serine/threonine-protein kinase pim-2-like [Sinocyclocheilus anshuiensis]	-	-	-	-
Unigene0001188	1.97501	3.89e-05	0.00070831	PREDICTED: hematopoietic SH2 domain-containing protein homolog [Sinocyclocheilus rhinocerous]	-	-	-	-
Unigene0001192	-1.95529	0.000923239	0.0090142	--	-	-	-	-
Unigene0001195	4.56141	6.91e-08	3.49e-06	--	-	-	-	-
Unigene0001196	-1.66903	0.00508567	0.0339034	--	-	-	-	-
Unigene0001197	1.61843	0.00255281	0.0199456	PREDICTED: membrane progestin receptor beta-like [Sinocyclocheilus anshuiensis]	-	-	-	-
Unigene0001201	1.91285	1.54e-06	4.8e-05	PREDICTED: drebrin-like protein A isoform X2 [Sinocyclocheilus rhinocerous]	-	-	-	-
Unigene0001203	-2.37136	0.00747966	0.0455186	--	-	-	-	-
Unigene0001207	2.24821	7.83e-07	2.71e-05	PREDICTED: rho-associated protein kinase 2-like isoform X4 [Sinocyclocheilus grahami]	ko04510//Focal adhesion//Cellular commiunity//Cellular Processes;ko04810//Regulation of actin cytoskeleton//Cell motility//Cellular Processes;ko04270//Vascular smooth muscle contraction//Circulatory system//Organismal Systems;ko04310//Wnt signaling pathway//Signal transduction//Environmental Information Processing	GO:0005622//intracellular;GO:0044424//intracellular part;GO:0043228//non-membrane-bounded organelle;GO:0043226//organelle;GO:0044464//cell part;GO:0043232//intracellular non-membrane-bounded organelle;GO:0043229//intracellular organelle;GO:0005623//cell	GO:0017016//Ras GTPase binding;GO:0051020//GTPase binding;GO:0097367//carbohydrate derivative binding;GO:0019899//enzyme binding;GO:0031267//small GTPase binding;GO:0016740//transferase activity;GO:0036094//small molecule binding;GO:0004672//protein kinase activity;GO:0001882//nucleoside binding;GO:0005488//binding;GO:0043169//cation binding;GO:0032550//purine ribonucleoside binding;GO:0032549//r…	GO:0043170//macromolecule metabolic process;GO:0006796//phosphate-containing compound metabolic process;GO:0050789//regulation of biological process;GO:0044260//cellular macromolecule metabolic process;GO:0032502//developmental process;GO:0043412//macromolecule modification;GO:0044763//single-organism cellular process;GO:0044087//regulation of cellular component biogenesis;GO:0071704//organic sub…
Unigene0001208	1.47984	0.000427071	0.00491849	PREDICTED: transmembrane emp24 domain-containing protein 4-like [Sinocyclocheilus grahami]	-	GO:0044425//membrane part;GO:0016020//membrane;GO:0031224//intrinsic component of membrane	-	GO:0051179//localization;GO:0051234//establishment of localization
Unigene0001210	-2.22802	2.61e-09	2.1e-07	PREDICTED: tubulin polyglutamylase complex subunit 2 [Sinocyclocheilus grahami]	-	-	-	-
Unigene0001223	-2.25713	5.43e-08	2.85e-06	PREDICTED: cytoplasmic polyadenylation element-binding protein 3-like isoform X5 [Sinocyclocheilus grahami]	ko04114//Oocyte meiosis//Cell growth and death//Cellular Processes;ko04914//Progesterone-mediated oocyte maturation//Endocrine system//Organismal Systems;ko04320//Dorso-ventral axis formation//Development//Organismal Systems	-	GO:0005488//binding;GO:0097159//organic cyclic compound binding	-
Unigene0001224	1.6999	1.35e-05	0.000293124	PREDICTED: NAC-alpha domain-containing protein 1 isoform X2 [Pygocentrus nattereri]	-	-	-	-
Unigene0001231	-1.67147	5.4e-06	0.000137282	PREDICTED: RNA-binding protein 38 [Sinocyclocheilus rhinocerous]	-	-	GO:0005488//binding;GO:0036094//small molecule binding;GO:0097159//organic cyclic compound binding	-
Unigene0001233	1.87682	4.12e-05	0.000742403	--	-	-	-	-
Unigene0001235	-5.83478	2.38e-14	7.53e-12	--	-	-	-	-
Unigene0001238	2.62929	1.22e-07	5.68e-06	--	-	-	-	-
Unigene0001243	-4.19358	1.38e-11	2.21e-09	--	-	-	-	-
Unigene0001245	-2.26025	5.56e-07	2.04e-05	PREDICTED: leucine-rich repeat-containing protein 9-like [Sinocyclocheilus grahami]	-	-	-	-
Unigene0001258	-1.38522	0.000299943	0.00370562	--	-	-	-	-
Unigene0001259	1.54292	0.00359703	0.0259928	PREDICTED: protocadherin-10-like isoform X2 [Sinocyclocheilus rhinocerous]	-	GO:0016020//membrane	GO:0043167//ion binding;GO:0005488//binding;GO:0043169//cation binding;GO:0046872//metal ion binding	GO:0098742//cell-cell adhesion via plasma-membrane adhesion molecules;GO:0098609//cell-cell adhesion;GO:0022610//biological adhesion;GO:0007155//cell adhesion
Unigene0001263	1.97288	0.000644311	0.00678772	PREDICTED: APC membrane recruitment protein 2 [Sinocyclocheilus rhinocerous]	-	GO:0016020//membrane	GO:0043168//anion binding;GO:1902936//phosphatidylinositol bisphosphate binding;GO:0005543//phospholipid binding;GO:0005488//binding;GO:0035091//phosphatidylinositol binding;GO:0008289//lipid binding;GO:0043167//ion binding;GO:1901981//phosphatidylinositol phosphate binding	GO:0009966//regulation of signal transduction;GO:0048523//negative regulation of cellular process;GO:0010646//regulation of cell communication;GO:0009968//negative regulation of signal transduction;GO:0010648//negative regulation of cell communication;GO:0023057//negative regulation of signaling;GO:0048856//anatomical structure development;GO:0048519//negative regulation of biological process;GO:…
Unigene0001266	-1.9704	2.01e-07	8.66e-06	PREDICTED: next to BRCA1 gene 1 protein-like isoform X2 [Sinocyclocheilus anshuiensis]	-	-	-	-
Unigene0001267	-6.66838	2.83e-09	2.26e-07	--	-	-	-	-
Unigene0001268	1.87999	0.000254018	0.00324797	PREDICTED: extracellular calcium-sensing receptor-like [Sinocyclocheilus anshuiensis]	-	GO:0031224//intrinsic component of membrane;GO:0016020//membrane;GO:0044425//membrane part	GO:0004872//receptor activity;GO:0004871//signal transducer activity;GO:0099600//transmembrane receptor activity;GO:0060089//molecular transducer activity;GO:0038023//signaling receptor activity;GO:0004888//transmembrane signaling receptor activity	GO:0044707//single-multicellular organism process;GO:0023052//signaling;GO:0048856//anatomical structure development;GO:0007154//cell communication;GO:0050794//regulation of cellular process;GO:0065007//biological regulation;GO:0050789//regulation of biological process;GO:0007275//multicellular organism development;GO:0009987//cellular process;GO:0044767//single-organism developmental process;GO:…
Unigene0001271	1.67663	0.0017282	0.0147281	PREDICTED: G-protein coupled receptor 55-like [Sinocyclocheilus rhinocerous]	ko04080//Neuroactive ligand-receptor interaction//Signaling molecules and interaction//Environmental Information Processing	GO:0016020//membrane;GO:0044425//membrane part;GO:0031224//intrinsic component of membrane	-	GO:0007165//signal transduction;GO:0044699//single-organism process;GO:0051716//cellular response to stimulus;GO:0065007//biological regulation;GO:0044763//single-organism cellular process;GO:0050794//regulation of cellular process;GO:0007154//cell communication;GO:0007166//cell surface receptor signaling pathway;GO:0050789//regulation of biological process;GO:0044700//single organism signaling;G…
Unigene0001275	1.89559	2.62e-06	7.5e-05	PREDICTED: phosphatidylinositol 3,4,5-trisphosphate-dependent Rac exchanger 1 protein-like [Sinocyclocheilus grahami]	-	-	GO:0005085//guanyl-nucleotide exchange factor activity;GO:0005088//Ras guanyl-nucleotide exchange factor activity;GO:0098772//molecular function regulator	GO:0007165//signal transduction;GO:0007178//transmembrane receptor protein serine/threonine kinase signaling pathway;GO:0043087//regulation of GTPase activity;GO:0050794//regulation of cellular process;GO:0044700//single organism signaling;GO:0007166//cell surface receptor signaling pathway;GO:0065007//biological regulation;GO:0051716//cellular response to stimulus;GO:0007154//cell communication;…
Unigene0001280	1.61039	0.00244303	0.0192818	PREDICTED: beta-1,4 N-acetylgalactosaminyltransferase 1-like isoform X1 [Sinocyclocheilus anshuiensis]	ko00604//Glycosphingolipid biosynthesis - ganglio series//Glycan biosynthesis and metabolism//Metabolism	GO:0043229//intracellular organelle;GO:0044444//cytoplasmic part;GO:0044424//intracellular part;GO:0005623//cell;GO:0044431//Golgi apparatus part;GO:0098588//bounding membrane of organelle;GO:0005794//Golgi apparatus;GO:0012505//endomembrane system;GO:0031090//organelle membrane;GO:0005622//intracellular;GO:0016020//membrane;GO:0031228//intrinsic component of Golgi membrane;GO:0043226//organelle;…	GO:0016740//transferase activity;GO:0016757//transferase activity, transferring glycosyl groups;GO:0003824//catalytic activity	GO:0008152//metabolic process;GO:0044710//single-organism metabolic process;GO:0030258//lipid modification;GO:0044238//primary metabolic process;GO:0044699//single-organism process;GO:0044255//cellular lipid metabolic process;GO:0071704//organic substance metabolic process;GO:0006629//lipid metabolic process;GO:0044237//cellular metabolic process;GO:0009987//cellular process;GO:0044763//single-or…
Unigene0001281	1.97952	1.29e-05	0.000283264	PREDICTED: tricarboxylate transport protein, mitochondrial-like [Sinocyclocheilus anshuiensis]	-	GO:0031224//intrinsic component of membrane;GO:0044425//membrane part;GO:0016020//membrane	-	GO:0044763//single-organism cellular process;GO:0051234//establishment of localization;GO:0044699//single-organism process;GO:0051179//localization;GO:0009987//cellular process
Unigene0001284	1.22825	0.00636624	0.0401733	PREDICTED: apoptosis regulator BAX-like [Sinocyclocheilus rhinocerous]	ko04141//Protein processing in endoplasmic reticulum//Folding, sorting and degradation//Genetic Information Processing;ko04210//Apoptosis//Cell growth and death//Cellular Processes;ko04115//p53 signaling pathway//Cell growth and death//Cellular Processes	-	-	GO:0050794//regulation of cellular process;GO:0050789//regulation of biological process;GO:0048518//positive regulation of biological process;GO:0010942//positive regulation of cell death;GO:0042981//regulation of apoptotic process;GO:0065007//biological regulation;GO:0048522//positive regulation of cellular process;GO:0043067//regulation of programmed cell death;GO:0010941//regulation of cell de…
Unigene0001285	-2.11606	0.00737331	0.0450414	--	-	-	-	-
Unigene0001290	1.14429	0.00569443	0.0369524	PREDICTED: F-box/LRR-repeat protein 7 [Sinocyclocheilus rhinocerous]	-	GO:0005622//intracellular;GO:0044424//intracellular part;GO:1902494//catalytic complex;GO:0044446//intracellular organelle part;GO:0043228//non-membrane-bounded organelle;GO:0043226//organelle;GO:1990234//transferase complex;GO:0031461//cullin-RING ubiquitin ligase complex;GO:0015630//microtubule cytoskeleton;GO:0044464//cell part;GO:0043229//intracellular organelle;GO:0005815//microtubule organi…	-	GO:0044267//cellular protein metabolic process;GO:0019941//modification-dependent protein catabolic process;GO:0044770//cell cycle phase transition;GO:0006511//ubiquitin-dependent protein catabolic process;GO:0043632//modification-dependent macromolecule catabolic process;GO:0070647//protein modification by small protein conjugation or removal;GO:0016043//cellular component organization;GO:000650…
Unigene0001293	1.10864	0.00269173	0.0207526	PREDICTED: myotubularin-related protein 4-like [Sinocyclocheilus grahami]	ko04070//Phosphatidylinositol signaling system//Signal transduction//Environmental Information Processing;ko00562//Inositol phosphate metabolism//Carbohydrate metabolism//Metabolism	-	GO:0016787//hydrolase activity;GO:0042578//phosphoric ester hydrolase activity;GO:0004721//phosphoprotein phosphatase activity;GO:0016788//hydrolase activity, acting on ester bonds;GO:0003824//catalytic activity;GO:0016791//phosphatase activity	GO:0044237//cellular metabolic process;GO:0006793//phosphorus metabolic process;GO:0009987//cellular process;GO:0008152//metabolic process;GO:0006796//phosphate-containing compound metabolic process
Unigene0001297	1.27588	0.000472235	0.00533007	PREDICTED: CUE domain-containing protein 1-like [Sinocyclocheilus rhinocerous]	-	-	-	-
Unigene0001308	3.05912	1.12e-08	7.41e-07	PREDICTED: calphotin-like isoform X1 [Sinocyclocheilus anshuiensis]	-	-	-	-
Unigene0001314	-5.17579	1.5e-09	1.31e-07	--	-	-	-	-
Unigene0001329	1.44703	0.0069211	0.0428248	PREDICTED: probable E3 ubiquitin-protein ligase HECTD2 isoform X1 [Sinocyclocheilus grahami]	-	-	GO:0003824//catalytic activity	-
Unigene0001340	-2.92148	2.17e-05	0.000439556	--	-	-	-	-
Unigene0001341	-2.57977	0.000526283	0.00579739	--	-	-	-	-
Unigene0001345	-9.60961	4.27e-06	0.000113238	--	-	-	-	-
Unigene0001349	-2.80647	0.00543709	0.0357053	--	-	-	-	-
Unigene0001350	1.74955	0.000730109	0.0074848	--	-	-	-	-
Unigene0001355	1.98874	0.00122706	0.0112965	PREDICTED: glutamic acid-rich protein-like isoform X1 [Sinocyclocheilus rhinocerous]	-	-	-	-
Unigene0001356	1.47931	0.000238837	0.00308759	PREDICTED: membrane transport protein XK-like [Sinocyclocheilus rhinocerous]	-	GO:0031224//intrinsic component of membrane;GO:0016020//membrane;GO:0044425//membrane part	-	-
Unigene0001360	-2.42779	1.03e-08	6.93e-07	PREDICTED: protein Flattop [Sinocyclocheilus rhinocerous]	ko00510//N-Glycan biosynthesis//Glycan biosynthesis and metabolism//Metabolism;ko00514//Other types of O-glycan biosynthesis//Glycan biosynthesis and metabolism//Metabolism;ko00601//Glycosphingolipid biosynthesis - lacto and neolacto series//Glycan biosynthesis and metabolism//Metabolism;ko00533//Glycosaminoglycan biosynthesis - keratan sulfate//Glycan biosynthesis and metabolism//Metabolism	GO:0005886//plasma membrane;GO:0043229//intracellular organelle;GO:0005622//intracellular;GO:0005623//cell;GO:0043228//non-membrane-bounded organelle;GO:0043226//organelle;GO:0042995//cell projection;GO:0044464//cell part;GO:0005929//cilium;GO:0071944//cell periphery;GO:0016020//membrane;GO:0044424//intracellular part;GO:0043232//intracellular non-membrane-bounded organelle	-	GO:0044763//single-organism cellular process;GO:0071840//cellular component organization or biogenesis;GO:0016043//cellular component organization;GO:0030030//cell projection organization;GO:0009987//cellular process;GO:0044699//single-organism process
Unigene0001361	1.99069	4.05e-08	2.22e-06	PREDICTED: apical endosomal glycoprotein-like [Sinocyclocheilus anshuiensis]	-	-	-	-
Unigene0001376	1.48758	9.18e-05	0.00142395	PREDICTED: GATS-like protein 3 [Sinocyclocheilus grahami]	-	-	-	-
Unigene0001381	1.5003	4.78e-05	0.000837001	PREDICTED: inactive tyrosine-protein kinase 7-like isoform X1 [Sinocyclocheilus anshuiensis]	-	GO:0044425//membrane part;GO:0031224//intrinsic component of membrane;GO:0016020//membrane	GO:0003824//catalytic activity;GO:0005488//binding;GO:0016740//transferase activity;GO:0001882//nucleoside binding;GO:0097367//carbohydrate derivative binding;GO:0036094//small molecule binding;GO:0004672//protein kinase activity;GO:0001883//purine nucleoside binding;GO:0032550//purine ribonucleoside binding;GO:0016772//transferase activity, transferring phosphorus-containing groups;GO:0016773//p…	GO:0007166//cell surface receptor signaling pathway;GO:0010646//regulation of cell communication;GO:0044763//single-organism cellular process;GO:0048856//anatomical structure development;GO:0060071//Wnt signaling pathway, planar cell polarity pathway;GO:0043412//macromolecule modification;GO:0060560//developmental growth involved in morphogenesis;GO:0030178//negative regulation of Wnt signaling p…
Unigene0001386	-1.24544	0.000162186	0.00225096	PREDICTED: echinoderm microtubule-associated protein-like 2 [Sinocyclocheilus anshuiensis]	-	-	-	-
Unigene0001388	-4.28175	8.68e-30	8.45e-26	PREDICTED: serine/threonine-protein kinase pim-2-like [Sinocyclocheilus rhinocerous]	-	-	-	-
Unigene0001389	1.18662	0.00206495	0.0168823	PREDICTED: RELT-like protein 1 [Sinocyclocheilus anshuiensis]	-	-	-	-
Unigene0001391	-2.97038	0.00135189	0.012188	PREDICTED: butyrophilin-like protein 8 [Sinocyclocheilus grahami]	-	-	-	-
Unigene0001396	2.08429	1.54e-08	9.64e-07	PREDICTED: poly [ADP-ribose] polymerase 14-like isoform X1 [Sinocyclocheilus rhinocerous]	-	-	-	-
Unigene0001398	1.02703	0.00763645	0.0462887	PREDICTED: adhesion G protein-coupled receptor L2-like [Sinocyclocheilus rhinocerous]	-	-	-	-
Unigene0001399	1.85939	5.32e-07	1.96e-05	PREDICTED: transcription factor E2-alpha isoform X1 [Sinocyclocheilus rhinocerous]	-	-	-	-
Unigene0001413	-2.01397	0.00422349	0.0293499	--	-	-	-	-
Unigene0001421	2.4082	0.00321775	0.0238323	--	-	-	-	-
Unigene0001426	-2.19686	0.00644006	0.0405267	Transposable element Tcb2 transposase, partial [Stegodyphus mimosarum]	-	-	-	-
Unigene0001435	1.998	8.31e-07	2.85e-05	PREDICTED: E3 ubiquitin/ISG15 ligase TRIM25-like [Sinocyclocheilus rhinocerous]	-	-	-	-
Unigene0001436	2.35316	1.33e-08	8.56e-07	PREDICTED: E3 ubiquitin/ISG15 ligase TRIM25-like [Sinocyclocheilus anshuiensis]	-	-	-	-
Unigene0001437	1.86588	1.54e-06	4.8e-05	PREDICTED: E3 ubiquitin/ISG15 ligase TRIM25-like [Sinocyclocheilus anshuiensis]	-	-	-	-
Unigene0001443	-1.99866	4.38e-05	0.000779802	PREDICTED: CD48 antigen-like [Sinocyclocheilus anshuiensis]	-	-	-	-
Unigene0001451	-1.08743	0.00536183	0.035329	PREDICTED: protein-methionine sulfoxide oxidase mical1-like [Sinocyclocheilus grahami]	-	-	GO:0005488//binding	-
Unigene0001458	1.39548	0.000703792	0.00727067	PREDICTED: hyaluronidase-2-like [Sinocyclocheilus anshuiensis]	ko00531//Glycosaminoglycan degradation//Glycan biosynthesis and metabolism//Metabolism	-	GO:0004553//hydrolase activity, hydrolyzing O-glycosyl compounds;GO:0003824//catalytic activity;GO:0015929//hexosaminidase activity;GO:0016787//hydrolase activity;GO:0016798//hydrolase activity, acting on glycosyl bonds	GO:0044238//primary metabolic process;GO:0008152//metabolic process
Unigene0001462	-3.26106	2.87e-09	2.28e-07	--	-	-	-	-
Unigene0001489	-2.13313	0.00110582	0.0104129	--	-	-	-	-
Unigene0001490	-1.99966	0.00316261	0.0235084	--	-	-	-	-
Unigene0001491	1.8586	0.000443429	0.00507785	PREDICTED: basal cell adhesion molecule-like [Sinocyclocheilus grahami]	-	-	-	-
Unigene0001506	-1.51008	0.000416442	0.00481824	PREDICTED: protein QNR-71-like [Sinocyclocheilus anshuiensis]	-	-	-	-
Unigene0001508	-4.5834	4.81e-07	1.82e-05	--	-	-	-	-
Unigene0001512	1.61711	0.00298166	0.0224247	--	-	-	-	-
Unigene0001522	-1.95126	0.00362701	0.0261619	--	-	-	-	-
Unigene0001529	-1.80854	0.00255721	0.0199727	--	-	-	-	-
Unigene0001534	1.45012	0.000609764	0.00650371	PREDICTED: beta-hexosaminidase subunit alpha-like isoform X1 [Sinocyclocheilus anshuiensis]	ko04142//Lysosome//Transport and catabolism//Cellular Processes;ko00520//Amino sugar and nucleotide sugar metabolism//Carbohydrate metabolism//Metabolism;ko00531//Glycosaminoglycan degradation//Glycan biosynthesis and metabolism//Metabolism;ko00604//Glycosphingolipid biosynthesis - ganglio series//Glycan biosynthesis and metabolism//Metabolism;ko00511//Other glycan degradation//Glycan biosynthesi…	-	GO:0003824//catalytic activity;GO:0015929//hexosaminidase activity;GO:0016787//hydrolase activity;GO:0016798//hydrolase activity, acting on glycosyl bonds;GO:0004553//hydrolase activity, hydrolyzing O-glycosyl compounds	GO:0008152//metabolic process;GO:0044238//primary metabolic process
Unigene0001537	1.16114	0.00326525	0.0241108	PREDICTED: SH2 domain-containing protein 4A isoform X1 [Sinocyclocheilus anshuiensis]	-	-	-	-
Unigene0001542	2.03001	0.00018717	0.0025335	PREDICTED: proline-rich transmembrane protein 4-like isoform X1 [Sinocyclocheilus grahami]	-	-	-	-
Unigene0001544	1.17857	0.00242079	0.0191458	PREDICTED: type I phosphatidylinositol 4,5-bisphosphate 4-phosphatase-B [Sinocyclocheilus rhinocerous]	ko04070//Phosphatidylinositol signaling system//Signal transduction//Environmental Information Processing	GO:0044437//vacuolar part;GO:0044464//cell part;GO:0016020//membrane;GO:0044444//cytoplasmic part;GO:0098588//bounding membrane of organelle;GO:0044422//organelle part;GO:0043227//membrane-bounded organelle;GO:0005773//vacuole;GO:0043231//intracellular membrane-bounded organelle;GO:0044425//membrane part;GO:0005768//endosome;GO:0005774//vacuolar membrane;GO:0005623//cell;GO:0005737//cytoplasm;GO:…	GO:0016312//inositol bisphosphate phosphatase activity;GO:0052745//inositol phosphate phosphatase activity;GO:0052744//phosphatidylinositol monophosphate phosphatase activity;GO:0016791//phosphatase activity;GO:0052866//phosphatidylinositol phosphate phosphatase activity;GO:0003824//catalytic activity;GO:0052827//inositol pentakisphosphate phosphatase activity;GO:0034593//phosphatidylinositol bis…	-
Unigene0001547	1.22079	0.000501788	0.0055846	6-phosphofructo-2-kinase/fructose-2,6-bisphosphatase 2 [Larimichthys crocea]	-	-	-	-
Unigene0001549	1.99088	3.9e-07	1.52e-05	PREDICTED: caspase-6-like isoform X1 [Sinocyclocheilus rhinocerous]	ko04210//Apoptosis//Cell growth and death//Cellular Processes	-	-	-
Unigene0001551	1.64378	9.9e-05	0.00150913	PREDICTED: integral membrane protein GPR155-like isoform X1 [Sinocyclocheilus anshuiensis]	-	-	-	GO:0044763//single-organism cellular process;GO:0044700//single organism signaling;GO:0065007//biological regulation;GO:0050794//regulation of cellular process;GO:0009987//cellular process;GO:0050896//response to stimulus;GO:0023052//signaling;GO:0007165//signal transduction;GO:0050789//regulation of biological process;GO:0044699//single-organism process;GO:0051716//cellular response to stimulus;…
Unigene0001554	3.56472	0.000116375	0.00171699	PREDICTED: G-protein coupled receptor 4-like [Sinocyclocheilus anshuiensis]	-	GO:0016020//membrane;GO:0044425//membrane part;GO:0031224//intrinsic component of membrane	GO:0099600//transmembrane receptor activity;GO:0060089//molecular transducer activity;GO:0004872//receptor activity;GO:0038023//signaling receptor activity;GO:0004871//signal transducer activity;GO:0004888//transmembrane signaling receptor activity	GO:0044700//single organism signaling;GO:0050896//response to stimulus;GO:0007154//cell communication;GO:0009987//cellular process;GO:0044763//single-organism cellular process;GO:0065007//biological regulation;GO:0050794//regulation of cellular process;GO:0007165//signal transduction;GO:0023052//signaling;GO:0051716//cellular response to stimulus;GO:0044699//single-organism process;GO:0050789//re…
Unigene0001558	3.87732	0.000109249	0.00163447	PREDICTED: receptor-type tyrosine-protein phosphatase eta-like [Sinocyclocheilus rhinocerous]	-	-	-	-
Unigene0001559	1.56196	0.00447771	0.0306926	--	-	-	-	-
Unigene0001563	1.41588	0.00841912	0.0498926	--	-	-	-	-
Unigene0001570	2.8199	0.000611865	0.00651806	PREDICTED: E3 ubiquitin-protein ligase TRIM62-like [Sinocyclocheilus grahami]	-	GO:0005623//cell;GO:0044464//cell part	GO:0005488//binding;GO:0043169//cation binding;GO:0043167//ion binding;GO:0046872//metal ion binding	-
Unigene0001571	-1.13523	0.000428476	0.0049298	PREDICTED: kinesin-like protein KIF11 isoform X1 [Sinocyclocheilus rhinocerous]	-	-	-	-
Unigene0001580	3.4656	4.87e-19	5.49e-16	3beta-hydroxysteroid dehydrogenase [Gobiocypris rarus]	ko00140//Steroid hormone biosynthesis//Lipid metabolism//Metabolism	-	GO:0016616//oxidoreductase activity, acting on the CH-OH group of donors, NAD or NADP as acceptor;GO:0033764//steroid dehydrogenase activity, acting on the CH-OH group of donors, NAD or NADP as acceptor;GO:0016614//oxidoreductase activity, acting on CH-OH group of donors;GO:0016229//steroid dehydrogenase activity;GO:0003824//catalytic activity;GO:0016491//oxidoreductase activity	GO:1901360//organic cyclic compound metabolic process;GO:0008202//steroid metabolic process;GO:0008152//metabolic process;GO:0006694//steroid biosynthetic process;GO:0044710//single-organism metabolic process;GO:1901576//organic substance biosynthetic process;GO:0071704//organic substance metabolic process;GO:0044238//primary metabolic process;GO:0044711//single-organism biosynthetic process;GO:0…
Unigene0001593	1.67847	0.000891638	0.00878398	PREDICTED: transmembrane protein 255B-like [Sinocyclocheilus rhinocerous]	-	-	-	-
Unigene0001595	-3.18809	0.000271308	0.0034233	--	-	-	-	-
Unigene0001597	2.34149	8.3e-08	4.09e-06	PREDICTED: globoside alpha-1,3-N-acetylgalactosaminyltransferase 1-like isoform X2 [Sinocyclocheilus anshuiensis]	ko00603//Glycosphingolipid biosynthesis - globo series//Glycan biosynthesis and metabolism//Metabolism	-	GO:0016757//transferase activity, transferring glycosyl groups;GO:0003824//catalytic activity;GO:0016740//transferase activity	GO:0008152//metabolic process;GO:0044238//primary metabolic process
Unigene0001598	-2.06425	0.00348492	0.0253606	PREDICTED: eukaryotic translation initiation factor 4 gamma 1 isoform X7 [Lepisosteus oculatus]	ko03013//RNA transport//Translation//Genetic Information Processing	-	GO:0097159//organic cyclic compound binding;GO:1901363//heterocyclic compound binding;GO:0003676//nucleic acid binding;GO:0005488//binding	-
Unigene0001603	-5.2577	5.42e-09	4.02e-07	--	-	-	-	-
Unigene0001604	3.19586	0.000405746	0.004721	--	-	-	-	-
Unigene0001609	1.54948	0.00201649	0.0165822	--	-	-	-	-
Unigene0001617	-3.06692	1e-07	4.81e-06	--	-	-	-	-
Unigene0001618	-2.63509	0.000566172	0.00613463	--	-	-	-	-
Unigene0001620	2.56133	0.000268395	0.00339574	PREDICTED: isthmin-2-like [Sinocyclocheilus rhinocerous]	-	-	-	-
Unigene0001633	1.48138	0.000854975	0.00850223	PREDICTED: membrane-associated guanylate kinase, WW and PDZ domain-containing protein 1-like [Sinocyclocheilus grahami]	ko04530//Tight junction//Cellular commiunity//Cellular Processes	-	-	-
Unigene0001636	-3.45541	1.41e-08	8.97e-07	--	-	-	-	-
Unigene0001637	-1.68427	0.00435987	0.030054	--	-	-	-	-
Unigene0001641	1.21253	0.00556208	0.0363069	PREDICTED: myelin-oligodendrocyte glycoprotein-like [Sinocyclocheilus grahami]	ko04514//Cell adhesion molecules (CAMs)//Signaling molecules and interaction//Environmental Information Processing	-	-	-
Unigene0001644	1.56075	0.00058169	0.00626161	PREDICTED: clathrin coat assembly protein AP180 isoform X2 [Danio rerio]	-	-	-	-
Unigene0001645	1.89976	0.00024548	0.00315802	--	-	-	-	-
Unigene0001654	2.11863	0.000203093	0.00270833	PREDICTED: atypical chemokine receptor 2-like [Sinocyclocheilus rhinocerous]	-	-	GO:0004871//signal transducer activity	GO:0050896//response to stimulus
Unigene0001660	1.47104	6.6e-05	0.00108745	estrogen receptor beta [Luciobarbus capito]	-	GO:0043229//intracellular organelle;GO:0005623//cell;GO:0043231//intracellular membrane-bounded organelle;GO:0044464//cell part;GO:0043226//organelle;GO:0043227//membrane-bounded organelle;GO:0005622//intracellular;GO:0044424//intracellular part	GO:0046914//transition metal ion binding;GO:0046872//metal ion binding;GO:0008289//lipid binding;GO:0060089//molecular transducer activity;GO:0043169//cation binding;GO:0004872//receptor activity;GO:0005496//steroid binding;GO:0004871//signal transducer activity;GO:0043167//ion binding;GO:0038023//signaling receptor activity;GO:1901363//heterocyclic compound binding;GO:0003677//DNA binding;GO:000…	GO:0010468//regulation of gene expression;GO:0019222//regulation of metabolic process;GO:0009725//response to hormone;GO:0071396//cellular response to lipid;GO:0008152//metabolic process;GO:0030518//intracellular steroid hormone receptor signaling pathway;GO:0034645//cellular macromolecule biosynthetic process;GO:1901576//organic substance biosynthetic process;GO:0044700//single organism signalin…
Unigene0001663	2.86755	5.9e-08	3.06e-06	PREDICTED: glutamate receptor 3-like isoform X2 [Sinocyclocheilus grahami]	ko04080//Neuroactive ligand-receptor interaction//Signaling molecules and interaction//Environmental Information Processing	-	-	-
Unigene0001675	4.54265	0.000485168	0.00544354	--	-	-	-	-
Unigene0001678	-1.73195	1.35e-07	6.2e-06	PREDICTED: vesicle transport protein USE1 isoform X5 [Sinocyclocheilus rhinocerous]	ko04130//SNARE interactions in vesicular transport//Folding, sorting and degradation//Genetic Information Processing	GO:0043231//intracellular membrane-bounded organelle;GO:0044424//intracellular part;GO:0016020//membrane;GO:0005623//cell;GO:0044422//organelle part;GO:0031224//intrinsic component of membrane;GO:0043229//intracellular organelle;GO:0005622//intracellular;GO:0031090//organelle membrane;GO:0043227//membrane-bounded organelle;GO:0044464//cell part;GO:0044425//membrane part;GO:0043226//organelle	-	GO:0006810//transport;GO:0033036//macromolecule localization;GO:0051234//establishment of localization;GO:0008104//protein localization;GO:0051179//localization
Unigene0001682	-5.17845	1.68e-09	1.45e-07	--	-	-	-	-
Unigene0001699	-1.65372	0.002867	0.0217717	PREDICTED: XK-related protein 9-like [Sinocyclocheilus rhinocerous]	-	GO:0016020//membrane	-	-
Unigene0001707	-7.69163	0.00273645	0.0210097	--	-	-	-	-
Unigene0001709	1.94177	0.00612321	0.0390165	--	-	-	-	-
Unigene0001711	1.65523	0.00135147	0.0121854	PREDICTED: MARVEL domain-containing protein 2-like [Sinocyclocheilus rhinocerous]	-	GO:0043296//apical junction complex;GO:0016020//membrane;GO:0005911//cell-cell junction;GO:0044425//membrane part;GO:0030054//cell junction;GO:0031224//intrinsic component of membrane	-	-
Unigene0001712	2.03502	0.000421791	0.00487061	PREDICTED: forkhead box C1-B isoform X1 [Sinocyclocheilus grahami]	-	-	-	-
Unigene0001721	1.06121	0.00254016	0.0198699	PREDICTED: mitogen-activated protein kinase 9-like isoform X1 [Sinocyclocheilus anshuiensis]	ko04010//MAPK signaling pathway//Signal transduction//Environmental Information Processing;ko04510//Focal adhesion//Cellular commiunity//Cellular Processes;ko04141//Protein processing in endoplasmic reticulum//Folding, sorting and degradation//Genetic Information Processing;ko04068//FoxO signaling pathway//Signal transduction//Environmental Information Processing;ko04910//Insulin signaling pathwa…	-	GO:0004871//signal transducer activity;GO:0016740//transferase activity;GO:0032550//purine ribonucleoside binding;GO:0016772//transferase activity, transferring phosphorus-containing groups;GO:0001882//nucleoside binding;GO:0003824//catalytic activity;GO:0004702//receptor signaling protein serine/threonine kinase activity;GO:0004674//protein serine/threonine kinase activity;GO:0097159//organic cy…	GO:0032502//developmental process;GO:0043170//macromolecule metabolic process;GO:0009790//embryo development;GO:0065007//biological regulation;GO:0035556//intracellular signal transduction;GO:0007165//signal transduction;GO:0044238//primary metabolic process;GO:0050789//regulation of biological process;GO:0044763//single-organism cellular process;GO:0032501//multicellular organismal process;GO:00…
Unigene0001722	-1.46576	9.55e-05	0.00146831	PREDICTED: cysteine protease ATG4C-like [Sinocyclocheilus grahami]	ko04140//Regulation of autophagy//Transport and catabolism//Cellular Processes	GO:0044424//intracellular part;GO:0005623//cell;GO:0044464//cell part;GO:0005622//intracellular	GO:0016787//hydrolase activity;GO:0003824//catalytic activity;GO:0070011//peptidase activity, acting on L-amino acid peptides;GO:0008233//peptidase activity	GO:0051234//establishment of localization;GO:0006914//autophagy;GO:0044238//primary metabolic process;GO:0044763//single-organism cellular process;GO:0071704//organic substance metabolic process;GO:0051179//localization;GO:0033036//macromolecule localization;GO:0009987//cellular process;GO:0006810//transport;GO:0043170//macromolecule metabolic process;GO:0019538//protein metabolic process;GO:0008…
Unigene0001725	1.12917	0.00314321	0.0233999	--	-	-	-	-
Unigene0001733	-3.37011	7.71e-12	1.32e-09	PREDICTED: dynein heavy chain 9, axonemal [Sinocyclocheilus rhinocerous]	-	GO:0032991//macromolecular complex;GO:0044464//cell part;GO:0044446//intracellular organelle part;GO:0005856//cytoskeleton;GO:0043226//organelle;GO:0005875//microtubule associated complex;GO:0044424//intracellular part;GO:0043229//intracellular organelle;GO:0043234//protein complex;GO:0005623//cell;GO:0044430//cytoskeletal part;GO:0005622//intracellular;GO:0043228//non-membrane-bounded organelle;…	GO:0097159//organic cyclic compound binding;GO:0001882//nucleoside binding;GO:0001883//purine nucleoside binding;GO:0017111//nucleoside-triphosphatase activity;GO:0032550//purine ribonucleoside binding;GO:0016818//hydrolase activity, acting on acid anhydrides, in phosphorus-containing anhydrides;GO:1901363//heterocyclic compound binding;GO:0003774//motor activity;GO:0005488//binding;GO:0036094//s…	GO:0009987//cellular process;GO:0044763//single-organism cellular process;GO:0044699//single-organism process;GO:0007017//microtubule-based process
Unigene0001737	-3.33778	1.97e-06	5.89e-05	--	-	-	-	-
Unigene0001740	-2.4429	0.000202119	0.00269701	--	-	-	-	-
Unigene0001742	2.43403	0.00048925	0.0054773	PREDICTED: 101 kDa malaria antigen-like [Sinocyclocheilus rhinocerous]	-	-	-	-
Unigene0001744	-1.60048	1.37e-05	0.000297663	Rtn1b protein, partial [Danio rerio]	-	-	-	-
Unigene0001757	3.69054	1.72e-07	7.57e-06	PREDICTED: putative uncharacterized protein DDB_G0292636 [Sinocyclocheilus rhinocerous]	-	-	-	-
Unigene0001758	9.23665	0.00122494	0.0112811	PREDICTED: putative uncharacterized protein DDB_G0292636 [Sinocyclocheilus anshuiensis]	-	-	-	-
Unigene0001759	1.37291	0.00208463	0.017014	PREDICTED: gastrula zinc finger protein XlCGF49.1-like [Sinocyclocheilus grahami]	-	-	-	-
Unigene0001762	1.63345	7.08e-05	0.00115107	PREDICTED: zinc finger protein 236-like [Sinocyclocheilus anshuiensis]	-	-	GO:0005488//binding	-
Unigene0001773	2.25845	1.08e-07	5.12e-06	PREDICTED: E3 ubiquitin/ISG15 ligase TRIM25-like [Sinocyclocheilus rhinocerous]	-	-	-	-
Unigene0001774	-3.83255	1.13e-10	1.43e-08	--	-	-	-	-
Unigene0001775	1.64366	6.82e-05	0.00111469	PREDICTED: titin-like isoform X11 [Sinocyclocheilus rhinocerous]	-	-	-	-
Unigene0001779	-1.34799	9.09e-05	0.00141246	PREDICTED: protein furry homolog-like isoform X5 [Sinocyclocheilus anshuiensis]	-	-	-	-
Unigene0001780	1.68412	0.00278341	0.0212863	PREDICTED: transient receptor potential cation channel subfamily M member 4-like [Sinocyclocheilus rhinocerous]	-	GO:0016020//membrane;GO:0044425//membrane part;GO:0031224//intrinsic component of membrane	GO:0005215//transporter activity;GO:0022892//substrate-specific transporter activity;GO:0005216//ion channel activity;GO:0015267//channel activity;GO:0015075//ion transmembrane transporter activity;GO:0022857//transmembrane transporter activity;GO:0022803//passive transmembrane transporter activity;GO:0008324//cation transmembrane transporter activity;GO:0022891//substrate-specific transmembrane …	GO:0051179//localization;GO:0050776//regulation of immune response;GO:0002822//regulation of adaptive immune response based on somatic recombination of immune receptors built from immunoglobulin superfamily domains;GO:0051239//regulation of multicellular organismal process;GO:0044057//regulation of system process;GO:0002709//regulation of T cell mediated immunity;GO:0051234//establishment of loca…
Unigene0001783	1.21845	0.00120137	0.0111191	PREDICTED: ubiquitin-like protein ATG12 [Sinocyclocheilus anshuiensis]	ko04068//FoxO signaling pathway//Signal transduction//Environmental Information Processing;ko04622//RIG-I-like receptor signaling pathway//Immune system//Organismal Systems;ko04140//Regulation of autophagy//Transport and catabolism//Cellular Processes	-	-	-
Unigene0001792	1.12357	0.00827887	0.049244	PREDICTED: drebrin-like isoform X5 [Sinocyclocheilus anshuiensis]	-	-	-	-
Unigene0001796	2.25487	0.000508485	0.00564135	--	-	-	-	-
Unigene0001805	-1.70084	0.00645932	0.0406124	PREDICTED: coronin-2B-like [Sinocyclocheilus anshuiensis]	-	-	-	-
Unigene0001809	-1.72421	0.00138879	0.0124527	PREDICTED: LOW QUALITY PROTEIN: fibrillin-2-like [Sinocyclocheilus grahami]	ko03410//Base excision repair//Replication and repair//Genetic Information Processing	-	-	-
Unigene0001814	-1.4953	1.62e-05	0.000343822	PREDICTED: MHC class II regulatory factor RFX1-like [Sinocyclocheilus anshuiensis]	-	-	GO:0097159//organic cyclic compound binding;GO:0003676//nucleic acid binding;GO:1901363//heterocyclic compound binding;GO:0005488//binding	GO:0065007//biological regulation;GO:0050789//regulation of biological process;GO:0019222//regulation of metabolic process;GO:0010468//regulation of gene expression;GO:0060255//regulation of macromolecule metabolic process
Unigene0001828	3.43666	5.6e-08	2.92e-06	PREDICTED: protein HID1-like [Sinocyclocheilus grahami]	-	GO:0099513//polymeric cytoskeletal fiber;GO:0015630//microtubule cytoskeleton;GO:0043232//intracellular non-membrane-bounded organelle;GO:0031988//membrane-bounded vesicle;GO:0044431//Golgi apparatus part;GO:0043227//membrane-bounded organelle;GO:0012505//endomembrane system;GO:0005794//Golgi apparatus;GO:0044424//intracellular part;GO:0099512//supramolecular fiber;GO:0044425//membrane part;GO:00…	GO:0005488//binding	GO:0071702//organic substance transport;GO:0008104//protein localization;GO:0045184//establishment of protein localization;GO:0010033//response to organic substance;GO:0015031//protein transport;GO:0051179//localization;GO:0051234//establishment of localization;GO:0006810//transport;GO:0050896//response to stimulus;GO:0014070//response to organic cyclic compound;GO:0033036//macromolecule localiza…
Unigene0001829	1.46856	8.41e-06	0.000198312	PREDICTED: sarcoplasmic/endoplasmic reticulum calcium ATPase 2 [Sinocyclocheilus grahami]	ko04020//Calcium signaling pathway//Signal transduction//Environmental Information Processing	GO:0044425//membrane part;GO:0044432//endoplasmic reticulum part;GO:0044444//cytoplasmic part;GO:0044422//organelle part;GO:0043231//intracellular membrane-bounded organelle;GO:0016020//membrane;GO:0044446//intracellular organelle part;GO:0044464//cell part;GO:0098588//bounding membrane of organelle;GO:0044424//intracellular part;GO:0043227//membrane-bounded organelle;GO:0005737//cytoplasm;GO:000…	GO:0017111//nucleoside-triphosphatase activity;GO:0032549//ribonucleoside binding;GO:0022857//transmembrane transporter activity;GO:0016462//pyrophosphatase activity;GO:0005488//binding;GO:0003824//catalytic activity;GO:0019829//cation-transporting ATPase activity;GO:0042626//ATPase activity, coupled to transmembrane movement of substances;GO:0022892//substrate-specific transporter activity;GO:00…	GO:0072511//divalent inorganic cation transport;GO:0030001//metal ion transport;GO:0006811//ion transport;GO:0006812//cation transport;GO:0051234//establishment of localization;GO:0006810//transport;GO:0051179//localization;GO:0006816//calcium ion transport;GO:0070838//divalent metal ion transport;GO:1902578//single-organism localization;GO:0044699//single-organism process;GO:0044765//single-orga…
Unigene0001834	1.42985	0.000371323	0.00439008	PREDICTED: zinc finger protein GLI1-like isoform X1 [Sinocyclocheilus grahami]	ko04340//Hedgehog signaling pathway//Signal transduction//Environmental Information Processing	GO:0043234//protein complex;GO:0032991//macromolecular complex	GO:0097159//organic cyclic compound binding;GO:0043169//cation binding;GO:0043167//ion binding;GO:0005488//binding	GO:0001708//cell fate specification;GO:0008589//regulation of smoothened signaling pathway;GO:0009887//organ morphogenesis;GO:0060322//head development;GO:0048869//cellular developmental process;GO:0048699//generation of neurons;GO:0021545//cranial nerve development;GO:0048583//regulation of response to stimulus;GO:0097485//neuron projection guidance;GO:0031175//neuron projection development;GO:0…
Unigene0001845	-2.47683	8.7e-10	8.2e-08	PREDICTED: proline and serine-rich protein 1-like [Danio rerio]	-	-	-	-
Unigene0001849	6.94104	8.31e-06	0.000196274	--	-	-	-	-
Unigene0001857	1.39874	9.35e-05	0.00144505	PREDICTED: rho GTPase-activating protein 35-like [Sinocyclocheilus rhinocerous]	ko04510//Focal adhesion//Cellular commiunity//Cellular Processes;ko04810//Regulation of actin cytoskeleton//Cell motility//Cellular Processes	-	-	-
Unigene0001862	1.16469	0.00415793	0.0289827	--	-	-	-	-
Unigene0001870	1.18122	0.00802997	0.0481148	PREDICTED: double-stranded RNA-specific adenosine deaminase-like [Sinocyclocheilus grahami]	ko04623//Cytosolic DNA-sensing pathway//Immune system//Organismal Systems	-	-	-
Unigene0001881	3.72168	5.2e-18	4.32e-15	PREDICTED: thrombospondin-1-like isoform X1 [Sinocyclocheilus anshuiensis]	ko04510//Focal adhesion//Cellular commiunity//Cellular Processes;ko04145//Phagosome//Transport and catabolism//Cellular Processes;ko04512//ECM-receptor interaction//Signaling molecules and interaction//Environmental Information Processing;ko04350//TGF-beta signaling pathway//Signal transduction//Environmental Information Processing;ko04115//p53 signaling pathway//Cell growth and death//Cellular P…	GO:0005576//extracellular region;GO:0044421//extracellular region part	GO:0097367//carbohydrate derivative binding;GO:0043169//cation binding;GO:0046872//metal ion binding;GO:0005539//glycosaminoglycan binding;GO:0043167//ion binding;GO:0005488//binding	GO:1901342//regulation of vasculature development;GO:0022610//biological adhesion;GO:0051239//regulation of multicellular organismal process;GO:0050789//regulation of biological process;GO:0006950//response to stress;GO:0022603//regulation of anatomical structure morphogenesis;GO:0006952//defense response;GO:0050793//regulation of developmental process;GO:2000026//regulation of multicellular orga…
Unigene0001884	-3.16475	0.00126327	0.0115603	--	-	-	-	-
Unigene0001886	1.46312	7.67e-05	0.00122815	PREDICTED: limbin [Sinocyclocheilus rhinocerous]	-	-	-	-
Unigene0001893	-2.57512	4.3e-10	4.46e-08	PREDICTED: potassium channel GORK-like [Sinocyclocheilus rhinocerous]	-	-	-	-
Unigene0001897	2.11612	0.000571441	0.00617922	PREDICTED: alpha-1A adrenergic receptor-like [Sinocyclocheilus grahami]	ko04080//Neuroactive ligand-receptor interaction//Signaling molecules and interaction//Environmental Information Processing;ko04020//Calcium signaling pathway//Signal transduction//Environmental Information Processing;ko04261//Adrenergic signaling in cardiomyocytes//Circulatory system//Organismal Systems;ko04270//Vascular smooth muscle contraction//Circulatory system//Organismal Systems	GO:0031224//intrinsic component of membrane;GO:0044425//membrane part;GO:0016020//membrane	GO:0060089//molecular transducer activity;GO:0038023//signaling receptor activity;GO:0008227//G-protein coupled amine receptor activity;GO:0004888//transmembrane signaling receptor activity;GO:0004871//signal transducer activity;GO:0099600//transmembrane receptor activity;GO:0004872//receptor activity;GO:0004930//G-protein coupled receptor activity	GO:0051716//cellular response to stimulus;GO:0007186//G-protein coupled receptor signaling pathway;GO:0007154//cell communication;GO:0044763//single-organism cellular process;GO:0065007//biological regulation;GO:0050789//regulation of biological process;GO:0009987//cellular process;GO:0050794//regulation of cellular process;GO:0044700//single organism signaling;GO:0044699//single-organism process…
Unigene0001900	1.93768	0.00151878	0.0133309	--	-	-	-	-
Unigene0001906	1.22048	0.00412103	0.0287892	PREDICTED: stAR-related lipid transfer protein 13-like isoform X1 [Sinocyclocheilus rhinocerous]	-	-	GO:0005488//binding	-
Unigene0001909	1.15576	0.00582171	0.0375532	PREDICTED: gastrula zinc finger protein XlCGF57.1-like [Sinocyclocheilus anshuiensis]	-	-	-	-
Unigene0001921	-1.1994	0.00190212	0.0158534	PREDICTED: tubulin polyglutamylase TTLL7-like [Sinocyclocheilus rhinocerous]	-	-	-	-
Unigene0001923	1.31697	0.000418766	0.00484043	PREDICTED: multiple epidermal growth factor-like domains protein 9 isoform X2 [Sinocyclocheilus rhinocerous]	-	-	-	-
Unigene0001926	-4.24855	2.16e-09	1.8e-07	--	-	-	-	-
Unigene0001933	1.51063	0.00100687	0.00967324	PREDICTED: semaphorin-7A-like [Sinocyclocheilus anshuiensis]	-	-	-	-
Unigene0001936	-2.47206	0.00104992	0.0100052	--	-	-	-	-
Unigene0001937	-4.55798	4.9e-10	4.97e-08	--	-	-	-	-
Unigene0001950	1.41887	0.000281226	0.00352113	PREDICTED: ras association domain-containing protein 2-like isoform X1 [Sinocyclocheilus anshuiensis]	-	-	-	GO:0050794//regulation of cellular process;GO:0050789//regulation of biological process;GO:0065007//biological regulation
Unigene0001952	-2.46543	1.29e-09	1.16e-07	PREDICTED: transmembrane protein 229b-like [Sinocyclocheilus grahami]	-	GO:0044425//membrane part;GO:0031224//intrinsic component of membrane;GO:0016020//membrane	-	-
Unigene0001957	1.43842	0.00202478	0.0166338	PREDICTED: kelch repeat and BTB domain-containing protein 3 [Sinocyclocheilus rhinocerous]	-	-	-	-
Unigene0001959	1.20222	0.00450063	0.0308142	PREDICTED: E3 ubiquitin-protein ligase TRIM39-like [Sinocyclocheilus grahami]	-	-	GO:0046872//metal ion binding;GO:0043167//ion binding;GO:0043169//cation binding;GO:0005488//binding	-
Unigene0001968	1.43391	0.00416942	0.0290465	PREDICTED: protein Dos-like isoform X1 [Sinocyclocheilus grahami]	-	-	-	-
Unigene0001973	1.71262	4.93e-05	0.000858333	PREDICTED: CD97 antigen-like [Sinocyclocheilus grahami]	-	-	-	-
Unigene0001975	2.16861	0.00011619	0.00171515	PREDICTED: MAGUK p55 subfamily member 3-like isoform X3 [Sinocyclocheilus anshuiensis]	-	-	-	-
Unigene0001988	2.1103	4.31e-06	0.000114162	--	-	-	-	-
Unigene0001991	-1.77402	0.000210414	0.00278447	PREDICTED: UDP-glucuronosyltransferase 2C1-like [Sinocyclocheilus rhinocerous]	ko00500//Starch and sucrose metabolism//Carbohydrate metabolism//Metabolism;ko00830//Retinol metabolism//Metabolism of cofactors and vitamins//Metabolism;ko00983//Drug metabolism - other enzymes//Xenobiotics biodegradation and metabolism//Metabolism;ko00980//Metabolism of xenobiotics by cytochrome P450//Xenobiotics biodegradation and metabolism//Metabolism;ko00040//Pentose and glucuronate interco…	-	-	-
Unigene0001993	-2.51501	2.89e-08	1.67e-06	PREDICTED: doublecortin domain-containing protein 2B-like isoform X5 [Sinocyclocheilus anshuiensis]	-	-	-	-
Unigene0001999	-4.91569	1.86e-19	2.24e-16	PREDICTED: dual specificity phosphatase DUPD1-like [Sinocyclocheilus anshuiensis]	-	-	GO:0003824//catalytic activity;GO:0016787//hydrolase activity	-
Unigene0002003	-4.89251	1.26e-06	4.07e-05	--	-	-	-	-
Unigene0002006	8.12332	2.14e-05	0.000434627	PREDICTED: serine--pyruvate aminotransferase-like [Sinocyclocheilus grahami]	ko01200//Carbon metabolism//Global and Overview//Metabolism;ko04146//Peroxisome//Transport and catabolism//Cellular Processes;ko00250//Alanine, aspartate and glutamate metabolism//Amino acid metabolism//Metabolism;ko00260//Glycine, serine and threonine metabolism//Amino acid metabolism//Metabolism;ko00630//Glyoxylate and dicarboxylate metabolism//Carbohydrate metabolism//Metabolism	GO:0042579//microbody;GO:0043226//organelle;GO:0044464//cell part;GO:0044424//intracellular part;GO:0043227//membrane-bounded organelle;GO:0043231//intracellular membrane-bounded organelle;GO:0005737//cytoplasm;GO:0005623//cell;GO:0044444//cytoplasmic part;GO:0043229//intracellular organelle;GO:0005622//intracellular	GO:0016769//transferase activity, transferring nitrogenous groups;GO:0043167//ion binding;GO:0008483//transaminase activity;GO:0016740//transferase activity;GO:0043168//anion binding;GO:0005488//binding;GO:0003824//catalytic activity	GO:0042221//response to chemical;GO:0051649//establishment of localization in cell;GO:1902582//single-organism intracellular transport;GO:0008152//metabolic process;GO:0044710//single-organism metabolic process;GO:0051641//cellular localization;GO:0050896//response to stimulus;GO:0051234//establishment of localization;GO:0006886//intracellular protein transport;GO:0051179//localization;GO:0010033…
Unigene0002009	1.18121	0.00300619	0.0225712	PREDICTED: formin-binding protein 1-like isoform X1 [Sinocyclocheilus grahami]	-	-	-	-
Unigene0002010	-2.72909	5.01e-05	0.000869649	--	-	-	-	-
Unigene0002012	1.49691	0.00182648	0.0153689	PREDICTED: tigger transposable element-derived protein 1 [Salmo salar]	-	-	-	-
Unigene0002020	-2.3762	5.69e-06	0.000143313	PREDICTED: androglobin [Sinocyclocheilus anshuiensis]	-	-	-	-
Unigene0002022	2.94984	0.00469607	0.0318652	--	-	-	-	-
Unigene0002026	1.40985	0.000255212	0.00325779	PREDICTED: unconventional myosin-IXb-like isoform X6 [Sinocyclocheilus grahami]	-	GO:0005856//cytoskeleton;GO:0044464//cell part;GO:0044424//intracellular part;GO:0005622//intracellular;GO:0005623//cell;GO:0015629//actin cytoskeleton;GO:0043232//intracellular non-membrane-bounded organelle;GO:0043226//organelle;GO:0043228//non-membrane-bounded organelle;GO:0043229//intracellular organelle	GO:0030234//enzyme regulator activity;GO:0032550//purine ribonucleoside binding;GO:0032549//ribonucleoside binding;GO:0036094//small molecule binding;GO:0097367//carbohydrate derivative binding;GO:0016462//pyrophosphatase activity;GO:0016817//hydrolase activity, acting on acid anhydrides;GO:0008047//enzyme activator activity;GO:0043167//ion binding;GO:0016787//hydrolase activity;GO:1901363//heter…	GO:0050789//regulation of biological process;GO:0065007//biological regulation;GO:0051336//regulation of hydrolase activity;GO:0019222//regulation of metabolic process;GO:0050790//regulation of catalytic activity;GO:0065009//regulation of molecular function;GO:0043087//regulation of GTPase activity
Unigene0002027	-4.76934	1.01e-10	1.29e-08	--	-	-	-	-
Unigene0002030	2.64072	0.000580022	0.00624805	PREDICTED: serine/threonine-protein kinase WNK2-like [Sinocyclocheilus rhinocerous]	-	-	-	-
Unigene0002035	1.41806	0.000216517	0.00285079	PREDICTED: UPF0545 protein C22orf39 homolog [Sinocyclocheilus anshuiensis]	-	-	-	-
Unigene0002037	-3.26952	0.00326681	0.0241173	--	-	-	-	-
Unigene0002052	1.59654	0.00269556	0.0207791	--	-	-	-	-
Unigene0002057	1.2287	0.00353048	0.0256111	--	-	-	-	-
Unigene0002061	1.30876	0.00504078	0.0336662	--	-	-	-	-
Unigene0002067	3.55798	0.00177541	0.0150253	novel immune-type receptor 1g, allele 1 [Danio rerio]	-	-	-	-
Unigene0002072	-1.14189	0.000852702	0.00848429	PREDICTED: nuclear mitotic apparatus protein 1-like [Sinocyclocheilus anshuiensis]	-	GO:0005737//cytoplasm;GO:0005622//intracellular;GO:0044464//cell part;GO:0044424//intracellular part;GO:0044444//cytoplasmic part;GO:0005623//cell	GO:0005488//binding	-
Unigene0002074	-1.36775	0.000715092	0.00736893	PREDICTED: retinol dehydrogenase 8-like [Sinocyclocheilus anshuiensis]	ko00830//Retinol metabolism//Metabolism of cofactors and vitamins//Metabolism	GO:0005622//intracellular;GO:0044464//cell part;GO:0044424//intracellular part;GO:0005623//cell	GO:0016491//oxidoreductase activity;GO:0016229//steroid dehydrogenase activity;GO:0033764//steroid dehydrogenase activity, acting on the CH-OH group of donors, NAD or NADP as acceptor;GO:0016616//oxidoreductase activity, acting on the CH-OH group of donors, NAD or NADP as acceptor;GO:0003824//catalytic activity;GO:0016614//oxidoreductase activity, acting on CH-OH group of donors	GO:0008152//metabolic process;GO:0008202//steroid metabolic process;GO:0044711//single-organism biosynthetic process;GO:0044699//single-organism process;GO:0006694//steroid biosynthetic process;GO:0008610//lipid biosynthetic process;GO:0006629//lipid metabolic process;GO:0044710//single-organism metabolic process;GO:1901576//organic substance biosynthetic process;GO:0071704//organic substance met…
Unigene0002075	1.89616	9.51e-05	0.00146293	--	-	-	-	-
Unigene0002078	2.1079	0.000156498	0.002186	PREDICTED: nucleolar protein 8-like [Sinocyclocheilus anshuiensis]	-	-	-	-
Unigene0002079	-1.85251	0.0059493	0.0382037	--	-	-	-	-
Unigene0002081	1.14356	0.00291474	0.0220483	PREDICTED: mitogen-activated protein kinase kinase kinase kinase 4-like isoform X2 [Sinocyclocheilus anshuiensis]	ko04010//MAPK signaling pathway//Signal transduction//Environmental Information Processing	-	-	-
Unigene0002094	1.47916	4.86e-05	0.000848337	PREDICTED: oligoribonuclease, mitochondrial-like [Sinocyclocheilus rhinocerous]	ko03008//Ribosome biogenesis in eukaryotes//Translation//Genetic Information Processing	-	-	-
Unigene0002101	1.17404	0.00251869	0.0197369	PREDICTED: piwi-like protein 2 [Sinocyclocheilus grahami]	ko04320//Dorso-ventral axis formation//Development//Organismal Systems	GO:0043227//membrane-bounded organelle;GO:0043231//intracellular membrane-bounded organelle;GO:0005623//cell;GO:0043228//non-membrane-bounded organelle;GO:0043232//intracellular non-membrane-bounded organelle;GO:0060293//germ plasm;GO:0044444//cytoplasmic part;GO:0043226//organelle;GO:1990904//ribonucleoprotein complex;GO:0032991//macromolecular complex;GO:0044464//cell part;GO:0043229//intracell…	GO:0003676//nucleic acid binding;GO:0005488//binding;GO:0003723//RNA binding;GO:1901363//heterocyclic compound binding;GO:0097159//organic cyclic compound binding	GO:0010468//regulation of gene expression;GO:0019222//regulation of metabolic process;GO:0044767//single-organism developmental process;GO:0060255//regulation of macromolecule metabolic process;GO:0009966//regulation of signal transduction;GO:0009892//negative regulation of metabolic process;GO:0010990//regulation of SMAD protein complex assembly;GO:0044703//multi-organism reproductive process;GO…
Unigene0002105	1.96069	2.28e-05	0.000458028	PREDICTED: DNA damage-inducible transcript 4-like protein [Sinocyclocheilus anshuiensis]	-	GO:0005623//cell;GO:0044464//cell part;GO:0005622//intracellular;GO:0044424//intracellular part	-	GO:0009966//regulation of signal transduction;GO:0050794//regulation of cellular process;GO:0010646//regulation of cell communication;GO:0050789//regulation of biological process;GO:0023051//regulation of signaling;GO:0065007//biological regulation;GO:0048583//regulation of response to stimulus
Unigene0002111	1.13132	0.00162103	0.0140018	PREDICTED: zinc finger protein 234-like [Sinocyclocheilus grahami]	-	-	-	-
Unigene0002114	-2.01215	0.00769493	0.0465721	LINE-1 reverse transcriptase [Larimichthys crocea]	-	-	-	-
Unigene0002115	1.64449	0.000879807	0.00869742	PREDICTED: voltage-dependent L-type calcium channel subunit beta-3-like isoform X2 [Sinocyclocheilus rhinocerous]	ko04010//MAPK signaling pathway//Signal transduction//Environmental Information Processing;ko04261//Adrenergic signaling in cardiomyocytes//Circulatory system//Organismal Systems;ko04260//Cardiac muscle contraction//Circulatory system//Organismal Systems	-	-	-
Unigene0002126	1.47692	0.000273259	0.00344265	PREDICTED: supervillin-like isoform X1 [Sinocyclocheilus rhinocerous]	-	-	-	-
Unigene0002127	-4.44494	3.06e-15	1.25e-12	PREDICTED: insulin-like growth factor-binding protein complex acid labile subunit [Sinocyclocheilus anshuiensis]	-	-	-	-
Unigene0002138	-3.45738	7.22e-05	0.00116822	--	-	-	-	-
Unigene0002141	1.94171	4.41e-07	1.69e-05	PREDICTED: phosphatidylcholine:ceramide cholinephosphotransferase 1-like [Sinocyclocheilus rhinocerous]	ko00600//Sphingolipid metabolism//Lipid metabolism//Metabolism	-	GO:0003824//catalytic activity	-
Unigene0002143	2.97183	0.00267827	0.0206764	PREDICTED: trichohyalin-like [Sinocyclocheilus rhinocerous]	-	-	-	-
Unigene0002148	1.55357	0.000130416	0.00188508	PREDICTED: sterile alpha motif domain-containing protein 3-like [Maylandia zebra]	-	-	-	-
Unigene0002150	-8.46557	0.00219617	0.0177299	PREDICTED: upstream stimulatory factor 2 [Sinocyclocheilus rhinocerous]	-	-	-	-
Unigene0002152	8.34714	2.78e-05	0.000537639	--	-	-	-	-
Unigene0002172	-1.89946	1.65e-05	0.000349271	PREDICTED: RNA-directed DNA polymerase from mobile element jockey-like [Austrofundulus limnaeus]	-	-	-	-
Unigene0002174	-2.35479	8.95e-07	3.03e-05	PREDICTED: calcium-independent phospholipase A2-gamma-like isoform X2 [Sinocyclocheilus rhinocerous]	-	-	-	-
Unigene0002175	2.55598	7.66e-10	7.34e-08	--	-	-	-	-
Unigene0002181	4.43406	5.25e-13	1.23e-10	PREDICTED: complement C1q tumor necrosis factor-related protein 3-like [Oreochromis niloticus]	-	-	-	-
Unigene0002183	-1.74864	0.00714756	0.0439115	--	-	-	-	-
Unigene0002189	-8.97355	0.00044914	0.00512899	--	-	-	-	-
Unigene0002201	-5.1143	3.46e-16	1.75e-13	PREDICTED: serine/threonine-protein kinase pim-2-like [Danio rerio]	-	-	-	-
Unigene0002203	-3.76192	0.00366282	0.0263439	--	-	-	-	-
Unigene0002208	1.96963	2.95e-06	8.29e-05	PREDICTED: schwannomin-interacting protein 1-like isoform X2 [Sinocyclocheilus anshuiensis]	-	-	-	-
Unigene0002214	-4.61448	9.02e-22	1.79e-18	PREDICTED: serine/threonine-protein kinase CLA4-like [Danio rerio]	-	-	-	-
Unigene0002225	9.5136	0.000360696	0.00429048	--	-	-	-	-
Unigene0002227	1.6828	1.48e-05	0.000317576	PREDICTED: serine/threonine-protein kinase D2-like [Sinocyclocheilus rhinocerous]	-	-	GO:0004672//protein kinase activity;GO:0036094//small molecule binding;GO:0097159//organic cyclic compound binding;GO:0016773//phosphotransferase activity, alcohol group as acceptor;GO:0004674//protein serine/threonine kinase activity;GO:0003824//catalytic activity;GO:0043167//ion binding;GO:0032550//purine ribonucleoside binding;GO:0032549//ribonucleoside binding;GO:0097367//carbohydrate derivat…	GO:0050794//regulation of cellular process;GO:0051716//cellular response to stimulus;GO:0007165//signal transduction;GO:0006793//phosphorus metabolic process;GO:0065007//biological regulation;GO:0043412//macromolecule modification;GO:0006796//phosphate-containing compound metabolic process;GO:0044260//cellular macromolecule metabolic process;GO:0036211//protein modification process;GO:0044267//ce…
Unigene0002230	-4.92639	1.29e-07	5.97e-06	--	-	-	-	-
Unigene0002231	-6.65631	9.51e-05	0.00146359	--	-	-	-	-
Unigene0002238	1.90736	1.15e-05	0.000256816	PREDICTED: cryptochrome-2-like [Sinocyclocheilus grahami]	-	-	GO:0016830//carbon-carbon lyase activity;GO:0003913//DNA photolyase activity;GO:0016829//lyase activity;GO:0003824//catalytic activity	GO:0046483//heterocycle metabolic process;GO:0034641//cellular nitrogen compound metabolic process;GO:0006725//cellular aromatic compound metabolic process;GO:0006259//DNA metabolic process;GO:0009628//response to abiotic stimulus;GO:0044260//cellular macromolecule metabolic process;GO:0006139//nucleobase-containing compound metabolic process;GO:0090304//nucleic acid metabolic process;GO:0071704/…
Unigene0002239	-4.84283	2.38e-13	6.01e-11	--	-	-	-	-
Unigene0002240	-1.34526	7.29e-05	0.0011765	PREDICTED: run domain Beclin-1-interacting and cysteine-rich domain-containing protein-like isoform X1 [Sinocyclocheilus rhinocerous]	-	-	-	-
Unigene0002244	-2.53354	2.02e-10	2.31e-08	PREDICTED: coiled-coil domain-containing protein 112 isoform X3 [Sinocyclocheilus rhinocerous]	-	-	-	-
Unigene0002247	2.44272	0.000999758	0.00961702	--	-	-	-	-
Unigene0002248	2.06934	0.00280006	0.021374	PREDICTED: protein CROWDED NUCLEI 3-like [Sinocyclocheilus grahami]	-	-	-	-
Unigene0002257	1.44251	0.00535983	0.0353223	--	-	-	-	-
Unigene0002262	-5.72581	4.13e-15	1.61e-12	--	-	-	-	-
Unigene0002273	-3.59314	1.56e-10	1.86e-08	PREDICTED: BTB/POZ domain-containing protein 16-like [Sinocyclocheilus anshuiensis]	-	-	-	-
Unigene0002277	1.34668	0.00200001	0.016472	--	-	-	-	-
Unigene0002291	1.18136	0.00543827	0.0357075	PREDICTED: CDK2-associated and cullin domain-containing protein 1-like [Sinocyclocheilus anshuiensis]	-	GO:0005623//cell;GO:1902494//catalytic complex;GO:0032991//macromolecular complex;GO:0044464//cell part;GO:0000151//ubiquitin ligase complex;GO:0043234//protein complex;GO:0005622//intracellular;GO:1990234//transferase complex;GO:0044424//intracellular part	GO:0044389//ubiquitin-like protein ligase binding;GO:0005488//binding;GO:0019899//enzyme binding;GO:0005515//protein binding	GO:0043632//modification-dependent macromolecule catabolic process;GO:0030163//protein catabolic process;GO:0009987//cellular process;GO:0044257//cellular protein catabolic process;GO:0019538//protein metabolic process;GO:0043170//macromolecule metabolic process;GO:0044248//cellular catabolic process;GO:1901575//organic substance catabolic process;GO:0019941//modification-dependent protein catabo…
Unigene0002295	-2.4827	0.00223071	0.0179458	--	-	-	-	-
Unigene0002308	1.80169	0.00128643	0.0117212	PREDICTED: sodium/calcium exchanger 2-like isoform X1 [Sinocyclocheilus anshuiensis]	ko04020//Calcium signaling pathway//Signal transduction//Environmental Information Processing	GO:0031224//intrinsic component of membrane;GO:0044425//membrane part;GO:0016020//membrane	GO:0022891//substrate-specific transmembrane transporter activity;GO:0008324//cation transmembrane transporter activity;GO:0022857//transmembrane transporter activity;GO:0046873//metal ion transmembrane transporter activity;GO:0022890//inorganic cation transmembrane transporter activity;GO:0005215//transporter activity;GO:0015081//sodium ion transmembrane transporter activity;GO:0015075//ion tran…	GO:0009987//cellular process;GO:0044699//single-organism process;GO:0044763//single-organism cellular process
Unigene0002312	-10.2228	7.09e-06	0.000171721	--	-	-	-	-
Unigene0002314	-1.96742	0.0039165	0.0276889	--	-	-	-	-
Unigene0002333	-2.30256	0.000747469	0.00762702	--	-	-	-	-
Unigene0002339	9.58653	0.00128761	0.011728	--	-	-	-	-
Unigene0002342	-4.34035	3.88e-05	0.000707362	--	-	-	-	-
Unigene0002356	1.32999	9.57e-05	0.00147096	PREDICTED: circadian locomoter output cycles protein kaput-like isoform X1 [Sinocyclocheilus anshuiensis]	-	-	-	-
Unigene0002358	1.06958	0.00599701	0.0384387	PREDICTED: glyoxylate reductase/hydroxypyruvate reductase-like [Sinocyclocheilus rhinocerous]	ko00620//Pyruvate metabolism//Carbohydrate metabolism//Metabolism;ko00260//Glycine, serine and threonine metabolism//Amino acid metabolism//Metabolism;ko00630//Glyoxylate and dicarboxylate metabolism//Carbohydrate metabolism//Metabolism	-	GO:1901265//nucleoside phosphate binding;GO:0016491//oxidoreductase activity;GO:0003824//catalytic activity;GO:0000166//nucleotide binding;GO:0016614//oxidoreductase activity, acting on CH-OH group of donors;GO:0097159//organic cyclic compound binding;GO:0036094//small molecule binding;GO:1901363//heterocyclic compound binding;GO:0005488//binding	GO:0044699//single-organism process;GO:0044710//single-organism metabolic process;GO:0008152//metabolic process
Unigene0002364	-3.07823	1.27e-05	0.000279404	--	-	-	-	-
Unigene0002367	3.54686	1.89e-06	5.69e-05	PREDICTED: arrestin domain-containing protein 3-like [Sinocyclocheilus grahami]	-	-	-	-
Unigene0002368	-6.075	6.09e-07	2.2e-05	--	-	-	-	-
Unigene0002370	-1.13814	0.00446137	0.0306041	PREDICTED: voltage-gated potassium channel subunit beta-2 isoform X1 [Sinocyclocheilus grahami]	-	GO:0044425//membrane part;GO:0005623//cell;GO:0005622//intracellular;GO:0044424//intracellular part;GO:0044464//cell part;GO:0031224//intrinsic component of membrane;GO:0016020//membrane	GO:0022891//substrate-specific transmembrane transporter activity;GO:0022892//substrate-specific transporter activity;GO:0005216//ion channel activity;GO:0005267//potassium channel activity;GO:0046873//metal ion transmembrane transporter activity;GO:0015079//potassium ion transmembrane transporter activity;GO:0022838//substrate-specific channel activity;GO:0022890//inorganic cation transmembrane …	GO:0009987//cellular process;GO:0050794//regulation of cellular process;GO:1902578//single-organism localization;GO:0034220//ion transmembrane transport;GO:0044765//single-organism transport;GO:0044763//single-organism cellular process;GO:0051179//localization;GO:0030001//metal ion transport;GO:0006811//ion transport;GO:0050789//regulation of biological process;GO:0055085//transmembrane transport…
Unigene0002372	1.45172	7.1e-05	0.00115329	PREDICTED: insulin-like growth factor 1 receptor isoform X1 [Sinocyclocheilus grahami]	ko04144//Endocytosis//Transport and catabolism//Cellular Processes;ko04510//Focal adhesion//Cellular commiunity//Cellular Processes;ko04068//FoxO signaling pathway//Signal transduction//Environmental Information Processing;ko04520//Adherens junction//Cellular commiunity//Cellular Processes;ko04114//Oocyte meiosis//Cell growth and death//Cellular Processes;ko04914//Progesterone-mediated oocyte mat…	GO:0016020//membrane;GO:0031224//intrinsic component of membrane;GO:0044425//membrane part	GO:0032549//ribonucleoside binding;GO:0019838//growth factor binding;GO:0004713//protein tyrosine kinase activity;GO:0097159//organic cyclic compound binding;GO:0030414//peptidase inhibitor activity;GO:0004857//enzyme inhibitor activity;GO:0005515//protein binding;GO:0036094//small molecule binding;GO:0001883//purine nucleoside binding;GO:0061134//peptidase regulator activity;GO:0098772//molecula…	GO:0043170//macromolecule metabolic process;GO:0042246//tissue regeneration;GO:0007165//signal transduction;GO:0016310//phosphorylation;GO:0007417//central nervous system development;GO:0010941//regulation of cell death;GO:0043067//regulation of programmed cell death;GO:0007389//pattern specification process;GO:0043412//macromolecule modification;GO:0009611//response to wounding;GO:0007167//enzym…
Unigene0002373	-1.42057	7.86e-05	0.00125466	PREDICTED: large neutral amino acids transporter small subunit 2-like [Sinocyclocheilus rhinocerous]	-	GO:0044425//membrane part;GO:0016020//membrane;GO:0031224//intrinsic component of membrane	GO:0008514//organic anion transmembrane transporter activity;GO:0005342//organic acid transmembrane transporter activity;GO:0022857//transmembrane transporter activity;GO:0008509//anion transmembrane transporter activity;GO:0005215//transporter activity;GO:0015075//ion transmembrane transporter activity;GO:0022892//substrate-specific transporter activity;GO:0046943//carboxylic acid transmembrane …	GO:0006810//transport;GO:0015711//organic anion transport;GO:1902578//single-organism localization;GO:0071705//nitrogen compound transport;GO:0044699//single-organism process;GO:0006811//ion transport;GO:0006865//amino acid transport;GO:0051179//localization;GO:0051234//establishment of localization;GO:0044765//single-organism transport;GO:0015849//organic acid transport;GO:0071702//organic subst…
Unigene0002380	-1.7549	9.52e-06	0.000219677	PREDICTED: centriolar coiled-coil protein of 110 kDa-like isoform X2 [Sinocyclocheilus rhinocerous]	-	-	-	-
Unigene0002383	2.03288	1.21e-06	3.92e-05	interferon regulatory factor 7 [Gymnocypris przewalskii]	ko04620//Toll-like receptor signaling pathway//Immune system//Organismal Systems;ko04622//RIG-I-like receptor signaling pathway//Immune system//Organismal Systems;ko04623//Cytosolic DNA-sensing pathway//Immune system//Organismal Systems	-	GO:0001071//nucleic acid binding transcription factor activity;GO:0003676//nucleic acid binding;GO:0001067//regulatory region nucleic acid binding;GO:1901363//heterocyclic compound binding;GO:0097159//organic cyclic compound binding;GO:0005488//binding	GO:0050789//regulation of biological process;GO:0019222//regulation of metabolic process;GO:0010468//regulation of gene expression;GO:0060255//regulation of macromolecule metabolic process;GO:0065007//biological regulation
Unigene0002384	-3.52233	2.18e-06	6.43e-05	--	-	-	-	-
Unigene0002390	-3.62022	0.00151926	0.0133335	--	-	-	-	-
Unigene0002396	-3.80538	0.000118464	0.00174097	--	-	-	-	-
Unigene0002428	-4.19833	3.23e-05	0.00060767	--	-	-	-	-
Unigene0002430	-5.38408	7.83e-10	7.46e-08	--	-	-	-	-
Unigene0002437	1.04149	0.0024194	0.0191377	PREDICTED: zinc finger protein 318-like [Sinocyclocheilus anshuiensis]	-	-	-	-
Unigene0002440	-1.79615	0.00737363	0.0450414	--	-	-	-	-
Unigene0002446	2.5459	1.3e-05	0.000284542	PREDICTED: platelet-derived growth factor receptor alpha-like [Sinocyclocheilus anshuiensis]	ko04010//MAPK signaling pathway//Signal transduction//Environmental Information Processing;ko04510//Focal adhesion//Cellular commiunity//Cellular Processes;ko04020//Calcium signaling pathway//Signal transduction//Environmental Information Processing;ko04810//Regulation of actin cytoskeleton//Cell motility//Cellular Processes;ko04060//Cytokine-cytokine receptor interaction//Signaling molecules and…	GO:0016020//membrane	GO:0016301//kinase activity;GO:0016740//transferase activity;GO:0004672//protein kinase activity;GO:0016772//transferase activity, transferring phosphorus-containing groups;GO:0004713//protein tyrosine kinase activity;GO:0003824//catalytic activity;GO:0016773//phosphotransferase activity, alcohol group as acceptor	GO:0006796//phosphate-containing compound metabolic process;GO:0032501//multicellular organismal process;GO:0044763//single-organism cellular process;GO:0007166//cell surface receptor signaling pathway;GO:0050789//regulation of biological process;GO:0044699//single-organism process;GO:0007154//cell communication;GO:0050896//response to stimulus;GO:0044237//cellular metabolic process;GO:0050794//r…
Unigene0002460	-1.05742	0.00358385	0.0259203	PREDICTED: aldehyde dehydrogenase family 9 member A1-B isoform X1 [Sinocyclocheilus anshuiensis]	ko00010//Glycolysis / Gluconeogenesis//Carbohydrate metabolism//Metabolism;ko00310//Lysine degradation//Amino acid metabolism//Metabolism;ko00561//Glycerolipid metabolism//Lipid metabolism//Metabolism;ko00280//Valine, leucine and isoleucine degradation//Amino acid metabolism//Metabolism;ko00330//Arginine and proline metabolism//Amino acid metabolism//Metabolism;ko00620//Pyruvate metabolism//Carbo…	-	-	-
Unigene0002469	-4.32739	0.000135106	0.00193995	--	-	-	-	-
Unigene0002475	-2.70945	5.57e-09	4.11e-07	PREDICTED: cytosolic carboxypeptidase 2-like [Sinocyclocheilus rhinocerous]	-	GO:0044430//cytoskeletal part;GO:0043229//intracellular organelle;GO:0044444//cytoplasmic part;GO:0005815//microtubule organizing center;GO:0044446//intracellular organelle part;GO:0044464//cell part;GO:0044422//organelle part;GO:0043228//non-membrane-bounded organelle;GO:0044424//intracellular part;GO:0005737//cytoplasm;GO:0005622//intracellular;GO:0043232//intracellular non-membrane-bounded org…	GO:0043167//ion binding;GO:0008233//peptidase activity;GO:0016787//hydrolase activity;GO:0043169//cation binding;GO:0003824//catalytic activity;GO:0005488//binding;GO:0008237//metallopeptidase activity;GO:0008235//metalloexopeptidase activity;GO:0008238//exopeptidase activity;GO:0070011//peptidase activity, acting on L-amino acid peptides	GO:0043170//macromolecule metabolic process;GO:0044237//cellular metabolic process;GO:0044267//cellular protein metabolic process;GO:0071704//organic substance metabolic process;GO:0043412//macromolecule modification;GO:0044260//cellular macromolecule metabolic process;GO:0036211//protein modification process;GO:0044238//primary metabolic process;GO:0018193//peptidyl-amino acid modification;GO:00…
Unigene0002485	-11.7822	2.56e-10	2.85e-08	--	-	-	-	-
Unigene0002487	-2.99951	4.85e-08	2.59e-06	PREDICTED: coiled-coil domain-containing protein 173 [Sinocyclocheilus anshuiensis]	-	-	-	-
Unigene0002492	1.53806	0.000162609	0.00225576	PREDICTED: protein ABHD14B-like [Sinocyclocheilus rhinocerous]	-	-	GO:0003824//catalytic activity	-
Unigene0002499	-1.85466	0.00556056	0.0362991	--	-	-	-	-
Unigene0002500	-9.37678	0.00286821	0.0217747	--	-	-	-	-
Unigene0002503	5.37681	0.00113062	0.0106027	Nuclear factor of activated T-cells, cytoplasmic 4 [Chelonia mydas]	-	-	-	-
Unigene0002509	1.35357	0.00118109	0.0109617	PREDICTED: protein NLRC3-like, partial [Sinocyclocheilus rhinocerous]	-	-	-	-
Unigene0002510	1.81464	0.00805625	0.0482265	PREDICTED: protein NLRC3-like [Sinocyclocheilus anshuiensis]	ko04621//NOD-like receptor signaling pathway//Immune system//Organismal Systems	-	-	-
Unigene0002511	1.61453	0.0034207	0.0249917	PREDICTED: ribonuclease inhibitor-like [Sinocyclocheilus grahami]	ko04621//NOD-like receptor signaling pathway//Immune system//Organismal Systems	-	-	-
Unigene0002512	1.39619	0.000329042	0.00399164	PREDICTED: protein NLRC3-like, partial [Sinocyclocheilus grahami]	-	-	-	-
Unigene0002514	2.12148	0.00472469	0.0320229	PREDICTED: ribonuclease inhibitor-like [Sinocyclocheilus grahami]	ko04621//NOD-like receptor signaling pathway//Immune system//Organismal Systems	-	-	-
Unigene0002519	1.60565	0.000801705	0.00806673	PREDICTED: NACHT, LRR and PYD domains-containing protein 3-like [Sinocyclocheilus grahami]	-	-	-	-
Unigene0002524	2.5151	0.00389739	0.0275938	PREDICTED: NACHT, LRR and PYD domains-containing protein 3-like isoform X4 [Sinocyclocheilus grahami]	-	-	-	-
Unigene0002531	2.59157	0.00547706	0.0358896	--	-	-	-	-
Unigene0002540	-3.30198	6.26e-05	0.00104293	--	-	-	-	-
Unigene0002549	-4.67022	3.01e-05	0.000573953	--	-	-	-	-
Unigene0002574	-11.366	1.31e-08	8.45e-07	--	-	-	-	-
Unigene0002586	1.95195	9.8e-05	0.00149699	PREDICTED: PDZ domain-containing protein 2-like [Sinocyclocheilus rhinocerous]	-	-	-	-
Unigene0002596	2.73802	1.9e-14	6.18e-12	PREDICTED: ATP-binding cassette sub-family G member 4-like [Sinocyclocheilus grahami]	ko02010//ABC transporters//Membrane transport//Environmental Information Processing	-	GO:0005488//binding;GO:0001882//nucleoside binding;GO:0016817//hydrolase activity, acting on acid anhydrides;GO:0001883//purine nucleoside binding;GO:1901363//heterocyclic compound binding;GO:0097367//carbohydrate derivative binding;GO:0016787//hydrolase activity;GO:0017111//nucleoside-triphosphatase activity;GO:0032549//ribonucleoside binding;GO:0003824//catalytic activity;GO:0016818//hydrolase …	-
Unigene0002614	-1.98075	0.000562099	0.00609913	--	-	-	-	-
Unigene0002615	3.24287	0.00161123	0.0139341	--	-	-	-	-
Unigene0002650	-2.12222	0.000920403	0.00899546	--	-	-	-	-
Unigene0002656	1.90978	0.000994271	0.00957086	PREDICTED: maturin [Sinocyclocheilus grahami]	-	-	-	-
Unigene0002657	1.4031	8.3e-05	0.00131244	PREDICTED: integral membrane protein DGCR2/IDD-like isoform X1 [Sinocyclocheilus anshuiensis]	-	-	-	-
Unigene0002659	1.70276	1.31e-05	0.00028579	--	-	-	-	-
Unigene0002660	-6.71256	1.86e-13	4.83e-11	PREDICTED: histone acetyltransferase KAT2A-like, partial [Sinocyclocheilus grahami]	-	-	-	-
Unigene0002662	1.78045	0.00756427	0.0459448	PREDICTED: myeloid-associated differentiation marker-like protein 2 [Sinocyclocheilus grahami]	-	-	-	-
Unigene0002667	1.9797	0.00206054	0.0168539	--	-	-	-	-
Unigene0002668	2.16166	0.000148241	0.00208863	--	-	-	-	-
Unigene0002700	-3.8984	1.52e-06	4.75e-05	--	-	-	-	-
Unigene0002707	3.97855	0.00224774	0.0180543	--	-	-	-	-
Unigene0002711	1.9398	5.07e-06	0.000130446	PREDICTED: arginyl aminopeptidase-like 1 [Sinocyclocheilus rhinocerous]	-	-	GO:0016787//hydrolase activity;GO:0008233//peptidase activity;GO:0046872//metal ion binding;GO:0046914//transition metal ion binding;GO:0005488//binding;GO:0003824//catalytic activity;GO:0070011//peptidase activity, acting on L-amino acid peptides;GO:0043167//ion binding;GO:0043169//cation binding	GO:0006636//unsaturated fatty acid biosynthetic process;GO:1901576//organic substance biosynthetic process;GO:0016053//organic acid biosynthetic process;GO:0044249//cellular biosynthetic process;GO:0043170//macromolecule metabolic process;GO:0006629//lipid metabolic process;GO:0008152//metabolic process;GO:0044699//single-organism process;GO:0019752//carboxylic acid metabolic process;GO:0043436//…
Unigene0002712	-5.63069	8.6e-11	1.11e-08	--	-	-	-	-
Unigene0002740	10.5982	4.75e-06	0.000123492	--	-	-	-	-
Unigene0002751	-3.3071	0.00328219	0.0241959	PREDICTED: interferon-induced very large GTPase 1-like isoform X1 [Sinocyclocheilus anshuiensis]	-	-	-	-
Unigene0002752	-5.53298	3.23e-05	0.000608264	--	-	-	-	-
Unigene0002764	-5.0411	1.43e-07	6.47e-06	--	-	-	-	-
Unigene0002767	-1.47265	0.000231801	0.00301452	PREDICTED: PRELI domain-containing protein 1, mitochondrial-like [Sinocyclocheilus anshuiensis]	-	-	-	-
Unigene0002769	1.08804	0.00552789	0.0361395	PREDICTED: ubiquitin carboxyl-terminal hydrolase 30 isoform X1 [Sinocyclocheilus rhinocerous]	-	-	-	-
Unigene0002778	-6.91174	1.35e-08	8.62e-07	--	-	-	-	-
Unigene0002786	-1.65394	2.1e-06	6.23e-05	PREDICTED: flocculation protein FLO11-like isoform X1 [Sinocyclocheilus anshuiensis]	-	-	-	-
Unigene0002796	1.85242	4.12e-05	0.000742779	--	-	-	-	-
Unigene0002797	2.73567	0.00376877	0.0269074	--	-	-	-	-
Unigene0002814	1.56865	0.00219626	0.0177299	PREDICTED: neuroblastoma suppressor of tumorigenicity 1-like [Sinocyclocheilus grahami]	ko04350//TGF-beta signaling pathway//Signal transduction//Environmental Information Processing	-	-	GO:0032502//developmental process;GO:0009653//anatomical structure morphogenesis;GO:0048856//anatomical structure development;GO:0048646//anatomical structure formation involved in morphogenesis
Unigene0002819	1.96909	5.75e-05	0.000974019	gonadotropin releasing hormone receptor 2 [Danio rerio]	ko04080//Neuroactive ligand-receptor interaction//Signaling molecules and interaction//Environmental Information Processing;ko04912//GnRH signaling pathway//Endocrine system//Organismal Systems	GO:0044425//membrane part;GO:0031224//intrinsic component of membrane;GO:0016020//membrane	GO:0004888//transmembrane signaling receptor activity;GO:0060089//molecular transducer activity;GO:0004930//G-protein coupled receptor activity;GO:0016500//protein-hormone receptor activity;GO:0004871//signal transducer activity;GO:0004872//receptor activity;GO:0038023//signaling receptor activity;GO:0099600//transmembrane receptor activity	GO:0007166//cell surface receptor signaling pathway;GO:0070887//cellular response to chemical stimulus;GO:0043434//response to peptide hormone;GO:0009987//cellular process;GO:0044763//single-organism cellular process;GO:1901699//cellular response to nitrogen compound;GO:0007154//cell communication;GO:0010033//response to organic substance;GO:0071375//cellular response to peptide hormone stimulus;…
Unigene0002823	-5.79843	7.09e-09	5.04e-07	--	-	-	-	-
Unigene0002826	-2.79094	0.00641173	0.0403914	--	-	-	-	-
Unigene0002830	1.14635	0.00404797	0.0283973	--	-	-	-	-
Unigene0002834	1.69388	2.08e-05	0.00042514	PREDICTED: ubiquitin-conjugating enzyme E2 E1 [Sinocyclocheilus anshuiensis]	ko04141//Protein processing in endoplasmic reticulum//Folding, sorting and degradation//Genetic Information Processing;ko04120//Ubiquitin mediated proteolysis//Folding, sorting and degradation//Genetic Information Processing	-	GO:0003824//catalytic activity	-
Unigene0002835	1.17323	0.00326295	0.0241005	PREDICTED: epidermal growth factor-like protein 7 [Sinocyclocheilus grahami]	-	-	-	GO:0044699//single-organism process;GO:0044763//single-organism cellular process;GO:0048869//cellular developmental process;GO:0032502//developmental process;GO:0009987//cellular process;GO:0044767//single-organism developmental process;GO:0030154//cell differentiation
Unigene0002856	-5.30497	1.39e-12	2.88e-10	--	-	-	-	-
Unigene0002859	2.27392	1.03e-05	0.000234207	PREDICTED: semaphorin-6B-like [Sinocyclocheilus rhinocerous]	-	GO:0016020//membrane;GO:0031224//intrinsic component of membrane;GO:0044425//membrane part	GO:0060089//molecular transducer activity	GO:0044707//single-multicellular organism process;GO:0044699//single-organism process;GO:0032501//multicellular organismal process
Unigene0002873	-1.49662	0.00112778	0.0105778	--	-	-	-	-
Unigene0002895	1.35557	0.00241723	0.0191247	--	-	-	-	-
Unigene0002896	1.22957	0.00346939	0.0252648	PREDICTED: peroxisomal biogenesis factor 7 [Sinocyclocheilus grahami]	ko04146//Peroxisome//Transport and catabolism//Cellular Processes	-	-	-
Unigene0002902	2.23181	6.82e-08	3.45e-06	PREDICTED: ninein-like protein isoform X3 [Sinocyclocheilus anshuiensis]	-	-	-	-
Unigene0002906	-5.0644	3.65e-06	9.96e-05	--	-	-	-	-
Unigene0002911	1.83786	7.26e-07	2.55e-05	PREDICTED: clustered mitochondria protein homolog isoform X2 [Sinocyclocheilus anshuiensis]	-	GO:0044464//cell part;GO:0044424//intracellular part;GO:0005623//cell;GO:0005622//intracellular	GO:0005488//binding;GO:0044822//poly(A) RNA binding;GO:0003676//nucleic acid binding;GO:0097159//organic cyclic compound binding;GO:0003723//RNA binding;GO:1901363//heterocyclic compound binding	GO:0007005//mitochondrion organization;GO:1902580//single-organism cellular localization;GO:0051646//mitochondrion localization;GO:0044699//single-organism process;GO:0051640//organelle localization;GO:0016043//cellular component organization;GO:0051641//cellular localization;GO:0048311//mitochondrion distribution;GO:1902589//single-organism organelle organization;GO:0071840//cellular component o…
Unigene0002912	-2.25537	3.8e-07	1.49e-05	synaptonemal complex central element protein 1-like [Danio rerio]	-	-	-	-
Unigene0002916	-1.70461	2.81e-05	0.000544043	PREDICTED: cyclin-dependent kinase 4 inhibitor C-like [Sinocyclocheilus anshuiensis]	ko04110//Cell cycle//Cell growth and death//Cellular Processes	-	-	-
Unigene0002917	2.8724	3.86e-08	2.13e-06	PREDICTED: fin bud initiation factor [Sinocyclocheilus grahami]	-	GO:0043231//intracellular membrane-bounded organelle;GO:0043226//organelle;GO:0044464//cell part;GO:0044424//intracellular part;GO:0005623//cell;GO:0043227//membrane-bounded organelle;GO:0005622//intracellular;GO:0043229//intracellular organelle	-	GO:0032502//developmental process;GO:0035113//embryonic appendage morphogenesis;GO:0048598//embryonic morphogenesis;GO:0032501//multicellular organismal process;GO:0044707//single-multicellular organism process;GO:0009653//anatomical structure morphogenesis;GO:0035107//appendage morphogenesis;GO:0044699//single-organism process;GO:0009790//embryo development;GO:0007275//multicellular organism dev…
Unigene0002918	-5.40757	1.04e-09	9.6e-08	transposase [Rana pipiens]	-	-	-	-
Unigene0002924	1.30496	0.00179883	0.0151731	PREDICTED: sulfatase-modifying factor 1-like isoform X1 [Sinocyclocheilus anshuiensis]	ko04142//Lysosome//Transport and catabolism//Cellular Processes	-	-	-
Unigene0002941	3.5842	0.00196877	0.0162798	--	-	-	-	-
Unigene0002945	1.6205	1.63e-05	0.000344712	PREDICTED: mitochondrial intermediate peptidase-like [Sinocyclocheilus grahami]	-	-	GO:0008233//peptidase activity;GO:0003824//catalytic activity;GO:0016787//hydrolase activity;GO:0043169//cation binding;GO:0005488//binding;GO:0004175//endopeptidase activity;GO:0043167//ion binding;GO:0070011//peptidase activity, acting on L-amino acid peptides	GO:0071704//organic substance metabolic process;GO:0044238//primary metabolic process;GO:0043170//macromolecule metabolic process;GO:0008152//metabolic process;GO:0019538//protein metabolic process
Unigene0002965	-3.05735	0.00122788	0.0113021	--	-	-	-	-
Unigene0002966	-4.26826	4.44e-08	2.4e-06	--	-	-	-	-
Unigene0002967	1.67441	5.04e-05	0.000874093	PREDICTED: beta-1,3-galactosyltransferase 1-like [Sinocyclocheilus anshuiensis]	ko00601//Glycosphingolipid biosynthesis - lacto and neolacto series//Glycan biosynthesis and metabolism//Metabolism	-	GO:0016740//transferase activity;GO:0003824//catalytic activity	-
Unigene0002969	-4.8441	6.21e-06	0.000153998	--	-	-	-	-
Unigene0002973	-1.29033	0.00127818	0.0116664	--	-	-	-	-
Unigene0002985	2.55053	3.77e-05	0.000691131	PREDICTED: anoctamin-9-like [Sinocyclocheilus grahami]	-	GO:0016020//membrane;GO:0044425//membrane part;GO:0031224//intrinsic component of membrane	-	-
Unigene0002990	-3.60504	8.03e-12	1.37e-09	PREDICTED: potassium voltage-gated channel subfamily F member 1-like [Sinocyclocheilus grahami]	-	-	-	-
Unigene0002992	1.97346	2.47e-05	0.000489378	PREDICTED: suppressor of tumorigenicity 14 protein homolog [Sinocyclocheilus anshuiensis]	-	-	GO:0003824//catalytic activity	GO:0071704//organic substance metabolic process;GO:0008152//metabolic process;GO:0019538//protein metabolic process;GO:0044238//primary metabolic process;GO:0043170//macromolecule metabolic process
Unigene0003013	3.04491	0.00449078	0.0307645	PREDICTED: muscle, skeletal receptor tyrosine protein kinase-like isoform X3 [Sinocyclocheilus rhinocerous]	-	GO:0098590//plasma membrane region;GO:0098589//membrane region;GO:0044425//membrane part;GO:0071944//cell periphery;GO:0098805//whole membrane;GO:0097060//synaptic membrane;GO:0005623//cell;GO:0044459//plasma membrane part;GO:0044456//synapse part;GO:0044464//cell part;GO:0005886//plasma membrane;GO:0016020//membrane;GO:0045202//synapse;GO:0031224//intrinsic component of membrane	GO:0016773//phosphotransferase activity, alcohol group as acceptor;GO:0097159//organic cyclic compound binding;GO:0001882//nucleoside binding;GO:0016740//transferase activity;GO:0005488//binding;GO:0004713//protein tyrosine kinase activity;GO:1901363//heterocyclic compound binding;GO:0097367//carbohydrate derivative binding;GO:0016301//kinase activity;GO:0003824//catalytic activity;GO:0032550//pu…	GO:0044238//primary metabolic process;GO:0070727//cellular macromolecule localization;GO:0006793//phosphorus metabolic process;GO:1902580//single-organism cellular localization;GO:0032501//multicellular organismal process;GO:0034613//cellular protein localization;GO:0043113//receptor clustering;GO:0006796//phosphate-containing compound metabolic process;GO:0048731//system development;GO:0044699//…
Unigene0003017	-3.20891	0.000105016	0.00158352	--	-	-	-	-
Unigene0003024	-5.80696	3.38e-10	3.63e-08	--	-	-	-	-
Unigene0003025	-1.96564	7.57e-05	0.00121479	--	-	-	-	-
Unigene0003028	1.73239	0.000468069	0.00529494	--	-	-	-	-
Unigene0003051	1.79715	9.03e-05	0.00140459	--	-	-	-	-
Unigene0003053	1.93551	0.00290884	0.0220146	PREDICTED: poly(U)-specific endoribonuclease isoform X1 [Sinocyclocheilus anshuiensis]	-	-	GO:0043169//cation binding;GO:0001871//pattern binding;GO:0004872//receptor activity;GO:0038024//cargo receptor activity;GO:0016787//hydrolase activity;GO:0043167//ion binding;GO:0004518//nuclease activity;GO:0003824//catalytic activity;GO:0005488//binding;GO:0060089//molecular transducer activity;GO:0004536//deoxyribonuclease activity;GO:0003676//nucleic acid binding;GO:1901363//heterocyclic com…	GO:0006897//endocytosis;GO:0006810//transport;GO:0002376//immune system process;GO:0051234//establishment of localization;GO:0051179//localization;GO:0016192//vesicle-mediated transport
Unigene0003056	-9.93384	8.79e-05	0.00137663	--	-	-	-	-
Unigene0003058	3.73444	0.00601731	0.0385365	PREDICTED: midasin-like [Sinocyclocheilus anshuiensis]	-	-	-	-
Unigene0003077	-1.34075	0.00359842	0.0260011	--	-	-	-	-
Unigene0003082	1.76047	0.0073589	0.0449676	PREDICTED: protein S100-A1-like isoform X2 [Sinocyclocheilus grahami]	-	GO:0005623//cell;GO:0005622//intracellular;GO:0044424//intracellular part;GO:0044464//cell part	GO:0005488//binding;GO:0043167//ion binding;GO:0043169//cation binding;GO:0046872//metal ion binding	GO:0065007//biological regulation;GO:0050789//regulation of biological process;GO:0044057//regulation of system process;GO:1903522//regulation of blood circulation;GO:0051239//regulation of multicellular organismal process
Unigene0003083	2.38521	0.00534837	0.0352707	--	-	-	-	-
Unigene0003084	1.51392	0.00637653	0.0402217	--	-	-	-	-
Unigene0003088	-2.25065	0.00131931	0.0119604	--	-	-	-	-
Unigene0003091	-2.60927	3.08e-05	0.000585854	PREDICTED: transmembrane protein 176A-like [Sinocyclocheilus grahami]	-	-	-	-
Unigene0003092	1.57405	0.000421857	0.00487061	PREDICTED: transmembrane protein 176A-like [Sinocyclocheilus grahami]	-	-	-	-
Unigene0003098	4.9288	0.00239868	0.0190201	--	-	-	-	-
Unigene0003099	1.99072	0.00661634	0.041357	--	-	-	-	-
Unigene0003107	-4.57745	2.67e-05	0.000521664	--	-	-	-	-
Unigene0003112	-1.93259	0.000375539	0.00442703	--	-	-	-	-
Unigene0003120	-1.27372	0.00024496	0.00315317	PREDICTED: protein FAM184A-like isoform X1 [Sinocyclocheilus anshuiensis]	-	-	-	-
Unigene0003135	2.36672	0.00440857	0.0303137	--	-	-	-	-
Unigene0003143	-3.37892	0.00343533	0.025074	Far upstream element-binding protein 3 [Larimichthys crocea]	-	-	-	GO:0008152//metabolic process
Unigene0003149	-2.11843	0.00473145	0.0320626	--	-	-	-	-
Unigene0003166	-3.592	6.21e-05	0.00103668	--	-	-	-	-
Unigene0003182	-2.22763	0.000455144	0.00518591	--	-	-	-	-
Unigene0003184	-3.22472	0.00346667	0.0252518	PREDICTED: protocadherin gamma-A12-like [Sinocyclocheilus grahami]	-	GO:0044425//membrane part;GO:0016020//membrane;GO:0031224//intrinsic component of membrane	-	GO:0098609//cell-cell adhesion;GO:0022610//biological adhesion;GO:0098742//cell-cell adhesion via plasma-membrane adhesion molecules;GO:0007155//cell adhesion
Unigene0003192	-1.78667	6.56e-06	0.000160969	PREDICTED: seizure 6-like protein [Sinocyclocheilus rhinocerous]	-	-	-	-
Unigene0003203	-10.734	8.79e-09	6.04e-07	--	-	-	-	-
Unigene0003204	-4.33869	0.000209341	0.00277336	--	-	-	-	-
Unigene0003205	2.998	0.00161015	0.0139281	--	-	-	-	-
Unigene0003213	-2.39616	0.00591268	0.0380233	Retrotransposable element Tf2 protein type 1 [Larimichthys crocea]	ko03410//Base excision repair//Replication and repair//Genetic Information Processing	-	GO:0005488//binding	GO:0044238//primary metabolic process;GO:0043170//macromolecule metabolic process;GO:0071704//organic substance metabolic process;GO:0008152//metabolic process
Unigene0003226	2.27164	0.0062718	0.0397154	--	-	-	-	-
Unigene0003228	-2.05644	0.000369557	0.00437257	--	-	-	-	-
Unigene0003230	-2.85218	1.83e-05	0.0003815	--	-	-	-	-
Unigene0003234	1.37467	0.000318254	0.00388527	PREDICTED: calcium release-activated calcium channel protein 1-like [Sinocyclocheilus grahami]	ko04020//Calcium signaling pathway//Signal transduction//Environmental Information Processing	GO:0044425//membrane part;GO:0016021//integral component of membrane;GO:0032991//macromolecular complex;GO:0016020//membrane;GO:0031224//intrinsic component of membrane	GO:0022838//substrate-specific channel activity;GO:0015075//ion transmembrane transporter activity;GO:0005488//binding;GO:0046873//metal ion transmembrane transporter activity;GO:0022891//substrate-specific transmembrane transporter activity;GO:0022892//substrate-specific transporter activity;GO:0008324//cation transmembrane transporter activity;GO:0015085//calcium ion transmembrane transporter a…	GO:0070838//divalent metal ion transport;GO:0051234//establishment of localization;GO:0010959//regulation of metal ion transport;GO:0006811//ion transport;GO:0044699//single-organism process;GO:0032879//regulation of localization;GO:0051049//regulation of transport;GO:0072511//divalent inorganic cation transport;GO:0006812//cation transport;GO:0043269//regulation of ion transport;GO:0006816//calc…
Unigene0003244	1.74416	0.00173952	0.0147983	--	-	-	-	-
Unigene0003246	2.14567	0.000116574	0.00171909	--	-	-	-	-
Unigene0003249	1.6561	6.77e-05	0.00110892	PREDICTED: LIM domain and actin-binding protein 1-like isoform X1 [Sinocyclocheilus grahami]	-	-	-	-
Unigene0003257	-8.18057	2.52e-15	1.04e-12	--	-	-	-	-
Unigene0003265	2.25855	0.00046988	0.00530982	PREDICTED: nuclear receptor subfamily 1 group D member 1-like [Sinocyclocheilus grahami]	-	GO:0043231//intracellular membrane-bounded organelle;GO:0043229//intracellular organelle;GO:0044424//intracellular part;GO:0043226//organelle;GO:0005622//intracellular;GO:0043227//membrane-bounded organelle;GO:0044464//cell part;GO:0005623//cell	GO:0046872//metal ion binding;GO:0098531//transcription factor activity, direct ligand regulated sequence-specific DNA binding;GO:0001071//nucleic acid binding transcription factor activity;GO:0038023//signaling receptor activity;GO:0004872//receptor activity;GO:0097159//organic cyclic compound binding;GO:1901363//heterocyclic compound binding;GO:0000981//RNA polymerase II transcription factor ac…	GO:0032870//cellular response to hormone stimulus;GO:0009058//biosynthetic process;GO:0009987//cellular process;GO:0044763//single-organism cellular process;GO:0044260//cellular macromolecule metabolic process;GO:0060255//regulation of macromolecule metabolic process;GO:0010033//response to organic substance;GO:0023052//signaling;GO:0008152//metabolic process;GO:0044249//cellular biosynthetic pro…
Unigene0003274	1.84167	0.000213547	0.00281723	PREDICTED: leukocyte elastase inhibitor-like [Sinocyclocheilus rhinocerous]	-	GO:0005576//extracellular region;GO:0044421//extracellular region part	GO:0098772//molecular function regulator;GO:0030234//enzyme regulator activity;GO:0004866//endopeptidase inhibitor activity;GO:0061135//endopeptidase regulator activity;GO:0030414//peptidase inhibitor activity;GO:0004857//enzyme inhibitor activity;GO:0061134//peptidase regulator activity	GO:0048519//negative regulation of biological process;GO:0080090//regulation of primary metabolic process;GO:0032268//regulation of cellular protein metabolic process;GO:0009892//negative regulation of metabolic process;GO:0051346//negative regulation of hydrolase activity;GO:0065009//regulation of molecular function;GO:0060255//regulation of macromolecule metabolic process;GO:0050789//regulation…
Unigene0003278	1.66931	0.00470368	0.0319047	PREDICTED: protein FAM131A-like [Sinocyclocheilus grahami]	-	-	-	-
Unigene0003281	-3.72587	7.11e-05	0.00115454	--	-	-	-	-
Unigene0003282	1.11582	0.00386787	0.0274302	PREDICTED: trifunctional purine biosynthetic protein adenosine-3 [Sinocyclocheilus rhinocerous]	ko00230//Purine metabolism//Nucleotide metabolism//Metabolism;ko00670//One carbon pool by folate//Metabolism of cofactors and vitamins//Metabolism	GO:0005623//cell;GO:0044464//cell part;GO:0005622//intracellular;GO:0044424//intracellular part	GO:0016879//ligase activity, forming carbon-nitrogen bonds;GO:0097367//carbohydrate derivative binding;GO:0032550//purine ribonucleoside binding;GO:0016882//cyclo-ligase activity;GO:0003824//catalytic activity;GO:0016742//hydroxymethyl-, formyl- and related transferase activity;GO:0043169//cation binding;GO:1901363//heterocyclic compound binding;GO:0001883//purine nucleoside binding;GO:0016741//t…	GO:0006807//nitrogen compound metabolic process;GO:0019438//aromatic compound biosynthetic process;GO:1901566//organonitrogen compound biosynthetic process;GO:0044237//cellular metabolic process;GO:0009156//ribonucleoside monophosphate biosynthetic process;GO:0032501//multicellular organismal process;GO:0044271//cellular nitrogen compound biosynthetic process;GO:0019693//ribose phosphate metaboli…
Unigene0003283	-2.9014	0.00236156	0.0187842	--	-	-	-	-
Unigene0003286	8.99803	0.00717548	0.0440503	PREDICTED: secreted frizzled-related protein 2-like [Sinocyclocheilus rhinocerous]	-	-	-	-
Unigene0003288	-3.48781	2.6e-09	2.09e-07	--	-	-	-	-
Unigene0003289	-2.37526	0.00288946	0.0219011	PREDICTED: WD repeat-containing protein 17-like [Sinocyclocheilus rhinocerous]	-	-	-	-
Unigene0003292	-3.30633	2.97e-08	1.71e-06	PREDICTED: WD repeat-containing protein 17-like [Sinocyclocheilus rhinocerous]	-	-	-	-
Unigene0003304	2.12704	4.88e-07	1.84e-05	PREDICTED: membrane transport protein XK-like isoform X1 [Sinocyclocheilus rhinocerous]	-	GO:0016020//membrane;GO:0044425//membrane part;GO:0031224//intrinsic component of membrane	-	-
Unigene0003312	-2.11237	0.000295338	0.00366013	--	-	-	-	-
Unigene0003317	1.84843	3.46e-08	1.94e-06	PREDICTED: electron transfer flavoprotein subunit beta [Pygocentrus nattereri]	-	-	-	-
Unigene0003321	-1.80473	0.00483955	0.0326219	--	-	-	-	-
Unigene0003322	2.66212	0.00772921	0.0467505	immunoglobulin heavy chain variable region, partial [Danio rerio]	-	-	-	-
Unigene0003325	1.53733	3e-05	0.000571749	PREDICTED: WD repeat-containing protein 91 [Sinocyclocheilus anshuiensis]	-	-	-	-
Unigene0003328	1.20533	0.00041466	0.00480333	PREDICTED: gamma-aminobutyric acid receptor-associated protein-like [Sinocyclocheilus anshuiensis]	ko04068//FoxO signaling pathway//Signal transduction//Environmental Information Processing;ko04140//Regulation of autophagy//Transport and catabolism//Cellular Processes	-	-	-
Unigene0003329	1.01777	0.00267412	0.0206524	PREDICTED: mannosyl-oligosaccharide 1,2-alpha-mannosidase IB-like isoform X1 [Sinocyclocheilus rhinocerous]	ko04141//Protein processing in endoplasmic reticulum//Folding, sorting and degradation//Genetic Information Processing;ko00510//N-Glycan biosynthesis//Glycan biosynthesis and metabolism//Metabolism	-	GO:0005488//binding;GO:0015923//mannosidase activity;GO:0015926//glucosidase activity;GO:0015924//mannosyl-oligosaccharide mannosidase activity;GO:0016798//hydrolase activity, acting on glycosyl bonds;GO:0016740//transferase activity;GO:0003824//catalytic activity;GO:0043167//ion binding;GO:0046872//metal ion binding;GO:0016787//hydrolase activity;GO:0008422//beta-glucosidase activity;GO:0004553/…	-
Unigene0003331	1.88097	5.88e-06	0.000147287	PREDICTED: protein FAM210A-like isoform X2 [Sinocyclocheilus anshuiensis]	-	-	-	-
Unigene0003333	2.75059	6.19e-06	0.000153725	--	-	-	-	-
Unigene0003334	2.26676	2.15e-07	9.14e-06	PREDICTED: flocculation protein FLO11-like [Sinocyclocheilus rhinocerous]	ko04622//RIG-I-like receptor signaling pathway//Immune system//Organismal Systems;ko04623//Cytosolic DNA-sensing pathway//Immune system//Organismal Systems	GO:0043226//organelle;GO:0043231//intracellular membrane-bounded organelle;GO:0044424//intracellular part;GO:0005622//intracellular;GO:0005623//cell;GO:0043227//membrane-bounded organelle;GO:0043229//intracellular organelle;GO:0044464//cell part	GO:0005515//protein binding;GO:0005488//binding;GO:0060089//molecular transducer activity;GO:0046983//protein dimerization activity	GO:0050794//regulation of cellular process;GO:0002376//immune system process;GO:0048518//positive regulation of biological process;GO:0065007//biological regulation;GO:0050789//regulation of biological process;GO:0019222//regulation of metabolic process;GO:0001817//regulation of cytokine production;GO:0001819//positive regulation of cytokine production;GO:0060255//regulation of macromolecule meta…
Unigene0003338	1.56616	0.00744119	0.0453489	PREDICTED: tudor domain-containing protein 7B [Sinocyclocheilus grahami]	-	-	-	-
Unigene0003340	1.28205	0.00405734	0.0284435	PREDICTED: stathmin-2-like [Sinocyclocheilus anshuiensis]	-	-	-	GO:0007010//cytoskeleton organization;GO:1902589//single-organism organelle organization;GO:0009987//cellular process;GO:0016043//cellular component organization;GO:0044699//single-organism process;GO:0044763//single-organism cellular process;GO:0007017//microtubule-based process;GO:0006996//organelle organization;GO:0000226//microtubule cytoskeleton organization;GO:0031109//microtubule polymeriz…
Unigene0003342	1.0317	0.00803583	0.0481345	PREDICTED: DNA polymerase eta [Sinocyclocheilus rhinocerous]	ko03460//Fanconi anemia pathway//Replication and repair//Genetic Information Processing	-	-	GO:0044237//cellular metabolic process;GO:0006725//cellular aromatic compound metabolic process;GO:0006807//nitrogen compound metabolic process;GO:0008152//metabolic process;GO:0006259//DNA metabolic process;GO:0090304//nucleic acid metabolic process;GO:0044238//primary metabolic process;GO:0009987//cellular process;GO:0006139//nucleobase-containing compound metabolic process;GO:0046483//heterocy…
Unigene0003344	2.3193	0.00843216	0.0499586	--	-	-	-	-
Unigene0003351	-4.14995	0.00101827	0.00975745	--	-	-	-	-
Unigene0003359	1.26181	0.0017269	0.0147206	PREDICTED: WAS/WASL-interacting protein family member 2-like isoform X1 [Sinocyclocheilus grahami]	ko04144//Endocytosis//Transport and catabolism//Cellular Processes	-	-	-
Unigene0003372	1.34157	0.00209562	0.0170822	PREDICTED: transmembrane protein 179B [Sinocyclocheilus anshuiensis]	-	GO:0016020//membrane;GO:0031224//intrinsic component of membrane;GO:0044425//membrane part	-	-
Unigene0003375	1.87888	3.45e-07	1.37e-05	PREDICTED: nicotinamide phosphoribosyltransferase-like [Sinocyclocheilus rhinocerous]	ko00760//Nicotinate and nicotinamide metabolism//Metabolism of cofactors and vitamins//Metabolism	-	GO:0016740//transferase activity;GO:0003824//catalytic activity;GO:0016763//transferase activity, transferring pentosyl groups;GO:0016757//transferase activity, transferring glycosyl groups	GO:0071704//organic substance metabolic process;GO:0051188//cofactor biosynthetic process;GO:0006725//cellular aromatic compound metabolic process;GO:0006807//nitrogen compound metabolic process;GO:1901293//nucleoside phosphate biosynthetic process;GO:0009987//cellular process;GO:0006753//nucleoside phosphate metabolic process;GO:0044763//single-organism cellular process;GO:0006796//phosphate-con…
Unigene0003376	8.61004	0.0072564	0.0444655	--	-	-	-	-
Unigene0003379	1.56153	0.000768719	0.00779486	PREDICTED: histone-lysine N-methyltransferase SETD1B-A-like [Sinocyclocheilus anshuiensis]	ko00310//Lysine degradation//Amino acid metabolism//Metabolism	-	GO:0016741//transferase activity, transferring one-carbon groups;GO:0005488//binding;GO:0097159//organic cyclic compound binding;GO:0016740//transferase activity;GO:0003824//catalytic activity	GO:0008152//metabolic process
Unigene0003382	1.20781	0.00141348	0.0126212	PREDICTED: collagen alpha-1(IV) chain-like [Sinocyclocheilus anshuiensis]	ko04510//Focal adhesion//Cellular commiunity//Cellular Processes;ko04512//ECM-receptor interaction//Signaling molecules and interaction//Environmental Information Processing	-	-	-
Unigene0003392	1.69925	1.08e-05	0.000244553	transcription factor HES-1 [Danio rerio]	ko04330//Notch signaling pathway//Signal transduction//Environmental Information Processing;ko03460//Fanconi anemia pathway//Replication and repair//Genetic Information Processing	GO:0043227//membrane-bounded organelle;GO:0043231//intracellular membrane-bounded organelle;GO:0005622//intracellular;GO:0005623//cell;GO:0044464//cell part;GO:0043226//organelle;GO:0044424//intracellular part;GO:0043229//intracellular organelle	GO:0003676//nucleic acid binding;GO:0005515//protein binding;GO:0005488//binding;GO:0097159//organic cyclic compound binding;GO:1901363//heterocyclic compound binding	GO:0044699//single-organism process;GO:0051960//regulation of nervous system development;GO:0050794//regulation of cellular process;GO:0045595//regulation of cell differentiation;GO:0023052//signaling;GO:0065007//biological regulation;GO:0050789//regulation of biological process;GO:0044249//cellular biosynthetic process;GO:0009790//embryo development;GO:0060284//regulation of cell development;GO:…
Unigene0003393	3.72957	0.000467331	0.00528792	PREDICTED: type-1 angiotensin II receptor A-like [Sinocyclocheilus anshuiensis]	ko04080//Neuroactive ligand-receptor interaction//Signaling molecules and interaction//Environmental Information Processing;ko04020//Calcium signaling pathway//Signal transduction//Environmental Information Processing;ko04261//Adrenergic signaling in cardiomyocytes//Circulatory system//Organismal Systems;ko04270//Vascular smooth muscle contraction//Circulatory system//Organismal Systems	GO:0016020//membrane;GO:0044425//membrane part;GO:0031224//intrinsic component of membrane	GO:0004871//signal transducer activity;GO:0099600//transmembrane receptor activity;GO:0060089//molecular transducer activity;GO:0001595//angiotensin receptor activity;GO:0004930//G-protein coupled receptor activity;GO:0004888//transmembrane signaling receptor activity;GO:0001653//peptide receptor activity;GO:0008528//G-protein coupled peptide receptor activity;GO:0038023//signaling receptor activ…	GO:0007165//signal transduction;GO:0007154//cell communication;GO:0044700//single organism signaling;GO:0050789//regulation of biological process;GO:1903522//regulation of blood circulation;GO:0044699//single-organism process;GO:0050794//regulation of cellular process;GO:0009987//cellular process;GO:0044763//single-organism cellular process;GO:0023052//signaling;GO:0065007//biological regulation;…
Unigene0003403	2.11842	0.00237478	0.0188711	PREDICTED: phenylalanine-4-hydroxylase-like isoform X2 [Sinocyclocheilus anshuiensis]	ko01230//Biosynthesis of amino acids//Global and Overview//Metabolism;ko00360//Phenylalanine metabolism//Amino acid metabolism//Metabolism;ko00400//Phenylalanine, tyrosine and tryptophan biosynthesis//Amino acid metabolism//Metabolism	-	GO:0043168//anion binding;GO:0016491//oxidoreductase activity;GO:0046914//transition metal ion binding;GO:0036094//small molecule binding;GO:0043169//cation binding;GO:0016714//oxidoreductase activity, acting on paired donors, with incorporation or reduction of molecular oxygen, reduced pteridine as one donor, and incorporation of one atom of oxygen;GO:0046872//metal ion binding;GO:0043177//organ…	GO:0006807//nitrogen compound metabolic process;GO:0044237//cellular metabolic process;GO:1901605//alpha-amino acid metabolic process;GO:0006520//cellular amino acid metabolic process;GO:0044763//single-organism cellular process;GO:0043436//oxoacid metabolic process;GO:1901360//organic cyclic compound metabolic process;GO:0019752//carboxylic acid metabolic process;GO:0006725//cellular aromatic co…
Unigene0003404	1.19555	0.00397603	0.0280118	PREDICTED: USP6 N-terminal-like protein [Sinocyclocheilus anshuiensis]	-	-	-	-
Unigene0003405	1.89549	0.00384709	0.0273232	--	-	-	-	-
Unigene0003406	-1.98155	0.00730569	0.0447112	PREDICTED: B-cadherin-like [Sinocyclocheilus anshuiensis]	-	-	-	-
Unigene0003415	-3.28424	0.00113186	0.0106079	--	-	-	-	-
Unigene0003416	-2.03311	3.16e-08	1.79e-06	PREDICTED: long-chain-fatty-acid--CoA ligase ACSBG2-like isoform X2 [Sinocyclocheilus rhinocerous]	ko04920//Adipocytokine signaling pathway//Endocrine system//Organismal Systems;ko03320//PPAR signaling pathway//Endocrine system//Organismal Systems;ko01212//Fatty acid metabolism//Global and Overview//Metabolism;ko00071//Fatty acid degradation//Lipid metabolism//Metabolism;ko00061//Fatty acid biosynthesis//Lipid metabolism//Metabolism	-	-	-
Unigene0003421	-1.57216	0.00620941	0.0394197	unnamed protein product [Oncorhynchus mykiss]	-	-	-	-
Unigene0003424	1.76128	0.000218744	0.00287447	--	-	-	-	-
Unigene0003427	1.09839	0.00144375	0.0128294	PREDICTED: probable 28S rRNA (cytosine(4447)-C(5))-methyltransferase [Sinocyclocheilus anshuiensis]	-	-	GO:0016741//transferase activity, transferring one-carbon groups;GO:1901363//heterocyclic compound binding;GO:0097159//organic cyclic compound binding;GO:0008168//methyltransferase activity;GO:0003676//nucleic acid binding;GO:0005488//binding;GO:0016740//transferase activity;GO:0003824//catalytic activity	GO:1901360//organic cyclic compound metabolic process;GO:0046483//heterocycle metabolic process;GO:0071704//organic substance metabolic process;GO:0044260//cellular macromolecule metabolic process;GO:0034660//ncRNA metabolic process;GO:0006725//cellular aromatic compound metabolic process;GO:0008152//metabolic process;GO:0044237//cellular metabolic process;GO:0034641//cellular nitrogen compound m…
Unigene0003435	1.62678	0.00422511	0.0293538	PREDICTED: coiled-coil domain-containing protein 129 [Sinocyclocheilus anshuiensis]	-	-	-	-
Unigene0003437	1.65991	0.00410098	0.0286884	--	-	-	-	-
Unigene0003441	-1.61188	0.00047321	0.00534012	--	-	-	-	-
Unigene0003458	-3.08579	0.000741881	0.00758372	--	-	-	-	-
Unigene0003460	-3.1761	0.00184087	0.0154669	--	-	-	-	-
Unigene0003471	1.84061	0.0048995	0.0329339	--	-	-	-	-
Unigene0003477	3.71528	0.000416957	0.00482263	--	-	-	-	-
Unigene0003492	1.66621	0.00075667	0.00769717	--	-	-	-	-
Unigene0003495	-4.86098	5.48e-08	2.87e-06	--	-	-	-	-
Unigene0003496	-2.13627	0.00215511	0.0174716	--	-	-	-	-
Unigene0003509	-2.69976	4.36e-08	2.36e-06	--	ko04142//Lysosome//Transport and catabolism//Cellular Processes	-	-	-
Unigene0003511	-2.05175	0.001248	0.0114479	PREDICTED: putative nuclease HARBI1 [Notothenia coriiceps]	-	-	-	-
Unigene0003521	1.45448	0.000195409	0.0026233	Motile sperm domain containing 2 [Danio rerio]	-	-	-	-
Unigene0003522	-2.35561	0.00213181	0.0173166	--	-	-	-	-
Unigene0003541	1.19139	0.00345435	0.025186	--	-	-	-	-
Unigene0003556	-1.64355	0.00256534	0.0200187	PREDICTED: transitional endoplasmic reticulum ATPase-like [Sinocyclocheilus anshuiensis]	ko04141//Protein processing in endoplasmic reticulum//Folding, sorting and degradation//Genetic Information Processing	-	GO:0001883//purine nucleoside binding;GO:0005488//binding;GO:0001882//nucleoside binding;GO:0097367//carbohydrate derivative binding;GO:0036094//small molecule binding;GO:0032550//purine ribonucleoside binding;GO:0097159//organic cyclic compound binding;GO:1901363//heterocyclic compound binding;GO:0003824//catalytic activity;GO:0032549//ribonucleoside binding	-
Unigene0003557	4.46421	0.000579928	0.00624766	reverse transcriptase [Danio rerio]	-	-	-	-
Unigene0003558	-1.38721	0.00566833	0.0368343	--	-	-	-	-
Unigene0003562	-4.09274	1.56e-08	9.71e-07	--	-	-	-	-
Unigene0003564	2.69726	0.00403114	0.0283015	--	-	-	-	-
Unigene0003569	-2.17605	2.64e-10	2.93e-08	PREDICTED: probable ATP-dependent RNA helicase DHX34 [Sinocyclocheilus anshuiensis]	-	-	GO:0017111//nucleoside-triphosphatase activity;GO:0097159//organic cyclic compound binding;GO:0016818//hydrolase activity, acting on acid anhydrides, in phosphorus-containing anhydrides;GO:0032550//purine ribonucleoside binding;GO:0001883//purine nucleoside binding;GO:0016817//hydrolase activity, acting on acid anhydrides;GO:0097367//carbohydrate derivative binding;GO:0016462//pyrophosphatase act…	GO:0006725//cellular aromatic compound metabolic process;GO:0046483//heterocycle metabolic process;GO:0044248//cellular catabolic process;GO:1901360//organic cyclic compound metabolic process;GO:0000956//nuclear-transcribed mRNA catabolic process;GO:0006139//nucleobase-containing compound metabolic process;GO:0044265//cellular macromolecule catabolic process;GO:0044699//single-organism process;GO…
Unigene0003573	5.80085	7.43e-05	0.00119613	PREDICTED: voltage-dependent calcium channel gamma-like subunit [Sinocyclocheilus anshuiensis]	-	GO:0016020//membrane;GO:0031224//intrinsic component of membrane;GO:0044425//membrane part	GO:0015267//channel activity;GO:0022803//passive transmembrane transporter activity;GO:0022838//substrate-specific channel activity;GO:0005261//cation channel activity;GO:0008324//cation transmembrane transporter activity;GO:0022892//substrate-specific transporter activity;GO:0005215//transporter activity;GO:0005216//ion channel activity;GO:0022857//transmembrane transporter activity;GO:0022891//…	-
Unigene0003575	1.58711	7.51e-05	0.00120691	PREDICTED: RAS guanyl-releasing protein 2-like [Sinocyclocheilus rhinocerous]	ko04010//MAPK signaling pathway//Signal transduction//Environmental Information Processing	GO:0005623//cell;GO:0044464//cell part	GO:0043167//ion binding;GO:0043169//cation binding;GO:0046872//metal ion binding;GO:0005488//binding	GO:0065007//biological regulation;GO:0019222//regulation of metabolic process;GO:0043087//regulation of GTPase activity;GO:0065009//regulation of molecular function;GO:0051336//regulation of hydrolase activity;GO:0050789//regulation of biological process;GO:0050790//regulation of catalytic activity
Unigene0003576	1.10144	0.00208801	0.0170344	PREDICTED: protein YIPF5 isoform X1 [Sinocyclocheilus rhinocerous]	-	GO:0031224//intrinsic component of membrane;GO:0043229//intracellular organelle;GO:0043231//intracellular membrane-bounded organelle;GO:0005622//intracellular;GO:0016020//membrane;GO:0043227//membrane-bounded organelle;GO:0044464//cell part;GO:0043226//organelle;GO:0044425//membrane part;GO:0044422//organelle part;GO:0044424//intracellular part;GO:0031090//organelle membrane;GO:0005623//cell	-	GO:0008104//protein localization;GO:0033036//macromolecule localization;GO:0051234//establishment of localization;GO:0051179//localization;GO:0006810//transport
Unigene0003580	-1.40413	4.52e-05	0.000799304	PREDICTED: B-cell lymphoma 6 protein homolog [Sinocyclocheilus grahami]	ko04068//FoxO signaling pathway//Signal transduction//Environmental Information Processing	GO:0043227//membrane-bounded organelle;GO:0005622//intracellular;GO:0043231//intracellular membrane-bounded organelle;GO:0043226//organelle;GO:0005623//cell;GO:0044424//intracellular part;GO:0044464//cell part;GO:0043229//intracellular organelle	GO:0005488//binding;GO:0043167//ion binding;GO:0043169//cation binding	-
Unigene0003589	1.4956	0.00234599	0.0186908	--	-	-	-	-
Unigene0003590	-2.46343	0.000702458	0.00725968	--	-	-	-	-
Unigene0003607	5.19427	0.000741876	0.00758372	PREDICTED: serum amyloid A-5 protein-like isoform X1 [Sinocyclocheilus anshuiensis]	-	GO:0034358//plasma lipoprotein particle;GO:1990777//lipoprotein particle;GO:0032991//macromolecular complex;GO:0005576//extracellular region;GO:0044421//extracellular region part;GO:0032994//protein-lipid complex;GO:0005615//extracellular space	-	GO:0006952//defense response;GO:0050896//response to stimulus;GO:0006950//response to stress;GO:0002526//acute inflammatory response;GO:0006954//inflammatory response
Unigene0003608	3.40312	0.000651736	0.00685449	PREDICTED: serum amyloid A-5 protein-like isoform X1 [Sinocyclocheilus anshuiensis]	-	-	-	GO:0050896//response to stimulus;GO:0006954//inflammatory response;GO:0002526//acute inflammatory response;GO:0006952//defense response;GO:0006950//response to stress
Unigene0003609	3.6033	7.09e-06	0.0001718	PREDICTED: serum amyloid A-5 protein-like [Sinocyclocheilus grahami]	-	-	-	-
Unigene0003618	-2.63659	0.000354692	0.00423362	PREDICTED: SH3 domain-containing protein C23A1.17-like [Sinocyclocheilus anshuiensis]	-	-	-	-
Unigene0003625	-1.99378	0.000977825	0.00944165	PREDICTED: translation initiation factor IF-2-like [Sinocyclocheilus rhinocerous]	-	-	-	-
Unigene0003644	2.52115	0.000692333	0.00718141	--	-	-	-	-
Unigene0003651	1.24758	0.00441979	0.030383	RIKEN cDNA 2900011O08, isoform CRA_a, partial [Mus musculus]	-	-	-	-
Unigene0003658	1.77567	0.000314234	0.00384319	PREDICTED: CMRF35-like molecule 1 [Sinocyclocheilus grahami]	-	-	-	-
Unigene0003666	1.72163	2.64e-05	0.000517168	PREDICTED: homeobox protein Hox-A3-like [Sinocyclocheilus anshuiensis]	-	-	-	-
Unigene0003669	2.01007	0.000498759	0.0055582	--	-	-	-	-
Unigene0003682	-3.7222	0.000231621	0.00301302	--	-	-	-	-
Unigene0003684	-4.35605	2.01e-15	8.48e-13	PREDICTED: protein FAM46D [Pygocentrus nattereri]	-	-	-	-
Unigene0003685	1.30644	0.00292158	0.0220845	PREDICTED: extracellular sulfatase Sulf-2-like isoform X2 [Sinocyclocheilus anshuiensis]	-	GO:0005623//cell;GO:0043227//membrane-bounded organelle;GO:0044464//cell part;GO:0043231//intracellular membrane-bounded organelle;GO:0005622//intracellular;GO:0043226//organelle;GO:0044424//intracellular part;GO:0043229//intracellular organelle	GO:0043167//ion binding;GO:0016787//hydrolase activity;GO:0016788//hydrolase activity, acting on ester bonds;GO:0046872//metal ion binding;GO:0005488//binding;GO:0003824//catalytic activity;GO:0043169//cation binding	-
Unigene0003688	3.02428	0.00220721	0.0178022	--	-	-	-	-
Unigene0003691	-5.95092	4.32e-10	4.48e-08	--	-	-	-	-
Unigene0003694	2.09917	1.02e-08	6.87e-07	PREDICTED: ATP-dependent 6-phosphofructokinase, liver type-like [Sinocyclocheilus anshuiensis]	ko01200//Carbon metabolism//Global and Overview//Metabolism;ko01230//Biosynthesis of amino acids//Global and Overview//Metabolism;ko00010//Glycolysis / Gluconeogenesis//Carbohydrate metabolism//Metabolism;ko03018//RNA degradation//Folding, sorting and degradation//Genetic Information Processing;ko00051//Fructose and mannose metabolism//Carbohydrate metabolism//Metabolism;ko00052//Galactose metabo…	GO:0044464//cell part;GO:0005622//intracellular;GO:0005623//cell;GO:0044424//intracellular part	GO:0005488//binding;GO:0016301//kinase activity;GO:0032550//purine ribonucleoside binding;GO:0001883//purine nucleoside binding;GO:0008443//phosphofructokinase activity;GO:0032549//ribonucleoside binding;GO:0001882//nucleoside binding;GO:0016773//phosphotransferase activity, alcohol group as acceptor;GO:0036094//small molecule binding;GO:1901363//heterocyclic compound binding;GO:0003824//catalyti…	GO:0006082//organic acid metabolic process;GO:0044281//small molecule metabolic process;GO:0008152//metabolic process;GO:0032787//monocarboxylic acid metabolic process;GO:0016310//phosphorylation;GO:0043436//oxoacid metabolic process;GO:0006796//phosphate-containing compound metabolic process;GO:0044237//cellular metabolic process;GO:0044763//single-organism cellular process;GO:0019752//carboxyli…
Unigene0003700	-2.36939	9.7e-10	9.01e-08	PREDICTED: serine/threonine-protein phosphatase 4 regulatory subunit 4-like [Sinocyclocheilus rhinocerous]	-	-	-	-
Unigene0003701	4.46775	3.1e-06	8.65e-05	PREDICTED: PI-PLC X domain-containing protein 1-like [Sinocyclocheilus anshuiensis]	-	-	-	-
Unigene0003704	-2.89622	0.00194677	0.0161464	--	-	-	-	-
Unigene0003729	-6.33807	0.00688717	0.0426542	--	-	-	-	-
Unigene0003732	2.96353	0.00731639	0.0447563	PREDICTED: uncharacterized protein LOC107581779 [Sinocyclocheilus grahami]	-	-	-	-
Unigene0003733	3.36145	0.00806867	0.0482792	PREDICTED: natural killer cell receptor 2B4-like [Sinocyclocheilus grahami]	-	-	-	-
Unigene0003740	-3.25021	1.86e-05	0.000385979	--	-	-	-	-
Unigene0003741	2.37054	0.00114383	0.0106933	PREDICTED: sorbin and SH3 domain-containing protein 2-like [Sinocyclocheilus grahami]	-	-	-	-
Unigene0003747	-2.7607	2.16e-05	0.000438014	--	-	-	-	-
Unigene0003755	-1.9109	0.001487	0.0131234	PREDICTED: fibroblast growth factor-binding protein 1-like [Sinocyclocheilus grahami]	-	-	-	-
Unigene0003761	1.8255	1.93e-05	0.00039832	PREDICTED: threonine synthase-like 2 [Sinocyclocheilus anshuiensis]	-	-	GO:0016835//carbon-oxygen lyase activity;GO:0009975//cyclase activity;GO:0003824//catalytic activity;GO:0016838//carbon-oxygen lyase activity, acting on phosphates;GO:0016829//lyase activity	-
Unigene0003767	1.42002	0.00681438	0.0422938	--	-	-	-	-
Unigene0003770	1.72599	0.00599597	0.0384366	PREDICTED: bone morphogenetic protein 7-like [Sinocyclocheilus anshuiensis]	-	-	-	-
Unigene0003775	1.26012	0.00307755	0.0230006	PREDICTED: LOW QUALITY PROTEIN: amyloid beta A4 precursor protein-binding family A member 2-like [Sinocyclocheilus rhinocerous]	-	-	-	-
Unigene0003777	1.20672	0.00101894	0.00976125	PREDICTED: caspase-3-like [Sinocyclocheilus rhinocerous]	ko04010//MAPK signaling pathway//Signal transduction//Environmental Information Processing;ko04210//Apoptosis//Cell growth and death//Cellular Processes;ko04115//p53 signaling pathway//Cell growth and death//Cellular Processes	GO:0044424//intracellular part;GO:0005622//intracellular;GO:0044464//cell part;GO:0005623//cell	GO:0003824//catalytic activity;GO:0016787//hydrolase activity;GO:0004175//endopeptidase activity;GO:0008233//peptidase activity;GO:0070011//peptidase activity, acting on L-amino acid peptides;GO:0008234//cysteine-type peptidase activity	GO:0048638//regulation of developmental growth;GO:0044238//primary metabolic process;GO:0065008//regulation of biological quality;GO:0048670//regulation of collateral sprouting;GO:0022603//regulation of anatomical structure morphogenesis;GO:0050896//response to stimulus;GO:0065007//biological regulation;GO:0051128//regulation of cellular component organization;GO:0010975//regulation of neuron pro…
Unigene0003780	-4.80678	0.00102378	0.00980039	--	-	-	-	-
Unigene0003781	1.58292	0.000153406	0.00215122	PREDICTED: UPF0488 protein C8orf33 homolog [Nipponia nippon]	-	-	-	-
Unigene0003789	1.51213	0.000438807	0.00503515	--	-	-	-	-
Unigene0003792	1.79016	0.00425639	0.029523	PREDICTED: gastrula zinc finger protein XlCGF57.1-like [Sinocyclocheilus rhinocerous]	-	-	-	-
Unigene0003796	-2.85865	5.87e-11	7.93e-09	PREDICTED: translin-associated factor X-interacting protein 1-like isoform X1 [Sinocyclocheilus anshuiensis]	-	-	-	-
Unigene0003800	1.41686	0.000731571	0.00749836	PREDICTED: glycosyltransferase 1 domain-containing protein 1-like isoform X1 [Sinocyclocheilus anshuiensis]	-	-	-	-
Unigene0003801	3.48544	4.07e-06	0.00010887	PREDICTED: protein EVI2B-like [Sinocyclocheilus anshuiensis]	-	-	-	-
Unigene0003808	1.44285	9.37e-05	0.00144627	--	-	-	-	-
Unigene0003812	2.21843	0.00129026	0.0117471	PREDICTED: arachidonate 5-lipoxygenase-like isoform X1 [Sinocyclocheilus grahami]	ko00590//Arachidonic acid metabolism//Lipid metabolism//Metabolism	-	GO:0004497//monooxygenase activity;GO:0046914//transition metal ion binding;GO:0016491//oxidoreductase activity;GO:0043169//cation binding;GO:0005488//binding;GO:0003824//catalytic activity;GO:0016701//oxidoreductase activity, acting on single donors with incorporation of molecular oxygen;GO:0046872//metal ion binding;GO:0043167//ion binding	GO:0044710//single-organism metabolic process;GO:0006629//lipid metabolic process;GO:0019752//carboxylic acid metabolic process;GO:0001676//long-chain fatty acid metabolic process;GO:0043436//oxoacid metabolic process;GO:0044281//small molecule metabolic process;GO:0006082//organic acid metabolic process;GO:0044699//single-organism process;GO:0008152//metabolic process;GO:0044763//single-organism…
Unigene0003819	-4.51204	8.15e-05	0.00129145	--	-	-	-	-
Unigene0003834	1.14996	0.000467351	0.00528792	PREDICTED: mitochondrial import receptor subunit TOM70-like [Sinocyclocheilus anshuiensis]	-	-	-	-
Unigene0003836	-2.96517	7.14e-05	0.00115749	PREDICTED: testicular haploid expressed gene protein-like [Sinocyclocheilus rhinocerous]	-	-	-	-
Unigene0003841	-1.75152	3.5e-07	1.39e-05	PREDICTED: transcription termination factor 1, mitochondrial [Sinocyclocheilus anshuiensis]	-	-	-	-
Unigene0003863	3.25439	1.79e-07	7.86e-06	PREDICTED: sclerostin domain-containing protein 1-like [Sinocyclocheilus rhinocerous]	-	-	-	GO:0048731//system development;GO:0060429//epithelium development;GO:0050896//response to stimulus;GO:0048519//negative regulation of biological process;GO:0002009//morphogenesis of an epithelium;GO:0009966//regulation of signal transduction;GO:0044763//single-organism cellular process;GO:0009887//organ morphogenesis;GO:0048729//tissue morphogenesis;GO:0010646//regulation of cell communication;GO…
Unigene0003881	-2.848	0.0003467	0.00416095	--	-	-	-	-
Unigene0003889	1.49445	0.000142485	0.00202457	PREDICTED: calpain-2 catalytic subunit-like [Sinocyclocheilus rhinocerous]	ko04510//Focal adhesion//Cellular commiunity//Cellular Processes;ko04141//Protein processing in endoplasmic reticulum//Folding, sorting and degradation//Genetic Information Processing;ko04210//Apoptosis//Cell growth and death//Cellular Processes	-	-	-
Unigene0003895	1.78222	0.00840483	0.049819	--	-	-	-	-
Unigene0003904	-1.19678	0.00107241	0.0101797	--	-	-	-	-
Unigene0003906	-3.39725	0.000301763	0.0037221	--	-	-	-	-
Unigene0003908	2.1983	0.00539655	0.0355034	YHR209W [Salmo salar]	-	-	GO:0016740//transferase activity;GO:0016741//transferase activity, transferring one-carbon groups;GO:0003824//catalytic activity	GO:0008152//metabolic process
Unigene0003909	1.17717	0.00104593	0.00997428	PREDICTED: 5-oxoprolinase [Sinocyclocheilus grahami]	ko00480//Glutathione metabolism//Metabolism of other amino acids//Metabolism	-	GO:0003824//catalytic activity	-
Unigene0003923	1.14405	0.000968269	0.00936795	PREDICTED: KAT8 regulatory NSL complex subunit 1-like [Sinocyclocheilus rhinocerous]	-	-	-	-
Unigene0003926	-9.81746	0.00085121	0.00847492	--	-	-	-	-
Unigene0003928	3.53031	0.000320802	0.00391013	PREDICTED: GDNF family receptor alpha-4-like [Sinocyclocheilus anshuiensis]	-	-	-	GO:0044699//single-organism process;GO:0044707//single-multicellular organism process;GO:0061061//muscle structure development;GO:0044767//single-organism developmental process;GO:0048513//animal organ development;GO:0048731//system development;GO:0007517//muscle organ development;GO:0032501//multicellular organismal process;GO:0048856//anatomical structure development;GO:0032502//developmental p…
Unigene0003948	1.33641	0.00106076	0.0100861	PREDICTED: copper transport protein ATOX1 [Sinocyclocheilus anshuiensis]	-	-	GO:0046872//metal ion binding;GO:0005488//binding;GO:0005515//protein binding;GO:0046914//transition metal ion binding;GO:0005507//copper ion binding;GO:0043167//ion binding;GO:0043169//cation binding	GO:0044699//single-organism process;GO:0019725//cellular homeostasis;GO:0006875//cellular metal ion homeostasis;GO:0055082//cellular chemical homeostasis;GO:0044763//single-organism cellular process;GO:0098771//inorganic ion homeostasis;GO:0051234//establishment of localization;GO:0048878//chemical homeostasis;GO:0046916//cellular transition metal ion homeostasis;GO:0042592//homeostatic process;G…
Unigene0003951	-2.4327	0.00337628	0.0247495	--	-	-	-	-
Unigene0003961	-2.8032	0.00742883	0.0452962	--	-	-	-	-
Unigene0003967	1.82798	0.00157114	0.0136613	PREDICTED: receptor-type tyrosine-protein phosphatase C-like isoform X1 [Sinocyclocheilus anshuiensis]	ko04514//Cell adhesion molecules (CAMs)//Signaling molecules and interaction//Environmental Information Processing	GO:0031224//intrinsic component of membrane;GO:0044425//membrane part;GO:0016020//membrane	GO:0042578//phosphoric ester hydrolase activity;GO:0016791//phosphatase activity;GO:0004721//phosphoprotein phosphatase activity;GO:0016788//hydrolase activity, acting on ester bonds;GO:0003824//catalytic activity;GO:0016787//hydrolase activity	GO:0002684//positive regulation of immune system process;GO:0016311//dephosphorylation;GO:0002764//immune response-regulating signaling pathway;GO:0002253//activation of immune response;GO:0006796//phosphate-containing compound metabolic process;GO:0050794//regulation of cellular process;GO:0023052//signaling;GO:0036211//protein modification process;GO:0044267//cellular protein metabolic process;…
Unigene0003982	1.74271	0.000250482	0.0032112	PREDICTED: CD9 antigen-like [Sinocyclocheilus rhinocerous]	-	GO:0031224//intrinsic component of membrane;GO:0044425//membrane part;GO:0016020//membrane	-	-
Unigene0003985	1.92449	0.00428975	0.0297006	--	-	-	-	-
Unigene0003988	-9.33017	0.00234195	0.0186628	--	-	-	-	-
Unigene0004004	2.61983	0.00750436	0.0456378	--	-	-	-	-
Unigene0004013	-1.62708	0.000131496	0.00189838	PREDICTED: zinc finger protein Helios-like [Sinocyclocheilus rhinocerous]	-	-	GO:0005488//binding;GO:0097159//organic cyclic compound binding;GO:0043169//cation binding;GO:0043167//ion binding	-
Unigene0004016	2.18262	4.57e-06	0.000119779	PREDICTED: receptor-type tyrosine-protein phosphatase delta-like isoform X8 [Sinocyclocheilus rhinocerous]	-	-	GO:0016788//hydrolase activity, acting on ester bonds;GO:0016787//hydrolase activity;GO:0003824//catalytic activity;GO:0042578//phosphoric ester hydrolase activity;GO:0016791//phosphatase activity;GO:0004721//phosphoprotein phosphatase activity	GO:0006464//cellular protein modification process;GO:0044260//cellular macromolecule metabolic process;GO:0036211//protein modification process;GO:0009987//cellular process;GO:0008152//metabolic process;GO:0044238//primary metabolic process;GO:0043170//macromolecule metabolic process;GO:0071704//organic substance metabolic process;GO:0043412//macromolecule modification;GO:0044267//cellular protei…
Unigene0004029	-2.86691	3.36e-06	9.28e-05	--	-	-	-	-
Unigene0004034	2.58557	0.00207551	0.0169557	--	-	-	-	-
Unigene0004035	1.35511	0.00117065	0.0108837	PREDICTED: alpha-(1,3)-fucosyltransferase 9-like [Sinocyclocheilus grahami]	-	GO:0044431//Golgi apparatus part;GO:0043227//membrane-bounded organelle;GO:0044464//cell part;GO:0098588//bounding membrane of organelle;GO:0031224//intrinsic component of membrane;GO:0043229//intracellular organelle;GO:0000139//Golgi membrane;GO:0044444//cytoplasmic part;GO:0012505//endomembrane system;GO:0044446//intracellular organelle part;GO:0005737//cytoplasm;GO:0016020//membrane;GO:0043226…	GO:0016758//transferase activity, transferring hexosyl groups;GO:0016757//transferase activity, transferring glycosyl groups;GO:0003824//catalytic activity;GO:0016740//transferase activity	GO:0009987//cellular process;GO:0036211//protein modification process;GO:0008152//metabolic process;GO:0043170//macromolecule metabolic process;GO:0006464//cellular protein modification process;GO:0044267//cellular protein metabolic process;GO:0071704//organic substance metabolic process;GO:0044238//primary metabolic process;GO:0044237//cellular metabolic process;GO:0043412//macromolecule modific…
Unigene0004038	1.81144	0.00111559	0.0104847	--	-	-	-	-
Unigene0004040	-1.66339	0.00102391	0.00980039	--	-	-	-	-
Unigene0004042	-3.1139	9.95e-06	0.00022792	--	-	-	-	-
Unigene0004045	1.52644	0.00076574	0.00776979	PREDICTED: receptor-type tyrosine-protein phosphatase beta-like [Sinocyclocheilus rhinocerous]	ko04520//Adherens junction//Cellular commiunity//Cellular Processes	-	GO:0003824//catalytic activity;GO:0016787//hydrolase activity	-
Unigene0004049	1.41281	0.000812453	0.0081588	PREDICTED: Down syndrome critical region protein 3 [Sinocyclocheilus grahami]	-	-	-	-
Unigene0004063	-3.23153	6.11e-05	0.00102337	--	-	-	-	-
Unigene0004065	-7.56626	2.34e-12	4.55e-10	--	-	-	-	-
Unigene0004071	-3.24046	2.94e-05	0.000562249	--	-	-	-	-
Unigene0004079	1.5017	0.00128395	0.0117044	PREDICTED: midasin-like [Stegastes partitus]	-	-	-	-
Unigene0004084	-5.22542	6.8e-09	4.88e-07	--	-	-	-	-
Unigene0004087	12.5525	0.000502861	0.00559518	PREDICTED: LOW QUALITY PROTEIN: arylacetamide deacetylase-like 4 [Sinocyclocheilus rhinocerous]	-	-	GO:0016787//hydrolase activity;GO:0003824//catalytic activity	-
Unigene0004099	-4.59574	1.47e-07	6.63e-06	--	-	-	-	-
Unigene0004105	1.39947	0.00215068	0.0174461	PREDICTED: kelch-like protein 4 [Sinocyclocheilus anshuiensis]	-	-	-	-
Unigene0004107	1.42138	0.000512705	0.005677	PREDICTED: EF-hand domain-containing protein D2-like [Sinocyclocheilus rhinocerous]	-	-	GO:0043169//cation binding;GO:0043167//ion binding;GO:0046872//metal ion binding;GO:0005488//binding	-
Unigene0004115	2.83324	0.000891679	0.00878398	PREDICTED: fibrous sheath CABYR-binding protein-like isoform X3 [Sinocyclocheilus anshuiensis]	-	-	-	-
Unigene0004116	1.65936	1.34e-05	0.00029132	PREDICTED: PDZ and LIM domain protein 2-like [Sinocyclocheilus rhinocerous]	-	-	GO:0046872//metal ion binding;GO:0043169//cation binding;GO:0046914//transition metal ion binding;GO:0005488//binding;GO:0043167//ion binding	-
Unigene0004151	-2.83399	0.00100068	0.00962331	--	-	-	-	-
Unigene0004168	-3.01315	0.000413838	0.00479715	--	-	-	-	-
Unigene0004170	2.45501	6.64e-05	0.00109235	interleukin-10 receptor 1 [Carassius auratus]	ko04060//Cytokine-cytokine receptor interaction//Signaling molecules and interaction//Environmental Information Processing;ko04630//Jak-STAT signaling pathway//Signal transduction//Environmental Information Processing	-	-	-
Unigene0004181	-3.4317	0.00139667	0.0125044	--	-	-	-	-
Unigene0004183	-4.6408	1.32e-05	0.000288655	--	-	-	-	-
Unigene0004190	2.88814	4.58e-05	0.000809165	PREDICTED: urokinase plasminogen activator surface receptor-like [Sinocyclocheilus rhinocerous]	-	-	-	-
Unigene0004195	2.17826	1.18e-05	0.000263273	PREDICTED: cholesterol side-chain cleavage enzyme, mitochondrial [Sinocyclocheilus anshuiensis]	ko00140//Steroid hormone biosynthesis//Lipid metabolism//Metabolism	GO:0005623//cell;GO:0044422//organelle part;GO:0016020//membrane;GO:0043229//intracellular organelle;GO:0005622//intracellular;GO:0044464//cell part;GO:0043226//organelle;GO:0043227//membrane-bounded organelle;GO:0044424//intracellular part;GO:0031090//organelle membrane;GO:0043231//intracellular membrane-bounded organelle	GO:0004497//monooxygenase activity;GO:0005488//binding;GO:0046906//tetrapyrrole binding;GO:0043167//ion binding;GO:0016491//oxidoreductase activity;GO:0043169//cation binding;GO:0003824//catalytic activity;GO:0046872//metal ion binding;GO:1901363//heterocyclic compound binding;GO:0046914//transition metal ion binding;GO:0008395//steroid hydroxylase activity;GO:0097159//organic cyclic compound bin…	GO:0006694//steroid biosynthetic process;GO:0044710//single-organism metabolic process;GO:0008610//lipid biosynthetic process;GO:1901360//organic cyclic compound metabolic process;GO:1901362//organic cyclic compound biosynthetic process;GO:0006066//alcohol metabolic process;GO:0008202//steroid metabolic process;GO:0044281//small molecule metabolic process;GO:0006704//glucocorticoid biosynthetic p…
Unigene0004205	-10.3282	6.13e-06	0.000152454	--	-	-	-	-
Unigene0004206	3.40976	2.32e-05	0.000464677	--	-	-	-	-
Unigene0004213	-1.60833	0.00141614	0.0126366	--	-	-	-	-
Unigene0004234	4.51559	0.00675573	0.0420199	--	-	-	-	-
Unigene0004235	-4.78607	0.000987698	0.0095164	--	-	-	-	-
Unigene0004242	-2.01319	8.94e-05	0.00139558	PREDICTED: insertion element IS630 uncharacterized 39 kDa protein-like [Maylandia zebra]	-	-	-	-
Unigene0004244	1.35149	0.000175112	0.00239663	PREDICTED: myosin regulatory light chain 2, smooth muscle minor isoform-like [Sinocyclocheilus rhinocerous]	ko04510//Focal adhesion//Cellular commiunity//Cellular Processes;ko04810//Regulation of actin cytoskeleton//Cell motility//Cellular Processes;ko04530//Tight junction//Cellular commiunity//Cellular Processes	-	GO:0043167//ion binding;GO:0043169//cation binding;GO:0046872//metal ion binding;GO:0005488//binding	-
Unigene0004260	1.57401	0.00223993	0.0180051	--	-	-	-	-
Unigene0004265	-2.51741	4.77e-09	3.57e-07	PREDICTED: radial spoke head 10 homolog B-like [Sinocyclocheilus anshuiensis]	-	-	-	-
Unigene0004267	1.32307	0.00083793	0.00836681	PREDICTED: STE20-related kinase adapter protein beta-like [Sinocyclocheilus anshuiensis]	-	-	GO:0036094//small molecule binding;GO:0005488//binding;GO:0016301//kinase activity;GO:1901363//heterocyclic compound binding;GO:0016772//transferase activity, transferring phosphorus-containing groups;GO:0001882//nucleoside binding;GO:0001883//purine nucleoside binding;GO:0016740//transferase activity;GO:0097367//carbohydrate derivative binding;GO:0003824//catalytic activity;GO:0032550//purine ri…	GO:0036211//protein modification process;GO:0019538//protein metabolic process;GO:0044267//cellular protein metabolic process;GO:0006464//cellular protein modification process;GO:0044238//primary metabolic process;GO:0008152//metabolic process;GO:0044237//cellular metabolic process;GO:0043412//macromolecule modification;GO:0071704//organic substance metabolic process;GO:0044260//cellular macromol…
Unigene0004277	1.98793	5.65e-07	2.07e-05	PREDICTED: DNA (cytosine-5)-methyltransferase 3B-like isoform X1 [Sinocyclocheilus anshuiensis]	ko00270//Cysteine and methionine metabolism//Amino acid metabolism//Metabolism	-	GO:0016741//transferase activity, transferring one-carbon groups;GO:0016740//transferase activity;GO:0003676//nucleic acid binding;GO:0097159//organic cyclic compound binding;GO:1901363//heterocyclic compound binding;GO:0003824//catalytic activity;GO:0005488//binding	GO:0090304//nucleic acid metabolic process;GO:0009987//cellular process;GO:0046483//heterocycle metabolic process;GO:1901360//organic cyclic compound metabolic process;GO:0043412//macromolecule modification;GO:0006725//cellular aromatic compound metabolic process;GO:0044260//cellular macromolecule metabolic process;GO:0006259//DNA metabolic process;GO:0006139//nucleobase-containing compound metab…
Unigene0004286	1.28781	0.00230816	0.0184544	PREDICTED: homer protein homolog 2-like isoform X1 [Sinocyclocheilus grahami]	ko04068//FoxO signaling pathway//Signal transduction//Environmental Information Processing	-	-	GO:0048731//system development;GO:0044707//single-multicellular organism process;GO:0044699//single-organism process;GO:0032502//developmental process;GO:0009888//tissue development;GO:0048856//anatomical structure development;GO:0021603//cranial nerve formation;GO:0060429//epithelium development;GO:0048646//anatomical structure formation involved in morphogenesis;GO:0021602//cranial nerve morpho…
Unigene0004289	-4.8883	5.01e-10	5.06e-08	--	-	-	-	-
Unigene0004297	4.41672	0.00028649	0.00357245	--	-	-	-	-
Unigene0004302	-9.59768	0.00337666	0.0247495	--	-	-	-	-
Unigene0004313	-2.33484	1.43e-08	9.05e-07	PREDICTED: intraflagellar transport protein 88 homolog isoform X9 [Sinocyclocheilus rhinocerous]	-	GO:0043232//intracellular non-membrane-bounded organelle;GO:0005856//cytoskeleton;GO:0044446//intracellular organelle part;GO:0042995//cell projection;GO:0044441//ciliary part;GO:0044464//cell part;GO:0005623//cell;GO:0005929//cilium;GO:0005622//intracellular;GO:0043228//non-membrane-bounded organelle;GO:0043226//organelle;GO:0044430//cytoskeletal part;GO:0044463//cell projection part;GO:0015630/…	-	GO:0070925//organelle assembly;GO:0009987//cellular process;GO:0048731//system development;GO:0007017//microtubule-based process;GO:0044699//single-organism process;GO:0022008//neurogenesis;GO:0000278//mitotic cell cycle;GO:0022607//cellular component assembly;GO:0048699//generation of neurons;GO:0048856//anatomical structure development;GO:0048646//anatomical structure formation involved in morp…
Unigene0004318	-1.02276	0.00160766	0.0139146	PREDICTED: rho-associated protein kinase 1 [Sinocyclocheilus grahami]	ko04510//Focal adhesion//Cellular commiunity//Cellular Processes;ko04810//Regulation of actin cytoskeleton//Cell motility//Cellular Processes;ko04270//Vascular smooth muscle contraction//Circulatory system//Organismal Systems;ko04350//TGF-beta signaling pathway//Signal transduction//Environmental Information Processing	-	GO:0005515//protein binding;GO:0016740//transferase activity;GO:0032550//purine ribonucleoside binding;GO:0032549//ribonucleoside binding;GO:0043167//ion binding;GO:0017048//Rho GTPase binding;GO:0017016//Ras GTPase binding;GO:0004672//protein kinase activity;GO:0031267//small GTPase binding;GO:0016773//phosphotransferase activity, alcohol group as acceptor;GO:0019899//enzyme binding;GO:0003824//…	GO:0043412//macromolecule modification;GO:0007165//signal transduction;GO:0007154//cell communication;GO:0032956//regulation of actin cytoskeleton organization;GO:0043170//macromolecule metabolic process;GO:0035556//intracellular signal transduction;GO:0065007//biological regulation;GO:0019538//protein metabolic process;GO:0009987//cellular process;GO:0032231//regulation of actin filament bundle …
Unigene0004320	-2.59696	0.000125638	0.00183133	--	-	-	-	-
Unigene0004321	-1.95715	0.0061094	0.0389494	--	-	-	-	-
Unigene0004323	2.44805	0.00242246	0.0191534	--	-	-	-	-
Unigene0004341	1.7178	0.0029094	0.0220173	PREDICTED: adipolin-like [Sinocyclocheilus grahami]	-	-	GO:0005102//receptor binding;GO:0005515//protein binding;GO:0005488//binding	GO:0044700//single organism signaling;GO:0051716//cellular response to stimulus;GO:0044707//single-multicellular organism process;GO:0010827//regulation of glucose transport;GO:0050794//regulation of cellular process;GO:0007154//cell communication;GO:0051049//regulation of transport;GO:0044763//single-organism cellular process;GO:0065007//biological regulation;GO:0032501//multicellular organismal…
Unigene0004342	1.99895	0.000154987	0.00216835	PREDICTED: serine/threonine-protein kinase WNK4-like isoform X1 [Sinocyclocheilus grahami]	-	-	-	-
Unigene0004343	1.58065	0.000496216	0.00553734	PREDICTED: sodium- and chloride-dependent GABA transporter ine-like isoform X2 [Sinocyclocheilus rhinocerous]	-	GO:0044425//membrane part;GO:0016020//membrane;GO:0031224//intrinsic component of membrane	GO:0022804//active transmembrane transporter activity;GO:0005326//neurotransmitter transporter activity;GO:0015291//secondary active transmembrane transporter activity;GO:0022857//transmembrane transporter activity;GO:0005215//transporter activity	GO:0009987//cellular process;GO:0051179//localization;GO:0044765//single-organism transport;GO:0044763//single-organism cellular process;GO:1902578//single-organism localization;GO:0006810//transport;GO:0051234//establishment of localization;GO:0044699//single-organism process
Unigene0004344	-5.12147	9.87e-08	4.76e-06	--	-	-	-	-
Unigene0004353	-6.35353	3.42e-08	1.92e-06	--	-	-	-	-
Unigene0004354	-2.07136	1.37e-07	6.27e-06	PREDICTED: probable tubulin polyglutamylase TTLL9 [Sinocyclocheilus anshuiensis]	-	-	-	GO:0019538//protein metabolic process;GO:0036211//protein modification process;GO:0044238//primary metabolic process;GO:0043412//macromolecule modification;GO:0071704//organic substance metabolic process;GO:0008152//metabolic process;GO:0043170//macromolecule metabolic process
Unigene0004356	1.91346	9.87e-06	0.000226401	PREDICTED: pituitary tumor-transforming gene 1 protein-interacting protein-like [Sinocyclocheilus rhinocerous]	-	-	-	GO:0044707//single-multicellular organism process;GO:0032501//multicellular organismal process;GO:0044699//single-organism process;GO:0032502//developmental process;GO:0044767//single-organism developmental process;GO:0007275//multicellular organism development
Unigene0004365	-2.88131	8.66e-05	0.00135948	--	-	-	-	-
Unigene0004369	2.26142	8.71e-06	0.000204222	PREDICTED: NACHT, LRR and PYD domains-containing protein 12-like [Sinocyclocheilus rhinocerous]	-	-	-	-
Unigene0004370	2.06925	0.000135764	0.00194767	--	-	-	-	-
Unigene0004381	-1.43402	0.00281833	0.0214813	--	-	-	-	-
Unigene0004383	-1.25844	0.00787241	0.0473892	--	-	-	-	-
Unigene0004384	1.4752	0.00302315	0.0226765	PREDICTED: protein FAM19A1 isoform X2 [Danio rerio]	-	-	-	-
Unigene0004385	2.61538	0.00084019	0.00838468	--	-	-	-	-
Unigene0004412	1.33205	7.19e-05	0.00116445	PREDICTED: kunitz-type protease inhibitor 1-like [Sinocyclocheilus rhinocerous]	-	-	GO:0030414//peptidase inhibitor activity;GO:0030234//enzyme regulator activity;GO:0061134//peptidase regulator activity;GO:0004857//enzyme inhibitor activity;GO:0004866//endopeptidase inhibitor activity;GO:0098772//molecular function regulator;GO:0003824//catalytic activity;GO:0061135//endopeptidase regulator activity;GO:0016787//hydrolase activity	GO:0008152//metabolic process;GO:0097530//granulocyte migration;GO:0019538//protein metabolic process;GO:0051179//localization;GO:0051674//localization of cell;GO:0006928//movement of cell or subcellular component;GO:0006935//chemotaxis;GO:0009888//tissue development;GO:0009605//response to external stimulus;GO:0009987//cellular process;GO:0016477//cell migration;GO:0060326//cell chemotaxis;GO:00…
Unigene0004415	2.69125	0.00552801	0.0361395	--	-	-	-	-
Unigene0004426	1.8961	5.35e-05	0.00091778	--	-	-	-	-
Unigene0004429	1.65287	0.000898153	0.00882909	PREDICTED: alpha-2A adrenergic receptor-like [Sinocyclocheilus grahami]	ko04080//Neuroactive ligand-receptor interaction//Signaling molecules and interaction//Environmental Information Processing	GO:0031224//intrinsic component of membrane;GO:0044425//membrane part;GO:0016020//membrane	GO:0099600//transmembrane receptor activity;GO:0004871//signal transducer activity;GO:0038023//signaling receptor activity;GO:0004930//G-protein coupled receptor activity;GO:0004872//receptor activity;GO:0008227//G-protein coupled amine receptor activity;GO:0004888//transmembrane signaling receptor activity;GO:0060089//molecular transducer activity;GO:0004935//adrenergic receptor activity;GO:0004…	GO:0030814//regulation of cAMP metabolic process;GO:0050789//regulation of biological process;GO:0001775//cell activation;GO:0044057//regulation of system process;GO:0080090//regulation of primary metabolic process;GO:0023052//signaling;GO:0090257//regulation of muscle system process;GO:0019219//regulation of nucleobase-containing compound metabolic process;GO:0030818//negative regulation of cAMP…
Unigene0004436	-5.66114	6.18e-05	0.00103289	--	-	-	-	-
Unigene0004450	-4.29377	0.00834661	0.0495479	PREDICTED: CD2-associated protein-like [Danio rerio]	-	-	-	-
Unigene0004466	2.18019	2.69e-05	0.000524589	PREDICTED: FYVE, RhoGEF and PH domain-containing protein 5-like isoform X1 [Sinocyclocheilus grahami]	-	-	-	-
Unigene0004476	-2.29174	4.38e-05	0.000779568	--	-	-	-	-
Unigene0004477	-2.39621	0.000440021	0.00504692	--	-	-	-	-
Unigene0004478	-6.32589	2e-07	8.6e-06	--	-	-	-	-
Unigene0004479	-4.08198	0.00435485	0.030031	--	-	-	-	-
Unigene0004481	2.57865	0.00330583	0.0243434	--	-	-	-	-
Unigene0004490	1.12367	0.00103698	0.0099048	PREDICTED: receptor-type tyrosine-protein phosphatase F isoform X4 [Sinocyclocheilus rhinocerous]	ko04514//Cell adhesion molecules (CAMs)//Signaling molecules and interaction//Environmental Information Processing;ko04910//Insulin signaling pathway//Endocrine system//Organismal Systems;ko04520//Adherens junction//Cellular commiunity//Cellular Processes	GO:0044425//membrane part;GO:0031224//intrinsic component of membrane;GO:0016020//membrane	GO:0016788//hydrolase activity, acting on ester bonds;GO:0097367//carbohydrate derivative binding;GO:0005488//binding;GO:0016787//hydrolase activity;GO:0042578//phosphoric ester hydrolase activity;GO:0005539//glycosaminoglycan binding;GO:0016791//phosphatase activity;GO:0004721//phosphoprotein phosphatase activity;GO:0003824//catalytic activity	GO:0040011//locomotion;GO:0042330//taxis;GO:0009605//response to external stimulus;GO:0032501//multicellular organismal process;GO:0071840//cellular component organization or biogenesis;GO:0022008//neurogenesis;GO:0007411//axon guidance;GO:0097485//neuron projection guidance;GO:0044260//cellular macromolecule metabolic process;GO:0044763//single-organism cellular process;GO:0032989//cellular comp…
Unigene0004502	-5.62177	9.12e-13	2.01e-10	--	-	-	-	-
Unigene0004505	7.17559	0.00704594	0.0434105	--	-	-	-	-
Unigene0004507	-3.27473	2.85e-06	8.04e-05	--	-	-	-	-
Unigene0004510	-1.38583	5.95e-05	0.00100069	PREDICTED: pre-B-cell leukemia transcription factor 1-like isoform X5 [Sinocyclocheilus anshuiensis]	-	GO:0043234//protein complex;GO:0043227//membrane-bounded organelle;GO:0043229//intracellular organelle;GO:0043231//intracellular membrane-bounded organelle;GO:0005622//intracellular;GO:0044464//cell part;GO:0044424//intracellular part;GO:0032991//macromolecular complex;GO:0005623//cell;GO:0043226//organelle	GO:1901363//heterocyclic compound binding;GO:0003676//nucleic acid binding;GO:0097159//organic cyclic compound binding;GO:0001071//nucleic acid binding transcription factor activity;GO:0003677//DNA binding;GO:0005488//binding	GO:0022008//neurogenesis;GO:0048513//animal organ development;GO:0048812//neuron projection morphogenesis;GO:0032989//cellular component morphogenesis;GO:0019219//regulation of nucleobase-containing compound metabolic process;GO:0071840//cellular component organization or biogenesis;GO:0044707//single-multicellular organism process;GO:0031400//negative regulation of protein modification process;G…
Unigene0004512	2.15399	3.99e-06	0.000106918	--	-	-	-	-
Unigene0004517	-2.79131	0.00142157	0.0126755	--	-	-	-	-
Unigene0004522	-3.95286	0.00393836	0.0277957	--	-	-	-	-
Unigene0004524	-3.80962	0.000204803	0.00272671	--	-	-	-	-
Unigene0004527	1.29034	0.000224475	0.0029343	PREDICTED: homeodomain-interacting protein kinase 3 [Sinocyclocheilus anshuiensis]	-	-	GO:1901363//heterocyclic compound binding;GO:0001883//purine nucleoside binding;GO:0097367//carbohydrate derivative binding;GO:0005488//binding;GO:0032549//ribonucleoside binding;GO:0003824//catalytic activity;GO:0036094//small molecule binding;GO:0032550//purine ribonucleoside binding;GO:0001882//nucleoside binding;GO:0097159//organic cyclic compound binding;GO:0016740//transferase activity	GO:0044238//primary metabolic process;GO:0008152//metabolic process;GO:0071704//organic substance metabolic process;GO:0042221//response to chemical;GO:0043412//macromolecule modification;GO:0043170//macromolecule metabolic process;GO:0044237//cellular metabolic process;GO:0006464//cellular protein modification process;GO:0009410//response to xenobiotic stimulus;GO:0044267//cellular protein metab…
Unigene0004538	1.40674	9.42e-05	0.00145165	PREDICTED: sorting nexin-17 isoform X2 [Sinocyclocheilus rhinocerous]	-	GO:0005737//cytoplasm;GO:0043229//intracellular organelle;GO:0012506//vesicle membrane;GO:0005768//endosome;GO:0044422//organelle part;GO:0031988//membrane-bounded vesicle;GO:0005623//cell;GO:0031982//vesicle;GO:0043231//intracellular membrane-bounded organelle;GO:0044444//cytoplasmic part;GO:0043226//organelle;GO:0005622//intracellular;GO:0016020//membrane;GO:0012505//endomembrane system;GO:0044…	GO:0043167//ion binding;GO:0008289//lipid binding;GO:0043168//anion binding;GO:0005543//phospholipid binding;GO:0005488//binding	GO:0050794//regulation of cellular process;GO:0051179//localization;GO:0008104//protein localization;GO:0033036//macromolecule localization;GO:0065007//biological regulation;GO:0050789//regulation of biological process;GO:0051234//establishment of localization
Unigene0004549	-5.23871	5.41e-09	4.01e-07	--	-	-	-	-
Unigene0004551	-1.16286	0.000367977	0.00435696	PREDICTED: SCL-interrupting locus protein homolog [Sinocyclocheilus rhinocerous]	-	GO:0005622//intracellular;GO:0005623//cell;GO:0044424//intracellular part;GO:0044464//cell part	GO:0005488//binding	GO:0007154//cell communication;GO:0044699//single-organism process;GO:1902589//single-organism organelle organization;GO:0022607//cellular component assembly;GO:0007165//signal transduction;GO:0065003//macromolecular complex assembly;GO:0071840//cellular component organization or biogenesis;GO:0044763//single-organism cellular process;GO:0006996//organelle organization;GO:0044700//single organism…
Unigene0004554	1.38638	0.000103672	0.00156804	PREDICTED: surfeit locus protein 6 [Sinocyclocheilus grahami]	-	-	-	-
Unigene0004561	-1.76179	0.00545032	0.0357581	--	-	-	-	-
Unigene0004569	1.31622	0.00518999	0.0344415	PREDICTED: glycogenin-1-like isoform X2 [Sinocyclocheilus rhinocerous]	-	-	GO:0016740//transferase activity;GO:0003824//catalytic activity	-
Unigene0004586	-4.04412	5.73e-10	5.68e-08	PREDICTED: ATP-binding cassette sub-family G member 2-like [Sinocyclocheilus rhinocerous]	ko02010//ABC transporters//Membrane transport//Environmental Information Processing	-	GO:0017111//nucleoside-triphosphatase activity;GO:0005488//binding;GO:0036094//small molecule binding;GO:0016818//hydrolase activity, acting on acid anhydrides, in phosphorus-containing anhydrides;GO:0016817//hydrolase activity, acting on acid anhydrides;GO:0016462//pyrophosphatase activity;GO:0003824//catalytic activity;GO:0016787//hydrolase activity	-
Unigene0004587	-5.27707	6.79e-09	4.87e-07	--	-	-	-	-
Unigene0004591	2.31691	0.00220646	0.0177975	--	-	-	-	-
Unigene0004610	1.73022	1.67e-05	0.000353267	PREDICTED: cohesin subunit SA-2-like isoform X1 [Sinocyclocheilus grahami]	ko04110//Cell cycle//Cell growth and death//Cellular Processes	-	-	-
Unigene0004616	-10.4934	7.03e-06	0.00017048	--	-	-	-	-
Unigene0004618	1.13477	0.00266975	0.0206276	--	-	-	-	-
Unigene0004620	1.33464	0.000511763	0.00566856	PREDICTED: exosome complex exonuclease RRP44 [Sinocyclocheilus rhinocerous]	ko03018//RNA degradation//Folding, sorting and degradation//Genetic Information Processing	-	-	-
Unigene0004623	1.46871	0.00404824	0.0283973	PREDICTED: transforming growth factor beta-1-like [Sinocyclocheilus anshuiensis]	ko04144//Endocytosis//Transport and catabolism//Cellular Processes;ko04010//MAPK signaling pathway//Signal transduction//Environmental Information Processing;ko04060//Cytokine-cytokine receptor interaction//Signaling molecules and interaction//Environmental Information Processing;ko04068//FoxO signaling pathway//Signal transduction//Environmental Information Processing;ko04110//Cell cycle//Cell g…	GO:0044421//extracellular region part;GO:0005576//extracellular region	GO:0005488//binding;GO:0005126//cytokine receptor binding;GO:0005102//receptor binding;GO:0005515//protein binding	GO:0040007//growth;GO:0050794//regulation of cellular process;GO:0048522//positive regulation of cellular process;GO:0065007//biological regulation;GO:0048518//positive regulation of biological process;GO:0050789//regulation of biological process
Unigene0004624	-1.69116	3.4e-05	0.000633941	--	-	-	-	-
Unigene0004625	-11.1776	4.54e-09	3.41e-07	--	-	-	-	-
Unigene0004626	1.42515	0.00556027	0.0362991	PREDICTED: protein shisa-9-like isoform X1 [Sinocyclocheilus grahami]	-	-	-	-
Unigene0004635	-1.62419	0.0023906	0.0189658	PREDICTED: transient receptor potential cation channel subfamily M member 3 isoform X9 [Danio rerio]	-	GO:0044425//membrane part;GO:0016020//membrane;GO:0031224//intrinsic component of membrane	GO:0022857//transmembrane transporter activity;GO:0005216//ion channel activity;GO:0005215//transporter activity;GO:0022838//substrate-specific channel activity;GO:0022891//substrate-specific transmembrane transporter activity;GO:0022803//passive transmembrane transporter activity;GO:0022892//substrate-specific transporter activity;GO:0015075//ion transmembrane transporter activity;GO:0008324//ca…	GO:0050877//neurological system process;GO:0009987//cellular process;GO:0006810//transport;GO:0051179//localization;GO:0044699//single-organism process;GO:0032501//multicellular organismal process;GO:0006811//ion transport;GO:0044765//single-organism transport;GO:0051234//establishment of localization;GO:0003008//system process;GO:1902578//single-organism localization;GO:0044763//single-organism …
Unigene0004637	2.50658	9.14e-07	3.08e-05	--	-	-	-	-
Unigene0004641	8.86336	0.00635513	0.0401268	--	-	-	-	-
Unigene0004645	-5.22158	0.000172476	0.00236574	--	-	-	-	-
Unigene0004654	-1.8779	0.00256013	0.0199925	PREDICTED: high mobility group protein B2-like [Astyanax mexicanus]	-	-	GO:0005488//binding;GO:0003676//nucleic acid binding;GO:1901363//heterocyclic compound binding;GO:0097159//organic cyclic compound binding	-
Unigene0004661	-4.34871	3.74e-07	1.47e-05	--	-	-	-	-
Unigene0004664	-5.15717	3.18e-05	0.000600141	PREDICTED: serine/threonine-protein kinase pim-1-like [Sinocyclocheilus grahami]	-	-	-	-
Unigene0004669	-2.76817	0.000719585	0.00739975	--	-	-	-	-
Unigene0004676	-2.13382	0.000771219	0.00781577	--	-	-	-	-
Unigene0004688	2.4189	0.000915674	0.00895695	PREDICTED: CUB and sushi domain-containing protein 2-like [Notothenia coriiceps]	-	-	-	-
Unigene0004689	-1.25758	8.58e-05	0.00134835	PREDICTED: cytoskeleton-associated protein 2-like [Sinocyclocheilus anshuiensis]	-	-	-	-
Unigene0004699	1.24274	0.000309134	0.00379468	PREDICTED: cell growth-regulating nucleolar protein [Sinocyclocheilus rhinocerous]	-	-	-	-
Unigene0004707	6.30472	8.53e-05	0.00134355	--	-	-	-	-
Unigene0004723	-3.26058	1.86e-05	0.000385979	--	-	-	-	-
Unigene0004728	1.46658	0.00844097	0.049991	PREDICTED: dehydrogenase/reductase SDR family member 13-like [Sinocyclocheilus anshuiensis]	-	-	GO:0003824//catalytic activity	-
Unigene0004732	-4.4618	6.66e-06	0.000162858	--	-	-	-	-
Unigene0004735	-1.24988	0.00343061	0.0250504	PREDICTED: whirlin isoform X2 [Sinocyclocheilus grahami]	-	-	-	-
Unigene0004738	1.29645	8.2e-05	0.00129889	PREDICTED: spermine synthase-like [Sinocyclocheilus rhinocerous]	ko00330//Arginine and proline metabolism//Amino acid metabolism//Metabolism;ko00480//Glutathione metabolism//Metabolism of other amino acids//Metabolism;ko00270//Cysteine and methionine metabolism//Amino acid metabolism//Metabolism;ko00410//beta-Alanine metabolism//Metabolism of other amino acids//Metabolism	-	GO:0016765//transferase activity, transferring alkyl or aryl (other than methyl) groups;GO:0016740//transferase activity;GO:0003824//catalytic activity	GO:0034641//cellular nitrogen compound metabolic process;GO:0044271//cellular nitrogen compound biosynthetic process;GO:0008152//metabolic process;GO:1901564//organonitrogen compound metabolic process;GO:0042401//cellular biogenic amine biosynthetic process;GO:0006576//cellular biogenic amine metabolic process;GO:0044249//cellular biosynthetic process;GO:0009987//cellular process;GO:0009308//amin…
Unigene0004768	-3.31888	0.000340314	0.00410176	--	-	-	-	-
Unigene0004777	1.22708	0.00828723	0.0492821	PREDICTED: transmembrane protein 154-like isoform X2 [Sinocyclocheilus rhinocerous]	-	-	-	-
Unigene0004788	1.21219	0.000743798	0.00759752	PREDICTED: mitogen-activated protein kinase kinase kinase 3 [Sinocyclocheilus rhinocerous]	ko04010//MAPK signaling pathway//Signal transduction//Environmental Information Processing;ko04912//GnRH signaling pathway//Endocrine system//Organismal Systems	-	GO:0016740//transferase activity;GO:0001883//purine nucleoside binding;GO:0005488//binding;GO:0001882//nucleoside binding;GO:0016772//transferase activity, transferring phosphorus-containing groups;GO:0032549//ribonucleoside binding;GO:0032550//purine ribonucleoside binding;GO:0036094//small molecule binding;GO:0003824//catalytic activity;GO:0016301//kinase activity;GO:0097367//carbohydrate deriv…	GO:0044260//cellular macromolecule metabolic process;GO:0036211//protein modification process;GO:0009987//cellular process;GO:0044237//cellular metabolic process;GO:0019538//protein metabolic process;GO:0071704//organic substance metabolic process;GO:0044238//primary metabolic process;GO:0008152//metabolic process;GO:0006464//cellular protein modification process;GO:0043170//macromolecule metabol…
Unigene0004790	1.69879	0.00221753	0.0178694	PREDICTED: janus kinase and microtubule-interacting protein 2-like [Sinocyclocheilus anshuiensis]	-	-	GO:0015631//tubulin binding;GO:0019899//enzyme binding;GO:0005488//binding;GO:0008092//cytoskeletal protein binding;GO:0005515//protein binding	-
Unigene0004794	-10.6775	1.04e-06	3.45e-05	--	-	-	-	-
Unigene0004804	-5.04733	1.33e-06	4.25e-05	--	-	-	-	-
Unigene0004810	9.38419	1.49e-06	4.68e-05	PREDICTED: solute carrier family 22 member 13 [Sinocyclocheilus anshuiensis]	-	GO:0044425//membrane part;GO:0031224//intrinsic component of membrane;GO:0016020//membrane	GO:0005215//transporter activity	GO:0009987//cellular process;GO:0044763//single-organism cellular process;GO:0044699//single-organism process
Unigene0004820	-1.98447	0.00126406	0.0115655	--	-	-	-	-
Unigene0004825	2.43265	5.05e-05	0.000876444	--	-	-	-	-
Unigene0004828	-1.20772	0.000726969	0.00745883	PREDICTED: protein CASC5 [Sinocyclocheilus anshuiensis]	-	-	-	-
Unigene0004829	-1.24809	0.000474856	0.0053566	PREDICTED: protein CASC5 [Sinocyclocheilus anshuiensis]	-	-	-	-
Unigene0004830	2.15753	0.000204216	0.0027206	PREDICTED: adhesion G protein-coupled receptor E2-like [Sinocyclocheilus rhinocerous]	-	-	-	-
Unigene0004843	-1.17126	0.00405492	0.0284312	--	-	-	-	-
Unigene0004847	-11.3462	6.52e-11	8.7e-09	--	-	-	-	-
Unigene0004851	-4.01141	8.56e-08	4.21e-06	PREDICTED: MORC family CW-type zinc finger protein 3-like [Sinocyclocheilus rhinocerous]	-	-	-	-
Unigene0004858	-2.79964	0.00255042	0.0199313	--	-	-	-	-
Unigene0004874	9.58471	0.00502893	0.0335993	PREDICTED: uncharacterized protein LOC107732628 [Sinocyclocheilus rhinocerous]	-	-	-	-
Unigene0004883	-2.86517	0.00188703	0.015751	--	-	-	-	-
Unigene0004891	1.77258	8.75e-05	0.00137133	PREDICTED: PI-PLC X domain-containing protein 3 [Sinocyclocheilus anshuiensis]	-	-	GO:0016788//hydrolase activity, acting on ester bonds;GO:0042578//phosphoric ester hydrolase activity;GO:0016787//hydrolase activity;GO:0060089//molecular transducer activity;GO:0003824//catalytic activity	GO:0044710//single-organism metabolic process;GO:0008152//metabolic process;GO:0044238//primary metabolic process;GO:0050789//regulation of biological process;GO:0006629//lipid metabolic process;GO:0065007//biological regulation;GO:0050794//regulation of cellular process;GO:0071704//organic substance metabolic process;GO:0044699//single-organism process
Unigene0004904	1.25164	0.000656265	0.0068859	PREDICTED: calpastatin-like isoform X6 [Sinocyclocheilus rhinocerous]	-	-	-	-
Unigene0004908	1.57079	0.00060174	0.00643349	PREDICTED: transmembrane protein 198-B-like [Sinocyclocheilus anshuiensis]	-	-	-	-
Unigene0004923	-2.84344	0.00134568	0.0121393	--	-	-	-	-
Unigene0004951	-1.02494	0.00581833	0.0375381	PREDICTED: fatty aldehyde dehydrogenase-like isoform X1 [Sinocyclocheilus grahami]	ko00010//Glycolysis / Gluconeogenesis//Carbohydrate metabolism//Metabolism;ko00310//Lysine degradation//Amino acid metabolism//Metabolism;ko00561//Glycerolipid metabolism//Lipid metabolism//Metabolism;ko00280//Valine, leucine and isoleucine degradation//Amino acid metabolism//Metabolism;ko00330//Arginine and proline metabolism//Amino acid metabolism//Metabolism;ko00620//Pyruvate metabolism//Carbo…	-	-	-
Unigene0004953	1.97172	0.000253872	0.00324689	--	-	-	-	-
Unigene0004954	-2.55359	2.1e-05	0.000427706	PREDICTED: endoplasmin-like [Sinocyclocheilus grahami]	ko04141//Protein processing in endoplasmic reticulum//Folding, sorting and degradation//Genetic Information Processing;ko04621//NOD-like receptor signaling pathway//Immune system//Organismal Systems	GO:0031410//cytoplasmic vesicle;GO:0044444//cytoplasmic part;GO:0005622//intracellular;GO:0032991//macromolecular complex;GO:0044432//endoplasmic reticulum part;GO:0044422//organelle part;GO:0031982//vesicle;GO:0005783//endoplasmic reticulum;GO:0005623//cell;GO:0043229//intracellular organelle;GO:0048770//pigment granule;GO:0044464//cell part;GO:0005912//adherens junction;GO:0016023//cytoplasmic,…	GO:1901363//heterocyclic compound binding;GO:0005488//binding;GO:0097367//carbohydrate derivative binding;GO:0032550//purine ribonucleoside binding;GO:0019899//enzyme binding;GO:0070325//lipoprotein particle receptor binding;GO:0005102//receptor binding;GO:0032549//ribonucleoside binding;GO:0001883//purine nucleoside binding;GO:0003676//nucleic acid binding;GO:0001882//nucleoside binding;GO:00055…	GO:0030029//actin filament-based process;GO:0042221//response to chemical;GO:0050896//response to stimulus;GO:1901700//response to oxygen-containing compound;GO:0035303//regulation of dephosphorylation;GO:0044238//primary metabolic process;GO:0007015//actin filament organization;GO:0044267//cellular protein metabolic process;GO:0010498//proteasomal protein catabolic process;GO:0030036//actin cyto…
Unigene0004964	1.35523	0.00111065	0.0104492	PREDICTED: regulator of G-protein signaling 7-like [Sinocyclocheilus rhinocerous]	-	GO:0043234//protein complex;GO:0032991//macromolecular complex	GO:0060089//molecular transducer activity	GO:0023051//regulation of signaling;GO:0045744//negative regulation of G-protein coupled receptor protein signaling pathway;GO:0065007//biological regulation;GO:0048585//negative regulation of response to stimulus;GO:0010648//negative regulation of cell communication;GO:0008277//regulation of G-protein coupled receptor protein signaling pathway;GO:0009966//regulation of signal transduction;GO:004…
Unigene0004967	-1.71215	1.67e-05	0.000353267	--	-	-	-	-
Unigene0004968	-3.61626	6.48e-07	2.32e-05	--	-	-	-	-
Unigene0004969	1.2614	0.000323757	0.00393943	PREDICTED: phosphoglycolate phosphatase-like [Sinocyclocheilus grahami]	ko01200//Carbon metabolism//Global and Overview//Metabolism;ko00630//Glyoxylate and dicarboxylate metabolism//Carbohydrate metabolism//Metabolism	-	GO:0003824//catalytic activity;GO:0016788//hydrolase activity, acting on ester bonds;GO:0042578//phosphoric ester hydrolase activity;GO:0016787//hydrolase activity	GO:0008152//metabolic process;GO:0006796//phosphate-containing compound metabolic process;GO:0009987//cellular process;GO:0044237//cellular metabolic process;GO:0006793//phosphorus metabolic process
Unigene0004971	1.18497	0.00131559	0.0119321	PREDICTED: transgelin-2-like [Sinocyclocheilus anshuiensis]	-	GO:0043226//organelle;GO:0043229//intracellular organelle;GO:0043228//non-membrane-bounded organelle;GO:0043232//intracellular non-membrane-bounded organelle;GO:0005856//cytoskeleton;GO:0044464//cell part;GO:0005623//cell;GO:0005622//intracellular;GO:0044424//intracellular part	GO:0005515//protein binding;GO:0008092//cytoskeletal protein binding;GO:0005488//binding;GO:0003779//actin binding	GO:0044767//single-organism developmental process;GO:0007010//cytoskeleton organization;GO:0071840//cellular component organization or biogenesis;GO:0048856//anatomical structure development;GO:0032502//developmental process;GO:0044763//single-organism cellular process;GO:0044699//single-organism process;GO:0009987//cellular process;GO:0009653//anatomical structure morphogenesis;GO:0032989//cellu…
Unigene0004991	3.05615	0.00608988	0.0388619	--	-	-	-	-
Unigene0004995	2.40234	3.04e-07	1.23e-05	PREDICTED: SAM and SH3 domain-containing protein 1-like isoform X4 [Sinocyclocheilus anshuiensis]	-	-	-	-
Unigene0004997	1.48261	0.000770301	0.0078072	PREDICTED: rho-related GTP-binding protein RhoJ-like [Sinocyclocheilus anshuiensis]	-	GO:0005623//cell;GO:0044464//cell part	GO:0005488//binding;GO:0032549//ribonucleoside binding;GO:0001882//nucleoside binding;GO:0036094//small molecule binding;GO:0097367//carbohydrate derivative binding;GO:0097159//organic cyclic compound binding;GO:1901363//heterocyclic compound binding;GO:0001883//purine nucleoside binding;GO:0032550//purine ribonucleoside binding	GO:0044700//single organism signaling;GO:0044763//single-organism cellular process;GO:0051716//cellular response to stimulus;GO:0065007//biological regulation;GO:0035556//intracellular signal transduction;GO:0009987//cellular process;GO:0050896//response to stimulus;GO:0050794//regulation of cellular process;GO:0023052//signaling;GO:0007165//signal transduction;GO:0050789//regulation of biologica…
Unigene0004998	2.20483	3.76e-05	0.000689122	PREDICTED: leukotriene C4 synthase [Danio rerio]	ko00590//Arachidonic acid metabolism//Lipid metabolism//Metabolism	GO:0016020//membrane;GO:0031224//intrinsic component of membrane;GO:0044425//membrane part	GO:0030234//enzyme regulator activity;GO:0098772//molecular function regulator	GO:0044281//small molecule metabolic process;GO:1901568//fatty acid derivative metabolic process;GO:0065007//biological regulation;GO:0044710//single-organism metabolic process;GO:0044699//single-organism process;GO:0006082//organic acid metabolic process;GO:0048518//positive regulation of biological process;GO:0019752//carboxylic acid metabolic process;GO:0008152//metabolic process;GO:0009893//p…
Unigene0004999	4.53875	1.49e-05	0.000319764	PREDICTED: 5-hydroxytryptamine receptor 1A-beta-like [Sinocyclocheilus anshuiensis]	ko04080//Neuroactive ligand-receptor interaction//Signaling molecules and interaction//Environmental Information Processing	GO:0016021//integral component of membrane;GO:0016020//membrane;GO:0044425//membrane part;GO:0031224//intrinsic component of membrane	GO:0004871//signal transducer activity;GO:0038023//signaling receptor activity;GO:0004872//receptor activity;GO:0004930//G-protein coupled receptor activity;GO:0008227//G-protein coupled amine receptor activity;GO:0004888//transmembrane signaling receptor activity;GO:0060089//molecular transducer activity;GO:0099600//transmembrane receptor activity	GO:0044699//single-organism process;GO:0032501//multicellular organismal process;GO:0009987//cellular process;GO:0003018//vascular process in circulatory system;GO:0050789//regulation of biological process;GO:0090066//regulation of anatomical structure size;GO:0035150//regulation of tube size;GO:0010646//regulation of cell communication;GO:0007610//behavior;GO:0044763//single-organism cellular pr…
Unigene0005005	-2.06236	0.0019211	0.0159843	--	-	-	-	-
Unigene0005006	1.88479	5.01e-06	0.000129091	PREDICTED: coiled-coil domain-containing protein 50-like isoform X3 [Sinocyclocheilus grahami]	-	-	-	-
Unigene0005009	3.34947	6.04e-08	3.12e-06	PREDICTED: carboxypeptidase N catalytic chain-like isoform X1 [Sinocyclocheilus rhinocerous]	-	GO:0005576//extracellular region;GO:0044421//extracellular region part	GO:0008237//metallopeptidase activity;GO:0008233//peptidase activity;GO:0046872//metal ion binding;GO:0070011//peptidase activity, acting on L-amino acid peptides;GO:0005488//binding;GO:0043169//cation binding;GO:0043167//ion binding;GO:0003824//catalytic activity;GO:0008235//metalloexopeptidase activity;GO:0046914//transition metal ion binding;GO:0016787//hydrolase activity;GO:0008238//exopeptid…	GO:0044238//primary metabolic process;GO:0033993//response to lipid;GO:0071704//organic substance metabolic process;GO:0043627//response to estrogen;GO:0050896//response to stimulus;GO:0048545//response to steroid hormone;GO:0008152//metabolic process;GO:0009719//response to endogenous stimulus;GO:0043170//macromolecule metabolic process;GO:0009725//response to hormone;GO:0019538//protein metabol…
Unigene0005014	1.11686	0.0053164	0.0351178	PREDICTED: cryptochrome DASH [Sinocyclocheilus grahami]	-	-	GO:0097159//organic cyclic compound binding;GO:0003677//DNA binding;GO:0005488//binding;GO:0016829//lyase activity;GO:0016830//carbon-carbon lyase activity;GO:0036094//small molecule binding;GO:1901265//nucleoside phosphate binding;GO:1901363//heterocyclic compound binding;GO:0000166//nucleotide binding;GO:0003676//nucleic acid binding;GO:0003824//catalytic activity	GO:0019222//regulation of metabolic process;GO:0010556//regulation of macromolecule biosynthetic process;GO:0044710//single-organism metabolic process;GO:0050896//response to stimulus;GO:0071704//organic substance metabolic process;GO:0009889//regulation of biosynthetic process;GO:0006139//nucleobase-containing compound metabolic process;GO:0044267//cellular protein metabolic process;GO:0043170//…
Unigene0005022	2.20845	2.21e-07	9.37e-06	PREDICTED: peroxisomal N(1)-acetyl-spermine/spermidine oxidase-like [Sinocyclocheilus grahami]	ko00330//Arginine and proline metabolism//Amino acid metabolism//Metabolism;ko00410//beta-Alanine metabolism//Metabolism of other amino acids//Metabolism	-	GO:0003824//catalytic activity	GO:0044699//single-organism process;GO:0044710//single-organism metabolic process;GO:0008152//metabolic process
Unigene0005025	-2.73443	0.00265737	0.0205577	--	-	-	-	-
Unigene0005031	-4.51128	4.85e-06	0.000125733	--	-	-	-	-
Unigene0005034	2.31393	2.99e-08	1.71e-06	PREDICTED: cytochrome P450 2U1-like [Sinocyclocheilus rhinocerous]	ko00590//Arachidonic acid metabolism//Lipid metabolism//Metabolism	-	GO:0003824//catalytic activity;GO:0097159//organic cyclic compound binding;GO:0016491//oxidoreductase activity;GO:0004497//monooxygenase activity;GO:0046906//tetrapyrrole binding;GO:0043167//ion binding;GO:1901363//heterocyclic compound binding;GO:0043169//cation binding;GO:0046872//metal ion binding;GO:0005488//binding;GO:0046914//transition metal ion binding	GO:0044699//single-organism process;GO:0044710//single-organism metabolic process;GO:0044237//cellular metabolic process;GO:0008152//metabolic process;GO:0009987//cellular process
Unigene0005043	5.22322	0.000705312	0.00728216	--	-	-	-	-
Unigene0005044	1.09282	0.00477951	0.0323066	--	-	-	-	-
Unigene0005047	-2.29623	0.00150198	0.0132284	--	-	-	-	-
Unigene0005058	-1.48594	0.000646125	0.00680282	--	-	-	-	-
Unigene0005059	2.66412	2.5e-09	2.01e-07	PREDICTED: testosterone 17-beta-dehydrogenase 3-like [Sinocyclocheilus anshuiensis]	ko00140//Steroid hormone biosynthesis//Lipid metabolism//Metabolism	GO:0044464//cell part;GO:0005623//cell;GO:0044424//intracellular part;GO:0043226//organelle;GO:0043231//intracellular membrane-bounded organelle;GO:0043229//intracellular organelle;GO:0005622//intracellular;GO:0043227//membrane-bounded organelle	GO:0016491//oxidoreductase activity;GO:0016616//oxidoreductase activity, acting on the CH-OH group of donors, NAD or NADP as acceptor;GO:0016229//steroid dehydrogenase activity;GO:0016614//oxidoreductase activity, acting on CH-OH group of donors;GO:0003824//catalytic activity;GO:0033764//steroid dehydrogenase activity, acting on the CH-OH group of donors, NAD or NADP as acceptor	GO:0044710//single-organism metabolic process;GO:1901360//organic cyclic compound metabolic process;GO:0006629//lipid metabolic process;GO:0008152//metabolic process;GO:0009058//biosynthetic process;GO:0044711//single-organism biosynthetic process;GO:0044699//single-organism process;GO:0044238//primary metabolic process;GO:0006694//steroid biosynthetic process;GO:1901362//organic cyclic compound …
Unigene0005062	1.38266	0.000424037	0.00489134	PREDICTED: inhibitor of nuclear factor kappa-B kinase subunit beta [Sinocyclocheilus grahami]	ko04010//MAPK signaling pathway//Signal transduction//Environmental Information Processing;ko04068//FoxO signaling pathway//Signal transduction//Environmental Information Processing;ko04910//Insulin signaling pathway//Endocrine system//Organismal Systems;ko04210//Apoptosis//Cell growth and death//Cellular Processes;ko04620//Toll-like receptor signaling pathway//Immune system//Organismal Systems;k…	-	GO:0003824//catalytic activity;GO:0005488//binding;GO:0097367//carbohydrate derivative binding;GO:0036094//small molecule binding;GO:0032549//ribonucleoside binding;GO:0032550//purine ribonucleoside binding;GO:0016301//kinase activity;GO:0001882//nucleoside binding;GO:0001883//purine nucleoside binding;GO:1901363//heterocyclic compound binding;GO:0016740//transferase activity;GO:0097159//organic …	GO:0036211//protein modification process;GO:0043170//macromolecule metabolic process;GO:0044267//cellular protein metabolic process;GO:0071704//organic substance metabolic process;GO:0043412//macromolecule modification;GO:0044238//primary metabolic process;GO:0008152//metabolic process;GO:0019538//protein metabolic process;GO:0044237//cellular metabolic process;GO:0006464//cellular protein modifi…
Unigene0005065	1.28691	0.00100698	0.0096735	--	-	-	-	-
Unigene0005069	2.21814	7.05e-07	2.49e-05	PREDICTED: regucalcin [Sinocyclocheilus rhinocerous]	ko01200//Carbon metabolism//Global and Overview//Metabolism;ko00030//Pentose phosphate pathway//Carbohydrate metabolism//Metabolism;ko00053//Ascorbate and aldarate metabolism//Carbohydrate metabolism//Metabolism;ko01220//Degradation of aromatic compounds//Global and Overview//Metabolism	GO:0044464//cell part;GO:0043229//intracellular organelle;GO:0043227//membrane-bounded organelle;GO:0043226//organelle;GO:0005623//cell;GO:0044424//intracellular part;GO:0005622//intracellular;GO:0043231//intracellular membrane-bounded organelle	GO:0043167//ion binding;GO:0016788//hydrolase activity, acting on ester bonds;GO:0046914//transition metal ion binding;GO:0003824//catalytic activity;GO:0005488//binding;GO:0052689//carboxylic ester hydrolase activity;GO:0016787//hydrolase activity;GO:0046872//metal ion binding;GO:0043169//cation binding	GO:0044238//primary metabolic process;GO:0043436//oxoacid metabolic process;GO:0050790//regulation of catalytic activity;GO:0010646//regulation of cell communication;GO:0008152//metabolic process;GO:0006875//cellular metal ion homeostasis;GO:0019852//L-ascorbic acid metabolic process;GO:0055065//metal ion homeostasis;GO:0050801//ion homeostasis;GO:0044237//cellular metabolic process;GO:0065008//r…
Unigene0005075	-1.19848	0.0007615	0.00773703	PREDICTED: LIM domain-binding protein 3-like isoform X3 [Sinocyclocheilus rhinocerous]	-	-	GO:0005488//binding;GO:0043169//cation binding;GO:0046914//transition metal ion binding;GO:0046872//metal ion binding;GO:0043167//ion binding	GO:0044767//single-organism developmental process;GO:0044699//single-organism process;GO:0032502//developmental process
Unigene0005080	1.51273	0.00139168	0.0124754	PREDICTED: frizzled-8-like [Sinocyclocheilus anshuiensis]	ko04310//Wnt signaling pathway//Signal transduction//Environmental Information Processing;ko04916//Melanogenesis//Endocrine system//Organismal Systems	-	-	-
Unigene0005084	-8.17542	0.00444663	0.0305342	LReO_3 [Oryzias latipes]	-	-	-	-
Unigene0005085	3.1261	0.000289126	0.00359896	PREDICTED: noggin-2-like [Sinocyclocheilus anshuiensis]	ko04350//TGF-beta signaling pathway//Signal transduction//Environmental Information Processing	-	-	GO:0023051//regulation of signaling;GO:0044707//single-multicellular organism process;GO:0050794//regulation of cellular process;GO:0048513//animal organ development;GO:0019222//regulation of metabolic process;GO:0045595//regulation of cell differentiation;GO:0010646//regulation of cell communication;GO:0080090//regulation of primary metabolic process;GO:0051171//regulation of nitrogen compound m…
Unigene0005095	1.1199	0.00301043	0.0225999	PREDICTED: phosphatidylserine synthase 2-like isoform X1 [Sinocyclocheilus rhinocerous]	ko00564//Glycerophospholipid metabolism//Lipid metabolism//Metabolism	-	-	GO:0006658//phosphatidylserine metabolic process;GO:1901564//organonitrogen compound metabolic process;GO:0019637//organophosphate metabolic process;GO:0009987//cellular process;GO:0044255//cellular lipid metabolic process;GO:0006796//phosphate-containing compound metabolic process;GO:0043436//oxoacid metabolic process;GO:0006650//glycerophospholipid metabolic process;GO:1901605//alpha-amino acid…
Unigene0005103	1.72652	0.000575366	0.00621038	PREDICTED: calcium/calmodulin-dependent protein kinase type 1-like isoform X4 [Sinocyclocheilus rhinocerous]	-	-	GO:1901363//heterocyclic compound binding;GO:0001883//purine nucleoside binding;GO:0032549//ribonucleoside binding;GO:0016773//phosphotransferase activity, alcohol group as acceptor;GO:0005488//binding;GO:0001882//nucleoside binding;GO:0097159//organic cyclic compound binding;GO:0097367//carbohydrate derivative binding;GO:0016772//transferase activity, transferring phosphorus-containing groups;GO…	GO:0043170//macromolecule metabolic process;GO:0044267//cellular protein metabolic process;GO:0006793//phosphorus metabolic process;GO:0036211//protein modification process;GO:0009987//cellular process;GO:0044260//cellular macromolecule metabolic process;GO:0006464//cellular protein modification process;GO:0071704//organic substance metabolic process;GO:0006796//phosphate-containing compound meta…
Unigene0005108	1.84068	0.00552481	0.0361318	PREDICTED: transcription factor HES-2-like [Sinocyclocheilus anshuiensis]	-	GO:0043229//intracellular organelle;GO:0044424//intracellular part;GO:0043231//intracellular membrane-bounded organelle;GO:0043227//membrane-bounded organelle;GO:0005622//intracellular;GO:0044464//cell part;GO:0005623//cell;GO:0043226//organelle	GO:1901363//heterocyclic compound binding;GO:0003676//nucleic acid binding;GO:0097159//organic cyclic compound binding;GO:0005515//protein binding;GO:0005488//binding	GO:0009987//cellular process;GO:0044249//cellular biosynthetic process;GO:0060255//regulation of macromolecule metabolic process;GO:0044260//cellular macromolecule metabolic process;GO:0010468//regulation of gene expression;GO:0043170//macromolecule metabolic process;GO:0030154//cell differentiation;GO:0007399//nervous system development;GO:0048731//system development;GO:1901576//organic substanc…
Unigene0005127	-2.20629	3.22e-08	1.82e-06	PREDICTED: centrosome and spindle pole-associated protein 1-like isoform X1 [Sinocyclocheilus grahami]	-	-	-	-
Unigene0005130	-5.65304	1.08e-08	7.17e-07	--	-	-	-	-
Unigene0005135	-2.91926	8.74e-07	2.97e-05	--	-	-	-	-
Unigene0005137	-1.61499	1.14e-06	3.73e-05	PREDICTED: TSC22 domain family protein 1-like isoform X1 [Sinocyclocheilus anshuiensis]	-	-	-	-
Unigene0005139	1.07846	0.00377191	0.0269099	--	-	-	-	-
Unigene0005145	-2.76935	9.12e-06	0.000212375	--	-	-	-	-
Unigene0005154	2.74121	0.00076493	0.00776487	PREDICTED: signal-transducing adaptor protein 1-like isoform X1 [Sinocyclocheilus rhinocerous]	-	-	-	-
Unigene0005161	-6.72342	5.74e-16	2.73e-13	--	-	-	-	-
Unigene0005162	4.76753	0.00363654	0.026197	--	-	-	-	-
Unigene0005163	-2.76597	0.00672222	0.0418576	--	-	-	-	-
Unigene0005165	1.6111	0.00151443	0.0133042	PREDICTED: neurabin-2-like [Sinocyclocheilus rhinocerous]	-	-	GO:0005488//binding;GO:0019902//phosphatase binding;GO:0019899//enzyme binding;GO:0005515//protein binding;GO:0019903//protein phosphatase binding;GO:0008092//cytoskeletal protein binding	GO:0007268//synaptic transmission;GO:0007154//cell communication;GO:0099536//synaptic signaling;GO:0007267//cell-cell signaling;GO:0099537//trans-synaptic signaling;GO:0023052//signaling;GO:0044700//single organism signaling;GO:0009987//cellular process;GO:0044699//single-organism process;GO:0044763//single-organism cellular process
Unigene0005175	1.00725	0.00287486	0.0218149	PREDICTED: probable ATP-dependent RNA helicase DDX10 [Sinocyclocheilus rhinocerous]	-	-	GO:0003676//nucleic acid binding;GO:0016817//hydrolase activity, acting on acid anhydrides;GO:0005488//binding;GO:0097367//carbohydrate derivative binding;GO:0016787//hydrolase activity;GO:0017111//nucleoside-triphosphatase activity;GO:0032550//purine ribonucleoside binding;GO:0016818//hydrolase activity, acting on acid anhydrides, in phosphorus-containing anhydrides;GO:0001883//purine nucleoside…	-
Unigene0005181	3.22886	2.03e-06	6.06e-05	PREDICTED: dipeptidyl peptidase 4-like [Sinocyclocheilus grahami]	-	-	GO:0070011//peptidase activity, acting on L-amino acid peptides;GO:0008233//peptidase activity;GO:0004175//endopeptidase activity;GO:0016787//hydrolase activity;GO:0003824//catalytic activity	GO:0044238//primary metabolic process;GO:0071704//organic substance metabolic process;GO:0019538//protein metabolic process;GO:0008152//metabolic process;GO:0043170//macromolecule metabolic process
Unigene0005190	-5.25897	2.11e-17	1.47e-14	--	-	-	-	-
Unigene0005196	2.28572	1.28e-06	4.1e-05	PREDICTED: brain-specific angiogenesis inhibitor 1-associated protein 2-like isoform X2 [Sinocyclocheilus anshuiensis]	ko04810//Regulation of actin cytoskeleton//Cell motility//Cellular Processes;ko04520//Adherens junction//Cellular commiunity//Cellular Processes	-	-	GO:0071840//cellular component organization or biogenesis;GO:0044802//single-organism membrane organization;GO:0050789//regulation of biological process;GO:0050794//regulation of cellular process;GO:0065007//biological regulation;GO:0061024//membrane organization;GO:0032970//regulation of actin filament-based process;GO:0009987//cellular process;GO:0044699//single-organism process;GO:0044763//sin…
Unigene0005205	-1.25277	0.000482033	0.00541459	PREDICTED: jouberin-like [Sinocyclocheilus anshuiensis]	-	-	-	GO:0032501//multicellular organismal process;GO:0007389//pattern specification process;GO:0044767//single-organism developmental process;GO:0009855//determination of bilateral symmetry;GO:0007275//multicellular organism development;GO:0009799//specification of symmetry;GO:0032502//developmental process;GO:0044699//single-organism process;GO:0044707//single-multicellular organism process
Unigene0005208	1.08152	0.00266652	0.020612	PREDICTED: serine/threonine-protein kinase Chk2-like [Sinocyclocheilus anshuiensis]	ko04110//Cell cycle//Cell growth and death//Cellular Processes;ko04115//p53 signaling pathway//Cell growth and death//Cellular Processes	-	GO:0016740//transferase activity;GO:0097159//organic cyclic compound binding;GO:0004672//protein kinase activity;GO:0003824//catalytic activity;GO:0005488//binding;GO:1901363//heterocyclic compound binding;GO:0032549//ribonucleoside binding;GO:0016301//kinase activity;GO:0036094//small molecule binding;GO:0016772//transferase activity, transferring phosphorus-containing groups;GO:0016773//phospho…	GO:0050896//response to stimulus;GO:0006464//cellular protein modification process;GO:0006793//phosphorus metabolic process;GO:0036211//protein modification process;GO:0044260//cellular macromolecule metabolic process;GO:0006796//phosphate-containing compound metabolic process;GO:0044267//cellular protein metabolic process;GO:0071704//organic substance metabolic process;GO:0043170//macromolecule …
Unigene0005211	1.54885	4.03e-06	0.000107785	PREDICTED: fumarate hydratase, mitochondrial [Sinocyclocheilus anshuiensis]	ko01200//Carbon metabolism//Global and Overview//Metabolism;ko00620//Pyruvate metabolism//Carbohydrate metabolism//Metabolism;ko00020//Citrate cycle (TCA cycle)//Carbohydrate metabolism//Metabolism	GO:0044464//cell part;GO:0043234//protein complex;GO:0043226//organelle;GO:0044424//intracellular part;GO:0043227//membrane-bounded organelle;GO:0032991//macromolecular complex;GO:0043229//intracellular organelle;GO:0043231//intracellular membrane-bounded organelle;GO:0005622//intracellular;GO:0005623//cell	GO:0016829//lyase activity;GO:0016836//hydro-lyase activity;GO:0016835//carbon-oxygen lyase activity;GO:0003824//catalytic activity	GO:0009987//cellular process;GO:0006082//organic acid metabolic process;GO:0072350//tricarboxylic acid metabolic process;GO:0044699//single-organism process;GO:0008152//metabolic process;GO:0071704//organic substance metabolic process;GO:0006101//citrate metabolic process;GO:0044710//single-organism metabolic process;GO:0019752//carboxylic acid metabolic process;GO:0043648//dicarboxylic acid meta…
Unigene0005214	2.49565	1.1e-05	0.000247428	PREDICTED: potassium voltage-gated channel subfamily S member 3-like [Sinocyclocheilus anshuiensis]	-	GO:1990351//transporter complex;GO:0016021//integral component of membrane;GO:1902495//transmembrane transporter complex;GO:0034703//cation channel complex;GO:0032991//macromolecular complex;GO:0043234//protein complex;GO:0044425//membrane part;GO:0031224//intrinsic component of membrane;GO:0034702//ion channel complex;GO:0034705//potassium channel complex;GO:0016020//membrane;GO:0098796//membran…	GO:0005267//potassium channel activity;GO:0022891//substrate-specific transmembrane transporter activity;GO:0022803//passive transmembrane transporter activity;GO:0022857//transmembrane transporter activity;GO:0022892//substrate-specific transporter activity;GO:0015267//channel activity;GO:0015079//potassium ion transmembrane transporter activity;GO:0046873//metal ion transmembrane transporter ac…	GO:0006811//ion transport;GO:0006812//cation transport;GO:0044085//cellular component biogenesis;GO:1902578//single-organism localization;GO:0016043//cellular component organization;GO:0022607//cellular component assembly;GO:0044765//single-organism transport;GO:0071840//cellular component organization or biogenesis;GO:0006461//protein complex assembly;GO:0051234//establishment of localization;GO…
Unigene0005222	-1.85717	6.65e-06	0.000162779	PREDICTED: neuroserpin-like [Sinocyclocheilus rhinocerous]	-	GO:0005576//extracellular region;GO:0044421//extracellular region part	-	-
Unigene0005224	2.19597	4.88e-07	1.84e-05	PREDICTED: cryptochrome-2-like isoform X1 [Sinocyclocheilus anshuiensis]	-	-	GO:0016830//carbon-carbon lyase activity;GO:0016829//lyase activity;GO:0003913//DNA photolyase activity;GO:0003824//catalytic activity	GO:0006725//cellular aromatic compound metabolic process;GO:0043170//macromolecule metabolic process;GO:0090304//nucleic acid metabolic process;GO:0008152//metabolic process;GO:0050896//response to stimulus;GO:0044237//cellular metabolic process;GO:0071704//organic substance metabolic process;GO:0006259//DNA metabolic process;GO:0009314//response to radiation;GO:0009628//response to abiotic stimu…
Unigene0005228	1.6066	0.0038453	0.0273201	PREDICTED: intersectin-2-like isoform X4 [Sinocyclocheilus rhinocerous]	-	-	GO:0046872//metal ion binding;GO:0005488//binding;GO:0043169//cation binding;GO:0043167//ion binding	GO:0050794//regulation of cellular process;GO:1902531//regulation of intracellular signal transduction;GO:0023051//regulation of signaling;GO:0051056//regulation of small GTPase mediated signal transduction;GO:0050789//regulation of biological process;GO:0010646//regulation of cell communication;GO:0051179//localization;GO:0006810//transport;GO:0016192//vesicle-mediated transport;GO:0048583//regu…
Unigene0005234	1.21592	0.000951901	0.00923974	PREDICTED: chromobox protein homolog 2-like [Sinocyclocheilus anshuiensis]	-	GO:0043226//organelle;GO:0043231//intracellular membrane-bounded organelle;GO:0044464//cell part;GO:0044424//intracellular part;GO:0005623//cell;GO:0005622//intracellular;GO:0043229//intracellular organelle;GO:0043227//membrane-bounded organelle	-	-
Unigene0005235	1.39586	0.000230425	0.00300256	PREDICTED: rho GTPase-activating protein 24 [Sinocyclocheilus rhinocerous]	-	GO:0005623//cell;GO:0044464//cell part	GO:0098772//molecular function regulator;GO:0008047//enzyme activator activity;GO:0030234//enzyme regulator activity	GO:0051336//regulation of hydrolase activity;GO:0065009//regulation of molecular function;GO:0050790//regulation of catalytic activity;GO:0019222//regulation of metabolic process;GO:0065007//biological regulation;GO:0050789//regulation of biological process;GO:0043087//regulation of GTPase activity
Unigene0005241	-8.72769	5.07e-05	0.000879075	--	-	-	-	-
Unigene0005247	-7.69406	8.66e-15	3.06e-12	--	-	-	-	-
Unigene0005260	-1.55778	0.00499286	0.0334303	--	-	-	-	-
Unigene0005265	1.49666	1.79e-05	0.000373899	PREDICTED: sorting nexin-7-like isoform X1 [Sinocyclocheilus anshuiensis]	-	-	-	-
Unigene0005267	1.52666	0.000522889	0.00576443	PREDICTED: rap guanine nucleotide exchange factor-like 1 [Sinocyclocheilus anshuiensis]	-	-	-	GO:0050789//regulation of biological process;GO:0065009//regulation of molecular function;GO:0050790//regulation of catalytic activity;GO:0019222//regulation of metabolic process;GO:0051336//regulation of hydrolase activity;GO:0065007//biological regulation;GO:0043087//regulation of GTPase activity
Unigene0005269	1.70586	1.19e-05	0.000264848	PREDICTED: acyl-CoA-binding domain-containing protein 5A-like isoform X4 [Sinocyclocheilus rhinocerous]	-	-	-	-
Unigene0005273	-6.29207	6.17e-13	1.42e-10	--	-	-	-	-
Unigene0005283	3.24636	9.37e-05	0.00144631	PREDICTED: cell surface glycoprotein 1-like [Sinocyclocheilus grahami]	-	-	-	-
Unigene0005284	4.43285	1.9e-09	1.61e-07	PREDICTED: skin secretory protein xP2-like isoform X1 [Sinocyclocheilus rhinocerous]	-	-	-	-
Unigene0005285	3.30748	0.00170776	0.0145829	PREDICTED: cell surface glycoprotein 1-like [Sinocyclocheilus grahami]	-	-	-	-
Unigene0005287	1.64039	0.00348687	0.0253713	PREDICTED: proprotein convertase subtilisin/kexin type 5-like [Danio rerio]	-	-	-	-
Unigene0005299	1.8051	1.03e-05	0.000234963	PREDICTED: major facilitator superfamily domain-containing protein 12-like [Sinocyclocheilus anshuiensis]	-	-	-	-
Unigene0005302	1.71489	0.00132633	0.0120081	PREDICTED: sterol 26-hydroxylase, mitochondrial-like isoform X2 [Sinocyclocheilus anshuiensis]	ko03320//PPAR signaling pathway//Endocrine system//Organismal Systems;ko00120//Primary bile acid biosynthesis//Lipid metabolism//Metabolism	-	GO:0043169//cation binding;GO:0046906//tetrapyrrole binding;GO:0003824//catalytic activity;GO:1901363//heterocyclic compound binding;GO:0046914//transition metal ion binding;GO:0046872//metal ion binding;GO:0016491//oxidoreductase activity;GO:0043167//ion binding;GO:0097159//organic cyclic compound binding;GO:0005488//binding	GO:0008152//metabolic process;GO:0044710//single-organism metabolic process;GO:0044699//single-organism process
Unigene0005306	4.68707	0.00334262	0.0245501	PREDICTED: F-box only protein 40-like [Sinocyclocheilus rhinocerous]	-	-	GO:0043169//cation binding;GO:0046872//metal ion binding;GO:0043167//ion binding;GO:0005488//binding	-
Unigene0005311	-1.36294	0.00645675	0.040601	PREDICTED: FERM and PDZ domain-containing protein 1-like [Sinocyclocheilus rhinocerous]	-	-	-	-
Unigene0005315	-3.19369	1.07e-05	0.000243151	--	-	-	-	-
Unigene0005318	1.73824	0.000423731	0.00488938	PREDICTED: tyrosine-protein kinase SYK-like isoform X1 [Sinocyclocheilus rhinocerous]	-	-	-	-
Unigene0005324	2.91965	0.001993	0.0164294	PREDICTED: sphingosine kinase 2-like [Sinocyclocheilus anshuiensis]	ko04020//Calcium signaling pathway//Signal transduction//Environmental Information Processing;ko04370//VEGF signaling pathway//Signal transduction//Environmental Information Processing;ko00600//Sphingolipid metabolism//Lipid metabolism//Metabolism	-	-	-
Unigene0005331	-4.15305	0.000970115	0.00938157	PREDICTED: serine/threonine-protein kinase pim-2-like [Sinocyclocheilus anshuiensis]	-	-	-	-
Unigene0005340	-4.97917	2.23e-06	6.55e-05	--	-	-	-	-
Unigene0005350	1.22563	0.000492643	0.00550664	PREDICTED: large subunit GTPase 1 homolog [Sinocyclocheilus anshuiensis]	ko03008//Ribosome biogenesis in eukaryotes//Translation//Genetic Information Processing	GO:0043229//intracellular organelle;GO:0044424//intracellular part;GO:0044422//organelle part;GO:0070013//intracellular organelle lumen;GO:0031974//membrane-enclosed lumen;GO:0005622//intracellular;GO:0016604//nuclear body;GO:0044464//cell part;GO:0044451//nucleoplasm part;GO:0005634//nucleus;GO:0005737//cytoplasm;GO:0043233//organelle lumen;GO:0043231//intracellular membrane-bounded organelle;GO…	GO:0005488//binding;GO:0017111//nucleoside-triphosphatase activity;GO:0036094//small molecule binding;GO:0016462//pyrophosphatase activity;GO:0016887//ATPase activity;GO:0016787//hydrolase activity;GO:0003678//DNA helicase activity;GO:0032550//purine ribonucleoside binding;GO:0004003//ATP-dependent DNA helicase activity;GO:0070035//purine NTP-dependent helicase activity;GO:0032549//ribonucleoside…	GO:0016482//cytoplasmic transport;GO:0008104//protein localization;GO:0051179//localization;GO:0051649//establishment of localization in cell;GO:0051169//nuclear transport;GO:0046907//intracellular transport;GO:0006810//transport;GO:0033036//macromolecule localization;GO:0006913//nucleocytoplasmic transport;GO:0051641//cellular localization;GO:0051234//establishment of localization
Unigene0005353	-4.34657	0.000152367	0.00213931	--	-	-	-	-
Unigene0005357	1.19714	0.00527652	0.0349129	PREDICTED: tau-tubulin kinase 1-like [Sinocyclocheilus rhinocerous]	-	-	-	-
Unigene0005359	8.63203	0.00194919	0.0161628	PREDICTED: potassium voltage-gated channel subfamily G member 1-like [Sinocyclocheilus grahami]	-	GO:0034705//potassium channel complex;GO:0043234//protein complex;GO:0016021//integral component of membrane;GO:0032991//macromolecular complex;GO:0016020//membrane;GO:0034702//ion channel complex;GO:1990351//transporter complex;GO:0044425//membrane part;GO:1902495//transmembrane transporter complex;GO:0034703//cation channel complex;GO:0031224//intrinsic component of membrane;GO:0098796//membran…	GO:0022892//substrate-specific transporter activity;GO:0022832//voltage-gated channel activity;GO:0022803//passive transmembrane transporter activity;GO:0015267//channel activity;GO:0022857//transmembrane transporter activity;GO:0005216//ion channel activity;GO:0005244//voltage-gated ion channel activity;GO:0022890//inorganic cation transmembrane transporter activity;GO:0005267//potassium channel…	GO:0006461//protein complex assembly;GO:0006810//transport;GO:0071840//cellular component organization or biogenesis;GO:0051179//localization;GO:0051234//establishment of localization;GO:0034220//ion transmembrane transport;GO:1902578//single-organism localization;GO:0065003//macromolecular complex assembly;GO:0009987//cellular process;GO:0016043//cellular component organization;GO:0006811//ion t…
Unigene0005377	1.22943	0.00693264	0.0428714	PREDICTED: UDP-N-acetylglucosamine/UDP-glucose/GDP-mannose transporter [Sinocyclocheilus anshuiensis]	-	GO:0044425//membrane part;GO:0016020//membrane;GO:0031224//intrinsic component of membrane	-	-
Unigene0005380	-1.55695	0.00195512	0.0161937	--	-	-	-	-
Unigene0005389	-2.02032	1.59e-08	9.91e-07	PREDICTED: activating molecule in BECN1-regulated autophagy protein 1-like isoform X1 [Sinocyclocheilus grahami]	-	-	-	GO:0030154//cell differentiation;GO:0055002//striated muscle cell development;GO:0009790//embryo development;GO:0061061//muscle structure development;GO:0032502//developmental process;GO:0055001//muscle cell development;GO:0044763//single-organism cellular process;GO:0009987//cellular process;GO:0051146//striated muscle cell differentiation;GO:0044699//single-organism process;GO:0014904//myotube …
Unigene0005396	1.55283	0.000530554	0.00583484	--	-	-	-	-
Unigene0005400	2.30173	0.00132521	0.0120001	keratin 97 [Danio rerio]	-	GO:0043234//protein complex;GO:0032991//macromolecular complex	-	-
Unigene0005429	1.70086	6.15e-06	0.000152703	PREDICTED: guanine nucleotide-binding protein G(I)/G(S)/G(O) subunit gamma-7 [Takifugu rubripes]	-	GO:0016020//membrane;GO:0032991//macromolecular complex;GO:0043234//protein complex	GO:0060089//molecular transducer activity	GO:0050794//regulation of cellular process;GO:0009987//cellular process;GO:0007165//signal transduction;GO:0023052//signaling;GO:0065007//biological regulation;GO:0044699//single-organism process;GO:0050896//response to stimulus;GO:0044763//single-organism cellular process;GO:0007166//cell surface receptor signaling pathway;GO:0044700//single organism signaling;GO:0051716//cellular response to st…
Unigene0005434	3.13802	1.26e-06	4.07e-05	prolactin-releasing peptide receptor [Danio rerio]	ko04080//Neuroactive ligand-receptor interaction//Signaling molecules and interaction//Environmental Information Processing	GO:0031224//intrinsic component of membrane;GO:0016020//membrane;GO:0044425//membrane part	GO:0038023//signaling receptor activity;GO:0004930//G-protein coupled receptor activity;GO:0008188//neuropeptide receptor activity;GO:0004872//receptor activity;GO:0060089//molecular transducer activity;GO:0004871//signal transducer activity;GO:0001653//peptide receptor activity;GO:0008528//G-protein coupled peptide receptor activity;GO:0099600//transmembrane receptor activity;GO:0004888//transme…	GO:0050896//response to stimulus;GO:0023052//signaling;GO:0007165//signal transduction;GO:0007154//cell communication;GO:0051716//cellular response to stimulus;GO:0007186//G-protein coupled receptor signaling pathway;GO:0050794//regulation of cellular process;GO:0050789//regulation of biological process;GO:0044700//single organism signaling;GO:0065007//biological regulation;GO:0044763//single-org…
Unigene0005439	3.22104	0.000723572	0.00742987	PREDICTED: nuclear receptor coactivator 7-like [Sinocyclocheilus rhinocerous]	-	-	-	-
Unigene0005444	2.20732	5.09e-05	0.000881987	PREDICTED: mothers against decapentaplegic homolog 6-like isoform X2 [Sinocyclocheilus rhinocerous]	ko04350//TGF-beta signaling pathway//Signal transduction//Environmental Information Processing	GO:0044424//intracellular part;GO:0005622//intracellular;GO:0044464//cell part;GO:0005623//cell	-	GO:0009987//cellular process
Unigene0005451	-6.70425	7.84e-07	2.72e-05	--	-	-	-	-
Unigene0005455	-1.12649	0.00199946	0.0164688	PREDICTED: hsp70-binding protein 1-like [Sinocyclocheilus anshuiensis]	ko04141//Protein processing in endoplasmic reticulum//Folding, sorting and degradation//Genetic Information Processing	-	-	-
Unigene0005460	1.62327	0.00127779	0.0116643	--	-	-	-	-
Unigene0005472	1.95468	3.59e-07	1.42e-05	PREDICTED: transducin-like enhancer protein 1 isoform X1 [Sinocyclocheilus rhinocerous]	-	-	-	-
Unigene0005484	2.92871	2.78e-07	1.14e-05	PREDICTED: bifunctional endoribonuclease and deubiquitinase ZC3H12A-like [Sinocyclocheilus anshuiensis]	-	-	-	-
Unigene0005501	1.89843	0.00363446	0.0261874	--	-	-	-	-
Unigene0005504	1.62672	0.000982735	0.00947819	PREDICTED: torsin-1A-interacting protein 2-like isoform X7 [Sinocyclocheilus rhinocerous]	-	-	-	-
Unigene0005506	1.36881	0.00174495	0.0148355	PREDICTED: torsin-1A-interacting protein 2-like isoform X11 [Sinocyclocheilus anshuiensis]	-	-	-	-
Unigene0005518	2.07334	0.00387381	0.0274614	PREDICTED: fatty acid desaturase 6-like [Sinocyclocheilus grahami]	-	-	-	-
Unigene0005520	-4.86184	0.00203293	0.0166743	--	-	-	-	-
Unigene0005529	1.65755	0.00603138	0.0386012	--	-	-	-	-
Unigene0005533	-3.49679	8.08e-05	0.00128349	--	-	-	-	-
Unigene0005537	-1.42143	0.000404254	0.00470603	PREDICTED: syntaxin-16-like isoform X2 [Sinocyclocheilus anshuiensis]	ko04130//SNARE interactions in vesicular transport//Folding, sorting and degradation//Genetic Information Processing	GO:0044464//cell part;GO:0016020//membrane;GO:0044425//membrane part;GO:0005623//cell	GO:0005488//binding;GO:0005515//protein binding	GO:0033036//macromolecule localization;GO:0046907//intracellular transport;GO:1902582//single-organism intracellular transport;GO:0001822//kidney development;GO:0015031//protein transport;GO:0044763//single-organism cellular process;GO:0006810//transport;GO:0060429//epithelium development;GO:0051234//establishment of localization;GO:1902578//single-organism localization;GO:0048513//animal organ d…
Unigene0005541	1.12739	0.00123443	0.0113487	PREDICTED: CMP-N-acetylneuraminate-beta-galactosamide-alpha-2,3-sialyltransferase 2-like [Sinocyclocheilus rhinocerous]	ko00512//Mucin type O-glycan biosynthesis//Glycan biosynthesis and metabolism//Metabolism;ko00533//Glycosaminoglycan biosynthesis - keratan sulfate//Glycan biosynthesis and metabolism//Metabolism;ko00604//Glycosphingolipid biosynthesis - ganglio series//Glycan biosynthesis and metabolism//Metabolism;ko00603//Glycosphingolipid biosynthesis - globo series//Glycan biosynthesis and metabolism//Metabo…	GO:0005623//cell;GO:0044444//cytoplasmic part;GO:0031300//intrinsic component of organelle membrane;GO:0043229//intracellular organelle;GO:0044464//cell part;GO:0031228//intrinsic component of Golgi membrane;GO:0044424//intracellular part;GO:0044446//intracellular organelle part;GO:0044425//membrane part;GO:0043227//membrane-bounded organelle;GO:0005737//cytoplasm;GO:0005622//intracellular;GO:000…	GO:0016757//transferase activity, transferring glycosyl groups;GO:0003824//catalytic activity;GO:0016740//transferase activity	GO:0043170//macromolecule metabolic process;GO:0036211//protein modification process;GO:0008152//metabolic process;GO:0044238//primary metabolic process;GO:0044237//cellular metabolic process;GO:0006464//cellular protein modification process;GO:0044267//cellular protein metabolic process;GO:0009987//cellular process;GO:0071704//organic substance metabolic process;GO:0019538//protein metabolic pro…
Unigene0005550	-2.84894	5.38e-07	1.98e-05	--	-	-	-	-
Unigene0005557	-2.65015	8.03e-05	0.00127695	--	-	-	-	-
Unigene0005558	1.61835	0.00286021	0.0217354	C17orf89 [Salmo salar]	-	-	-	-
Unigene0005560	1.12121	0.00430786	0.0297933	--	-	-	-	-
Unigene0005568	-6.28884	3.84e-18	3.27e-15	--	-	-	-	-
Unigene0005573	-4.80673	4.53e-08	2.44e-06	--	-	-	-	-
Unigene0005580	1.95968	2.4e-07	1e-05	PREDICTED: isoaspartyl peptidase/L-asparaginase [Sinocyclocheilus rhinocerous]	-	GO:0044464//cell part;GO:0044424//intracellular part;GO:0005623//cell;GO:0005622//intracellular	GO:0070011//peptidase activity, acting on L-amino acid peptides;GO:0008238//exopeptidase activity;GO:0016787//hydrolase activity;GO:0003824//catalytic activity;GO:0008233//peptidase activity;GO:0008242//omega peptidase activity;GO:0016811//hydrolase activity, acting on carbon-nitrogen (but not peptide) bonds, in linear amides;GO:0016810//hydrolase activity, acting on carbon-nitrogen (but not pept…	GO:0009056//catabolic process;GO:1901564//organonitrogen compound metabolic process;GO:0019752//carboxylic acid metabolic process;GO:0009063//cellular amino acid catabolic process;GO:0044282//small molecule catabolic process;GO:0006528//asparagine metabolic process;GO:0009066//aspartate family amino acid metabolic process;GO:0046395//carboxylic acid catabolic process;GO:0006530//asparagine catabo…
Unigene0005587	1.15732	0.00274668	0.0210701	PREDICTED: DNA polymerase iota isoform X1 [Sinocyclocheilus anshuiensis]	ko03460//Fanconi anemia pathway//Replication and repair//Genetic Information Processing	-	GO:0016779//nucleotidyltransferase activity;GO:0016772//transferase activity, transferring phosphorus-containing groups;GO:0003824//catalytic activity;GO:0034061//DNA polymerase activity;GO:0016740//transferase activity	GO:0006807//nitrogen compound metabolic process;GO:0009987//cellular process;GO:0006725//cellular aromatic compound metabolic process;GO:0006139//nucleobase-containing compound metabolic process;GO:0008152//metabolic process;GO:0090304//nucleic acid metabolic process;GO:0046483//heterocycle metabolic process;GO:0071704//organic substance metabolic process;GO:0043170//macromolecule metabolic proce…
Unigene0005590	2.49975	7.81e-05	0.0012475	PREDICTED: phosphatidylinositol 4-phosphate 5-kinase-like protein 1 [Sinocyclocheilus anshuiensis]	ko04144//Endocytosis//Transport and catabolism//Cellular Processes;ko00562//Inositol phosphate metabolism//Carbohydrate metabolism//Metabolism	-	-	-
Unigene0005596	2.5844	2.26e-05	0.000455357	PREDICTED: neurabin-1-like isoform X1 [Sinocyclocheilus rhinocerous]	-	-	-	-
Unigene0005599	1.57574	1.18e-05	0.00026349	PREDICTED: cytokine receptor-like factor 3 [Sinocyclocheilus anshuiensis]	-	-	-	-
Unigene0005603	-2.01236	0.0016111	0.013934	--	-	-	-	-
Unigene0005606	-2.96256	8.81e-10	8.28e-08	PREDICTED: dynein heavy chain 1, axonemal [Sinocyclocheilus rhinocerous]	-	GO:0030286//dynein complex;GO:0005868//cytoplasmic dynein complex;GO:0044424//intracellular part;GO:0044446//intracellular organelle part;GO:0015630//microtubule cytoskeleton;GO:0005856//cytoskeleton;GO:0043234//protein complex;GO:0043232//intracellular non-membrane-bounded organelle;GO:0044430//cytoskeletal part;GO:0005622//intracellular;GO:0032991//macromolecular complex;GO:0005875//microtubule…	GO:0016817//hydrolase activity, acting on acid anhydrides;GO:0032549//ribonucleoside binding;GO:0032550//purine ribonucleoside binding;GO:0003774//motor activity;GO:0016787//hydrolase activity;GO:0097159//organic cyclic compound binding;GO:0097367//carbohydrate derivative binding;GO:0001882//nucleoside binding;GO:0036094//small molecule binding;GO:0016462//pyrophosphatase activity;GO:0017111//nuc…	GO:0044763//single-organism cellular process;GO:0044699//single-organism process;GO:0006928//movement of cell or subcellular component;GO:0007018//microtubule-based movement;GO:0009987//cellular process;GO:0007017//microtubule-based process
Unigene0005612	2.08167	0.000788154	0.00795804	--	-	-	-	-
Unigene0005613	-4.78556	1.59e-06	4.93e-05	--	-	-	-	-
Unigene0005622	2.84974	6.72e-05	0.00110244	PREDICTED: interleukin-13 receptor subunit alpha-2-like [Sinocyclocheilus anshuiensis]	ko04630//Jak-STAT signaling pathway//Signal transduction//Environmental Information Processing	-	-	-
Unigene0005628	4.40979	2.41e-05	0.000479787	--	-	-	-	-
Unigene0005632	1.04335	0.00599383	0.0384275	--	-	-	-	-
Unigene0005635	-1.00654	0.00812067	0.0485254	PREDICTED: long-chain-fatty-acid--CoA ligase 3-like [Sinocyclocheilus rhinocerous]	ko04146//Peroxisome//Transport and catabolism//Cellular Processes;ko04920//Adipocytokine signaling pathway//Endocrine system//Organismal Systems;ko03320//PPAR signaling pathway//Endocrine system//Organismal Systems;ko01212//Fatty acid metabolism//Global and Overview//Metabolism;ko00071//Fatty acid degradation//Lipid metabolism//Metabolism;ko00061//Fatty acid biosynthesis//Lipid metabolism//Metabo…	-	-	-
Unigene0005637	1.78488	0.00307702	0.0229984	--	-	-	-	-
Unigene0005650	-3.16432	0.000175384	0.00239975	--	-	-	-	-
Unigene0005652	1.12369	0.00176141	0.0149339	PREDICTED: hyccin isoform X2 [Pygocentrus nattereri]	-	GO:0044464//cell part;GO:0005623//cell;GO:0005622//intracellular;GO:0044424//intracellular part	-	-
Unigene0005653	-5.75878	3.88e-12	7.16e-10	--	-	-	-	-
Unigene0005654	1.26787	0.000937472	0.00912519	PREDICTED: copper chaperone for superoxide dismutase [Sinocyclocheilus rhinocerous]	-	-	GO:0005488//binding;GO:0043167//ion binding;GO:0043169//cation binding;GO:0016209//antioxidant activity	GO:0044237//cellular metabolic process;GO:0008152//metabolic process;GO:0044699//single-organism process;GO:0006812//cation transport;GO:0006811//ion transport;GO:0072593//reactive oxygen species metabolic process;GO:0006810//transport;GO:1902578//single-organism localization;GO:0044710//single-organism metabolic process;GO:0009987//cellular process;GO:0051234//establishment of localization;GO:00…
Unigene0005662	1.11059	0.00412023	0.0287855	--	-	-	-	-
Unigene0005663	-1.36704	0.00175644	0.0149103	--	-	-	-	-
Unigene0005670	-4.67825	2.16e-07	9.18e-06	--	-	-	-	-
Unigene0005674	-6.10044	9.81e-07	3.28e-05	--	-	-	-	-
Unigene0005676	1.47172	6.22e-06	0.000154138	PREDICTED: 60 kDa heat shock protein, mitochondrial [Sinocyclocheilus grahami]	ko03018//RNA degradation//Folding, sorting and degradation//Genetic Information Processing	GO:0005623//cell;GO:0005739//mitochondrion;GO:0043231//intracellular membrane-bounded organelle;GO:0005622//intracellular;GO:0044444//cytoplasmic part;GO:0043226//organelle;GO:0044422//organelle part;GO:0005737//cytoplasm;GO:0043229//intracellular organelle;GO:0044429//mitochondrial part;GO:0044446//intracellular organelle part;GO:0043227//membrane-bounded organelle;GO:0044424//intracellular part…	GO:0001882//nucleoside binding;GO:0001883//purine nucleoside binding;GO:0036094//small molecule binding;GO:0032550//purine ribonucleoside binding;GO:0097367//carbohydrate derivative binding;GO:0097159//organic cyclic compound binding;GO:1901363//heterocyclic compound binding;GO:0005488//binding;GO:0032549//ribonucleoside binding	GO:0044699//single-organism process;GO:0048589//developmental growth;GO:0006950//response to stress;GO:0048856//anatomical structure development;GO:0044767//single-organism developmental process;GO:0050896//response to stimulus;GO:0031099//regeneration;GO:0009987//cellular process;GO:0040007//growth;GO:0006457//protein folding;GO:0009611//response to wounding;GO:0042060//wound healing;GO:0042246/…
Unigene0005685	-2.52946	0.00239828	0.0190183	--	-	-	-	-
Unigene0005692	2.13949	1.69e-05	0.000356723	--	-	-	-	-
Unigene0005695	1.0778	0.00401953	0.0282347	PREDICTED: probable arginine--tRNA ligase, mitochondrial [Sinocyclocheilus anshuiensis]	ko00970//Aminoacyl-tRNA biosynthesis//Translation//Genetic Information Processing	-	-	-
Unigene0005697	2.06009	0.00402276	0.0282556	--	-	-	-	-
Unigene0005701	1.44506	9.14e-05	0.00141965	PREDICTED: synaptojanin-2-binding protein-like [Sinocyclocheilus rhinocerous]	-	-	-	-
Unigene0005705	-2.24389	1.78e-09	1.52e-07	PREDICTED: coiled-coil domain-containing protein 24-like [Sinocyclocheilus anshuiensis]	-	-	-	-
Unigene0005708	-3.52895	0.000854984	0.00850223	--	-	-	-	-
Unigene0005714	1.53773	0.000104183	0.00157384	PREDICTED: insulin receptor substrate 2-like [Sinocyclocheilus rhinocerous]	ko04068//FoxO signaling pathway//Signal transduction//Environmental Information Processing;ko04910//Insulin signaling pathway//Endocrine system//Organismal Systems;ko04920//Adipocytokine signaling pathway//Endocrine system//Organismal Systems	-	-	-
Unigene0005716	-1.46513	9.98e-06	0.000228449	PREDICTED: retinol dehydrogenase 14-like [Sinocyclocheilus anshuiensis]	-	-	GO:0016614//oxidoreductase activity, acting on CH-OH group of donors;GO:0016491//oxidoreductase activity;GO:0004033//aldo-keto reductase (NADP) activity;GO:0016616//oxidoreductase activity, acting on the CH-OH group of donors, NAD or NADP as acceptor;GO:0003824//catalytic activity;GO:0008106//alcohol dehydrogenase (NADP+) activity	GO:0009987//cellular process;GO:0044255//cellular lipid metabolic process;GO:0044237//cellular metabolic process;GO:0044763//single-organism cellular process;GO:0006721//terpenoid metabolic process;GO:0006720//isoprenoid metabolic process;GO:0044699//single-organism process;GO:0008152//metabolic process;GO:0071704//organic substance metabolic process;GO:0001523//retinoid metabolic process;GO:0044…
Unigene0005717	1.95945	0.00329468	0.0242663	--	-	-	-	-
Unigene0005723	1.72918	0.000347003	0.00416318	PREDICTED: integral membrane protein GPR137B [Sinocyclocheilus anshuiensis]	-	-	-	-
Unigene0005725	-8.06261	3.3e-17	2.13e-14	--	-	-	-	-
Unigene0005733	2.27071	0.00108909	0.0102916	PREDICTED: solute carrier family 22 member 7-like [Sinocyclocheilus anshuiensis]	-	GO:0016020//membrane;GO:0044425//membrane part;GO:0031224//intrinsic component of membrane	-	GO:0044763//single-organism cellular process;GO:0044699//single-organism process;GO:0009987//cellular process
Unigene0005735	-1.28811	5.89e-05	0.000993336	--	-	-	-	-
Unigene0005737	2.91774	0.00150149	0.0132274	PREDICTED: pappalysin-1-like isoform X1 [Sinocyclocheilus anshuiensis]	-	-	GO:0016787//hydrolase activity;GO:0008233//peptidase activity;GO:0003824//catalytic activity;GO:0070011//peptidase activity, acting on L-amino acid peptides;GO:0004175//endopeptidase activity	GO:0044763//single-organism cellular process;GO:0043170//macromolecule metabolic process;GO:0032502//developmental process;GO:0071704//organic substance metabolic process;GO:0044699//single-organism process;GO:0009987//cellular process;GO:0044767//single-organism developmental process;GO:0048869//cellular developmental process;GO:0019538//protein metabolic process;GO:0044238//primary metabolic pr…
Unigene0005754	3.98394	0.000639489	0.00674488	--	-	-	-	-
Unigene0005759	-1.3314	0.000855705	0.00850545	hypothetical protein XELAEV_18029838mg [Xenopus laevis]	-	-	-	-
Unigene0005760	1.50256	0.00523104	0.0346548	--	-	-	-	-
Unigene0005764	-2.29602	0.0042426	0.0294465	--	-	-	-	-
Unigene0005765	1.41729	0.00108491	0.0102593	PREDICTED: LOW QUALITY PROTEIN: glucagon-like peptide 2 receptor [Danio rerio]	ko04080//Neuroactive ligand-receptor interaction//Signaling molecules and interaction//Environmental Information Processing	GO:0031224//intrinsic component of membrane;GO:0044425//membrane part;GO:0016020//membrane	GO:0099600//transmembrane receptor activity;GO:0004871//signal transducer activity;GO:0060089//molecular transducer activity;GO:0038023//signaling receptor activity;GO:0004888//transmembrane signaling receptor activity;GO:0004872//receptor activity	GO:0007166//cell surface receptor signaling pathway;GO:0051716//cellular response to stimulus;GO:0050794//regulation of cellular process;GO:0007165//signal transduction;GO:0044763//single-organism cellular process;GO:0050789//regulation of biological process;GO:0050896//response to stimulus;GO:0009987//cellular process;GO:0023052//signaling;GO:0007154//cell communication;GO:0044700//single organi…
Unigene0005776	1.2391	0.00526799	0.0348693	PREDICTED: eukaryotic translation initiation factor 4E-binding protein 3-like [Sinocyclocheilus grahami]	ko03013//RNA transport//Translation//Genetic Information Processing	-	-	-
Unigene0005788	-1.57949	1.33e-06	4.24e-05	PREDICTED: cell division cycle protein 20 homolog [Sinocyclocheilus rhinocerous]	ko04120//Ubiquitin mediated proteolysis//Folding, sorting and degradation//Genetic Information Processing;ko04110//Cell cycle//Cell growth and death//Cellular Processes;ko04114//Oocyte meiosis//Cell growth and death//Cellular Processes	-	-	GO:0044699//single-organism process;GO:0044763//single-organism cellular process;GO:0009987//cellular process
Unigene0005799	-1.81076	0.00611992	0.0390002	PREDICTED: neutrophil cytosol factor 4-like [Sinocyclocheilus anshuiensis]	ko04145//Phagosome//Transport and catabolism//Cellular Processes	-	GO:0005488//binding;GO:0005543//phospholipid binding;GO:0008289//lipid binding;GO:0043167//ion binding;GO:0043168//anion binding	-
Unigene0005810	-4.57576	2.76e-07	1.13e-05	--	-	-	-	-
Unigene0005811	-2.64385	1.55e-06	4.82e-05	--	-	-	-	-
Unigene0005812	2.58725	0.00115459	0.0107699	claudin i [Danio rerio]	ko04514//Cell adhesion molecules (CAMs)//Signaling molecules and interaction//Environmental Information Processing;ko04530//Tight junction//Cellular commiunity//Cellular Processes	GO:0044425//membrane part;GO:0030054//cell junction;GO:0043296//apical junction complex;GO:0031224//intrinsic component of membrane;GO:0005911//cell-cell junction;GO:0016020//membrane	-	-
Unigene0005815	-1.92018	0.00363951	0.0262079	--	-	-	-	-
Unigene0005834	-2.30622	1.22e-05	0.000269447	--	-	-	-	-
Unigene0005852	-1.78112	0.00135526	0.0122144	PREDICTED: uncharacterized protein LOC107661227 [Sinocyclocheilus anshuiensis]	-	-	-	-
Unigene0005857	-2.10891	0.000166159	0.00229428	PREDICTED: metabotropic glutamate receptor 1-like isoform X1 [Sinocyclocheilus anshuiensis]	ko04080//Neuroactive ligand-receptor interaction//Signaling molecules and interaction//Environmental Information Processing;ko04020//Calcium signaling pathway//Signal transduction//Environmental Information Processing;ko04068//FoxO signaling pathway//Signal transduction//Environmental Information Processing;ko04540//Gap junction//Cellular commiunity//Cellular Processes	-	-	-
Unigene0005862	1.16047	0.00469386	0.0318563	PREDICTED: alanine--tRNA ligase, cytoplasmic isoform X1 [Sinocyclocheilus grahami]	ko00970//Aminoacyl-tRNA biosynthesis//Translation//Genetic Information Processing	GO:0005623//cell;GO:0044464//cell part;GO:0044424//intracellular part;GO:0005622//intracellular	GO:0097159//organic cyclic compound binding;GO:0046914//transition metal ion binding;GO:1901363//heterocyclic compound binding;GO:0016875//ligase activity, forming carbon-oxygen bonds;GO:0016876//ligase activity, forming aminoacyl-tRNA and related compounds;GO:0003723//RNA binding;GO:0003824//catalytic activity;GO:0043169//cation binding;GO:0005488//binding;GO:0016874//ligase activity;GO:0046872/…	GO:0044281//small molecule metabolic process;GO:0008152//metabolic process;GO:1901566//organonitrogen compound biosynthetic process;GO:0046483//heterocycle metabolic process;GO:0043603//cellular amide metabolic process;GO:0006807//nitrogen compound metabolic process;GO:1901360//organic cyclic compound metabolic process;GO:0044763//single-organism cellular process;GO:0090304//nucleic acid metaboli…
Unigene0005866	1.79074	8.59e-07	2.93e-05	PREDICTED: SWI/SNF-related matrix-associated actin-dependent regulator of chromatin subfamily D member 3 isoform X2 [Sinocyclocheilus grahami]	-	-	-	GO:0032501//multicellular organismal process;GO:0044707//single-multicellular organism process;GO:0072358//cardiovascular system development;GO:0007275//multicellular organism development;GO:0009653//anatomical structure morphogenesis;GO:0044763//single-organism cellular process;GO:0044767//single-organism developmental process;GO:0032502//developmental process;GO:0048856//anatomical structure de…
Unigene0005871	-1.71821	0.00438327	0.0301804	PREDICTED: WD repeat-containing protein 17-like [Sinocyclocheilus rhinocerous]	-	-	-	-
Unigene0005877	-2.82501	0.000509138	0.00564685	--	-	-	-	-
Unigene0005890	1.30046	0.000312262	0.00382273	PREDICTED: rho guanine nucleotide exchange factor 10-like [Sinocyclocheilus anshuiensis]	-	-	-	GO:0010646//regulation of cell communication;GO:0009966//regulation of signal transduction;GO:0050789//regulation of biological process;GO:0048583//regulation of response to stimulus;GO:0050794//regulation of cellular process;GO:0051056//regulation of small GTPase mediated signal transduction;GO:0023051//regulation of signaling;GO:0065007//biological regulation;GO:1902531//regulation of intracell…
Unigene0005892	1.31568	0.00455168	0.0310823	PREDICTED: GRAM domain-containing protein 1B-like isoform X3 [Sinocyclocheilus rhinocerous]	-	-	-	-
Unigene0005901	2.00003	2.6e-05	0.000509859	Fbln2 protein, partial [Danio rerio]	-	-	-	-
Unigene0005904	2.29549	0.0024988	0.0196165	PREDICTED: endothelial cell-selective adhesion molecule-like isoform X2 [Sinocyclocheilus rhinocerous]	ko04514//Cell adhesion molecules (CAMs)//Signaling molecules and interaction//Environmental Information Processing	-	-	-
Unigene0005905	7.75132	0.00589458	0.0379456	Toll-like receptor 19 [Cyprinus carpio]	-	-	-	GO:0065007//biological regulation;GO:0006952//defense response;GO:0006950//response to stress;GO:0050789//regulation of biological process;GO:0050896//response to stimulus;GO:0050794//regulation of cellular process
Unigene0005916	-2.21011	1.34e-07	6.17e-06	PREDICTED: zinc finger B-box domain-containing protein 1-like [Sinocyclocheilus anshuiensis]	-	-	GO:0005488//binding;GO:0043169//cation binding;GO:0046872//metal ion binding;GO:0046914//transition metal ion binding;GO:0043167//ion binding	-
Unigene0005923	2.28055	0.000507184	0.00562938	PREDICTED: E3 ubiquitin/ISG15 ligase TRIM25-like [Sinocyclocheilus rhinocerous]	-	-	GO:0046872//metal ion binding;GO:0046914//transition metal ion binding;GO:0043167//ion binding;GO:0005488//binding;GO:0043169//cation binding	-
Unigene0005924	-3.87445	1.25e-10	1.55e-08	--	-	-	-	-
Unigene0005940	-1.86552	4.01e-08	2.2e-06	PREDICTED: suppressor of tumorigenicity 7 protein-like [Sinocyclocheilus anshuiensis]	-	GO:0044425//membrane part;GO:0031224//intrinsic component of membrane;GO:0016020//membrane	-	-
Unigene0005944	-1.32498	4.9e-05	0.000854231	PREDICTED: serine/threonine-protein kinase TAO2-like isoform X1 [Sinocyclocheilus grahami]	ko04010//MAPK signaling pathway//Signal transduction//Environmental Information Processing	-	-	-
Unigene0005945	1.52778	0.00113119	0.0106061	PREDICTED: four and a half LIM domains protein 1-like isoform X1 [Sinocyclocheilus rhinocerous]	ko04630//Jak-STAT signaling pathway//Signal transduction//Environmental Information Processing	-	GO:0046872//metal ion binding;GO:0005488//binding;GO:0043169//cation binding;GO:0046914//transition metal ion binding;GO:0043167//ion binding	GO:0048513//animal organ development;GO:0044699//single-organism process;GO:0072358//cardiovascular system development;GO:0044767//single-organism developmental process;GO:0072359//circulatory system development;GO:0009653//anatomical structure morphogenesis;GO:0032501//multicellular organismal process;GO:0009887//organ morphogenesis;GO:0003205//cardiac chamber development;GO:0007275//multicellul…
Unigene0005947	-1.73577	6.85e-05	0.00111836	PREDICTED: endonuclease domain-containing 1 protein-like [Sinocyclocheilus grahami]	-	-	GO:0003824//catalytic activity;GO:0097159//organic cyclic compound binding;GO:0043169//cation binding;GO:0005488//binding;GO:0043167//ion binding	-
Unigene0005951	2.13237	4.6e-06	0.000120458	PREDICTED: vesicle-associated membrane protein 8-like [Sinocyclocheilus grahami]	ko04130//SNARE interactions in vesicular transport//Folding, sorting and degradation//Genetic Information Processing	GO:0031224//intrinsic component of membrane;GO:0016020//membrane;GO:0044425//membrane part	-	GO:0051234//establishment of localization;GO:0016192//vesicle-mediated transport;GO:0051179//localization;GO:0006810//transport
Unigene0005952	1.33873	0.00123074	0.0113206	--	-	-	-	-
Unigene0005953	1.37399	0.000373726	0.00440972	PREDICTED: histone deacetylase 7-like isoform X3 [Sinocyclocheilus anshuiensis]	-	-	-	-
Unigene0005954	2.45116	1.78e-06	5.42e-05	calcitonin gene-related peptide type 1 receptor precursor [Danio rerio]	ko04080//Neuroactive ligand-receptor interaction//Signaling molecules and interaction//Environmental Information Processing;ko04270//Vascular smooth muscle contraction//Circulatory system//Organismal Systems	GO:0031224//intrinsic component of membrane;GO:0016020//membrane;GO:0044425//membrane part	GO:0004888//transmembrane signaling receptor activity;GO:0097642//calcitonin family receptor activity;GO:0001653//peptide receptor activity;GO:0099600//transmembrane receptor activity;GO:0004871//signal transducer activity;GO:0004930//G-protein coupled receptor activity;GO:0038023//signaling receptor activity;GO:0008528//G-protein coupled peptide receptor activity;GO:0060089//molecular transducer…	GO:0048856//anatomical structure development;GO:0007165//signal transduction;GO:0044707//single-multicellular organism process;GO:0009952//anterior/posterior pattern specification;GO:0051716//cellular response to stimulus;GO:0003002//regionalization;GO:0007389//pattern specification process;GO:0048646//anatomical structure formation involved in morphogenesis;GO:0044763//single-organism cellular p…
Unigene0005959	1.69076	0.000130793	0.00188977	Im:7147183 protein, partial [Danio rerio]	ko04144//Endocytosis//Transport and catabolism//Cellular Processes	-	GO:0097367//carbohydrate derivative binding;GO:0032550//purine ribonucleoside binding;GO:0097159//organic cyclic compound binding;GO:0032549//ribonucleoside binding;GO:1901363//heterocyclic compound binding;GO:0036094//small molecule binding;GO:0001882//nucleoside binding;GO:0005488//binding;GO:0001883//purine nucleoside binding	GO:0006810//transport;GO:0016192//vesicle-mediated transport;GO:0051179//localization;GO:0051234//establishment of localization
Unigene0005975	-2.34425	2.92e-09	2.31e-07	PREDICTED: ubiquitin thioesterase zranb1-B-like [Sinocyclocheilus grahami]	-	GO:0005623//cell;GO:0005622//intracellular;GO:0044424//intracellular part;GO:0043227//membrane-bounded organelle;GO:0044464//cell part;GO:0043226//organelle;GO:0043229//intracellular organelle;GO:0043231//intracellular membrane-bounded organelle	GO:0101005//ubiquitinyl hydrolase activity;GO:0043167//ion binding;GO:0070011//peptidase activity, acting on L-amino acid peptides;GO:0036459//thiol-dependent ubiquitinyl hydrolase activity;GO:0046872//metal ion binding;GO:0046914//transition metal ion binding;GO:0005488//binding;GO:0043169//cation binding;GO:0019783//ubiquitin-like protein-specific protease activity;GO:0003824//catalytic activit…	GO:0070646//protein modification by small protein removal;GO:0044260//cellular macromolecule metabolic process;GO:0051179//localization;GO:0007166//cell surface receptor signaling pathway;GO:0009967//positive regulation of signal transduction;GO:0048584//positive regulation of response to stimulus;GO:0044237//cellular metabolic process;GO:0006464//cellular protein modification process;GO:0006928/…
Unigene0005982	-2.47448	0.00365487	0.0262938	--	-	-	-	-
Unigene0005983	2.05219	5.72e-08	2.98e-06	PREDICTED: volume-regulated anion channel subunit LRRC8D-like [Sinocyclocheilus rhinocerous]	-	-	-	-
Unigene0005986	1.7879	0.0015734	0.0136743	PREDICTED: plastin-2 [Sinocyclocheilus grahami]	-	GO:0005623//cell;GO:0005622//intracellular;GO:0044424//intracellular part;GO:0044464//cell part	GO:0005488//binding;GO:0043167//ion binding;GO:0005515//protein binding;GO:0008092//cytoskeletal protein binding;GO:0043169//cation binding;GO:0046872//metal ion binding	-
Unigene0005993	2.06288	0.00016504	0.00228387	--	-	-	-	-
Unigene0005994	-3.2995	4.33e-05	0.000772305	--	-	-	-	-
Unigene0006000	1.64206	0.00636115	0.0401577	PREDICTED: neuroendocrine convertase 2-like [Sinocyclocheilus anshuiensis]	-	-	GO:0003824//catalytic activity;GO:0070011//peptidase activity, acting on L-amino acid peptides;GO:0008233//peptidase activity;GO:0004175//endopeptidase activity;GO:0016787//hydrolase activity	GO:0019538//protein metabolic process;GO:0044238//primary metabolic process;GO:0071704//organic substance metabolic process;GO:0043170//macromolecule metabolic process;GO:0008152//metabolic process
Unigene0006001	-1.73597	0.000425886	0.00490737	PREDICTED: protein YIPF7-like [Sinocyclocheilus anshuiensis]	-	GO:0031224//intrinsic component of membrane;GO:0044425//membrane part;GO:0016020//membrane	-	-
Unigene0006009	1.90542	1.33e-06	4.23e-05	PREDICTED: platelet-derived growth factor receptor beta-like [Sinocyclocheilus grahami]	ko04010//MAPK signaling pathway//Signal transduction//Environmental Information Processing;ko04510//Focal adhesion//Cellular commiunity//Cellular Processes;ko04020//Calcium signaling pathway//Signal transduction//Environmental Information Processing;ko04810//Regulation of actin cytoskeleton//Cell motility//Cellular Processes;ko04060//Cytokine-cytokine receptor interaction//Signaling molecules and…	GO:0044425//membrane part;GO:0016020//membrane;GO:0031224//intrinsic component of membrane	GO:1901363//heterocyclic compound binding;GO:0016301//kinase activity;GO:0016773//phosphotransferase activity, alcohol group as acceptor;GO:0019199//transmembrane receptor protein kinase activity;GO:0099600//transmembrane receptor activity;GO:0038023//signaling receptor activity;GO:0004713//protein tyrosine kinase activity;GO:0032549//ribonucleoside binding;GO:0004714//transmembrane receptor prot…	GO:0044237//cellular metabolic process;GO:0048731//system development;GO:0065007//biological regulation;GO:0006464//cellular protein modification process;GO:0072358//cardiovascular system development;GO:0007154//cell communication;GO:0009987//cellular process;GO:0050794//regulation of cellular process;GO:0032502//developmental process;GO:0007165//signal transduction;GO:0036211//protein modificati…
Unigene0006013	-11.3322	4.65e-12	8.43e-10	--	-	-	-	-
Unigene0006017	1.50487	0.0016427	0.0141377	--	-	-	-	-
Unigene0006018	-8.26115	0.00290349	0.0219865	--	-	-	-	-
Unigene0006023	4.88512	7.7e-05	0.00123225	PREDICTED: large neutral amino acids transporter small subunit 4-like isoform X2 [Sinocyclocheilus anshuiensis]	-	GO:0044425//membrane part;GO:0031224//intrinsic component of membrane;GO:0016020//membrane	-	-
Unigene0006032	2.80268	0.00544872	0.0357498	PREDICTED: claudin-8-like [Sinocyclocheilus anshuiensis]	ko04514//Cell adhesion molecules (CAMs)//Signaling molecules and interaction//Environmental Information Processing;ko04530//Tight junction//Cellular commiunity//Cellular Processes	GO:0016020//membrane;GO:0044425//membrane part;GO:0005911//cell-cell junction;GO:0043296//apical junction complex;GO:0031224//intrinsic component of membrane;GO:0030054//cell junction	-	-
Unigene0006036	-3.79474	0.00376107	0.0268666	--	-	-	-	-
Unigene0006037	2.34225	6.24e-05	0.00104052	PREDICTED: A-kinase anchor protein 9-like isoform X1 [Sinocyclocheilus rhinocerous]	-	-	-	-
Unigene0006042	1.49282	8.68e-06	0.000203735	PREDICTED: serine hydroxymethyltransferase, cytosolic-like [Sinocyclocheilus rhinocerous]	ko01200//Carbon metabolism//Global and Overview//Metabolism;ko01230//Biosynthesis of amino acids//Global and Overview//Metabolism;ko00260//Glycine, serine and threonine metabolism//Amino acid metabolism//Metabolism;ko00630//Glyoxylate and dicarboxylate metabolism//Carbohydrate metabolism//Metabolism;ko00670//One carbon pool by folate//Metabolism of cofactors and vitamins//Metabolism;ko00460//Cyan…	GO:0043226//organelle;GO:0043229//intracellular organelle;GO:0044424//intracellular part;GO:0005623//cell;GO:0043227//membrane-bounded organelle;GO:0005737//cytoplasm;GO:0044444//cytoplasmic part;GO:0044464//cell part;GO:0005622//intracellular;GO:0043231//intracellular membrane-bounded organelle	GO:0005488//binding;GO:0016741//transferase activity, transferring one-carbon groups;GO:0003824//catalytic activity;GO:0016742//hydroxymethyl-, formyl- and related transferase activity;GO:0016740//transferase activity;GO:0043168//anion binding;GO:0043167//ion binding	GO:0008152//metabolic process;GO:0043436//oxoacid metabolic process;GO:0006520//cellular amino acid metabolic process;GO:0044238//primary metabolic process;GO:1901564//organonitrogen compound metabolic process;GO:0044237//cellular metabolic process;GO:0044763//single-organism cellular process;GO:0009069//serine family amino acid metabolic process;GO:0071704//organic substance metabolic process;GO…
Unigene0006052	-4.87251	5.42e-05	0.000927647	beta-defensin-like 3 precursor [Danio rerio]	-	-	-	GO:0098542//defense response to other organism;GO:0051704//multi-organism process;GO:0006952//defense response;GO:0009617//response to bacterium;GO:0051707//response to other organism;GO:0042742//defense response to bacterium;GO:0009607//response to biotic stimulus;GO:0009605//response to external stimulus;GO:0050896//response to stimulus;GO:0043207//response to external biotic stimulus;GO:000695…
Unigene0006065	2.63898	1.12e-07	5.3e-06	PREDICTED: fibroblast growth factor 2 [Sinocyclocheilus anshuiensis]	ko04010//MAPK signaling pathway//Signal transduction//Environmental Information Processing;ko04810//Regulation of actin cytoskeleton//Cell motility//Cellular Processes	-	GO:0070851//growth factor receptor binding;GO:0005515//protein binding;GO:0005488//binding;GO:0005102//receptor binding	GO:0050896//response to stimulus;GO:0050789//regulation of biological process;GO:0044700//single organism signaling;GO:0007166//cell surface receptor signaling pathway;GO:0051716//cellular response to stimulus;GO:0007154//cell communication;GO:0065007//biological regulation;GO:0023052//signaling;GO:0007165//signal transduction;GO:0009987//cellular process;GO:0044763//single-organism cellular proc…
Unigene0006075	2.67333	0.00597441	0.0383282	--	-	-	-	-
Unigene0006076	1.71575	0.00027801	0.00348733	--	-	-	-	-
Unigene0006077	2.06262	0.000108705	0.00162792	--	-	-	-	-
Unigene0006078	-2.68902	9.05e-05	0.00140696	--	-	-	-	-
Unigene0006083	-3.32272	3.75e-06	0.000101602	PIF/Harbinger-like protein [Adineta vaga]	-	-	-	-
Unigene0006086	2.29282	0.000206601	0.00274486	PREDICTED: myosin-binding protein C, cardiac-type-like [Sinocyclocheilus grahami]	-	-	-	-
Unigene0006089	-1.57912	0.00822181	0.0489914	--	-	-	-	-
Unigene0006096	1.62975	0.000915509	0.00895616	PREDICTED: WD repeat- and FYVE domain-containing protein 4 [Sinocyclocheilus grahami]	-	-	-	-
Unigene0006099	-2.68813	1.6e-12	3.22e-10	PREDICTED: mitochondrial fission 1 protein-like [Pygocentrus nattereri]	-	-	-	GO:0016043//cellular component organization;GO:0071840//cellular component organization or biogenesis;GO:0007005//mitochondrion organization;GO:0006996//organelle organization;GO:0009987//cellular process
Unigene0006100	1.45648	0.000940179	0.00914738	PREDICTED: janus kinase and microtubule-interacting protein 1 isoform X1 [Danio rerio]	-	-	GO:0005515//protein binding;GO:0019899//enzyme binding;GO:0005488//binding	-
Unigene0006101	-2.86808	0.00108088	0.0102351	--	-	-	-	-
Unigene0006102	2.65995	0.00241259	0.0190964	--	-	-	-	-
Unigene0006103	1.55991	7.91e-05	0.00126085	PREDICTED: probable G-protein coupled receptor 157 [Sinocyclocheilus rhinocerous]	-	GO:0031224//intrinsic component of membrane;GO:0016020//membrane;GO:0044425//membrane part	GO:1901265//nucleoside phosphate binding;GO:0038023//signaling receptor activity;GO:0005488//binding;GO:0004872//receptor activity;GO:0060089//molecular transducer activity;GO:1901363//heterocyclic compound binding;GO:0097159//organic cyclic compound binding;GO:0004888//transmembrane signaling receptor activity;GO:0099600//transmembrane receptor activity;GO:0000166//nucleotide binding;GO:0004871/…	GO:0023052//signaling;GO:0009987//cellular process;GO:0050794//regulation of cellular process;GO:0065007//biological regulation;GO:0050789//regulation of biological process;GO:0007166//cell surface receptor signaling pathway;GO:0044700//single organism signaling;GO:0007165//signal transduction;GO:0050896//response to stimulus;GO:0044699//single-organism process;GO:0007154//cell communication;GO:0…
Unigene0006110	-4.56192	3.56e-08	1.99e-06	--	-	-	-	-
Unigene0006116	-2.85647	3.79e-08	2.1e-06	PREDICTED: testis-expressed sequence 9 protein [Sinocyclocheilus rhinocerous]	-	-	-	-
Unigene0006126	-4.12649	0.000401946	0.00468289	--	-	-	-	-
Unigene0006144	1.36586	0.000308795	0.00379138	PREDICTED: zinc finger and BTB domain-containing protein 8B-like [Sinocyclocheilus rhinocerous]	-	-	GO:0097159//organic cyclic compound binding;GO:0043167//ion binding;GO:0043169//cation binding;GO:0005488//binding	-
Unigene0006148	-1.95634	0.00219812	0.0177409	--	-	-	-	-
Unigene0006164	-1.73878	0.00115771	0.0107933	--	-	-	-	-
Unigene0006171	3.80938	0.00377092	0.0269074	PREDICTED: rho-related GTP-binding protein RhoG-like [Sinocyclocheilus anshuiensis]	-	GO:0044464//cell part;GO:0005623//cell	GO:0032549//ribonucleoside binding;GO:0005488//binding;GO:0032550//purine ribonucleoside binding;GO:1901363//heterocyclic compound binding;GO:0036094//small molecule binding;GO:0097367//carbohydrate derivative binding;GO:0097159//organic cyclic compound binding;GO:0001883//purine nucleoside binding;GO:0001882//nucleoside binding	GO:0009605//response to external stimulus;GO:0007154//cell communication;GO:0050794//regulation of cellular process;GO:0009987//cellular process;GO:0007165//signal transduction;GO:0050789//regulation of biological process;GO:0044699//single-organism process;GO:0051704//multi-organism process;GO:0035556//intracellular signal transduction;GO:0044700//single organism signaling;GO:0050896//response t…
Unigene0006177	2.46772	4.35e-06	0.000114996	PREDICTED: protein Wiz-like [Sinocyclocheilus rhinocerous]	-	-	-	-
Unigene0006183	1.50996	6.21e-05	0.00103699	PREDICTED: long-chain fatty acid transport protein 4-like [Sinocyclocheilus rhinocerous]	ko03320//PPAR signaling pathway//Endocrine system//Organismal Systems	GO:0031224//intrinsic component of membrane;GO:0044425//membrane part;GO:0016020//membrane	GO:0016877//ligase activity, forming carbon-sulfur bonds;GO:0003824//catalytic activity;GO:0016874//ligase activity;GO:0015645//fatty acid ligase activity	GO:0044699//single-organism process;GO:0051234//establishment of localization;GO:0051179//localization;GO:0006869//lipid transport;GO:0071702//organic substance transport;GO:0006810//transport;GO:0010876//lipid localization;GO:0033036//macromolecule localization;GO:0044765//single-organism transport;GO:1902578//single-organism localization
Unigene0006186	-2.27512	0.00232854	0.0185836	--	-	-	-	-
Unigene0006194	5.4121	2.11e-08	1.27e-06	PREDICTED: monocarboxylate transporter 12-B-like isoform X1 [Sinocyclocheilus rhinocerous]	-	-	-	-
Unigene0006198	-1.94465	0.00231569	0.0185044	--	-	-	-	-
Unigene0006205	1.61845	0.00218754	0.0176756	PREDICTED: 6-phosphofructo-2-kinase/fructose-2,6-bisphosphatase 4 isoform X2 [Sinocyclocheilus anshuiensis]	ko00051//Fructose and mannose metabolism//Carbohydrate metabolism//Metabolism;ko04152//AMPK signaling pathway//Signal transduction//Environmental Information Processing	-	GO:0032550//purine ribonucleoside binding;GO:0016772//transferase activity, transferring phosphorus-containing groups;GO:0016791//phosphatase activity;GO:0036094//small molecule binding;GO:0019200//carbohydrate kinase activity;GO:0016787//hydrolase activity;GO:0019203//carbohydrate phosphatase activity;GO:0016301//kinase activity;GO:0003824//catalytic activity;GO:0016740//transferase activity;GO:…	GO:0016310//phosphorylation;GO:0044281//small molecule metabolic process;GO:0044238//primary metabolic process;GO:0009987//cellular process;GO:0044723//single-organism carbohydrate metabolic process;GO:0044710//single-organism metabolic process;GO:0006796//phosphate-containing compound metabolic process;GO:0005975//carbohydrate metabolic process;GO:0005996//monosaccharide metabolic process;GO:004…
Unigene0006206	1.87515	0.000360982	0.00429292	PREDICTED: alpha-actinin-2 [Sinocyclocheilus grahami]	ko04510//Focal adhesion//Cellular commiunity//Cellular Processes;ko04810//Regulation of actin cytoskeleton//Cell motility//Cellular Processes;ko04530//Tight junction//Cellular commiunity//Cellular Processes;ko04520//Adherens junction//Cellular commiunity//Cellular Processes	-	GO:0003779//actin binding;GO:0046872//metal ion binding;GO:0043167//ion binding;GO:0008092//cytoskeletal protein binding;GO:0005515//protein binding;GO:0005488//binding;GO:0043169//cation binding	GO:0006996//organelle organization;GO:0033036//macromolecule localization;GO:0030154//cell differentiation;GO:0048646//anatomical structure formation involved in morphogenesis;GO:0007275//multicellular organism development;GO:0034329//cell junction assembly;GO:0032989//cellular component morphogenesis;GO:0048731//system development;GO:0007010//cytoskeleton organization;GO:0044085//cellular compon…
Unigene0006209	1.06628	0.0020617	0.0168603	PREDICTED: 7SK snRNA methylphosphate capping enzyme-like [Sinocyclocheilus anshuiensis]	-	-	GO:0016740//transferase activity;GO:0016741//transferase activity, transferring one-carbon groups;GO:0003824//catalytic activity	GO:0008152//metabolic process
Unigene0006213	-3.86067	0.000704139	0.00727318	--	-	-	-	-
Unigene0006222	2.71668	0.000359492	0.004279	--	-	-	-	-
Unigene0006223	1.16912	0.00178742	0.0150983	PREDICTED: laminin subunit alpha-3-like [Sinocyclocheilus rhinocerous]	ko04510//Focal adhesion//Cellular commiunity//Cellular Processes;ko04512//ECM-receptor interaction//Signaling molecules and interaction//Environmental Information Processing	-	-	GO:0050789//regulation of biological process;GO:0022610//biological adhesion;GO:0007155//cell adhesion;GO:0065007//biological regulation;GO:0044699//single-organism process;GO:0009987//cellular process
Unigene0006227	1.07502	0.00295945	0.0223062	PREDICTED: transcription factor IIIA isoform X1 [Sinocyclocheilus rhinocerous]	-	GO:0044464//cell part;GO:0043226//organelle;GO:0031974//membrane-enclosed lumen;GO:0043227//membrane-bounded organelle;GO:0044428//nuclear part;GO:0043231//intracellular membrane-bounded organelle;GO:0005634//nucleus;GO:0043233//organelle lumen;GO:0070013//intracellular organelle lumen;GO:0044422//organelle part;GO:0044446//intracellular organelle part;GO:0043229//intracellular organelle;GO:00444…	GO:1901363//heterocyclic compound binding;GO:0001071//nucleic acid binding transcription factor activity;GO:0097159//organic cyclic compound binding;GO:0005488//binding;GO:0003676//nucleic acid binding	GO:0043170//macromolecule metabolic process;GO:0034645//cellular macromolecule biosynthetic process;GO:0044249//cellular biosynthetic process;GO:0019222//regulation of metabolic process;GO:1901576//organic substance biosynthetic process;GO:0009987//cellular process;GO:0044260//cellular macromolecule metabolic process;GO:0050789//regulation of biological process;GO:0008152//metabolic process;GO:00…
Unigene0006228	1.14133	0.00805147	0.0482018	--	-	-	-	-
Unigene0006232	-4.81136	0.00154871	0.0135255	--	-	-	-	-
Unigene0006239	-4.65018	9e-06	0.000210166	--	-	-	-	-
Unigene0006243	-1.58718	2.93e-06	8.24e-05	PREDICTED: zinc finger SWIM domain-containing protein 5-like [Sinocyclocheilus grahami]	-	-	-	-
Unigene0006247	1.27509	0.00262311	0.0203671	hypothetical protein cypCar_00028943 [Cyprinus carpio]	-	-	-	-
Unigene0006248	-2.56527	7.5e-07	2.61e-05	PREDICTED: X-ray radiation resistance-associated protein 1-like [Sinocyclocheilus grahami]	-	-	-	-
Unigene0006252	-11.3216	4.61e-10	4.74e-08	--	-	-	-	-
Unigene0006257	1.44895	2.98e-05	0.000567979	PREDICTED: histone-lysine N-methyltransferase 2B-like [Sinocyclocheilus anshuiensis]	ko00310//Lysine degradation//Amino acid metabolism//Metabolism	GO:0043229//intracellular organelle;GO:0005622//intracellular;GO:0043227//membrane-bounded organelle;GO:0044464//cell part;GO:0044424//intracellular part;GO:0043231//intracellular membrane-bounded organelle;GO:0005623//cell;GO:0043226//organelle	GO:0016279//protein-lysine N-methyltransferase activity;GO:0008757//S-adenosylmethionine-dependent methyltransferase activity;GO:0008170//N-methyltransferase activity;GO:0016741//transferase activity, transferring one-carbon groups;GO:0046872//metal ion binding;GO:0003824//catalytic activity;GO:0046914//transition metal ion binding;GO:0016740//transferase activity;GO:0043169//cation binding;GO:00…	GO:0008152//metabolic process
Unigene0006259	-2.05808	0.000262988	0.00333916	--	-	-	-	-
Unigene0006262	1.08712	0.0017228	0.0146962	attractin [Danio rerio]	-	GO:0031224//intrinsic component of membrane;GO:0016020//membrane;GO:0044425//membrane part	GO:0060089//molecular transducer activity	GO:0044707//single-multicellular organism process;GO:0044699//single-organism process;GO:0032501//multicellular organismal process
Unigene0006263	1.0554	0.00200321	0.0164959	PREDICTED: nucleus accumbens-associated protein 1-like [Sinocyclocheilus anshuiensis]	-	-	-	-
Unigene0006272	-7.05925	2.71e-22	6.76e-19	--	-	-	-	-
Unigene0006276	1.29598	0.000874675	0.00865547	PREDICTED: BAH and coiled-coil domain-containing protein 1 [Sinocyclocheilus anshuiensis]	-	-	GO:0097159//organic cyclic compound binding;GO:0005488//binding;GO:0003676//nucleic acid binding;GO:1901363//heterocyclic compound binding	-
Unigene0006277	-3.85971	0.000154015	0.00215838	--	-	-	-	-
Unigene0006282	8.2891	0.00190049	0.0158411	--	-	-	-	-
Unigene0006294	-1.67832	0.00484902	0.0326672	PREDICTED: calmodulin-like protein 4 [Sinocyclocheilus anshuiensis]	-	-	-	-
Unigene0006295	1.36234	0.00401766	0.028229	PREDICTED: zinc finger BED domain-containing protein 1-like, partial [Cyprinodon variegatus]	-	-	-	-
Unigene0006296	1.10986	0.0049696	0.0333058	PREDICTED: A disintegrin and metalloproteinase with thrombospondin motifs 15-like [Sinocyclocheilus rhinocerous]	-	GO:0031012//extracellular matrix	GO:0046872//metal ion binding;GO:0043167//ion binding;GO:0003824//catalytic activity;GO:0005488//binding;GO:0046914//transition metal ion binding;GO:0008233//peptidase activity;GO:0070011//peptidase activity, acting on L-amino acid peptides;GO:0004175//endopeptidase activity;GO:0043169//cation binding;GO:0016787//hydrolase activity	GO:0071704//organic substance metabolic process;GO:0019538//protein metabolic process;GO:0044238//primary metabolic process;GO:0008152//metabolic process;GO:0043170//macromolecule metabolic process
Unigene0006299	1.20188	0.00134386	0.0121269	PREDICTED: max-binding protein MNT-like isoform X1 [Sinocyclocheilus grahami]	-	-	-	-
Unigene0006317	-1.6724	5.03e-07	1.88e-05	PREDICTED: katanin p80 WD40 repeat-containing subunit B1-like [Sinocyclocheilus rhinocerous]	-	GO:0043228//non-membrane-bounded organelle;GO:0005622//intracellular;GO:0043232//intracellular non-membrane-bounded organelle;GO:0005856//cytoskeleton;GO:0044430//cytoskeletal part;GO:0005623//cell;GO:0005819//spindle;GO:0043229//intracellular organelle;GO:0044422//organelle part;GO:0044424//intracellular part;GO:0032991//macromolecular complex;GO:0043226//organelle;GO:0005875//microtubule associ…	GO:0008092//cytoskeletal protein binding;GO:0015631//tubulin binding;GO:0005515//protein binding;GO:0005488//binding	GO:0044767//single-organism developmental process;GO:0016043//cellular component organization;GO:0007017//microtubule-based process;GO:0044707//single-multicellular organism process;GO:0007417//central nervous system development;GO:0009987//cellular process;GO:0007275//multicellular organism development;GO:0048856//anatomical structure development;GO:0000280//nuclear division;GO:0071840//cellular…
Unigene0006323	1.67114	0.000132475	0.00191071	PREDICTED: major facilitator superfamily domain-containing protein 10-like [Sinocyclocheilus anshuiensis]	-	GO:0031224//intrinsic component of membrane;GO:0016020//membrane;GO:0044425//membrane part	-	GO:0044699//single-organism process;GO:0009987//cellular process;GO:0044763//single-organism cellular process
Unigene0006338	-2.57235	0.0028505	0.0216756	--	-	-	-	-
Unigene0006343	1.66915	2.01e-07	8.64e-06	PREDICTED: nuclear receptor subfamily 1 group D member 2-like isoform X1 [Sinocyclocheilus grahami]	-	GO:0043227//membrane-bounded organelle;GO:0044424//intracellular part;GO:0043231//intracellular membrane-bounded organelle;GO:0043226//organelle;GO:0005623//cell;GO:0043229//intracellular organelle;GO:0044464//cell part;GO:0005622//intracellular	GO:0004872//receptor activity;GO:0000981//RNA polymerase II transcription factor activity, sequence-specific DNA binding;GO:0038023//signaling receptor activity;GO:0005488//binding;GO:0001071//nucleic acid binding transcription factor activity;GO:0043167//ion binding;GO:0097159//organic cyclic compound binding;GO:0060089//molecular transducer activity;GO:0003700//transcription factor activity, se…	GO:0071704//organic substance metabolic process;GO:0009058//biosynthetic process;GO:0044699//single-organism process;GO:0071495//cellular response to endogenous stimulus;GO:0034645//cellular macromolecule biosynthetic process;GO:0009987//cellular process;GO:0060255//regulation of macromolecule metabolic process;GO:0009755//hormone-mediated signaling pathway;GO:0023052//signaling;GO:0070887//cellu…
Unigene0006359	2.3192	0.00818689	0.0488378	PREDICTED: thyroxine 5-deiodinase-like [Sinocyclocheilus anshuiensis]	-	GO:0044425//membrane part;GO:0005622//intracellular;GO:0043226//organelle;GO:0005623//cell;GO:0044424//intracellular part;GO:0044464//cell part;GO:0016020//membrane;GO:0043227//membrane-bounded organelle;GO:0031224//intrinsic component of membrane;GO:0043229//intracellular organelle;GO:0044422//organelle part;GO:0043231//intracellular membrane-bounded organelle;GO:0031090//organelle membrane	GO:0016491//oxidoreductase activity;GO:0003824//catalytic activity	GO:0007275//multicellular organism development;GO:0009792//embryo development ending in birth or egg hatching;GO:0044699//single-organism process;GO:0044710//single-organism metabolic process;GO:0009058//biosynthetic process;GO:0008152//metabolic process;GO:0048856//anatomical structure development;GO:0009790//embryo development;GO:0032502//developmental process;GO:0044707//single-multicellular o…
Unigene0006363	-2.35742	1.98e-10	2.28e-08	PREDICTED: transforming acidic coiled-coil-containing protein 3-like isoform X1 [Sinocyclocheilus anshuiensis]	ko03013//RNA transport//Translation//Genetic Information Processing	-	-	-
Unigene0006366	2.24851	0.00534116	0.0352339	PREDICTED: creatine kinase M-type isoform X2 [Sinocyclocheilus anshuiensis]	ko00330//Arginine and proline metabolism//Amino acid metabolism//Metabolism	-	GO:0097367//carbohydrate derivative binding;GO:0032549//ribonucleoside binding;GO:0097159//organic cyclic compound binding;GO:0016772//transferase activity, transferring phosphorus-containing groups;GO:1901363//heterocyclic compound binding;GO:0001882//nucleoside binding;GO:0001883//purine nucleoside binding;GO:0016740//transferase activity;GO:0005488//binding;GO:0036094//small molecule binding;G…	GO:0009987//cellular process;GO:0006796//phosphate-containing compound metabolic process;GO:0008152//metabolic process;GO:0006793//phosphorus metabolic process;GO:0044237//cellular metabolic process
Unigene0006372	-2.34954	0.00284222	0.0216292	--	-	-	-	-
Unigene0006374	-3.00793	0.000251539	0.00322281	--	-	-	-	-
Unigene0006377	1.45553	0.000482943	0.00542255	PREDICTED: peroxisome assembly protein 12-like [Sinocyclocheilus anshuiensis]	ko04146//Peroxisome//Transport and catabolism//Cellular Processes	GO:0044422//organelle part;GO:0042579//microbody;GO:0005778//peroxisomal membrane;GO:0044464//cell part;GO:0005623//cell;GO:0005737//cytoplasm;GO:0043226//organelle;GO:0043227//membrane-bounded organelle;GO:0031090//organelle membrane;GO:0044425//membrane part;GO:0044446//intracellular organelle part;GO:0098588//bounding membrane of organelle;GO:0031300//intrinsic component of organelle membrane;…	GO:0046914//transition metal ion binding;GO:0043167//ion binding;GO:0005488//binding;GO:0005515//protein binding;GO:0043169//cation binding;GO:0046872//metal ion binding	GO:0070727//cellular macromolecule localization;GO:0033036//macromolecule localization;GO:0045184//establishment of protein localization;GO:0033365//protein localization to organelle;GO:0072662//protein localization to peroxisome;GO:0006625//protein targeting to peroxisome;GO:0072663//establishment of protein localization to peroxisome;GO:0051179//localization;GO:0007031//peroxisome organization;…
Unigene0006379	1.10554	0.00259936	0.0202105	PREDICTED: ras GTPase-activating-like protein IQGAP1 [Sinocyclocheilus grahami]	ko04810//Regulation of actin cytoskeleton//Cell motility//Cellular Processes;ko04520//Adherens junction//Cellular commiunity//Cellular Processes	GO:0044464//cell part;GO:0005623//cell	-	GO:0050789//regulation of biological process;GO:0050896//response to stimulus;GO:0065007//biological regulation;GO:0035556//intracellular signal transduction;GO:0009987//cellular process;GO:0050794//regulation of cellular process;GO:0044763//single-organism cellular process;GO:0044700//single organism signaling;GO:0007165//signal transduction;GO:0044699//single-organism process;GO:0007154//cell c…
Unigene0006380	1.59266	0.00582398	0.0375656	PREDICTED: C-X-C motif chemokine 11-like [Sinocyclocheilus grahami]	-	-	-	GO:0050896//response to stimulus;GO:0044763//single-organism cellular process;GO:0002376//immune system process;GO:0044699//single-organism process;GO:0009987//cellular process
Unigene0006386	2.03513	0.00382102	0.0271879	PREDICTED: fermitin family homolog 3-like [Sinocyclocheilus grahami]	-	-	-	-
Unigene0006388	-1.85433	0.00679062	0.0421872	--	-	-	-	-
Unigene0006395	-6.11848	9.5e-10	8.82e-08	--	-	-	-	-
Unigene0006400	1.45942	2.43e-05	0.000482899	PREDICTED: cathepsin B-like [Sinocyclocheilus rhinocerous]	ko04142//Lysosome//Transport and catabolism//Cellular Processes	-	GO:0004175//endopeptidase activity;GO:0008233//peptidase activity;GO:0003824//catalytic activity;GO:0016787//hydrolase activity;GO:0070011//peptidase activity, acting on L-amino acid peptides	GO:0008152//metabolic process;GO:0071704//organic substance metabolic process;GO:0048589//developmental growth;GO:0048856//anatomical structure development;GO:0019222//regulation of metabolic process;GO:0040007//growth;GO:0050896//response to stimulus;GO:0042246//tissue regeneration;GO:0009888//tissue development;GO:0031099//regeneration;GO:0009611//response to wounding;GO:0006950//response to st…
Unigene0006423	1.28326	0.00240805	0.0190718	PREDICTED: tRNA pseudouridine(38/39) synthase-like isoform X1 [Sinocyclocheilus anshuiensis]	-	-	GO:0005488//binding;GO:0097159//organic cyclic compound binding;GO:0003824//catalytic activity;GO:0031559//oxidosqualene cyclase activity;GO:1901363//heterocyclic compound binding;GO:0016853//isomerase activity;GO:0003676//nucleic acid binding;GO:0016866//intramolecular transferase activity	GO:0034641//cellular nitrogen compound metabolic process;GO:0009987//cellular process;GO:0044237//cellular metabolic process;GO:0016070//RNA metabolic process;GO:0044260//cellular macromolecule metabolic process;GO:0071704//organic substance metabolic process;GO:0006725//cellular aromatic compound metabolic process;GO:0034660//ncRNA metabolic process;GO:0006399//tRNA metabolic process;GO:0043170/…
Unigene0006424	1.09434	0.00335888	0.0246442	PREDICTED: A-kinase anchor protein 12-like isoform X1 [Sinocyclocheilus rhinocerous]	-	-	-	-
Unigene0006428	1.70842	6.96e-06	0.000168834	--	-	-	-	-
Unigene0006434	2.86367	2.27e-12	4.43e-10	PREDICTED: leucine-rich repeat-containing protein 7-like isoform X1 [Sinocyclocheilus rhinocerous]	-	-	-	-
Unigene0006440	-2.87401	0.00217568	0.0176022	--	-	-	-	-
Unigene0006443	1.03045	0.00350018	0.025444	PREDICTED: protein shisa-5-like [Sinocyclocheilus anshuiensis]	ko04115//p53 signaling pathway//Cell growth and death//Cellular Processes	-	-	-
Unigene0006445	2.24763	0.000234262	0.0030389	--	-	-	-	-
Unigene0006447	2.24286	0.000752314	0.00766623	PREDICTED: sacsin-like, partial [Sinocyclocheilus rhinocerous]	-	-	-	-
Unigene0006449	2.42603	0.000983058	0.00947974	PREDICTED: crystal protein-like [Sinocyclocheilus anshuiensis]	-	-	-	-
Unigene0006451	5.62995	0.000616345	0.00655237	PREDICTED: ribonuclease inhibitor-like, partial [Sinocyclocheilus anshuiensis]	-	-	-	-
Unigene0006453	1.38471	0.00113811	0.0106552	PREDICTED: small glutamine-rich tetratricopeptide repeat-containing protein beta-like [Sinocyclocheilus grahami]	-	-	-	-
Unigene0006454	1.70856	0.00243912	0.0192577	--	-	-	-	-
Unigene0006458	-2.90087	2.03e-09	1.7e-07	PREDICTED: cytochrome b5 domain-containing protein 1 [Sinocyclocheilus rhinocerous]	-	-	GO:0046906//tetrapyrrole binding;GO:0043169//cation binding;GO:1901363//heterocyclic compound binding;GO:0097159//organic cyclic compound binding;GO:0005488//binding;GO:0043167//ion binding	-
Unigene0006461	-5.41172	2.44e-25	1.19e-21	--	-	-	-	-
Unigene0006462	1.02171	0.00605958	0.0387438	PREDICTED: signal peptidase complex subunit 1-like [Sinocyclocheilus rhinocerous]	ko03060//Protein export//Folding, sorting and degradation//Genetic Information Processing	GO:0016020//membrane;GO:0044425//membrane part;GO:0031224//intrinsic component of membrane	GO:0016787//hydrolase activity;GO:0003824//catalytic activity	GO:0016485//protein processing;GO:0044238//primary metabolic process;GO:0006508//proteolysis;GO:0008152//metabolic process;GO:0019538//protein metabolic process;GO:0043170//macromolecule metabolic process;GO:0051604//protein maturation;GO:0071704//organic substance metabolic process;GO:0010467//gene expression
Unigene0006465	4.15628	2.66e-06	7.59e-05	PREDICTED: leucine-rich repeat-containing protein 7-like [Sinocyclocheilus grahami]	-	-	-	-
Unigene0006469	-1.72251	0.00461173	0.0314043	PREDICTED: SLIT and NTRK-like protein 3 [Sinocyclocheilus rhinocerous]	-	-	-	-
Unigene0006476	5.52544	3.62e-05	0.000668654	PREDICTED: paired box protein Pax-8-like, partial [Sinocyclocheilus rhinocerous]	-	GO:0044424//intracellular part;GO:0043229//intracellular organelle;GO:0005623//cell;GO:0044464//cell part;GO:0043231//intracellular membrane-bounded organelle;GO:0005622//intracellular;GO:0043227//membrane-bounded organelle;GO:0043226//organelle	GO:0003676//nucleic acid binding;GO:0097159//organic cyclic compound binding;GO:0005488//binding;GO:1901363//heterocyclic compound binding	GO:0007275//multicellular organism development;GO:0044707//single-multicellular organism process;GO:0009987//cellular process;GO:0048646//anatomical structure formation involved in morphogenesis;GO:0007399//nervous system development;GO:0044249//cellular biosynthetic process;GO:0010468//regulation of gene expression;GO:0019222//regulation of metabolic process;GO:0043170//macromolecule metabolic p…
Unigene0006478	2.79584	0.00543581	0.0357044	--	-	-	-	-
Unigene0006479	3.69378	0.00805889	0.0482354	UDP glucuronosyltransferase 1 family polypeptide b7 short isoform [Danio rerio]	-	-	-	-
Unigene0006480	-4.24917	5.41e-05	0.000926282	PREDICTED: uncharacterized protein LOC101882854 [Danio rerio]	-	-	-	-
Unigene0006482	1.53303	0.000443388	0.00507785	--	-	-	-	-
Unigene0006484	1.73692	0.000674165	0.00703035	PREDICTED: 5'-nucleotidase-like [Sinocyclocheilus anshuiensis]	ko00230//Purine metabolism//Nucleotide metabolism//Metabolism;ko00240//Pyrimidine metabolism//Nucleotide metabolism//Metabolism;ko00760//Nicotinate and nicotinamide metabolism//Metabolism of cofactors and vitamins//Metabolism	-	GO:0043169//cation binding;GO:0036094//small molecule binding;GO:0005488//binding;GO:0016787//hydrolase activity;GO:0003824//catalytic activity;GO:0043167//ion binding	GO:1901360//organic cyclic compound metabolic process;GO:0055086//nucleobase-containing small molecule metabolic process;GO:0006796//phosphate-containing compound metabolic process;GO:0044281//small molecule metabolic process;GO:0009117//nucleotide metabolic process;GO:0006807//nitrogen compound metabolic process;GO:0044763//single-organism cellular process;GO:0006793//phosphorus metabolic proces…
Unigene0006488	-1.83572	4.44e-06	0.000117014	--	-	-	-	-
Unigene0006489	1.75852	0.00325791	0.0240731	PREDICTED: mirror-image polydactyly gene 1 protein-like [Sinocyclocheilus grahami]	-	-	-	-
Unigene0006503	1.23608	0.00165718	0.0142355	PREDICTED: cystatin-B-like isoform X2 [Sinocyclocheilus anshuiensis]	-	-	-	-
Unigene0006506	-2.30194	0.00771751	0.0466876	--	-	-	-	-
Unigene0006517	-1.41778	0.000185917	0.00251941	--	-	-	-	-
Unigene0006522	-5.31186	2.75e-13	6.86e-11	--	-	-	-	-
Unigene0006526	-2.57243	2.02e-08	1.22e-06	PREDICTED: cilia- and flagella-associated protein 43 [Sinocyclocheilus rhinocerous]	-	-	-	-
Unigene0006529	4.71691	4.8e-07	1.81e-05	PREDICTED: keratin, type I cytoskeletal 18-like [Sinocyclocheilus anshuiensis]	-	GO:0043234//protein complex;GO:0032991//macromolecular complex	-	-
Unigene0006533	5.59222	0.00257093	0.0200506	PREDICTED: UDP-glucuronosyltransferase 2B31-like [Sinocyclocheilus grahami]	ko00500//Starch and sucrose metabolism//Carbohydrate metabolism//Metabolism;ko00830//Retinol metabolism//Metabolism of cofactors and vitamins//Metabolism;ko00983//Drug metabolism - other enzymes//Xenobiotics biodegradation and metabolism//Metabolism;ko00980//Metabolism of xenobiotics by cytochrome P450//Xenobiotics biodegradation and metabolism//Metabolism;ko00040//Pentose and glucuronate interco…	-	-	-
Unigene0006545	2.58589	3.87e-05	0.000705551	PREDICTED: exocyst complex component 3-like protein 4 isoform X1 [Sinocyclocheilus anshuiensis]	-	-	-	GO:0051234//establishment of localization;GO:0006810//transport;GO:0016192//vesicle-mediated transport;GO:0051179//localization
Unigene0006546	-3.37402	0.000285614	0.00356396	--	-	-	-	-
Unigene0006548	2.11913	5.32e-06	0.000135768	--	-	-	-	-
Unigene0006550	2.23411	0.00118119	0.0109617	PREDICTED: protocadherin-8-like [Sinocyclocheilus rhinocerous]	-	-	-	-
Unigene0006553	-1.3519	0.00318717	0.0236549	--	-	-	-	-
Unigene0006566	1.07118	0.00140962	0.0125962	PREDICTED: cell division control protein 42 homolog [Pygocentrus nattereri]	ko04144//Endocytosis//Transport and catabolism//Cellular Processes;ko04010//MAPK signaling pathway//Signal transduction//Environmental Information Processing;ko04510//Focal adhesion//Cellular commiunity//Cellular Processes;ko04810//Regulation of actin cytoskeleton//Cell motility//Cellular Processes;ko04530//Tight junction//Cellular commiunity//Cellular Processes;ko04520//Adherens junction//Cellul…	GO:0005623//cell;GO:0030055//cell-substrate junction;GO:0005737//cytoplasm;GO:0044297//cell body;GO:0043228//non-membrane-bounded organelle;GO:1990904//ribonucleoprotein complex;GO:0043226//organelle;GO:0043227//membrane-bounded organelle;GO:0030054//cell junction;GO:0005819//spindle;GO:0030529//intracellular ribonucleoprotein complex;GO:0044444//cytoplasmic part;GO:0012505//endomembrane system;G…	GO:0016462//pyrophosphatase activity;GO:0097367//carbohydrate derivative binding;GO:0005102//receptor binding;GO:0001883//purine nucleoside binding;GO:0036094//small molecule binding;GO:0034190//apolipoprotein receptor binding;GO:0032549//ribonucleoside binding;GO:0016787//hydrolase activity;GO:0003824//catalytic activity;GO:1901363//heterocyclic compound binding;GO:0019899//enzyme binding;GO:000…	GO:0042981//regulation of apoptotic process;GO:0048514//blood vessel morphogenesis;GO:0003008//system process;GO:1902531//regulation of intracellular signal transduction;GO:0042462//eye photoreceptor cell development;GO:0002696//positive regulation of leukocyte activation;GO:0042461//photoreceptor cell development;GO:0032989//cellular component morphogenesis;GO:0002573//myeloid leukocyte differen…
Unigene0006568	-3.42274	4.65e-05	0.000818207	--	-	-	-	-
Unigene0006574	1.74136	5.03e-07	1.88e-05	PREDICTED: zinc finger CCCH domain-containing protein 7B-like [Sinocyclocheilus anshuiensis]	-	-	-	-
Unigene0006597	-6.40764	6.15e-12	1.08e-09	--	-	-	-	-
Unigene0006598	-2.56905	5.26e-07	1.95e-05	PREDICTED: basal body-orientation factor 1-like [Sinocyclocheilus anshuiensis]	-	-	-	-
Unigene0006604	1.34187	0.00690405	0.042734	PREDICTED: teneurin-4-like isoform X1 [Sinocyclocheilus rhinocerous]	-	GO:0016021//integral component of membrane;GO:0043226//organelle;GO:0005622//intracellular;GO:0043227//membrane-bounded organelle;GO:0016020//membrane;GO:0043229//intracellular organelle;GO:0044424//intracellular part;GO:0044464//cell part;GO:0005623//cell;GO:0031224//intrinsic component of membrane;GO:0043231//intracellular membrane-bounded organelle;GO:0044425//membrane part;GO:0042995//cell pr…	GO:0046983//protein dimerization activity;GO:0005488//binding;GO:0005515//protein binding	GO:0016043//cellular component organization;GO:0060284//regulation of cell development;GO:0030154//cell differentiation;GO:0007399//nervous system development;GO:0022610//biological adhesion;GO:0065007//biological regulation;GO:0009653//anatomical structure morphogenesis;GO:0048731//system development;GO:0019538//protein metabolic process;GO:0050769//positive regulation of neurogenesis;GO:0045595…
Unigene0006607	1.69295	0.000144798	0.00204955	PREDICTED: ciliary neurotrophic factor receptor subunit alpha-like [Sinocyclocheilus grahami]	ko04060//Cytokine-cytokine receptor interaction//Signaling molecules and interaction//Environmental Information Processing;ko04630//Jak-STAT signaling pathway//Signal transduction//Environmental Information Processing	-	GO:0099600//transmembrane receptor activity;GO:0004872//receptor activity;GO:0004888//transmembrane signaling receptor activity;GO:0038023//signaling receptor activity;GO:0004871//signal transducer activity;GO:0060089//molecular transducer activity	GO:0044699//single-organism process;GO:0048584//positive regulation of response to stimulus;GO:0050794//regulation of cellular process;GO:0048518//positive regulation of biological process;GO:0023052//signaling;GO:0048583//regulation of response to stimulus;GO:0050789//regulation of biological process;GO:0051716//cellular response to stimulus;GO:0044763//single-organism cellular process;GO:000716…
Unigene0006609	1.67759	7.43e-05	0.00119534	PREDICTED: phospholipid phosphatase 3-like [Sinocyclocheilus rhinocerous]	ko00564//Glycerophospholipid metabolism//Lipid metabolism//Metabolism;ko00561//Glycerolipid metabolism//Lipid metabolism//Metabolism;ko00600//Sphingolipid metabolism//Lipid metabolism//Metabolism;ko00565//Ether lipid metabolism//Lipid metabolism//Metabolism	-	-	-
Unigene0006611	1.91184	7.42e-07	2.59e-05	PREDICTED: all-trans-retinol 13,14-reductase [Sinocyclocheilus grahami]	ko00830//Retinol metabolism//Metabolism of cofactors and vitamins//Metabolism	-	-	-
Unigene0006613	8.20604	0.00664708	0.0415055	--	-	-	-	-
Unigene0006616	4.52034	0.00113731	0.0106505	--	-	-	-	-
Unigene0006617	8.69534	0.00136538	0.0122879	--	-	-	-	-
Unigene0006630	1.37284	0.00035263	0.00421371	PREDICTED: protein-tyrosine sulfotransferase 1-like isoform X1 [Sinocyclocheilus grahami]	-	-	GO:0016740//transferase activity;GO:0008146//sulfotransferase activity;GO:0016782//transferase activity, transferring sulfur-containing groups;GO:0003824//catalytic activity	GO:0019538//protein metabolic process;GO:0008152//metabolic process;GO:0006464//cellular protein modification process;GO:0051923//sulfation;GO:0043170//macromolecule metabolic process;GO:0044260//cellular macromolecule metabolic process;GO:0044238//primary metabolic process;GO:0006477//protein sulfation;GO:0036211//protein modification process;GO:0009987//cellular process;GO:0043412//macromolecul…
Unigene0006631	-2.07673	0.00268958	0.0207419	--	-	-	-	-
Unigene0006633	1.02731	0.00302956	0.0227164	PREDICTED: palmitoyltransferase ZDHHC13-like [Sinocyclocheilus rhinocerous]	-	GO:0044425//membrane part;GO:0031224//intrinsic component of membrane;GO:0016020//membrane	GO:0046914//transition metal ion binding;GO:0003824//catalytic activity;GO:0046873//metal ion transmembrane transporter activity;GO:0005215//transporter activity;GO:0016746//transferase activity, transferring acyl groups;GO:0016409//palmitoyltransferase activity;GO:0022892//substrate-specific transporter activity;GO:0022857//transmembrane transporter activity;GO:0046872//metal ion binding;GO:0016…	GO:0070838//divalent metal ion transport;GO:0006811//ion transport;GO:0044765//single-organism transport;GO:0006810//transport;GO:0051179//localization;GO:0044699//single-organism process;GO:0006812//cation transport;GO:0072511//divalent inorganic cation transport;GO:1902578//single-organism localization;GO:0030001//metal ion transport;GO:0051234//establishment of localization
Unigene0006643	-2.85094	1.25e-06	4.04e-05	--	-	-	-	-
Unigene0006654	1.76782	0.00053416	0.00586982	ADP-ribosylation factor 3 [Myotis davidii]	ko04144//Endocytosis//Transport and catabolism//Cellular Processes	GO:0044422//organelle part;GO:0043227//membrane-bounded organelle;GO:0044444//cytoplasmic part;GO:0005623//cell;GO:0043231//intracellular membrane-bounded organelle;GO:0043226//organelle;GO:0016020//membrane;GO:0031090//organelle membrane;GO:0044424//intracellular part;GO:0044464//cell part;GO:0031982//vesicle;GO:0005737//cytoplasm;GO:0043229//intracellular organelle;GO:0005622//intracellular;GO:…	GO:0016817//hydrolase activity, acting on acid anhydrides;GO:0097159//organic cyclic compound binding;GO:0016818//hydrolase activity, acting on acid anhydrides, in phosphorus-containing anhydrides;GO:0036094//small molecule binding;GO:0001883//purine nucleoside binding;GO:0032549//ribonucleoside binding;GO:0016787//hydrolase activity;GO:0001882//nucleoside binding;GO:0017111//nucleoside-triphosph…	GO:0045184//establishment of protein localization;GO:0044255//cellular lipid metabolic process;GO:0044249//cellular biosynthetic process;GO:0050794//regulation of cellular process;GO:0006810//transport;GO:0007165//signal transduction;GO:0023052//signaling;GO:0006644//phospholipid metabolic process;GO:0044711//single-organism biosynthetic process;GO:0071702//organic substance transport;GO:0090407/…
Unigene0006664	-3.39404	0.000126301	0.00183824	--	-	-	-	-
Unigene0006666	-9.95904	4.13e-23	1.23e-19	PREDICTED: transcription factor IIIB 90 kDa subunit isoform X1 [Bos taurus]	ko04514//Cell adhesion molecules (CAMs)//Signaling molecules and interaction//Environmental Information Processing	GO:0044444//cytoplasmic part;GO:0043227//membrane-bounded organelle;GO:0043229//intracellular organelle;GO:0005623//cell;GO:0005737//cytoplasm;GO:0044424//intracellular part;GO:0042579//microbody;GO:0043231//intracellular membrane-bounded organelle;GO:0005622//intracellular;GO:0044464//cell part;GO:0043226//organelle	GO:0016647//oxidoreductase activity, acting on the CH-NH group of donors, oxygen as acceptor;GO:0043169//cation binding;GO:0016645//oxidoreductase activity, acting on the CH-NH group of donors;GO:0043167//ion binding;GO:0016787//hydrolase activity;GO:0016491//oxidoreductase activity;GO:0003824//catalytic activity;GO:1901363//heterocyclic compound binding;GO:0005515//protein binding;GO:0097159//or…	GO:0044699//single-organism process;GO:0042401//cellular biogenic amine biosynthetic process;GO:0009893//positive regulation of metabolic process;GO:0034654//nucleobase-containing compound biosynthetic process;GO:0050794//regulation of cellular process;GO:1901575//organic substance catabolic process;GO:0031325//positive regulation of cellular metabolic process;GO:0044249//cellular biosynthetic pr…
Unigene0006669	2.01188	6.23e-08	3.21e-06	PREDICTED: SH3 and PX domain-containing protein 2B-like isoform X1 [Sinocyclocheilus anshuiensis]	-	GO:0005623//cell;GO:0005622//intracellular;GO:0044424//intracellular part;GO:0044464//cell part	GO:0016491//oxidoreductase activity;GO:0003824//catalytic activity;GO:0016651//oxidoreductase activity, acting on NAD(P)H;GO:0050664//oxidoreductase activity, acting on NAD(P)H, oxygen as acceptor	-
Unigene0006675	1.71642	0.00158655	0.0137662	--	-	-	-	-
Unigene0006684	-2.70986	1.24e-06	4.02e-05	--	-	-	-	-
Unigene0006685	-1.91786	1.96e-05	0.00040447	PREDICTED: extracellular matrix protein 2-like [Sinocyclocheilus grahami]	-	-	-	-
Unigene0006690	-2.72026	0.00153201	0.01341	Membrane-associated guanylate kinase, WW and PDZ domain-containing protein 2 [Pteropus alecto]	ko04530//Tight junction//Cellular commiunity//Cellular Processes	GO:0030054//cell junction;GO:0005911//cell-cell junction;GO:0043296//apical junction complex	GO:0016772//transferase activity, transferring phosphorus-containing groups;GO:0016740//transferase activity;GO:0005515//protein binding;GO:0005488//binding;GO:0003824//catalytic activity	GO:0006796//phosphate-containing compound metabolic process;GO:0008152//metabolic process;GO:0050794//regulation of cellular process;GO:0065007//biological regulation;GO:0006793//phosphorus metabolic process;GO:0050789//regulation of biological process;GO:0009987//cellular process;GO:0044237//cellular metabolic process
Unigene0006692	6.03828	0.000409222	0.00475216	PREDICTED: solute carrier family 35 member F2-like [Sinocyclocheilus grahami]	-	-	-	-
Unigene0006698	1.59978	0.000445325	0.005094	PREDICTED: solute carrier family 40 member 1 [Sinocyclocheilus anshuiensis]	-	GO:0044425//membrane part;GO:0016020//membrane;GO:0031224//intrinsic component of membrane	GO:0005215//transporter activity;GO:0022891//substrate-specific transmembrane transporter activity;GO:0008324//cation transmembrane transporter activity;GO:0022890//inorganic cation transmembrane transporter activity;GO:0046915//transition metal ion transmembrane transporter activity;GO:0046873//metal ion transmembrane transporter activity;GO:0015075//ion transmembrane transporter activity;GO:002…	GO:0065007//biological regulation;GO:0002376//immune system process;GO:0048869//cellular developmental process;GO:0055065//metal ion homeostasis;GO:0006811//ion transport;GO:0002520//immune system development;GO:0032502//developmental process;GO:0008152//metabolic process;GO:0048856//anatomical structure development;GO:0002262//myeloid cell homeostasis;GO:0048731//system development;GO:0043170//m…
Unigene0006710	2.90285	0.000203215	0.00270928	--	-	-	-	-
Unigene0006711	-5.34148	2.07e-07	8.88e-06	--	-	-	-	-
Unigene0006715	5.78815	1.68e-05	0.000353444	PREDICTED: spectrin beta chain, non-erythrocytic 2-like [Sinocyclocheilus rhinocerous]	-	-	-	-
Unigene0006718	2.01032	0.00415986	0.0289905	--	-	-	-	-
Unigene0006722	1.55996	0.000292565	0.0036346	PREDICTED: two pore calcium channel protein 2-like [Sinocyclocheilus grahami]	-	GO:0044425//membrane part;GO:0044437//vacuolar part;GO:0000323//lytic vacuole;GO:0044464//cell part;GO:0005622//intracellular;GO:0044424//intracellular part;GO:0044444//cytoplasmic part;GO:0098805//whole membrane;GO:0031090//organelle membrane;GO:0043229//intracellular organelle;GO:0031224//intrinsic component of membrane;GO:0005773//vacuole;GO:0044446//intracellular organelle part;GO:0043226//or…	GO:0004871//signal transducer activity;GO:0015278//calcium-release channel activity;GO:0099600//transmembrane receptor activity;GO:0005217//intracellular ligand-gated ion channel activity;GO:0005216//ion channel activity;GO:0022834//ligand-gated channel activity;GO:0015085//calcium ion transmembrane transporter activity;GO:0060089//molecular transducer activity;GO:0022890//inorganic cation transm…	GO:0044765//single-organism transport;GO:0006811//ion transport;GO:0051179//localization;GO:0006810//transport;GO:0055085//transmembrane transport;GO:0030001//metal ion transport;GO:0051234//establishment of localization;GO:1902578//single-organism localization;GO:0072511//divalent inorganic cation transport;GO:0006812//cation transport;GO:0003008//system process;GO:0032501//multicellular organis…
Unigene0006723	-6.15712	1.76e-10	2.05e-08	--	-	-	-	-
Unigene0006730	2.39695	0.00564309	0.0367203	PREDICTED: tripartite motif-containing protein 16-like protein [Sinocyclocheilus anshuiensis]	-	-	-	-
Unigene0006733	3.19467	7.68e-09	5.36e-07	PREDICTED: reticulon-4 receptor-like 2 [Sinocyclocheilus rhinocerous]	-	-	-	-
Unigene0006734	1.81388	3.03e-06	8.49e-05	PREDICTED: peroxiredoxin-5, mitochondrial-like [Sinocyclocheilus rhinocerous]	ko04146//Peroxisome//Transport and catabolism//Cellular Processes	-	GO:0003824//catalytic activity	GO:0044699//single-organism process;GO:0044767//single-organism developmental process;GO:0009611//response to wounding;GO:0031099//regeneration;GO:0009888//tissue development;GO:0042246//tissue regeneration;GO:0032502//developmental process;GO:0048856//anatomical structure development;GO:0042060//wound healing;GO:0040007//growth;GO:0050896//response to stimulus;GO:0008152//metabolic process;GO:00…
Unigene0006747	1.33156	0.000235597	0.00305369	PREDICTED: dedicator of cytokinesis protein 8 [Sinocyclocheilus grahami]	-	-	-	GO:0050790//regulation of catalytic activity;GO:0019222//regulation of metabolic process;GO:0050789//regulation of biological process;GO:0043087//regulation of GTPase activity;GO:0065007//biological regulation;GO:0065009//regulation of molecular function;GO:0051336//regulation of hydrolase activity
Unigene0006748	-2.28713	0.00286039	0.0217354	--	-	-	-	-
Unigene0006755	12.0877	0.000171333	0.00235363	--	-	-	-	-
Unigene0006759	-11.4304	7.08e-14	2.03e-11	--	-	-	-	-
Unigene0006771	-2.04308	0.00529554	0.035011	--	-	-	-	-
Unigene0006775	-4.83285	3.25e-11	4.75e-09	--	-	-	-	-
Unigene0006782	1.50044	0.00165176	0.0142054	PREDICTED: ubiquitin-associated and SH3 domain-containing protein B-like [Sinocyclocheilus anshuiensis]	-	-	-	-
Unigene0006788	-1.81485	0.000108051	0.00162039	--	-	-	-	-
Unigene0006792	1.89147	1.17e-06	3.83e-05	PREDICTED: LOW QUALITY PROTEIN: sickle tail protein homolog [Sinocyclocheilus rhinocerous]	-	-	-	-
Unigene0006793	1.8807	0.00018628	0.00252337	PREDICTED: calpain-2 catalytic subunit-like [Sinocyclocheilus rhinocerous]	ko04510//Focal adhesion//Cellular commiunity//Cellular Processes;ko04141//Protein processing in endoplasmic reticulum//Folding, sorting and degradation//Genetic Information Processing;ko04210//Apoptosis//Cell growth and death//Cellular Processes	-	-	-
Unigene0006795	-3.08347	4.55e-05	0.000804556	--	-	-	-	-
Unigene0006804	-2.70894	0.00642474	0.040452	PREDICTED: homeobox protein aristaless-like 3 [Sinocyclocheilus anshuiensis]	-	-	-	-
Unigene0006805	1.6908	2.54e-06	7.31e-05	PREDICTED: calsyntenin-1-like isoform X1 [Sinocyclocheilus rhinocerous]	-	GO:0044425//membrane part;GO:0016020//membrane;GO:0031224//intrinsic component of membrane	GO:0043169//cation binding;GO:0046872//metal ion binding;GO:0005488//binding;GO:0043167//ion binding	GO:0098742//cell-cell adhesion via plasma-membrane adhesion molecules;GO:0050793//regulation of developmental process;GO:0051234//establishment of localization;GO:0051179//localization;GO:0040008//regulation of growth;GO:0048638//regulation of developmental growth;GO:0065007//biological regulation;GO:0016192//vesicle-mediated transport;GO:0050789//regulation of biological process;GO:0022610//biol…
Unigene0006807	2.30282	0.00121182	0.0111913	PREDICTED: protein eva-1 homolog C-like isoform X2 [Sinocyclocheilus grahami]	-	-	-	-
Unigene0006812	-2.00797	1.06e-08	7.07e-07	PREDICTED: CTD small phosphatase-like protein 2 isoform X1 [Sinocyclocheilus rhinocerous]	-	-	GO:0016788//hydrolase activity, acting on ester bonds;GO:0016787//hydrolase activity;GO:0042578//phosphoric ester hydrolase activity;GO:0003824//catalytic activity	GO:0006796//phosphate-containing compound metabolic process;GO:0006793//phosphorus metabolic process;GO:0044237//cellular metabolic process;GO:0008152//metabolic process;GO:0009987//cellular process
Unigene0006813	1.39126	0.000152377	0.00213931	PREDICTED: pyruvate dehydrogenase protein X component, mitochondrial isoform X2 [Sinocyclocheilus grahami]	ko00010//Glycolysis / Gluconeogenesis//Carbohydrate metabolism//Metabolism;ko00620//Pyruvate metabolism//Carbohydrate metabolism//Metabolism;ko00020//Citrate cycle (TCA cycle)//Carbohydrate metabolism//Metabolism	-	GO:0003824//catalytic activity;GO:0016740//transferase activity	-
Unigene0006832	-6.24505	1.17e-10	1.47e-08	--	-	-	-	-
Unigene0006836	2.65576	0.00838919	0.0497483	--	-	-	-	-
Unigene0006855	1.85536	6.76e-05	0.00110779	PREDICTED: cyclin-dependent kinase 6-like [Sinocyclocheilus grahami]	ko04110//Cell cycle//Cell growth and death//Cellular Processes;ko04115//p53 signaling pathway//Cell growth and death//Cellular Processes	-	GO:0097159//organic cyclic compound binding;GO:0005488//binding;GO:0032550//purine ribonucleoside binding;GO:0001883//purine nucleoside binding;GO:0004674//protein serine/threonine kinase activity;GO:0016740//transferase activity;GO:0032549//ribonucleoside binding;GO:0016773//phosphotransferase activity, alcohol group as acceptor;GO:1901363//heterocyclic compound binding;GO:0016772//transferase a…	GO:0044267//cellular protein metabolic process;GO:0007049//cell cycle;GO:0008283//cell proliferation;GO:0036211//protein modification process;GO:0032502//developmental process;GO:0006796//phosphate-containing compound metabolic process;GO:0043412//macromolecule modification;GO:0044699//single-organism process;GO:0044260//cellular macromolecule metabolic process;GO:0008152//metabolic process;GO:00…
Unigene0006856	1.01597	0.00473752	0.0320916	PREDICTED: protein Shroom3-like [Sinocyclocheilus grahami]	ko04530//Tight junction//Cellular commiunity//Cellular Processes	-	-	GO:0044767//single-organism developmental process;GO:0048884//neuromast development;GO:0032502//developmental process;GO:0048513//animal organ development;GO:0048731//system development;GO:0009888//tissue development;GO:0048882//lateral line development;GO:0044707//single-multicellular organism process;GO:0044699//single-organism process;GO:0048880//sensory system development;GO:0007275//multicel…
Unigene0006859	-2.73401	0.000186674	0.00252778	--	-	-	-	-
Unigene0006862	1.07447	0.00130376	0.0118428	PREDICTED: glutamine--tRNA ligase [Sinocyclocheilus anshuiensis]	ko00970//Aminoacyl-tRNA biosynthesis//Translation//Genetic Information Processing	GO:0044424//intracellular part;GO:0005623//cell;GO:0044464//cell part;GO:0005622//intracellular	GO:0032550//purine ribonucleoside binding;GO:0016875//ligase activity, forming carbon-oxygen bonds;GO:0032549//ribonucleoside binding;GO:0097159//organic cyclic compound binding;GO:0001883//purine nucleoside binding;GO:0016874//ligase activity;GO:0004812//aminoacyl-tRNA ligase activity;GO:0016876//ligase activity, forming aminoacyl-tRNA and related compounds;GO:0097367//carbohydrate derivative bi…	GO:0043043//peptide biosynthetic process;GO:0006418//tRNA aminoacylation for protein translation;GO:0009058//biosynthetic process;GO:0006807//nitrogen compound metabolic process;GO:0044699//single-organism process;GO:0006518//peptide metabolic process;GO:0009059//macromolecule biosynthetic process;GO:0034645//cellular macromolecule biosynthetic process;GO:0044238//primary metabolic process;GO:000…
Unigene0006870	-2.91976	0.000528722	0.00581947	--	-	-	-	-
Unigene0006874	-1.72118	7.42e-06	0.000178727	PREDICTED: T-box transcription factor TBX18-like isoform X1 [Sinocyclocheilus rhinocerous]	-	GO:0043226//organelle;GO:0044464//cell part;GO:0044424//intracellular part;GO:0043227//membrane-bounded organelle;GO:0043229//intracellular organelle;GO:0005623//cell;GO:0005622//intracellular;GO:0043231//intracellular membrane-bounded organelle	GO:0097159//organic cyclic compound binding;GO:0005488//binding;GO:0003676//nucleic acid binding;GO:1901363//heterocyclic compound binding;GO:0001071//nucleic acid binding transcription factor activity	GO:0065007//biological regulation;GO:0009987//cellular process;GO:0044249//cellular biosynthetic process;GO:0009059//macromolecule biosynthetic process;GO:0044237//cellular metabolic process;GO:0009058//biosynthetic process;GO:0050789//regulation of biological process;GO:1901576//organic substance biosynthetic process;GO:0019222//regulation of metabolic process;GO:0071704//organic substance metab…
Unigene0006875	10.0979	0.000443014	0.00507418	--	-	-	-	-
Unigene0006880	1.91673	0.00345414	0.025186	retinoic acid receptor gamma-B [Danio rerio]	-	GO:0005623//cell;GO:0043229//intracellular organelle;GO:0044464//cell part;GO:0043227//membrane-bounded organelle;GO:0043226//organelle;GO:0044424//intracellular part;GO:0005622//intracellular;GO:0043231//intracellular membrane-bounded organelle	GO:0038023//signaling receptor activity;GO:0001071//nucleic acid binding transcription factor activity;GO:0000981//RNA polymerase II transcription factor activity, sequence-specific DNA binding;GO:0046914//transition metal ion binding;GO:0004872//receptor activity;GO:1901363//heterocyclic compound binding;GO:0046872//metal ion binding;GO:0043169//cation binding;GO:0043167//ion binding;GO:0003700/…	GO:0010468//regulation of gene expression;GO:0048513//animal organ development;GO:0009966//regulation of signal transduction;GO:0051716//cellular response to stimulus;GO:0009719//response to endogenous stimulus;GO:0030522//intracellular receptor signaling pathway;GO:0007368//determination of left/right symmetry;GO:0050794//regulation of cellular process;GO:0044707//single-multicellular organism p…
Unigene0006883	1.36	0.000560829	0.0060909	PREDICTED: ubiquinone biosynthesis protein COQ4 homolog, mitochondrial-like isoform X1 [Sinocyclocheilus anshuiensis]	-	GO:0005623//cell;GO:0044424//intracellular part;GO:0043226//organelle;GO:0043231//intracellular membrane-bounded organelle;GO:0019898//extrinsic component of membrane;GO:0016020//membrane;GO:0044425//membrane part;GO:0043229//intracellular organelle;GO:0031312//extrinsic component of organelle membrane;GO:0044422//organelle part;GO:0044446//intracellular organelle part;GO:0031090//organelle membr…	-	GO:0051186//cofactor metabolic process;GO:0044237//cellular metabolic process;GO:0006732//coenzyme metabolic process;GO:0044281//small molecule metabolic process;GO:1901661//quinone metabolic process;GO:0042180//cellular ketone metabolic process;GO:0071704//organic substance metabolic process;GO:0044763//single-organism cellular process;GO:0009987//cellular process;GO:0006743//ubiquinone metaboli…
Unigene0006886	-3.3028	0.000587927	0.00631543	--	-	-	-	-
Unigene0006888	1.45576	3.66e-05	0.000674575	PREDICTED: probable ATP-dependent RNA helicase DDX52 isoform X2 [Sinocyclocheilus rhinocerous]	-	-	GO:0097159//organic cyclic compound binding;GO:0001883//purine nucleoside binding;GO:0016462//pyrophosphatase activity;GO:0016817//hydrolase activity, acting on acid anhydrides;GO:0032549//ribonucleoside binding;GO:0001882//nucleoside binding;GO:0003824//catalytic activity;GO:0016787//hydrolase activity;GO:0032550//purine ribonucleoside binding;GO:0097367//carbohydrate derivative binding;GO:00171…	-
Unigene0006891	1.94675	0.00132674	0.0120108	PREDICTED: MFS-type transporter SLC18B1-like [Sinocyclocheilus anshuiensis]	-	GO:0044425//membrane part;GO:0016020//membrane;GO:0031224//intrinsic component of membrane	-	GO:0044699//single-organism process;GO:0044763//single-organism cellular process;GO:0009987//cellular process
Unigene0006897	-2.11411	0.00289811	0.0219551	--	-	-	-	-
Unigene0006910	1.62998	9.09e-05	0.00141249	PREDICTED: immunoglobulin superfamily member 6 [Sinocyclocheilus anshuiensis]	-	-	-	-
Unigene0006922	2.43822	0.00235578	0.018752	PREDICTED: adhesion G protein-coupled receptor G3-like [Sinocyclocheilus rhinocerous]	-	-	-	-
Unigene0006923	-5.18358	1.08e-09	9.86e-08	--	-	-	-	-
Unigene0006929	1.70246	2.5e-05	0.000493905	--	-	-	-	-
Unigene0006930	7.87549	0.00188161	0.0157233	--	-	-	-	-
Unigene0006948	1.06459	0.00151625	0.0133135	PREDICTED: natural resistance-associated macrophage protein 2-like isoform X1 [Sinocyclocheilus anshuiensis]	ko04142//Lysosome//Transport and catabolism//Cellular Processes	-	-	GO:0044237//cellular metabolic process;GO:0007275//multicellular organism development;GO:0071704//organic substance metabolic process;GO:0002376//immune system process;GO:0044767//single-organism developmental process;GO:0002520//immune system development;GO:0010038//response to metal ion;GO:0043170//macromolecule metabolic process;GO:0032501//multicellular organismal process;GO:0051234//establis…
Unigene0006950	-4.08943	5.4e-08	2.84e-06	--	-	-	-	-
Unigene0006951	2.84044	7.01e-09	5.01e-07	PREDICTED: protein HID1-like isoform X1 [Sinocyclocheilus rhinocerous]	-	-	-	-
Unigene0006955	1.96418	4.28e-06	0.000113375	PREDICTED: fibulin-2-like isoform X2 [Sinocyclocheilus anshuiensis]	-	-	-	-
Unigene0006958	-2.65175	0.000896713	0.00881716	--	-	-	-	-
Unigene0006959	-5.90555	1.06e-12	2.27e-10	--	-	-	-	-
Unigene0006961	1.25025	0.00136489	0.0122846	--	-	-	-	-
Unigene0006974	1.46703	0.0029012	0.0219738	--	-	-	-	-
Unigene0006977	-2.80902	1.48e-06	4.64e-05	--	-	-	-	-
Unigene0006978	-2.90221	2.65e-05	0.000518994	--	-	-	-	-
Unigene0006991	-2.85136	0.000127401	0.00185149	PREDICTED: neurexin-3b-like [Sinocyclocheilus grahami]	-	-	-	-
Unigene0006997	1.12998	0.00362983	0.0261694	PREDICTED: serologically defined colon cancer antigen 3 homolog [Sinocyclocheilus rhinocerous]	-	-	-	-
Unigene0006998	-4.53921	1.92e-06	5.78e-05	--	-	-	-	-
Unigene0007004	-3.00841	0.00605594	0.0387307	--	-	-	-	-
Unigene0007012	-3.23755	2.41e-06	6.97e-05	PREDICTED: neuronal pentraxin-2-like [Sinocyclocheilus rhinocerous]	-	-	-	-
Unigene0007015	1.07776	0.00444936	0.0305393	PREDICTED: cystatin-B-like [Sinocyclocheilus rhinocerous]	-	GO:0005623//cell;GO:0044464//cell part	GO:0098772//molecular function regulator;GO:0061135//endopeptidase regulator activity;GO:0030414//peptidase inhibitor activity;GO:0004866//endopeptidase inhibitor activity;GO:0004857//enzyme inhibitor activity;GO:0061134//peptidase regulator activity;GO:0030234//enzyme regulator activity	GO:0052547//regulation of peptidase activity;GO:0043086//negative regulation of catalytic activity;GO:0065009//regulation of molecular function;GO:0030162//regulation of proteolysis;GO:0080090//regulation of primary metabolic process;GO:0010605//negative regulation of macromolecule metabolic process;GO:0050794//regulation of cellular process;GO:0051346//negative regulation of hydrolase activity;G…
Unigene0007024	1.37052	0.00306418	0.022923	--	-	-	-	-
Unigene0007026	1.44303	0.00528299	0.0349427	--	-	-	-	-
Unigene0007028	1.61475	0.00120589	0.0111495	PREDICTED: teneurin-2-like isoform X2 [Sinocyclocheilus rhinocerous]	-	-	-	-
Unigene0007029	1.53016	0.0065899	0.041235	PREDICTED: cadherin-2-like [Sinocyclocheilus grahami]	ko04514//Cell adhesion molecules (CAMs)//Signaling molecules and interaction//Environmental Information Processing	GO:0031224//intrinsic component of membrane;GO:0016020//membrane;GO:0044425//membrane part	GO:0043169//cation binding;GO:0005488//binding;GO:0043167//ion binding;GO:0046872//metal ion binding	GO:0007155//cell adhesion;GO:0050789//regulation of biological process;GO:0010646//regulation of cell communication;GO:0098742//cell-cell adhesion via plasma-membrane adhesion molecules;GO:0022610//biological adhesion;GO:0098609//cell-cell adhesion;GO:0050794//regulation of cellular process;GO:0065007//biological regulation
Unigene0007031	1.02871	0.00622916	0.0395107	PREDICTED: WAS/WASL-interacting protein family member 2-like, partial [Kryptolebias marmoratus]	ko04144//Endocytosis//Transport and catabolism//Cellular Processes	-	-	-
Unigene0007032	1.73097	0.00223225	0.0179541	PREDICTED: potassium channel subfamily T member 1-like [Sinocyclocheilus grahami]	-	-	-	-
Unigene0007044	1.48124	0.00288308	0.0218644	PREDICTED: nesprin-2 [Sinocyclocheilus rhinocerous]	-	-	-	-
Unigene0007051	3.20294	0.00034014	0.00410013	--	-	-	-	-
Unigene0007052	1.73623	5.16e-05	0.000892326	--	-	-	-	-
Unigene0007055	-4.41093	2.21e-06	6.5e-05	--	-	-	-	-
Unigene0007061	1.42781	0.000969119	0.00937533	PREDICTED: transcription factor Sox-18-like [Sinocyclocheilus grahami]	-	-	-	GO:0048856//anatomical structure development;GO:0007275//multicellular organism development;GO:0001568//blood vessel development;GO:0044699//single-organism process;GO:0032502//developmental process;GO:0001944//vasculature development;GO:0072359//circulatory system development;GO:0044767//single-organism developmental process;GO:0044707//single-multicellular organism process;GO:0072358//cardiovas…
Unigene0007062	2.2094	3.66e-06	9.97e-05	PREDICTED: tyrosine-protein kinase fyna [Sinocyclocheilus rhinocerous]	ko04510//Focal adhesion//Cellular commiunity//Cellular Processes;ko04520//Adherens junction//Cellular commiunity//Cellular Processes	-	-	-
Unigene0007073	-1.2101	0.000619019	0.00657363	PREDICTED: V-set and transmembrane domain-containing protein 2-like protein [Sinocyclocheilus anshuiensis]	-	-	-	-
Unigene0007074	-5.04084	4.77e-23	1.38e-19	PREDICTED: serine/threonine-protein kinase pim-2-like [Sinocyclocheilus grahami]	-	-	-	-
Unigene0007079	5.42141	2.87e-05	0.000552059	PREDICTED: hepatocyte nuclear factor 1-beta-B [Sinocyclocheilus rhinocerous]	-	GO:0043226//organelle;GO:0043231//intracellular membrane-bounded organelle;GO:0044424//intracellular part;GO:0005623//cell;GO:0043227//membrane-bounded organelle;GO:0044464//cell part;GO:0043229//intracellular organelle;GO:0005622//intracellular	GO:0003676//nucleic acid binding;GO:0097159//organic cyclic compound binding;GO:0005488//binding;GO:1901363//heterocyclic compound binding	GO:0065007//biological regulation;GO:0044707//single-multicellular organism process;GO:0031323//regulation of cellular metabolic process;GO:0044699//single-organism process;GO:2001141//regulation of RNA biosynthetic process;GO:2000112//regulation of cellular macromolecule biosynthetic process;GO:0019222//regulation of metabolic process;GO:0032501//multicellular organismal process;GO:1903506//regu…
Unigene0007081	-1.47402	0.000111729	0.00166344	--	-	-	-	-
Unigene0007082	2.10681	0.000328209	0.00398409	PREDICTED: beta-1,3-galactosyl-O-glycosyl-glycoprotein beta-1,6-N-acetylglucosaminyltransferase 4-like [Sinocyclocheilus grahami]	ko00512//Mucin type O-glycan biosynthesis//Glycan biosynthesis and metabolism//Metabolism	-	-	-
Unigene0007087	-8.36063	2.09e-07	8.92e-06	--	-	-	-	-
Unigene0007095	2.60011	0.00165214	0.0142054	--	-	-	-	-
Unigene0007101	1.54314	0.000156764	0.00218886	PREDICTED: A-kinase anchor protein 1, mitochondrial-like isoform X1 [Sinocyclocheilus grahami]	-	-	GO:1901363//heterocyclic compound binding;GO:0097159//organic cyclic compound binding;GO:0003676//nucleic acid binding;GO:0005488//binding	-
Unigene0007106	1.39029	0.000241649	0.00311885	PREDICTED: protein LYRIC isoform X1 [Sinocyclocheilus rhinocerous]	-	-	-	-
Unigene0007108	-1.6535	0.00125403	0.0114885	--	-	-	-	-
Unigene0007118	1.5911	0.0021427	0.0173945	PREDICTED: brain and acute leukemia cytoplasmic protein-like [Sinocyclocheilus rhinocerous]	-	-	-	-
Unigene0007127	-1.27074	0.00231524	0.0185023	--	-	-	-	-
Unigene0007130	1.44559	0.000494461	0.00552293	PREDICTED: protein AF-9 [Sinocyclocheilus rhinocerous]	-	GO:0005622//intracellular;GO:0043227//membrane-bounded organelle;GO:0044464//cell part;GO:0043231//intracellular membrane-bounded organelle;GO:0044424//intracellular part;GO:0043229//intracellular organelle;GO:0043226//organelle;GO:0005623//cell	-	GO:0050789//regulation of biological process;GO:0010468//regulation of gene expression;GO:0065007//biological regulation;GO:0060255//regulation of macromolecule metabolic process;GO:0019222//regulation of metabolic process
Unigene0007134	-2.06714	0.0021163	0.0172154	--	-	-	-	-
Unigene0007140	-2.7097	2.91e-05	0.000558173	TPA: transposase domain-containing protein [Danio rerio]	-	-	-	-
Unigene0007141	-3.96739	1.27e-05	0.000279908	--	-	-	-	-
Unigene0007144	-2.39451	3.61e-06	9.86e-05	--	-	-	-	-
Unigene0007153	1.16087	0.0067757	0.0421026	--	-	-	-	-
Unigene0007177	2.05363	0.00019443	0.00261395	PREDICTED: uncharacterized protein KIAA0040 homolog [Pygocentrus nattereri]	-	-	-	-
Unigene0007180	1.72381	0.000359886	0.00428274	PREDICTED: small G protein signaling modulator 1-like [Sinocyclocheilus anshuiensis]	-	-	-	-
Unigene0007181	1.98008	0.000108672	0.00162765	PREDICTED: cyclin-J-like [Sinocyclocheilus anshuiensis]	-	GO:0005623//cell;GO:0043231//intracellular membrane-bounded organelle;GO:0044464//cell part;GO:0043229//intracellular organelle;GO:0043226//organelle;GO:0005622//intracellular;GO:0043227//membrane-bounded organelle;GO:0044424//intracellular part	-	GO:0044699//single-organism process;GO:0009987//cellular process;GO:0044763//single-organism cellular process
Unigene0007183	-5.67397	5.12e-12	9.14e-10	--	-	-	-	-
Unigene0007191	1.42519	3.73e-05	0.000686008	PREDICTED: staphylococcal nuclease domain-containing protein 1 isoform X1 [Sinocyclocheilus rhinocerous]	-	GO:0005623//cell;GO:0030529//intracellular ribonucleoprotein complex;GO:1990904//ribonucleoprotein complex;GO:0032991//macromolecular complex;GO:0005622//intracellular;GO:0044464//cell part;GO:0031332//RNAi effector complex;GO:0044424//intracellular part	GO:0003824//catalytic activity;GO:0097159//organic cyclic compound binding;GO:0016787//hydrolase activity;GO:0005488//binding;GO:0016788//hydrolase activity, acting on ester bonds	GO:0065007//biological regulation;GO:0048519//negative regulation of biological process;GO:0044699//single-organism process;GO:0050789//regulation of biological process;GO:0060255//regulation of macromolecule metabolic process;GO:0010629//negative regulation of gene expression;GO:0019222//regulation of metabolic process;GO:0016458//gene silencing;GO:0044763//single-organism cellular process;GO:00…
Unigene0007193	1.22254	0.00133711	0.0120863	PREDICTED: UPF0505 protein C16orf62 homolog isoform X1 [Sinocyclocheilus rhinocerous]	-	GO:0044444//cytoplasmic part;GO:0043227//membrane-bounded organelle;GO:0005623//cell;GO:0012505//endomembrane system;GO:0043226//organelle;GO:0044464//cell part;GO:0043231//intracellular membrane-bounded organelle;GO:0005737//cytoplasm;GO:0043229//intracellular organelle;GO:0044424//intracellular part;GO:0005622//intracellular;GO:0005768//endosome	-	GO:0051179//localization;GO:0033036//macromolecule localization;GO:0008104//protein localization;GO:0051234//establishment of localization
Unigene0007202	1.84531	0.000320657	0.00390925	--	-	-	-	-
Unigene0007205	1.31145	0.000546999	0.00597704	PREDICTED: probable ATP-dependent RNA helicase DDX56 [Sinocyclocheilus rhinocerous]	-	-	GO:0016817//hydrolase activity, acting on acid anhydrides;GO:0017111//nucleoside-triphosphatase activity;GO:1901363//heterocyclic compound binding;GO:0097159//organic cyclic compound binding;GO:0016787//hydrolase activity;GO:0003824//catalytic activity;GO:0001882//nucleoside binding;GO:0016818//hydrolase activity, acting on acid anhydrides, in phosphorus-containing anhydrides;GO:0032549//ribonucl…	-
Unigene0007212	-3.24427	4.5e-08	2.43e-06	--	-	-	-	-
Unigene0007222	3.21602	0.00166032	0.0142539	PREDICTED: transmembrane protein 100-like [Sinocyclocheilus anshuiensis]	-	GO:0016020//membrane;GO:0005622//intracellular;GO:0044464//cell part;GO:0005737//cytoplasm;GO:0044444//cytoplasmic part;GO:0097458//neuron part;GO:0044424//intracellular part;GO:0043231//intracellular membrane-bounded organelle;GO:0043226//organelle;GO:0005623//cell;GO:0043229//intracellular organelle;GO:0043227//membrane-bounded organelle	-	GO:0000902//cell morphogenesis;GO:0050789//regulation of biological process;GO:0048762//mesenchymal cell differentiation;GO:0048864//stem cell development;GO:0007166//cell surface receptor signaling pathway;GO:0071363//cellular response to growth factor stimulus;GO:0071310//cellular response to organic substance;GO:0060429//epithelium development;GO:0070887//cellular response to chemical stimulus…
Unigene0007228	4.52119	0.00452969	0.0309834	--	-	-	-	-
Unigene0007230	1.01686	0.00342898	0.0250402	PREDICTED: protein phosphatase PTC7 homolog [Danio rerio]	-	-	-	-
Unigene0007232	-1.72936	5.82e-07	2.12e-05	PREDICTED: E3 ubiquitin-protein ligase RNF181 [Sinocyclocheilus grahami]	-	-	GO:0003824//catalytic activity;GO:0046872//metal ion binding;GO:0016881//acid-amino acid ligase activity;GO:0043169//cation binding;GO:0005488//binding;GO:0016874//ligase activity;GO:0043167//ion binding;GO:0070735//protein-glycine ligase activity;GO:0046914//transition metal ion binding;GO:0070739//protein-glutamic acid ligase activity;GO:0016879//ligase activity, forming carbon-nitrogen bonds	GO:0043412//macromolecule modification;GO:0070647//protein modification by small protein conjugation or removal;GO:0032446//protein modification by small protein conjugation;GO:0044237//cellular metabolic process;GO:0043170//macromolecule metabolic process;GO:0044267//cellular protein metabolic process;GO:0006464//cellular protein modification process;GO:0019538//protein metabolic process;GO:0009…
Unigene0007235	-3.84936	2.42e-05	0.000481356	--	-	-	-	-
Unigene0007238	2.35504	2.77e-06	7.83e-05	PREDICTED: probable C-mannosyltransferase DPY19L3 isoform X2 [Sinocyclocheilus anshuiensis]	-	GO:0044425//membrane part;GO:0016020//membrane;GO:0031224//intrinsic component of membrane	-	-
Unigene0007241	1.44808	0.000125224	0.00182624	PREDICTED: coiled-coil domain-containing protein 93-like [Sinocyclocheilus rhinocerous]	-	-	-	-
Unigene0007247	-3.53237	0.00206811	0.0169017	--	-	-	-	-
Unigene0007249	2.2757	0.00724469	0.0444039	PREDICTED: SH2 domain-containing protein 3C-like [Sinocyclocheilus grahami]	-	-	-	-
Unigene0007256	-4.94386	2.4e-17	1.64e-14	PREDICTED: mucin-22-like, partial [Sinocyclocheilus rhinocerous]	-	-	-	-
Unigene0007263	-1.10549	0.00460415	0.0313567	PREDICTED: cell cycle checkpoint control protein RAD9A-like [Sinocyclocheilus rhinocerous]	-	GO:0032991//macromolecular complex;GO:0043234//protein complex	-	GO:0050896//response to stimulus;GO:0006950//response to stress;GO:0022402//cell cycle process;GO:0051716//cellular response to stimulus;GO:0044699//single-organism process;GO:0006974//cellular response to DNA damage stimulus;GO:0009987//cellular process;GO:0007049//cell cycle;GO:0033554//cellular response to stress;GO:0044763//single-organism cellular process
Unigene0007269	-2.18311	7.16e-08	3.6e-06	coiled-coil domain-containing protein 92 [Danio rerio]	-	-	-	-
Unigene0007273	5.92609	0.00165908	0.0142467	--	-	-	-	-
Unigene0007274	2.56368	0.00016265	0.00225593	--	-	-	-	-
Unigene0007284	-1.48718	0.000777614	0.00786942	--	-	-	-	-
Unigene0007293	1.18075	0.00182404	0.0153524	PREDICTED: cytosolic endo-beta-N-acetylglucosaminidase isoform X1 [Sinocyclocheilus grahami]	ko00511//Other glycan degradation//Glycan biosynthesis and metabolism//Metabolism	GO:0005737//cytoplasm;GO:0044444//cytoplasmic part;GO:0005622//intracellular;GO:0044424//intracellular part;GO:0044464//cell part;GO:0005623//cell	GO:0016787//hydrolase activity;GO:0016798//hydrolase activity, acting on glycosyl bonds;GO:0003824//catalytic activity;GO:0004553//hydrolase activity, hydrolyzing O-glycosyl compounds	GO:0008152//metabolic process
Unigene0007296	1.08207	0.00206449	0.0168799	--	-	-	-	-
Unigene0007305	1.50057	0.00194121	0.0161142	PREDICTED: stAR-related lipid transfer protein 13 isoform X3 [Danio rerio]	-	-	GO:0005488//binding	-
Unigene0007313	-2.18196	6.8e-08	3.45e-06	PREDICTED: serine/threonine-protein kinase ULK4-like [Sinocyclocheilus grahami]	-	-	GO:0003824//catalytic activity;GO:0097159//organic cyclic compound binding;GO:0036094//small molecule binding;GO:1901363//heterocyclic compound binding;GO:0032549//ribonucleoside binding;GO:0001882//nucleoside binding;GO:0016740//transferase activity;GO:0005488//binding;GO:0097367//carbohydrate derivative binding;GO:0001883//purine nucleoside binding;GO:0032550//purine ribonucleoside binding	GO:0009987//cellular process;GO:0071704//organic substance metabolic process;GO:0043170//macromolecule metabolic process;GO:0043412//macromolecule modification;GO:0044237//cellular metabolic process;GO:0044260//cellular macromolecule metabolic process;GO:0044267//cellular protein metabolic process;GO:0019538//protein metabolic process;GO:0044238//primary metabolic process;GO:0036211//protein modi…
Unigene0007323	2.55302	0.00475691	0.0321823	--	-	-	-	-
Unigene0007333	1.39252	0.00255035	0.0199313	PREDICTED: endophilin-A3-like isoform X3 [Sinocyclocheilus anshuiensis]	ko04144//Endocytosis//Transport and catabolism//Cellular Processes	GO:0005623//cell;GO:0044424//intracellular part;GO:0005622//intracellular;GO:0044464//cell part	-	GO:0051179//localization;GO:0006810//transport;GO:0051234//establishment of localization;GO:0016192//vesicle-mediated transport
Unigene0007335	-2.04926	7.49e-06	0.000179916	PREDICTED: coiled-coil domain-containing protein 39-like isoform X1 [Sinocyclocheilus rhinocerous]	-	GO:0043226//organelle;GO:0044464//cell part;GO:0005929//cilium;GO:0044441//ciliary part;GO:0005622//intracellular;GO:0044424//intracellular part;GO:0005623//cell;GO:0042995//cell projection;GO:0044422//organelle part;GO:0044463//cell projection part	-	GO:0065003//macromolecular complex assembly;GO:0001539//cilium or flagellum-dependent cell motility;GO:0044763//single-organism cellular process;GO:0009987//cellular process;GO:0007018//microtubule-based movement;GO:0051179//localization;GO:0048870//cell motility;GO:0044085//cellular component biogenesis;GO:0022607//cellular component assembly;GO:0051674//localization of cell;GO:0003341//cilium m…
Unigene0007336	6.56474	0.0043244	0.0298749	PREDICTED: carcinoembryonic antigen-related cell adhesion molecule 1-like isoform X2 [Sinocyclocheilus anshuiensis]	-	-	-	-
Unigene0007342	-3.25091	1.04e-08	6.95e-07	PREDICTED: A-kinase anchor protein 14 [Sinocyclocheilus rhinocerous]	-	-	-	-
Unigene0007355	-4.66882	0.00047502	0.0053566	hypothetical protein cypCar_00047011, partial [Cyprinus carpio]	-	-	-	-
Unigene0007356	-6.49676	2.76e-14	8.57e-12	hypothetical protein cypCar_00047011, partial [Cyprinus carpio]	-	-	-	-
Unigene0007360	4.33462	0.00657755	0.0411793	--	-	-	-	-
Unigene0007364	-5.46323	1.33e-17	9.73e-15	--	-	-	-	-
Unigene0007369	-7.05257	5.74e-15	2.14e-12	--	-	-	-	-
Unigene0007376	-1.78054	8.21e-07	2.82e-05	PREDICTED: centromere protein F [Sinocyclocheilus anshuiensis]	-	GO:0005622//intracellular;GO:0044464//cell part;GO:0044446//intracellular organelle part;GO:0044424//intracellular part;GO:0044422//organelle part;GO:0043226//organelle;GO:0043229//intracellular organelle;GO:0005623//cell	-	-
Unigene0007378	1.83539	0.00357476	0.0258773	--	-	-	-	-
Unigene0007379	-3.18758	2.66e-14	8.3e-12	cxorf58 protein, partial [Xenopus tropicalis]	-	-	-	-
Unigene0007384	2.347	0.00436067	0.0300557	PREDICTED: troponin C, slow skeletal and cardiac muscles-like [Sinocyclocheilus grahami]	ko04020//Calcium signaling pathway//Signal transduction//Environmental Information Processing;ko04261//Adrenergic signaling in cardiomyocytes//Circulatory system//Organismal Systems;ko04260//Cardiac muscle contraction//Circulatory system//Organismal Systems	-	GO:0043167//ion binding;GO:0046872//metal ion binding;GO:0005488//binding;GO:0043169//cation binding	GO:0044699//single-organism process;GO:0072359//circulatory system development;GO:0003008//system process;GO:0044767//single-organism developmental process;GO:0050896//response to stimulus;GO:0003205//cardiac chamber development;GO:0048513//animal organ development;GO:0007275//multicellular organism development;GO:0003012//muscle system process;GO:0006941//striated muscle contraction;GO:0007507//…
Unigene0007387	1.24537	0.00339759	0.0248652	PREDICTED: basic leucine zipper and W2 domain-containing protein 2 [Sinocyclocheilus rhinocerous]	-	-	-	GO:0048856//anatomical structure development;GO:0032502//developmental process;GO:0009987//cellular process;GO:0044763//single-organism cellular process;GO:0048869//cellular developmental process;GO:0044707//single-multicellular organism process;GO:0048731//system development;GO:0044767//single-organism developmental process;GO:0007275//multicellular organism development;GO:0044699//single-organi…
Unigene0007393	3.5719	0.00587692	0.0378524	PREDICTED: serine/threonine-protein kinase NIM1-like [Danio rerio]	-	-	GO:0032549//ribonucleoside binding;GO:0016772//transferase activity, transferring phosphorus-containing groups;GO:0003824//catalytic activity;GO:0001883//purine nucleoside binding;GO:0036094//small molecule binding;GO:0016773//phosphotransferase activity, alcohol group as acceptor;GO:0001882//nucleoside binding;GO:0032550//purine ribonucleoside binding;GO:0004672//protein kinase activity;GO:00973…	GO:0006464//cellular protein modification process;GO:0044260//cellular macromolecule metabolic process;GO:0044267//cellular protein metabolic process;GO:0043170//macromolecule metabolic process;GO:0008152//metabolic process;GO:0009987//cellular process;GO:0036211//protein modification process;GO:0019538//protein metabolic process;GO:0071704//organic substance metabolic process;GO:0044238//primary…
Unigene0007397	2.07003	1.22e-05	0.000269629	PREDICTED: volume-regulated anion channel subunit LRRC8D-like isoform X1 [Sinocyclocheilus grahami]	-	-	-	-
Unigene0007401	-2.0125	0.00175714	0.014913	--	-	-	-	-
Unigene0007406	-11.0208	7.62e-12	1.31e-09	--	-	-	-	-
Unigene0007409	1.37362	0.000629719	0.00666414	PREDICTED: coronin-1C isoform X1 [Danio rerio]	-	-	GO:0005515//protein binding;GO:0005488//binding;GO:0008092//cytoskeletal protein binding;GO:0003779//actin binding	GO:0007010//cytoskeleton organization;GO:0009987//cellular process;GO:0006996//organelle organization;GO:0071840//cellular component organization or biogenesis;GO:0016043//cellular component organization
Unigene0007420	-3.03251	6.07e-05	0.00101806	--	-	-	-	-
Unigene0007424	-1.60082	0.00202569	0.0166388	PREDICTED: cilia- and flagella-associated protein 70 isoform X3 [Lepisosteus oculatus]	-	GO:0005623//cell;GO:0042995//cell projection;GO:0043227//membrane-bounded organelle;GO:0044464//cell part;GO:0031982//vesicle;GO:0031988//membrane-bounded vesicle;GO:0043226//organelle	-	-
Unigene0007443	1.95794	0.00737393	0.0450414	--	-	-	-	-
Unigene0007452	-3.72415	0.00332071	0.0244272	--	-	-	-	-
Unigene0007462	1.22945	0.00653771	0.041009	PREDICTED: synaptotagmin-2-like isoform X1 [Sinocyclocheilus rhinocerous]	-	-	-	-
Unigene0007463	1.01851	0.00574367	0.0371897	PREDICTED: O-acetyl-ADP-ribose deacetylase MACROD2 [Sinocyclocheilus anshuiensis]	-	-	-	-
Unigene0007467	-3.05301	0.000293082	0.00363891	--	-	-	-	-
Unigene0007468	-2.2948	8.08e-07	2.78e-05	PREDICTED: microtubule-associated protein 10-like [Sinocyclocheilus rhinocerous]	-	-	-	-
Unigene0007471	-3.67788	0.00323133	0.023911	--	-	-	-	-
Unigene0007476	-3.87535	0.000815062	0.00817804	--	-	-	-	-
Unigene0007479	2.51903	2.18e-09	1.8e-07	PREDICTED: fibronectin type III domain-containing protein 4-like [Sinocyclocheilus rhinocerous]	-	-	-	-
Unigene0007481	-2.92541	8.25e-05	0.00130659	--	-	-	-	-
Unigene0007493	1.69644	2.29e-05	0.00046048	PREDICTED: sickle tail protein-like, partial [Sinocyclocheilus rhinocerous]	-	-	-	-
Unigene0007498	-2.18804	0.000156264	0.00218444	PREDICTED: zinc finger protein GLIS1-like isoform X2 [Sinocyclocheilus anshuiensis]	-	-	-	-
Unigene0007501	-2.49397	7.8e-12	1.34e-09	PREDICTED: fibrous sheath-interacting protein 1 isoform X2 [Sinocyclocheilus anshuiensis]	-	-	-	-
Unigene0007509	1.88556	1.9e-06	5.73e-05	PREDICTED: protein c-ets-1-B isoform X2 [Sinocyclocheilus anshuiensis]	ko04320//Dorso-ventral axis formation//Development//Organismal Systems	GO:0044424//intracellular part;GO:0043227//membrane-bounded organelle;GO:0005623//cell;GO:0005622//intracellular;GO:0043231//intracellular membrane-bounded organelle;GO:0043226//organelle;GO:0044464//cell part;GO:0043229//intracellular organelle	GO:0003677//DNA binding;GO:0097159//organic cyclic compound binding;GO:0001071//nucleic acid binding transcription factor activity;GO:0003676//nucleic acid binding;GO:1901363//heterocyclic compound binding;GO:0005488//binding	GO:0032502//developmental process;GO:0072359//circulatory system development;GO:0044699//single-organism process;GO:0050789//regulation of biological process;GO:0048856//anatomical structure development;GO:0010468//regulation of gene expression;GO:0072358//cardiovascular system development;GO:0001568//blood vessel development;GO:0007275//multicellular organism development;GO:0060255//regulation o…
Unigene0007510	2.64054	1.88e-06	5.66e-05	PREDICTED: breast cancer anti-estrogen resistance protein 3-like isoform X1 [Sinocyclocheilus anshuiensis]	-	-	-	-
Unigene0007514	1.5326	0.00220776	0.017804	Myxovirus (influenza) resistance A [Danio rerio]	-	GO:0044464//cell part;GO:0005623//cell;GO:0044424//intracellular part;GO:0005622//intracellular	GO:0003824//catalytic activity;GO:0032550//purine ribonucleoside binding;GO:0001882//nucleoside binding;GO:0016787//hydrolase activity;GO:0016817//hydrolase activity, acting on acid anhydrides;GO:0097159//organic cyclic compound binding;GO:0001883//purine nucleoside binding;GO:0036094//small molecule binding;GO:0017111//nucleoside-triphosphatase activity;GO:0005488//binding;GO:0032549//ribonucleo…	GO:0009605//response to external stimulus;GO:0009607//response to biotic stimulus;GO:0051704//multi-organism process;GO:0050896//response to stimulus;GO:0051707//response to other organism;GO:0043207//response to external biotic stimulus
Unigene0007516	-2.02044	0.00310847	0.0231801	--	-	-	-	-
Unigene0007518	5.90293	0.000205058	0.00272943	PREDICTED: keratin, type I cytoskeletal 18-like [Sinocyclocheilus rhinocerous]	-	GO:0043234//protein complex;GO:0032991//macromolecular complex	-	-
Unigene0007519	1.7091	0.000532602	0.00585496	--	-	-	-	-
Unigene0007527	-3.35004	0.000131088	0.00189325	--	-	-	-	-
Unigene0007536	-2.14769	0.000894713	0.00880335	--	-	-	-	-
Unigene0007539	1.00384	0.00839217	0.0497604	PREDICTED: major facilitator superfamily domain-containing protein 3 isoform X1 [Danio rerio]	-	GO:0031224//intrinsic component of membrane;GO:0016020//membrane;GO:0044425//membrane part	-	GO:0044699//single-organism process;GO:0009987//cellular process;GO:0044763//single-organism cellular process
Unigene0007546	1.23826	0.00799577	0.047946	--	-	-	-	-
Unigene0007550	-1.39606	2.15e-05	0.000435581	PREDICTED: kinesin-like protein KIF18A [Sinocyclocheilus grahami]	-	GO:0043228//non-membrane-bounded organelle;GO:0043232//intracellular non-membrane-bounded organelle;GO:0043229//intracellular organelle;GO:0043226//organelle;GO:0044424//intracellular part;GO:0005856//cytoskeleton;GO:0044464//cell part;GO:0015630//microtubule cytoskeleton;GO:0005622//intracellular;GO:0005623//cell	GO:0016818//hydrolase activity, acting on acid anhydrides, in phosphorus-containing anhydrides;GO:0097159//organic cyclic compound binding;GO:1901363//heterocyclic compound binding;GO:0001882//nucleoside binding;GO:0097367//carbohydrate derivative binding;GO:0016817//hydrolase activity, acting on acid anhydrides;GO:0008092//cytoskeletal protein binding;GO:0036094//small molecule binding;GO:000551…	GO:0044763//single-organism cellular process;GO:0044699//single-organism process;GO:0007017//microtubule-based process;GO:0009987//cellular process
Unigene0007556	3.05608	0.00105797	0.0100676	--	-	-	-	-
Unigene0007561	-5.8664	2.37e-27	1.69e-23	PREDICTED: serine/threonine-protein kinase pim-2-like [Sinocyclocheilus rhinocerous]	-	-	-	-
Unigene0007562	-6.37049	5.09e-18	4.26e-15	PREDICTED: serine/threonine-protein kinase pim-2-like [Sinocyclocheilus rhinocerous]	-	-	-	-
Unigene0007563	-6.14338	1.23e-20	1.86e-17	PREDICTED: serine/threonine-protein kinase pim-2-like [Sinocyclocheilus rhinocerous]	-	-	-	-
Unigene0007566	-2.71309	0.00408153	0.0285803	--	-	-	-	-
Unigene0007574	-3.12075	0.000106929	0.00160648	--	-	-	-	-
Unigene0007575	-5.34444	1.39e-06	4.39e-05	--	-	-	-	-
Unigene0007586	-7.78964	0.00634348	0.0400674	--	-	-	-	-
Unigene0007587	1.20816	0.00221485	0.0178545	PREDICTED: lethal(2) giant larvae protein homolog 1-like isoform X4 [Sinocyclocheilus rhinocerous]	ko04530//Tight junction//Cellular commiunity//Cellular Processes	GO:0016020//membrane	-	GO:0044700//single organism signaling;GO:0044763//single-organism cellular process;GO:0050794//regulation of cellular process;GO:0044707//single-multicellular organism process;GO:0032502//developmental process;GO:0048882//lateral line development;GO:0009987//cellular process;GO:0009888//tissue development;GO:0048884//neuromast development;GO:0048731//system development;GO:0065007//biological regu…
Unigene0007589	4.55893	5.02e-11	6.91e-09	PREDICTED: monocarboxylate transporter 10 [Sinocyclocheilus anshuiensis]	-	GO:0031224//intrinsic component of membrane;GO:0044425//membrane part;GO:0016020//membrane	-	GO:0009987//cellular process;GO:0044699//single-organism process;GO:0044763//single-organism cellular process
Unigene0007591	-3.05529	2.63e-11	3.96e-09	PREDICTED: axonemal dynein light intermediate polypeptide 1-like [Sinocyclocheilus grahami]	-	-	-	-
Unigene0007594	2.80799	0.0044789	0.0306988	--	-	-	-	-
Unigene0007595	1.49388	0.00508226	0.0338849	PREDICTED: UPF0317 protein C14orf159 homolog, mitochondrial isoform X2 [Salmo salar]	-	-	-	-
Unigene0007603	1.43671	0.00575402	0.0372489	--	-	-	-	-
Unigene0007605	-3.43033	5.17e-05	0.000893924	--	-	-	-	-
Unigene0007608	1.68339	0.000105416	0.00158843	PREDICTED: trans-1,2-dihydrobenzene-1,2-diol dehydrogenase [Sinocyclocheilus anshuiensis]	ko00980//Metabolism of xenobiotics by cytochrome P450//Xenobiotics biodegradation and metabolism//Metabolism;ko00040//Pentose and glucuronate interconversions//Carbohydrate metabolism//Metabolism	-	GO:0016614//oxidoreductase activity, acting on CH-OH group of donors;GO:0016491//oxidoreductase activity;GO:0016616//oxidoreductase activity, acting on the CH-OH group of donors, NAD or NADP as acceptor;GO:0003824//catalytic activity	GO:0044710//single-organism metabolic process;GO:0008152//metabolic process;GO:0044699//single-organism process
Unigene0007617	1.29601	0.00129724	0.0117924	PREDICTED: dnaJ homolog subfamily A member 3, mitochondrial-like [Sinocyclocheilus anshuiensis]	-	-	-	-
Unigene0007621	-3.20024	0.00203612	0.0166925	--	-	-	-	-
Unigene0007623	1.0295	0.00462212	0.0314651	PREDICTED: hamartin [Sinocyclocheilus rhinocerous]	ko04910//Insulin signaling pathway//Endocrine system//Organismal Systems;ko04150//mTOR signaling pathway//Signal transduction//Environmental Information Processing	-	-	GO:0065007//biological regulation;GO:0044763//single-organism cellular process;GO:0009987//cellular process;GO:0050794//regulation of cellular process;GO:0050789//regulation of biological process;GO:0044699//single-organism process
Unigene0007624	1.64079	0.000331105	0.0040138	PREDICTED: heparan sulfate glucosamine 3-O-sulfotransferase 1-like [Sinocyclocheilus grahami]	ko00534//Glycosaminoglycan biosynthesis - heparan sulfate / heparin//Glycan biosynthesis and metabolism//Metabolism	-	GO:0004027//alcohol sulfotransferase activity;GO:0034483//heparan sulfate sulfotransferase activity;GO:0016740//transferase activity;GO:0008146//sulfotransferase activity;GO:0019111//phenanthrol sulfotransferase activity;GO:0003824//catalytic activity;GO:0016782//transferase activity, transferring sulfur-containing groups	GO:0048858//cell projection morphogenesis;GO:0000902//cell morphogenesis;GO:0032990//cell part morphogenesis;GO:0032502//developmental process;GO:0048869//cellular developmental process;GO:0044767//single-organism developmental process;GO:0044699//single-organism process;GO:0009987//cellular process;GO:0032989//cellular component morphogenesis;GO:0071840//cellular component organization or biogen…
Unigene0007630	1.14029	0.00320778	0.0237798	PREDICTED: tyrosine-protein phosphatase non-receptor type 13-like isoform X1 [Sinocyclocheilus grahami]	-	GO:0044424//intracellular part;GO:0043228//non-membrane-bounded organelle;GO:0043232//intracellular non-membrane-bounded organelle;GO:0043229//intracellular organelle;GO:0005622//intracellular;GO:0005623//cell;GO:0043226//organelle;GO:0044464//cell part	GO:0003824//catalytic activity;GO:0016788//hydrolase activity, acting on ester bonds;GO:0004721//phosphoprotein phosphatase activity;GO:0042578//phosphoric ester hydrolase activity;GO:0016787//hydrolase activity;GO:0016791//phosphatase activity	GO:0006796//phosphate-containing compound metabolic process;GO:0043412//macromolecule modification;GO:0044267//cellular protein metabolic process;GO:0044260//cellular macromolecule metabolic process;GO:0006793//phosphorus metabolic process;GO:0044238//primary metabolic process;GO:0044237//cellular metabolic process;GO:0006464//cellular protein modification process;GO:0043170//macromolecule metabo…
Unigene0007634	1.14295	0.00222154	0.0178935	PREDICTED: atypical kinase ADCK3, mitochondrial-like [Sinocyclocheilus rhinocerous]	-	-	-	-
Unigene0007643	-6.19567	2.24e-20	3.21e-17	--	-	-	-	-
Unigene0007654	-1.62542	0.00516991	0.0343369	--	-	-	-	-
Unigene0007655	-8.69465	0.00717651	0.044053	--	-	-	-	-
Unigene0007656	-3.33579	0.000343005	0.00412862	--	-	-	-	-
Unigene0007657	-2.04348	0.00286841	0.0217747	--	-	-	-	-
Unigene0007660	-2.86494	4.59e-11	6.41e-09	PREDICTED: coiled-coil domain-containing protein 151-like [Sinocyclocheilus rhinocerous]	-	GO:0043228//non-membrane-bounded organelle;GO:0044464//cell part;GO:0044424//intracellular part;GO:0044430//cytoskeletal part;GO:0042995//cell projection;GO:0005856//cytoskeleton;GO:0005815//microtubule organizing center;GO:0005622//intracellular;GO:0044446//intracellular organelle part;GO:0005623//cell;GO:0005929//cilium;GO:0044422//organelle part;GO:0015630//microtubule cytoskeleton;GO:0043232/…	-	GO:0042384//cilium assembly;GO:0070925//organelle assembly;GO:0044782//cilium organization;GO:1902578//single-organism localization;GO:0060271//cilium morphogenesis;GO:0051641//cellular localization;GO:0071822//protein complex subunit organization;GO:0048858//cell projection morphogenesis;GO:0007389//pattern specification process;GO:0044085//cellular component biogenesis;GO:0044699//single-organi…
Unigene0007670	6.27223	1.1e-10	1.4e-08	PREDICTED: GTPase IMAP family member 7-like [Danio rerio]	-	-	GO:0097367//carbohydrate derivative binding;GO:1901363//heterocyclic compound binding;GO:0032549//ribonucleoside binding;GO:0001882//nucleoside binding;GO:0036094//small molecule binding;GO:0097159//organic cyclic compound binding;GO:0005488//binding;GO:0001883//purine nucleoside binding;GO:0032550//purine ribonucleoside binding	-
Unigene0007673	-5.14555	4.49e-08	2.43e-06	--	-	-	-	-
Unigene0007676	-1.34579	0.00158252	0.0137391	--	-	-	-	-
Unigene0007677	-1.12084	0.00579217	0.0374218	--	-	-	-	-
Unigene0007682	-2.20577	0.00134165	0.0121121	--	-	-	-	-
Unigene0007684	-1.17366	0.00476022	0.0322026	--	-	-	-	-
Unigene0007700	1.59894	7.32e-05	0.00118137	PREDICTED: transmembrane protein 106B [Sinocyclocheilus anshuiensis]	-	GO:0043226//organelle;GO:0044444//cytoplasmic part;GO:0005623//cell;GO:0098588//bounding membrane of organelle;GO:0005773//vacuole;GO:0098805//whole membrane;GO:0031224//intrinsic component of membrane;GO:0012505//endomembrane system;GO:0044446//intracellular organelle part;GO:0016020//membrane;GO:0005622//intracellular;GO:0044424//intracellular part;GO:0000323//lytic vacuole;GO:0044464//cell par…	-	GO:0048869//cellular developmental process;GO:0044767//single-organism developmental process;GO:0051234//establishment of localization;GO:0000902//cell morphogenesis;GO:0009987//cellular process;GO:0051640//organelle localization;GO:0030182//neuron differentiation;GO:0044763//single-organism cellular process;GO:0071840//cellular component organization or biogenesis;GO:0007399//nervous system deve…
Unigene0007701	-2.61841	1e-07	4.82e-06	PREDICTED: cilia- and flagella-associated protein 57 [Sinocyclocheilus rhinocerous]	-	-	-	-
Unigene0007703	1.10214	0.00207611	0.016958	PREDICTED: eukaryotic translation initiation factor 3 subunit F-like [Sinocyclocheilus rhinocerous]	ko03013//RNA transport//Translation//Genetic Information Processing	GO:0032991//macromolecular complex;GO:0030529//intracellular ribonucleoprotein complex;GO:0005622//intracellular;GO:0070993//translation preinitiation complex;GO:0005737//cytoplasm;GO:0044424//intracellular part;GO:0044444//cytoplasmic part;GO:0005623//cell;GO:1990904//ribonucleoprotein complex;GO:0043234//protein complex;GO:0044464//cell part	GO:1901363//heterocyclic compound binding;GO:0003723//RNA binding;GO:0008135//translation factor activity, RNA binding;GO:0097159//organic cyclic compound binding;GO:0003676//nucleic acid binding;GO:0005488//binding	GO:0010556//regulation of macromolecule biosynthetic process;GO:0050794//regulation of cellular process;GO:0022618//ribonucleoprotein complex assembly;GO:0019222//regulation of metabolic process;GO:0065003//macromolecular complex assembly;GO:0060255//regulation of macromolecule metabolic process;GO:0071826//ribonucleoprotein complex subunit organization;GO:0065007//biological regulation;GO:005124…
Unigene0007708	-2.50272	0.000136323	0.00195384	--	-	-	-	-
Unigene0007709	1.74268	9.82e-06	0.000225327	PREDICTED: ras-related protein Rab-3D-like [Sinocyclocheilus rhinocerous]	-	-	-	-
Unigene0007710	-1.83478	0.000507252	0.00562942	--	-	-	-	-
Unigene0007724	-3.77044	0.000247817	0.0031835	--	-	-	-	-
Unigene0007733	9.32493	0.000540836	0.00592905	PREDICTED: cytosolic phospholipase A2 gamma-like [Sinocyclocheilus anshuiensis]	ko04010//MAPK signaling pathway//Signal transduction//Environmental Information Processing;ko04270//Vascular smooth muscle contraction//Circulatory system//Organismal Systems;ko04912//GnRH signaling pathway//Endocrine system//Organismal Systems;ko00564//Glycerophospholipid metabolism//Lipid metabolism//Metabolism;ko04370//VEGF signaling pathway//Signal transduction//Environmental Information Proc…	-	GO:0016788//hydrolase activity, acting on ester bonds;GO:0016787//hydrolase activity;GO:0003824//catalytic activity;GO:0016298//lipase activity	GO:0044237//cellular metabolic process;GO:0006793//phosphorus metabolic process;GO:0044763//single-organism cellular process;GO:0044238//primary metabolic process;GO:0006644//phospholipid metabolic process;GO:0009987//cellular process;GO:0044710//single-organism metabolic process;GO:0006629//lipid metabolic process;GO:0006796//phosphate-containing compound metabolic process;GO:0044255//cellular l…
Unigene0007734	-12.085	1.17e-20	1.82e-17	--	-	-	-	-
Unigene0007740	-3.13496	0.000617989	0.00656424	--	-	-	-	-
Unigene0007741	-10.4995	5.03e-08	2.67e-06	--	-	-	-	-
Unigene0007746	2.532	0.0010245	0.00980394	--	-	-	-	-
Unigene0007755	2.07311	1.05e-06	3.48e-05	PREDICTED: poly [ADP-ribose] polymerase 14-like [Sinocyclocheilus anshuiensis]	-	-	-	-
Unigene0007773	1.245	0.00579564	0.0374358	--	-	-	-	-
Unigene0007778	-3.18098	0.00109665	0.0103457	--	-	-	-	-
Unigene0007805	-4.52204	4.63e-08	2.48e-06	--	-	-	-	-
Unigene0007806	-4.0084	1.31e-08	8.47e-07	--	-	-	-	-
Unigene0007823	-3.11256	0.00315474	0.0234695	--	-	-	-	-
Unigene0007831	4.33467	0.00827319	0.0492266	--	-	-	-	-
Unigene0007838	1.19267	0.00168547	0.0144271	rho GTPase-activating protein 12 [Danio rerio]	-	-	-	-
Unigene0007841	1.33691	0.000205083	0.00272943	PREDICTED: nucleolar protein 7-like [Sinocyclocheilus grahami]	-	-	-	-
Unigene0007843	-2.23537	0.00138363	0.0124178	--	-	-	-	-
Unigene0007849	1.05935	0.00487996	0.0328324	--	-	-	-	-
Unigene0007862	1.32758	0.00823554	0.0490494	PREDICTED: transcription factor CP2-like protein 1 isoform X2 [Sinocyclocheilus anshuiensis]	-	-	-	-
Unigene0007865	-1.50765	0.000106891	0.00160636	PREDICTED: rho guanine nucleotide exchange factor 7-like isoform X2 [Sinocyclocheilus grahami]	ko04810//Regulation of actin cytoskeleton//Cell motility//Cellular Processes	-	GO:0005088//Ras guanyl-nucleotide exchange factor activity;GO:0098772//molecular function regulator;GO:0005085//guanyl-nucleotide exchange factor activity	GO:0044707//single-multicellular organism process;GO:0050673//epithelial cell proliferation;GO:0033036//macromolecule localization;GO:0050789//regulation of biological process;GO:0048583//regulation of response to stimulus;GO:0048598//embryonic morphogenesis;GO:1902414//protein localization to cell junction;GO:0023051//regulation of signaling;GO:0032502//developmental process;GO:0051056//regulati…
Unigene0007866	-2.76521	3.12e-10	3.39e-08	PREDICTED: layilin-like isoform X1 [Sinocyclocheilus rhinocerous]	-	-	-	-
Unigene0007868	-3.17171	2.91e-06	8.18e-05	--	-	-	-	-
Unigene0007871	2.34047	0.000142571	0.00202526	alpha-cardiac actin, partial [Mus musculus domesticus]	-	GO:0005622//intracellular;GO:0043226//organelle;GO:0044446//intracellular organelle part;GO:0030054//cell junction;GO:0044424//intracellular part;GO:0030055//cell-substrate junction;GO:0043232//intracellular non-membrane-bounded organelle;GO:0005884//actin filament;GO:0015629//actin cytoskeleton;GO:0043292//contractile fiber;GO:0070161//anchoring junction;GO:0044464//cell part;GO:0005737//cytopla…	GO:0016787//hydrolase activity;GO:0017111//nucleoside-triphosphatase activity;GO:1901363//heterocyclic compound binding;GO:0016818//hydrolase activity, acting on acid anhydrides, in phosphorus-containing anhydrides;GO:0097159//organic cyclic compound binding;GO:0032549//ribonucleoside binding;GO:0005515//protein binding;GO:0001883//purine nucleoside binding;GO:0003824//catalytic activity;GO:00080…	GO:0007015//actin filament organization;GO:0006928//movement of cell or subcellular component;GO:0048856//anatomical structure development;GO:0009653//anatomical structure morphogenesis;GO:0042221//response to chemical;GO:0007517//muscle organ development;GO:1902589//single-organism organelle organization;GO:1901700//response to oxygen-containing compound;GO:0010927//cellular component assembly i…
Unigene0007872	1.68828	0.00177137	0.0149994	--	-	-	-	-
Unigene0007873	-2.2905	0.00104393	0.0099579	--	-	-	-	-
Unigene0007874	-4.79644	5.06e-13	1.19e-10	--	-	-	-	-
Unigene0007881	1.90378	0.0011697	0.0108777	hypothetical protein cypCar_00036979 [Cyprinus carpio]	-	-	-	-
Unigene0007886	1.61618	0.00657014	0.0411546	PREDICTED: GRAM domain-containing protein 2-like [Sinocyclocheilus grahami]	-	-	-	-
Unigene0007888	1.74468	8.05e-06	0.000191076	C1orf21 homolog [Osmerus mordax]	-	-	-	-
Unigene0007898	-3.59696	6.2e-09	4.5e-07	--	-	-	-	-
Unigene0007911	1.22459	0.00631773	0.039959	PREDICTED: sestrin-3-like [Sinocyclocheilus rhinocerous]	ko04115//p53 signaling pathway//Cell growth and death//Cellular Processes	GO:0043229//intracellular organelle;GO:0043231//intracellular membrane-bounded organelle;GO:0043227//membrane-bounded organelle;GO:0005623//cell;GO:0044464//cell part;GO:0043226//organelle;GO:0044424//intracellular part;GO:0005622//intracellular	-	GO:0065007//biological regulation;GO:0048583//regulation of response to stimulus;GO:1902882//regulation of response to oxidative stress;GO:0080134//regulation of response to stress;GO:0050789//regulation of biological process
Unigene0007915	1.15567	0.00189414	0.015798	PREDICTED: transcription factor AP-4-like [Sinocyclocheilus rhinocerous]	-	-	GO:0005515//protein binding;GO:0005488//binding	-
Unigene0007916	-1.97026	0.000101628	0.00154067	--	-	-	-	-
Unigene0007917	-2.72611	0.00465719	0.0316616	Transposon TX1 hypothetical protein [Larimichthys crocea]	-	-	-	-
Unigene0007928	1.74063	2.93e-05	0.000560586	PREDICTED: tumor necrosis factor alpha-induced protein 8-like protein 1 isoform X1 [Sinocyclocheilus rhinocerous]	-	GO:0044424//intracellular part;GO:0005623//cell;GO:0005622//intracellular;GO:0044464//cell part	-	GO:0065007//biological regulation;GO:0032006//regulation of TOR signaling;GO:0010646//regulation of cell communication;GO:0050789//regulation of biological process;GO:0048583//regulation of response to stimulus;GO:0050794//regulation of cellular process;GO:0009966//regulation of signal transduction;GO:1902531//regulation of intracellular signal transduction;GO:0023051//regulation of signaling
Unigene0007929	2.1223	7.93e-05	0.00126201	PREDICTED: amphoterin-induced protein 1-like [Sinocyclocheilus rhinocerous]	-	-	-	GO:0044699//single-organism process;GO:0007399//nervous system development;GO:0007417//central nervous system development;GO:0032501//multicellular organismal process;GO:0048731//system development;GO:0007275//multicellular organism development;GO:0044707//single-multicellular organism process;GO:0048856//anatomical structure development;GO:0032502//developmental process;GO:0044767//single-organi…
Unigene0007934	1.18881	0.00082648	0.00827175	PREDICTED: LOW QUALITY PROTEIN: methyl-CpG-binding domain protein 5-like [Sinocyclocheilus rhinocerous]	-	-	-	-
Unigene0007940	1.33136	0.00121962	0.0112444	--	-	-	-	-
Unigene0007943	1.49937	9.02e-06	0.000210565	cytochrome c oxidase subunit II [Gymnocypris przewalskii]	ko00190//Oxidative phosphorylation//Energy metabolism//Metabolism;ko04260//Cardiac muscle contraction//Circulatory system//Organismal Systems	GO:0044446//intracellular organelle part;GO:0031090//organelle membrane;GO:0043229//intracellular organelle;GO:0031967//organelle envelope;GO:0044425//membrane part;GO:0019866//organelle inner membrane;GO:0044422//organelle part;GO:0044464//cell part;GO:0005623//cell;GO:0031224//intrinsic component of membrane;GO:0031975//envelope;GO:0044424//intracellular part;GO:0005622//intracellular;GO:004322…	GO:0009055//electron carrier activity;GO:0046914//transition metal ion binding;GO:0046872//metal ion binding;GO:0005488//binding;GO:0043169//cation binding;GO:0043167//ion binding;GO:0003824//catalytic activity	GO:0006818//hydrogen transport;GO:0015992//proton transport;GO:0008152//metabolic process;GO:0044710//single-organism metabolic process;GO:0006811//ion transport;GO:0044237//cellular metabolic process;GO:0015672//monovalent inorganic cation transport;GO:0051179//localization;GO:0006812//cation transport;GO:1902578//single-organism localization;GO:0044765//single-organism transport;GO:0009987//cel…
Unigene0007945	-6.13567	4.48e-15	1.74e-12	--	-	-	-	-
Unigene0007950	-2.99632	2.09e-07	8.94e-06	PREDICTED: RNA-directed DNA polymerase from mobile element jockey-like, partial [Saccoglossus kowalevskii]	-	-	-	-
Unigene0007956	1.68333	0.000551991	0.00601565	PREDICTED: glycogen debranching enzyme-like [Sinocyclocheilus grahami]	ko00500//Starch and sucrose metabolism//Carbohydrate metabolism//Metabolism	-	GO:0004133//glycogen debranching enzyme activity;GO:0003824//catalytic activity	GO:0044763//single-organism cellular process;GO:0044710//single-organism metabolic process;GO:0044260//cellular macromolecule metabolic process;GO:0005976//polysaccharide metabolic process;GO:0044264//cellular polysaccharide metabolic process;GO:0006091//generation of precursor metabolites and energy;GO:0043170//macromolecule metabolic process;GO:0006073//cellular glucan metabolic process;GO:0008…
Unigene0007957	-2.48429	1.53e-08	9.61e-07	PREDICTED: radial spoke head 10 homolog B-like [Sinocyclocheilus rhinocerous]	-	-	-	-
Unigene0007960	-2.67493	1.73e-08	1.07e-06	hypothetical protein cypCar_00049049 [Cyprinus carpio]	-	-	-	-
Unigene0007965	-3.37997	0.000110893	0.00165283	--	-	-	-	-
Unigene0007973	-6.3823	2.51e-08	1.48e-06	--	-	-	-	-
Unigene0007980	1.50015	0.000136691	0.00195808	PREDICTED: glutaminyl-peptide cyclotransferase-like [Sinocyclocheilus anshuiensis]	-	-	-	-
Unigene0007983	-1.92976	0.00213025	0.0173053	--	-	-	-	-
Unigene0007987	8.15499	0.00143755	0.0127892	--	-	-	-	-
[truncated: 16,183 more rows]
