# Supplementary material for: Transcriptomic profiling reveals molecular regulation of seasonal reproduction in Tibetan highland fish, Gymnocypris przewalskii
Source: BMC Genomics. 2019 Jan 3;20:2. doi: 10.1186/s12864-018-5358-6 (PMC6318897; doi:10.1186/s12864-018-5358-6)
Supplement: Supplementary file 8 — Table S9. Correlation coefficients between modules and sample groups with corresponding p-values. (XLSX 51 kb) [file 12864_2018_5358_MOESM8_ESM.xlsx]

## Sheet: Table S9.txt
Module	RSMB.r	RSFB.r	RSMG.r	RSFG.r	NRSMB.r	NRSFB.r	NRSMG.r	NRSFG.r	RSMB.pvalue	RSFB.pvalue	RSMG.pvalue	RSFG.pvalue	NRSMB.pvalue	NRSFB.pvalue	NRSMG.pvalue	NRSFG.pvalue
MEblue	-0.267633	-0.210263	-0.0408117	0.627358	-0.267811	-0.2566	-0.241917	0.657677	0.206104	0.324052	0.849826	0.00103319	0.205791	0.226139	0.254746	0.000478367
MEred	0.416327	0.290156	-0.281331	-0.417853	0.397088	0.390003	-0.364981	-0.429409	0.043008	0.169012	0.182945	0.0421728	0.0546907	0.0595639	0.0794892	0.0362549
MEblack	0.113436	-0.0575278	-0.168851	-0.459929	0.121497	0.0987634	0.796508	-0.443897	0.597663	0.789467	0.430273	0.0237394	0.571707	0.646137	3.22e-06	0.0297863
MEroyalblue	-0.191749	-0.204332	0.255821	-0.195831	-0.192882	-0.198845	0.916797	-0.188979	0.369401	0.338196	0.227601	0.359099	0.366525	0.351603	3.09e-10	0.376487
MElightcyan	0.0164373	-0.0356722	0.530274	-0.528131	0.00946064	-0.0102704	0.543232	-0.525331	0.939235	0.868566	0.00768745	0.00798421	0.965005	0.962011	0.00608254	0.00838599
MElightyellow	0.00112892	0.0329615	0.647108	-0.194986	-0.0384657	-0.03415	-0.192479	-0.221118	0.995823	0.878478	0.000631528	0.361219	0.858371	0.87413	0.367547	0.299107
MEdarkgreen	-0.18918	-0.156055	0.949328	-0.110407	-0.201771	-0.208807	0.0829955	-0.166105	0.375969	0.466506	1.54e-12	0.607546	0.344416	0.32749	0.699827	0.437917
MEpink	0.111643	0.144984	0.780932	-0.4179	0.0422255	0.0393262	-0.220953	-0.480257	0.603506	0.499078	6.69e-06	0.0421476	0.844684	0.855235	0.299477	0.0175373
MEgrey	-0.48404	0.237099	-0.0330859	0.272745	-0.00716999	0.40724	-0.0126255	-0.380162	0.0165442	0.264621	0.878023	0.19724	0.973475	0.0482538	0.953309	0.0668793
