# Supplementary material for: Transcriptomic profiling reveals molecular regulation of seasonal reproduction in Tibetan highland fish, Gymnocypris przewalskii
Source: BMC Genomics. 2019 Jan 3;20:2. doi: 10.1186/s12864-018-5358-6 (PMC6318897; doi:10.1186/s12864-018-5358-6)
Supplement: Supplementary file 9 — Table S8. Gene interactions in the darkgreen module. (XLSX 279 kb) [file 12864_2018_5358_MOESM9_ESM.xlsx]

## Sheet: edges-darkgreen.txt
fromNode	toNode	weight	direction	fromAltName	toAltName
Unigene0001279	Unigene0000237	0.0630343	undirected	NA	NA
Unigene0005312	Unigene0000237	0.0342647	undirected	NA	NA
Unigene0006566	Unigene0000237	0.170517	undirected	NA	NA
Unigene0006770	Unigene0000237	0.144912	undirected	NA	NA
Unigene0008858	Unigene0000237	0.315787	undirected	NA	NA
Unigene0012227	Unigene0000237	0.100382	undirected	NA	NA
Unigene0012821	Unigene0000237	0.0814635	undirected	NA	NA
Unigene0016563	Unigene0000237	0.0900003	undirected	NA	NA
Unigene0017986	Unigene0000237	0.270942	undirected	NA	NA
Unigene0018233	Unigene0000237	0.0527831	undirected	NA	NA
Unigene0022902	Unigene0000237	0.143905	undirected	NA	NA
Unigene0031831	Unigene0000237	0.127082	undirected	NA	NA
Unigene0036116	Unigene0000237	0.0829841	undirected	NA	NA
Unigene0036737	Unigene0000237	0.158136	undirected	NA	NA
Unigene0038759	Unigene0000237	0.24906	undirected	NA	NA
Unigene0050327	Unigene0000237	0.227999	undirected	NA	NA
Unigene0051252	Unigene0000237	0.0130148	undirected	NA	NA
Unigene0051253	Unigene0000237	0.00982449	undirected	NA	NA
Unigene0053011	Unigene0000237	0.193304	undirected	NA	NA
Unigene0053034	Unigene0000237	0.0389543	undirected	NA	NA
Unigene0053241	Unigene0000237	0.0222246	undirected	NA	NA
Unigene0055840	Unigene0000237	0.163692	undirected	NA	NA
Unigene0055841	Unigene0000237	0.162087	undirected	NA	NA
Unigene0056446	Unigene0000237	0.13482	undirected	NA	NA
Unigene0058846	Unigene0000237	0.133678	undirected	NA	NA
Unigene0059406	Unigene0000237	0.0664002	undirected	NA	NA
Unigene0059939	Unigene0000237	0.175623	undirected	NA	NA
Unigene0060929	Unigene0000237	0.0864711	undirected	NA	NA
Unigene0061798	Unigene0000237	0.292224	undirected	NA	NA
Unigene0061799	Unigene0000237	0.277181	undirected	NA	NA
Unigene0062348	Unigene0000237	0.246588	undirected	NA	NA
Unigene0063112	Unigene0000237	0.199514	undirected	NA	NA
Unigene0063236	Unigene0000237	0.222046	undirected	NA	NA
Unigene0064442	Unigene0000237	0.206824	undirected	NA	NA
Unigene0067814	Unigene0000237	0.124516	undirected	NA	NA
Unigene0069209	Unigene0000237	0.26541	undirected	NA	NA
Unigene0070161	Unigene0000237	0.02309	undirected	NA	NA
Unigene0071023	Unigene0000237	0.169696	undirected	NA	NA
Unigene0071787	Unigene0000237	0.0536022	undirected	NA	NA
Unigene0072587	Unigene0000237	0.104064	undirected	NA	NA
Unigene0073071	Unigene0000237	0.0668267	undirected	NA	NA
Unigene0074964	Unigene0000237	0.192063	undirected	NA	NA
Unigene0076153	Unigene0000237	0.102009	undirected	NA	NA
Unigene0077456	Unigene0000237	0.164053	undirected	NA	NA
Unigene0079095	Unigene0000237	0.293889	undirected	NA	NA
Unigene0082501	Unigene0000237	0.15398	undirected	NA	NA
Unigene0088053	Unigene0000237	0.151082	undirected	NA	NA
Unigene0088176	Unigene0000237	0.133809	undirected	NA	NA
Unigene0088878	Unigene0000237	0.160949	undirected	NA	NA
Unigene0091477	Unigene0000237	0.123101	undirected	NA	NA
Unigene0091757	Unigene0000237	0.173326	undirected	NA	NA
Unigene0092459	Unigene0000237	0.0796641	undirected	NA	NA
Unigene0092689	Unigene0000237	0.077362	undirected	NA	NA
Unigene0094782	Unigene0000237	0.0355789	undirected	NA	NA
Unigene0099223	Unigene0000237	0.0311654	undirected	NA	NA
Unigene0099226	Unigene0000237	0.0430727	undirected	NA	NA
Unigene0106966	Unigene0000237	0.15138	undirected	NA	NA
Unigene0000237	Unigene0000484	0.154142	undirected	NA	NA
Unigene0001279	Unigene0000484	0.162605	undirected	NA	NA
Unigene0005312	Unigene0000484	0.0492866	undirected	NA	NA
Unigene0006566	Unigene0000484	0.227371	undirected	NA	NA
Unigene0006770	Unigene0000484	0.146136	undirected	NA	NA
Unigene0008858	Unigene0000484	0.317348	undirected	NA	NA
Unigene0009067	Unigene0000484	0.0077223	undirected	NA	NA
Unigene0012227	Unigene0000484	0.10957	undirected	NA	NA
Unigene0012602	Unigene0000484	0.128151	undirected	NA	NA
Unigene0012821	Unigene0000484	0.182086	undirected	NA	NA
Unigene0015578	Unigene0000484	0.042711	undirected	NA	NA
Unigene0016163	Unigene0000484	0.0821533	undirected	NA	NA
Unigene0016563	Unigene0000484	0.1644	undirected	NA	NA
Unigene0017282	Unigene0000484	0.262777	undirected	NA	NA
Unigene0017781	Unigene0000484	0.0418355	undirected	NA	NA
Unigene0017986	Unigene0000484	0.254445	undirected	NA	NA
Unigene0018233	Unigene0000484	0.134613	undirected	NA	NA
Unigene0022902	Unigene0000484	0.227447	undirected	NA	NA
Unigene0029807	Unigene0000484	0.150161	undirected	NA	NA
Unigene0031831	Unigene0000484	0.248873	undirected	NA	NA
Unigene0036116	Unigene0000484	0.142496	undirected	NA	NA
Unigene0036737	Unigene0000484	0.190614	undirected	NA	NA
Unigene0038759	Unigene0000484	0.318501	undirected	NA	NA
Unigene0044974	Unigene0000484	0.012938	undirected	NA	NA
Unigene0050327	Unigene0000484	0.190794	undirected	NA	NA
Unigene0051252	Unigene0000484	0.0443134	undirected	NA	NA
Unigene0051253	Unigene0000484	0.0396849	undirected	NA	NA
Unigene0053011	Unigene0000484	0.193112	undirected	NA	NA
Unigene0053034	Unigene0000484	0.0256374	undirected	NA	NA
Unigene0053241	Unigene0000484	0.0736111	undirected	NA	NA
Unigene0054059	Unigene0000484	0.233686	undirected	NA	NA
Unigene0055840	Unigene0000484	0.1909	undirected	NA	NA
Unigene0055841	Unigene0000484	0.175677	undirected	NA	NA
Unigene0056131	Unigene0000484	0.0966061	undirected	NA	NA
Unigene0056446	Unigene0000484	0.162765	undirected	NA	NA
Unigene0058812	Unigene0000484	0.0198983	undirected	NA	NA
Unigene0058846	Unigene0000484	0.173577	undirected	NA	NA
Unigene0059406	Unigene0000484	0.0220855	undirected	NA	NA
Unigene0059939	Unigene0000484	0.226083	undirected	NA	NA
Unigene0060929	Unigene0000484	0.0918562	undirected	NA	NA
Unigene0061798	Unigene0000484	0.299298	undirected	NA	NA
Unigene0061799	Unigene0000484	0.315196	undirected	NA	NA
Unigene0062348	Unigene0000484	0.26282	undirected	NA	NA
Unigene0063112	Unigene0000484	0.240846	undirected	NA	NA
Unigene0063236	Unigene0000484	0.264342	undirected	NA	NA
Unigene0064442	Unigene0000484	0.282139	undirected	NA	NA
Unigene0067814	Unigene0000484	0.166489	undirected	NA	NA
Unigene0069209	Unigene0000484	0.223104	undirected	NA	NA
Unigene0070161	Unigene0000484	0.0167912	undirected	NA	NA
Unigene0070307	Unigene0000484	0.264371	undirected	NA	NA
Unigene0071023	Unigene0000484	0.169976	undirected	NA	NA
Unigene0071787	Unigene0000484	0.0582417	undirected	NA	NA
Unigene0072587	Unigene0000484	0.0756153	undirected	NA	NA
Unigene0073071	Unigene0000484	0.131057	undirected	NA	NA
Unigene0074713	Unigene0000484	0.0736508	undirected	NA	NA
Unigene0074964	Unigene0000484	0.282928	undirected	NA	NA
Unigene0076153	Unigene0000484	0.115643	undirected	NA	NA
Unigene0077456	Unigene0000484	0.217683	undirected	NA	NA
Unigene0078686	Unigene0000484	0.0286416	undirected	NA	NA
Unigene0079095	Unigene0000484	0.240491	undirected	NA	NA
Unigene0082501	Unigene0000484	0.239296	undirected	NA	NA
Unigene0083559	Unigene0000484	0.0913137	undirected	NA	NA
Unigene0088053	Unigene0000484	0.118458	undirected	NA	NA
Unigene0088176	Unigene0000484	0.111261	undirected	NA	NA
Unigene0088878	Unigene0000484	0.111982	undirected	NA	NA
Unigene0091477	Unigene0000484	0.181833	undirected	NA	NA
Unigene0091757	Unigene0000484	0.132685	undirected	NA	NA
Unigene0092459	Unigene0000484	0.108789	undirected	NA	NA
Unigene0092689	Unigene0000484	0.151691	undirected	NA	NA
Unigene0094782	Unigene0000484	0.00538624	undirected	NA	NA
Unigene0096699	Unigene0000484	0.23438	undirected	NA	NA
Unigene0099223	Unigene0000484	0.0985428	undirected	NA	NA
Unigene0099226	Unigene0000484	0.120253	undirected	NA	NA
Unigene0104647	Unigene0000484	0.189078	undirected	NA	NA
Unigene0106966	Unigene0000484	0.25332	undirected	NA	NA
Unigene0005312	Unigene0001279	0.0998617	undirected	NA	NA
Unigene0006566	Unigene0001279	0.106691	undirected	NA	NA
Unigene0006770	Unigene0001279	0.107852	undirected	NA	NA
Unigene0008858	Unigene0001279	0.157173	undirected	NA	NA
Unigene0012227	Unigene0001279	0.0880437	undirected	NA	NA
Unigene0012821	Unigene0001279	0.11705	undirected	NA	NA
Unigene0017986	Unigene0001279	0.142028	undirected	NA	NA
Unigene0018233	Unigene0001279	0.049399	undirected	NA	NA
Unigene0031831	Unigene0001279	0.271344	undirected	NA	NA
Unigene0036116	Unigene0001279	0.179435	undirected	NA	NA
Unigene0036737	Unigene0001279	0.154137	undirected	NA	NA
Unigene0038759	Unigene0001279	0.199269	undirected	NA	NA
Unigene0050327	Unigene0001279	0.0802429	undirected	NA	NA
Unigene0051252	Unigene0001279	0.0574461	undirected	NA	NA
Unigene0051253	Unigene0001279	0.0678335	undirected	NA	NA
Unigene0053011	Unigene0001279	0.11217	undirected	NA	NA
Unigene0053034	Unigene0001279	0.00448025	undirected	NA	NA
Unigene0053241	Unigene0001279	0.207417	undirected	NA	NA
Unigene0055840	Unigene0001279	0.124919	undirected	NA	NA
Unigene0056446	Unigene0001279	0.198398	undirected	NA	NA
Unigene0058846	Unigene0001279	0.195362	undirected	NA	NA
Unigene0059406	Unigene0001279	0.00719787	undirected	NA	NA
Unigene0059939	Unigene0001279	0.140198	undirected	NA	NA
Unigene0060929	Unigene0001279	0.0288145	undirected	NA	NA
Unigene0061798	Unigene0001279	0.138896	undirected	NA	NA
Unigene0061799	Unigene0001279	0.147452	undirected	NA	NA
Unigene0062348	Unigene0001279	0.136322	undirected	NA	NA
Unigene0063112	Unigene0001279	0.15252	undirected	NA	NA
Unigene0063236	Unigene0001279	0.159965	undirected	NA	NA
Unigene0064442	Unigene0001279	0.158221	undirected	NA	NA
Unigene0070161	Unigene0001279	0.0067258	undirected	NA	NA
Unigene0071023	Unigene0001279	0.0876766	undirected	NA	NA
Unigene0071787	Unigene0001279	0.0150999	undirected	NA	NA
Unigene0072587	Unigene0001279	0.0497212	undirected	NA	NA
Unigene0073071	Unigene0001279	0.266476	undirected	NA	NA
Unigene0074964	Unigene0001279	0.264161	undirected	NA	NA
Unigene0076153	Unigene0001279	0.156345	undirected	NA	NA
Unigene0077456	Unigene0001279	0.232882	undirected	NA	NA
Unigene0079095	Unigene0001279	0.124973	undirected	NA	NA
Unigene0082501	Unigene0001279	0.200714	undirected	NA	NA
Unigene0088053	Unigene0001279	0.053708	undirected	NA	NA
Unigene0088176	Unigene0001279	0.0574903	undirected	NA	NA
Unigene0088878	Unigene0001279	0.0916831	undirected	NA	NA
Unigene0091477	Unigene0001279	0.199929	undirected	NA	NA
Unigene0091757	Unigene0001279	0.0569213	undirected	NA	NA
Unigene0092459	Unigene0001279	0.147726	undirected	NA	NA
Unigene0094782	Unigene0001279	0.000809125	undirected	NA	NA
Unigene0099223	Unigene0001279	0.207924	undirected	NA	NA
Unigene0099226	Unigene0001279	0.259788	undirected	NA	NA
Unigene0006770	Unigene0005312	0.120063	undirected	NA	NA
Unigene0008858	Unigene0005312	0.154303	undirected	NA	NA
Unigene0012227	Unigene0005312	0.0841271	undirected	NA	NA
Unigene0012821	Unigene0005312	0.0473331	undirected	NA	NA
Unigene0017986	Unigene0005312	0.184776	undirected	NA	NA
Unigene0018233	Unigene0005312	0.00318704	undirected	NA	NA
Unigene0031831	Unigene0005312	0.181139	undirected	NA	NA
Unigene0036116	Unigene0005312	0.0703194	undirected	NA	NA
Unigene0036737	Unigene0005312	0.0840414	undirected	NA	NA
Unigene0038759	Unigene0005312	0.162365	undirected	NA	NA
Unigene0050327	Unigene0005312	0.0779396	undirected	NA	NA
Unigene0051252	Unigene0005312	0.0253846	undirected	NA	NA
Unigene0051253	Unigene0005312	0.0262345	undirected	NA	NA
Unigene0053011	Unigene0005312	0.0901048	undirected	NA	NA
Unigene0053034	Unigene0005312	0.00191561	undirected	NA	NA
Unigene0053241	Unigene0005312	0.112138	undirected	NA	NA
Unigene0055840	Unigene0005312	0.123167	undirected	NA	NA
Unigene0056446	Unigene0005312	0.25997	undirected	NA	NA
Unigene0058846	Unigene0005312	0.18015	undirected	NA	NA
Unigene0059406	Unigene0005312	0.0260822	undirected	NA	NA
Unigene0059939	Unigene0005312	0.0325886	undirected	NA	NA
Unigene0060929	Unigene0005312	0.0115809	undirected	NA	NA
Unigene0061798	Unigene0005312	0.0884338	undirected	NA	NA
Unigene0061799	Unigene0005312	0.0983413	undirected	NA	NA
Unigene0062348	Unigene0005312	0.0560366	undirected	NA	NA
Unigene0063112	Unigene0005312	0.0601971	undirected	NA	NA
Unigene0064442	Unigene0005312	0.0507642	undirected	NA	NA
Unigene0070161	Unigene0005312	0.00674635	undirected	NA	NA
Unigene0071023	Unigene0005312	0.0278044	undirected	NA	NA
Unigene0072587	Unigene0005312	0.0707747	undirected	NA	NA
Unigene0073071	Unigene0005312	0.207982	undirected	NA	NA
Unigene0074964	Unigene0005312	0.220674	undirected	NA	NA
Unigene0076153	Unigene0005312	0.175164	undirected	NA	NA
Unigene0077456	Unigene0005312	0.217858	undirected	NA	NA
Unigene0079095	Unigene0005312	0.146443	undirected	NA	NA
Unigene0082501	Unigene0005312	0.0750831	undirected	NA	NA
Unigene0088053	Unigene0005312	0.0568057	undirected	NA	NA
Unigene0088176	Unigene0005312	0.052384	undirected	NA	NA
Unigene0088878	Unigene0005312	0.12788	undirected	NA	NA
Unigene0091477	Unigene0005312	0.150037	undirected	NA	NA
Unigene0091757	Unigene0005312	0.0459113	undirected	NA	NA
Unigene0092459	Unigene0005312	0.118419	undirected	NA	NA
Unigene0094782	Unigene0005312	0.0116349	undirected	NA	NA
Unigene0099223	Unigene0005312	0.148093	undirected	NA	NA
Unigene0099226	Unigene0005312	0.187892	undirected	NA	NA
Unigene0005312	Unigene0006566	0.0315837	undirected	NA	NA
Unigene0006770	Unigene0006566	0.113321	undirected	NA	NA
Unigene0008858	Unigene0006566	0.307674	undirected	NA	NA
Unigene0012227	Unigene0006566	0.0797634	undirected	NA	NA
Unigene0012821	Unigene0006566	0.133242	undirected	NA	NA
Unigene0017986	Unigene0006566	0.240622	undirected	NA	NA
Unigene0018233	Unigene0006566	0.177133	undirected	NA	NA
Unigene0031831	Unigene0006566	0.166415	undirected	NA	NA
Unigene0036116	Unigene0006566	0.107833	undirected	NA	NA
Unigene0036737	Unigene0006566	0.173251	undirected	NA	NA
Unigene0038759	Unigene0006566	0.260328	undirected	NA	NA
Unigene0050327	Unigene0006566	0.183245	undirected	NA	NA
Unigene0051252	Unigene0006566	0.0143575	undirected	NA	NA
Unigene0051253	Unigene0006566	0.0115398	undirected	NA	NA
Unigene0053011	Unigene0006566	0.174041	undirected	NA	NA
Unigene0053034	Unigene0006566	0.051236	undirected	NA	NA
Unigene0053241	Unigene0006566	0.0339755	undirected	NA	NA
Unigene0055840	Unigene0006566	0.138949	undirected	NA	NA
Unigene0056446	Unigene0006566	0.105431	undirected	NA	NA
Unigene0058846	Unigene0006566	0.120364	undirected	NA	NA
Unigene0059406	Unigene0006566	0.0218978	undirected	NA	NA
Unigene0059939	Unigene0006566	0.223254	undirected	NA	NA
Unigene0060929	Unigene0006566	0.0900263	undirected	NA	NA
Unigene0061798	Unigene0006566	0.315372	undirected	NA	NA
Unigene0061799	Unigene0006566	0.306045	undirected	NA	NA
Unigene0062348	Unigene0006566	0.293715	undirected	NA	NA
Unigene0063112	Unigene0006566	0.239237	undirected	NA	NA
Unigene0063236	Unigene0006566	0.280211	undirected	NA	NA
Unigene0064442	Unigene0006566	0.284421	undirected	NA	NA
Unigene0070161	Unigene0006566	0.0127586	undirected	NA	NA
Unigene0071023	Unigene0006566	0.170209	undirected	NA	NA
Unigene0072587	Unigene0006566	0.0617403	undirected	NA	NA
Unigene0073071	Unigene0006566	0.0734945	undirected	NA	NA
Unigene0074964	Unigene0006566	0.210271	undirected	NA	NA
Unigene0076153	Unigene0006566	0.0898605	undirected	NA	NA
Unigene0077456	Unigene0006566	0.167605	undirected	NA	NA
Unigene0079095	Unigene0006566	0.256366	undirected	NA	NA
Unigene0082501	Unigene0006566	0.207184	undirected	NA	NA
Unigene0088053	Unigene0006566	0.122591	undirected	NA	NA
Unigene0088176	Unigene0006566	0.105296	undirected	NA	NA
Unigene0088878	Unigene0006566	0.104165	undirected	NA	NA
Unigene0091477	Unigene0006566	0.148229	undirected	NA	NA
Unigene0091757	Unigene0006566	0.137921	undirected	NA	NA
Unigene0092459	Unigene0006566	0.0718935	undirected	NA	NA
Unigene0094782	Unigene0006566	0.0062564	undirected	NA	NA
Unigene0099223	Unigene0006566	0.0424072	undirected	NA	NA
Unigene0099226	Unigene0006566	0.0570279	undirected	NA	NA
Unigene0053011	Unigene0006770	0.263083	undirected	NA	NA
Unigene0060929	Unigene0006770	0.147195	undirected	NA	NA
Unigene0064442	Unigene0006770	0.197236	undirected	NA	NA
Unigene0077456	Unigene0006770	0.178767	undirected	NA	NA
Unigene0088176	Unigene0006770	0.188068	undirected	NA	NA
Unigene0091477	Unigene0006770	0.14705	undirected	NA	NA
Unigene0091757	Unigene0006770	0.218932	undirected	NA	NA
Unigene0099223	Unigene0006770	0.102781	undirected	NA	NA
Unigene0000237	Unigene0008091	0.153021	undirected	NA	NA
Unigene0000484	Unigene0008091	0.117306	undirected	NA	NA
Unigene0001279	Unigene0008091	0.0552129	undirected	NA	NA
Unigene0005312	Unigene0008091	0.0453384	undirected	NA	NA
Unigene0006566	Unigene0008091	0.119146	undirected	NA	NA
Unigene0006770	Unigene0008091	0.240251	undirected	NA	NA
Unigene0008858	Unigene0008091	0.205825	undirected	NA	NA
Unigene0008988	Unigene0008091	0.157201	undirected	NA	NA
Unigene0009067	Unigene0008091	0.0545806	undirected	NA	NA
Unigene0012227	Unigene0008091	0.101713	undirected	NA	NA
Unigene0012602	Unigene0008091	0.111986	undirected	NA	NA
Unigene0012821	Unigene0008091	0.0791924	undirected	NA	NA
Unigene0014353	Unigene0008091	0.160936	undirected	NA	NA
Unigene0015578	Unigene0008091	0.0281395	undirected	NA	NA
Unigene0016163	Unigene0008091	0.0765456	undirected	NA	NA
Unigene0016563	Unigene0008091	0.138085	undirected	NA	NA
Unigene0017282	Unigene0008091	0.129311	undirected	NA	NA
Unigene0017781	Unigene0008091	0.0602797	undirected	NA	NA
Unigene0017986	Unigene0008091	0.150176	undirected	NA	NA
Unigene0018233	Unigene0008091	0.0833783	undirected	NA	NA
Unigene0022902	Unigene0008091	0.141555	undirected	NA	NA
Unigene0024490	Unigene0008091	0.114924	undirected	NA	NA
Unigene0029807	Unigene0008091	0.154744	undirected	NA	NA
Unigene0031831	Unigene0008091	0.118318	undirected	NA	NA
Unigene0036116	Unigene0008091	0.115438	undirected	NA	NA
Unigene0036737	Unigene0008091	0.161321	undirected	NA	NA
Unigene0038759	Unigene0008091	0.230178	undirected	NA	NA
Unigene0044974	Unigene0008091	0.0764905	undirected	NA	NA
Unigene0050327	Unigene0008091	0.247701	undirected	NA	NA
Unigene0051252	Unigene0008091	0.0694626	undirected	NA	NA
Unigene0051253	Unigene0008091	0.0582889	undirected	NA	NA
Unigene0053011	Unigene0008091	0.192362	undirected	NA	NA
Unigene0053034	Unigene0008091	0.0814178	undirected	NA	NA
Unigene0053241	Unigene0008091	0.0402925	undirected	NA	NA
Unigene0054059	Unigene0008091	0.148131	undirected	NA	NA
Unigene0054690	Unigene0008091	0.108769	undirected	NA	NA
Unigene0055840	Unigene0008091	0.227081	undirected	NA	NA
Unigene0055841	Unigene0008091	0.219974	undirected	NA	NA
Unigene0056131	Unigene0008091	0.199625	undirected	NA	NA
Unigene0056446	Unigene0008091	0.150338	undirected	NA	NA
Unigene0058812	Unigene0008091	0.104503	undirected	NA	NA
Unigene0058846	Unigene0008091	0.185	undirected	NA	NA
Unigene0059406	Unigene0008091	0.147914	undirected	NA	NA
Unigene0059939	Unigene0008091	0.201934	undirected	NA	NA
Unigene0060929	Unigene0008091	0.173479	undirected	NA	NA
Unigene0061798	Unigene0008091	0.190391	undirected	NA	NA
Unigene0061799	Unigene0008091	0.203071	undirected	NA	NA
Unigene0062348	Unigene0008091	0.192353	undirected	NA	NA
Unigene0063112	Unigene0008091	0.195157	undirected	NA	NA
Unigene0063236	Unigene0008091	0.146473	undirected	NA	NA
Unigene0064442	Unigene0008091	0.171999	undirected	NA	NA
Unigene0067237	Unigene0008091	0.0407072	undirected	NA	NA
Unigene0067814	Unigene0008091	0.128736	undirected	NA	NA
Unigene0069209	Unigene0008091	0.25502	undirected	NA	NA
Unigene0069843	Unigene0008091	0.208433	undirected	NA	NA
Unigene0070161	Unigene0008091	0.10993	undirected	NA	NA
Unigene0070307	Unigene0008091	0.129201	undirected	NA	NA
Unigene0071023	Unigene0008091	0.244252	undirected	NA	NA
Unigene0071271	Unigene0008091	0.087846	undirected	NA	NA
Unigene0071787	Unigene0008091	0.0273591	undirected	NA	NA
Unigene0072587	Unigene0008091	0.212421	undirected	NA	NA
Unigene0073071	Unigene0008091	0.0968532	undirected	NA	NA
Unigene0074713	Unigene0008091	0.195038	undirected	NA	NA
Unigene0074964	Unigene0008091	0.176062	undirected	NA	NA
Unigene0075993	Unigene0008091	0.115403	undirected	NA	NA
Unigene0076153	Unigene0008091	0.0479685	undirected	NA	NA
Unigene0077456	Unigene0008091	0.128637	undirected	NA	NA
Unigene0078686	Unigene0008091	0.0854554	undirected	NA	NA
Unigene0079095	Unigene0008091	0.144761	undirected	NA	NA
Unigene0082501	Unigene0008091	0.133912	undirected	NA	NA
Unigene0083559	Unigene0008091	0.0544039	undirected	NA	NA
Unigene0088053	Unigene0008091	0.152627	undirected	NA	NA
Unigene0088176	Unigene0008091	0.202244	undirected	NA	NA
Unigene0088878	Unigene0008091	0.122262	undirected	NA	NA
Unigene0091477	Unigene0008091	0.085228	undirected	NA	NA
Unigene0091757	Unigene0008091	0.212998	undirected	NA	NA
Unigene0092459	Unigene0008091	0.0596529	undirected	NA	NA
Unigene0092689	Unigene0008091	0.146431	undirected	NA	NA
Unigene0094782	Unigene0008091	0.115248	undirected	NA	NA
Unigene0096699	Unigene0008091	0.120394	undirected	NA	NA
Unigene0099223	Unigene0008091	0.0405259	undirected	NA	NA
Unigene0099226	Unigene0008091	0.048157	undirected	NA	NA
Unigene0104647	Unigene0008091	0.198041	undirected	NA	NA
Unigene0106966	Unigene0008091	0.185532	undirected	NA	NA
Unigene0006770	Unigene0008858	0.221876	undirected	NA	NA
Unigene0012227	Unigene0008858	0.271115	undirected	NA	NA
Unigene0012821	Unigene0008858	0.256589	undirected	NA	NA
Unigene0017986	Unigene0008858	0.327169	undirected	NA	NA
Unigene0018233	Unigene0008858	0.13259	undirected	NA	NA
Unigene0031831	Unigene0008858	0.262509	undirected	NA	NA
Unigene0036116	Unigene0008858	0.223276	undirected	NA	NA
Unigene0036737	Unigene0008858	0.280969	undirected	NA	NA
Unigene0038759	Unigene0008858	0.358483	undirected	NA	NA
Unigene0050327	Unigene0008858	0.270288	undirected	NA	NA
Unigene0051252	Unigene0008858	0.097832	undirected	NA	NA
Unigene0051253	Unigene0008858	0.091243	undirected	NA	NA
Unigene0053011	Unigene0008858	0.32228	undirected	NA	NA
Unigene0053034	Unigene0008858	0.0462296	undirected	NA	NA
Unigene0053241	Unigene0008858	0.0923979	undirected	NA	NA
Unigene0055840	Unigene0008858	0.253458	undirected	NA	NA
Unigene0056446	Unigene0008858	0.257839	undirected	NA	NA
Unigene0058846	Unigene0008858	0.259913	undirected	NA	NA
Unigene0059406	Unigene0008858	0.0503946	undirected	NA	NA
Unigene0059939	Unigene0008858	0.364335	undirected	NA	NA
Unigene0060929	Unigene0008858	0.183141	undirected	NA	NA
Unigene0061798	Unigene0008858	0.376787	undirected	NA	NA
Unigene0061799	Unigene0008858	0.365544	undirected	NA	NA
Unigene0062348	Unigene0008858	0.370589	undirected	NA	NA
Unigene0063112	Unigene0008858	0.346433	undirected	NA	NA
Unigene0064442	Unigene0008858	0.358357	undirected	NA	NA
Unigene0070161	Unigene0008858	0.0529581	undirected	NA	NA
Unigene0071023	Unigene0008858	0.313713	undirected	NA	NA
Unigene0072587	Unigene0008858	0.137679	undirected	NA	NA
Unigene0073071	Unigene0008858	0.190964	undirected	NA	NA
Unigene0074964	Unigene0008858	0.333793	undirected	NA	NA
Unigene0076153	Unigene0008858	0.207269	undirected	NA	NA
Unigene0077456	Unigene0008858	0.276222	undirected	NA	NA
Unigene0079095	Unigene0008858	0.351646	undirected	NA	NA
Unigene0082501	Unigene0008858	0.317536	undirected	NA	NA
Unigene0088176	Unigene0008858	0.160277	undirected	NA	NA
Unigene0088878	Unigene0008858	0.264246	undirected	NA	NA
Unigene0091477	Unigene0008858	0.220452	undirected	NA	NA
Unigene0091757	Unigene0008858	0.20742	undirected	NA	NA
Unigene0092459	Unigene0008858	0.229333	undirected	NA	NA
Unigene0094782	Unigene0008858	0.0196673	undirected	NA	NA
Unigene0099223	Unigene0008858	0.110958	undirected	NA	NA
Unigene0000237	Unigene0008988	0.0598892	undirected	NA	NA
Unigene0000484	Unigene0008988	0.0757419	undirected	NA	NA
Unigene0001279	Unigene0008988	0.0199206	undirected	NA	NA
Unigene0005312	Unigene0008988	0.00263435	undirected	NA	NA
Unigene0006566	Unigene0008988	0.0801773	undirected	NA	NA
Unigene0006770	Unigene0008988	0.100841	undirected	NA	NA
Unigene0008858	Unigene0008988	0.118049	undirected	NA	NA
Unigene0009067	Unigene0008988	0.108239	undirected	NA	NA
Unigene0012227	Unigene0008988	0.0249759	undirected	NA	NA
Unigene0012602	Unigene0008988	0.0213941	undirected	NA	NA
Unigene0012821	Unigene0008988	0.0247891	undirected	NA	NA
Unigene0014353	Unigene0008988	0.0844986	undirected	NA	NA
Unigene0015578	Unigene0008988	0.00295809	undirected	NA	NA
Unigene0016163	Unigene0008988	0.0130973	undirected	NA	NA
Unigene0016563	Unigene0008988	0.031356	undirected	NA	NA
Unigene0017282	Unigene0008988	0.0747623	undirected	NA	NA
Unigene0017781	Unigene0008988	0.00288758	undirected	NA	NA
Unigene0017986	Unigene0008988	0.074838	undirected	NA	NA
Unigene0018233	Unigene0008988	0.0171592	undirected	NA	NA
Unigene0022902	Unigene0008988	0.0822211	undirected	NA	NA
Unigene0024490	Unigene0008988	0.0626218	undirected	NA	NA
Unigene0029807	Unigene0008988	0.0699595	undirected	NA	NA
Unigene0031831	Unigene0008988	0.040831	undirected	NA	NA
Unigene0036116	Unigene0008988	0.0469386	undirected	NA	NA
Unigene0036737	Unigene0008988	0.07808	undirected	NA	NA
Unigene0038759	Unigene0008988	0.116011	undirected	NA	NA
Unigene0044974	Unigene0008988	0.0973733	undirected	NA	NA
Unigene0050327	Unigene0008988	0.179807	undirected	NA	NA
Unigene0051252	Unigene0008988	0.00344143	undirected	NA	NA
Unigene0051253	Unigene0008988	0.00228937	undirected	NA	NA
Unigene0053011	Unigene0008988	0.116507	undirected	NA	NA
Unigene0053034	Unigene0008988	0.0201605	undirected	NA	NA
Unigene0053241	Unigene0008988	0.00660656	undirected	NA	NA
Unigene0054059	Unigene0008988	0.0642136	undirected	NA	NA
Unigene0055840	Unigene0008988	0.11155	undirected	NA	NA
Unigene0055841	Unigene0008988	0.118178	undirected	NA	NA
Unigene0056131	Unigene0008988	0.139413	undirected	NA	NA
Unigene0056446	Unigene0008988	0.0373305	undirected	NA	NA
Unigene0058812	Unigene0008988	0.0349476	undirected	NA	NA
Unigene0058846	Unigene0008988	0.0552559	undirected	NA	NA
Unigene0059406	Unigene0008988	0.117924	undirected	NA	NA
Unigene0059939	Unigene0008988	0.115654	undirected	NA	NA
Unigene0060929	Unigene0008988	0.0773204	undirected	NA	NA
Unigene0061798	Unigene0008988	0.139011	undirected	NA	NA
Unigene0061799	Unigene0008988	0.142668	undirected	NA	NA
Unigene0062348	Unigene0008988	0.139412	undirected	NA	NA
Unigene0063112	Unigene0008988	0.124907	undirected	NA	NA
Unigene0063236	Unigene0008988	0.0930069	undirected	NA	NA
Unigene0064442	Unigene0008988	0.127961	undirected	NA	NA
Unigene0067814	Unigene0008988	0.0492481	undirected	NA	NA
Unigene0069209	Unigene0008988	0.158687	undirected	NA	NA
Unigene0069843	Unigene0008988	0.134449	undirected	NA	NA
Unigene0070161	Unigene0008988	0.0256467	undirected	NA	NA
Unigene0070307	Unigene0008988	0.0816506	undirected	NA	NA
Unigene0071023	Unigene0008988	0.158404	undirected	NA	NA
Unigene0071271	Unigene0008988	0.0504708	undirected	NA	NA
Unigene0071787	Unigene0008988	0.0059807	undirected	NA	NA
Unigene0072587	Unigene0008988	0.103486	undirected	NA	NA
Unigene0073071	Unigene0008988	0.0186299	undirected	NA	NA
Unigene0074713	Unigene0008988	0.112587	undirected	NA	NA
Unigene0074964	Unigene0008988	0.0633423	undirected	NA	NA
Unigene0076153	Unigene0008988	0.0129283	undirected	NA	NA
Unigene0077456	Unigene0008988	0.0403289	undirected	NA	NA
Unigene0078686	Unigene0008988	0.0171342	undirected	NA	NA
Unigene0079095	Unigene0008988	0.083613	undirected	NA	NA
Unigene0082501	Unigene0008988	0.0721974	undirected	NA	NA
Unigene0083559	Unigene0008988	0.020072	undirected	NA	NA
Unigene0088053	Unigene0008988	0.0652605	undirected	NA	NA
Unigene0088176	Unigene0008988	0.116316	undirected	NA	NA
Unigene0088878	Unigene0008988	0.0520411	undirected	NA	NA
Unigene0091477	Unigene0008988	0.029169	undirected	NA	NA
Unigene0091757	Unigene0008988	0.157022	undirected	NA	NA
Unigene0092459	Unigene0008988	0.0136517	undirected	NA	NA
Unigene0092689	Unigene0008988	0.0457592	undirected	NA	NA
Unigene0094782	Unigene0008988	0.103892	undirected	NA	NA
Unigene0096699	Unigene0008988	0.0594184	undirected	NA	NA
Unigene0099223	Unigene0008988	0.00716516	undirected	NA	NA
Unigene0099226	Unigene0008988	0.00839369	undirected	NA	NA
Unigene0104647	Unigene0008988	0.0794836	undirected	NA	NA
Unigene0106966	Unigene0008988	0.11747	undirected	NA	NA
Unigene0000237	Unigene0009067	0.0430639	undirected	NA	NA
Unigene0001279	Unigene0009067	0.00106166	undirected	NA	NA
Unigene0005312	Unigene0009067	0.00430116	undirected	NA	NA
Unigene0006566	Unigene0009067	0.0125369	undirected	NA	NA
Unigene0006770	Unigene0009067	0.0381136	undirected	NA	NA
Unigene0008858	Unigene0009067	0.0229877	undirected	NA	NA
Unigene0012227	Unigene0009067	0.0202638	undirected	NA	NA
Unigene0012602	Unigene0009067	0.00568375	undirected	NA	NA
Unigene0012821	Unigene0009067	0.00782124	undirected	NA	NA
Unigene0016163	Unigene0009067	0.00501303	undirected	NA	NA
Unigene0016563	Unigene0009067	0.00715746	undirected	NA	NA
Unigene0017781	Unigene0009067	0.0082131	undirected	NA	NA
Unigene0017986	Unigene0009067	0.017322	undirected	NA	NA
Unigene0018233	Unigene0009067	0.010396	undirected	NA	NA
Unigene0022902	Unigene0009067	0.0113517	undirected	NA	NA
Unigene0029807	Unigene0009067	0.01718	undirected	NA	NA
Unigene0031831	Unigene0009067	0.00485116	undirected	NA	NA
Unigene0036116	Unigene0009067	0.00531724	undirected	NA	NA
Unigene0036737	Unigene0009067	0.0121241	undirected	NA	NA
Unigene0038759	Unigene0009067	0.0209923	undirected	NA	NA
Unigene0050327	Unigene0009067	0.0568389	undirected	NA	NA
Unigene0051252	Unigene0009067	0.0101816	undirected	NA	NA
Unigene0051253	Unigene0009067	0.00648695	undirected	NA	NA
Unigene0053011	Unigene0009067	0.0285959	undirected	NA	NA
Unigene0053034	Unigene0009067	0.0628793	undirected	NA	NA
Unigene0053241	Unigene0009067	0.000399454	undirected	NA	NA
Unigene0054059	Unigene0009067	0.0145917	undirected	NA	NA
Unigene0055840	Unigene0009067	0.0328376	undirected	NA	NA
Unigene0055841	Unigene0009067	0.0383374	undirected	NA	NA
Unigene0056131	Unigene0009067	0.0818263	undirected	NA	NA
Unigene0056446	Unigene0009067	0.0129856	undirected	NA	NA
Unigene0058812	Unigene0009067	0.0846656	undirected	NA	NA
Unigene0058846	Unigene0009067	0.0155032	undirected	NA	NA
Unigene0059406	Unigene0009067	0.135608	undirected	NA	NA
Unigene0059939	Unigene0009067	0.0163487	undirected	NA	NA
Unigene0060929	Unigene0009067	0.0943516	undirected	NA	NA
Unigene0061798	Unigene0009067	0.021759	undirected	NA	NA
Unigene0061799	Unigene0009067	0.0219843	undirected	NA	NA
Unigene0062348	Unigene0009067	0.0181689	undirected	NA	NA
Unigene0063112	Unigene0009067	0.0164404	undirected	NA	NA
Unigene0063236	Unigene0009067	0.0106256	undirected	NA	NA
Unigene0064442	Unigene0009067	0.0126241	undirected	NA	NA
Unigene0067814	Unigene0009067	0.0107558	undirected	NA	NA
Unigene0069209	Unigene0009067	0.044851	undirected	NA	NA
Unigene0070161	Unigene0009067	0.0822377	undirected	NA	NA
Unigene0070307	Unigene0009067	0.00707182	undirected	NA	NA
Unigene0071023	Unigene0009067	0.0429832	undirected	NA	NA
Unigene0071787	Unigene0009067	0.0226665	undirected	NA	NA
Unigene0072587	Unigene0009067	0.0676539	undirected	NA	NA
Unigene0073071	Unigene0009067	0.00344292	undirected	NA	NA
Unigene0074713	Unigene0009067	0.0799555	undirected	NA	NA
Unigene0074964	Unigene0009067	0.0103121	undirected	NA	NA
Unigene0076153	Unigene0009067	0.00304388	undirected	NA	NA
Unigene0077456	Unigene0009067	0.00717439	undirected	NA	NA
Unigene0079095	Unigene0009067	0.0196517	undirected	NA	NA
Unigene0082501	Unigene0009067	0.00657496	undirected	NA	NA
Unigene0088053	Unigene0009067	0.0497404	undirected	NA	NA
Unigene0088176	Unigene0009067	0.0456244	undirected	NA	NA
Unigene0088878	Unigene0009067	0.0238697	undirected	NA	NA
Unigene0091477	Unigene0009067	0.00357078	undirected	NA	NA
Unigene0091757	Unigene0009067	0.0549347	undirected	NA	NA
Unigene0092459	Unigene0009067	0.00442827	undirected	NA	NA
Unigene0092689	Unigene0009067	0.0144464	undirected	NA	NA
Unigene0094782	Unigene0009067	0.223496	undirected	NA	NA
Unigene0099223	Unigene0009067	0.000740705	undirected	NA	NA
Unigene0099226	Unigene0009067	0.000817318	undirected	NA	NA
Unigene0104647	Unigene0009067	0.017992	undirected	NA	NA
Unigene0106966	Unigene0009067	0.013903	undirected	NA	NA
Unigene0006770	Unigene0012227	0.167064	undirected	NA	NA
Unigene0017986	Unigene0012227	0.287437	undirected	NA	NA
Unigene0018233	Unigene0012227	0.0145822	undirected	NA	NA
Unigene0036116	Unigene0012227	0.0790119	undirected	NA	NA
Unigene0036737	Unigene0012227	0.118257	undirected	NA	NA
Unigene0038759	Unigene0012227	0.260465	undirected	NA	NA
Unigene0050327	Unigene0012227	0.178619	undirected	NA	NA
Unigene0053011	Unigene0012227	0.175659	undirected	NA	NA
Unigene0053241	Unigene0012227	0.0571694	undirected	NA	NA
Unigene0056446	Unigene0012227	0.256705	undirected	NA	NA
Unigene0058846	Unigene0012227	0.194275	undirected	NA	NA
Unigene0059939	Unigene0012227	0.0785098	undirected	NA	NA
Unigene0060929	Unigene0012227	0.0656264	undirected	NA	NA
Unigene0064442	Unigene0012227	0.117755	undirected	NA	NA
Unigene0070161	Unigene0012227	0.0219612	undirected	NA	NA
Unigene0071023	Unigene0012227	0.0801786	undirected	NA	NA
Unigene0073071	Unigene0012227	0.136759	undirected	NA	NA
Unigene0074964	Unigene0012227	0.247906	undirected	NA	NA
Unigene0077456	Unigene0012227	0.216493	undirected	NA	NA
Unigene0079095	Unigene0012227	0.252279	undirected	NA	NA
Unigene0082501	Unigene0012227	0.115454	undirected	NA	NA
Unigene0088176	Unigene0012227	0.0986749	undirected	NA	NA
Unigene0091477	Unigene0012227	0.144012	undirected	NA	NA
Unigene0091757	Unigene0012227	0.108408	undirected	NA	NA
Unigene0099223	Unigene0012227	0.0940743	undirected	NA	NA
Unigene0000237	Unigene0012602	0.0645089	undirected	NA	NA
Unigene0001279	Unigene0012602	0.230839	undirected	NA	NA
Unigene0005312	Unigene0012602	0.2212	undirected	NA	NA
Unigene0006566	Unigene0012602	0.0620115	undirected	NA	NA
Unigene0006770	Unigene0012602	0.200304	undirected	NA	NA
Unigene0008858	Unigene0012602	0.193861	undirected	NA	NA
Unigene0012227	Unigene0012602	0.168275	undirected	NA	NA
Unigene0012821	Unigene0012602	0.118558	undirected	NA	NA
Unigene0016163	Unigene0012602	0.362385	undirected	NA	NA
Unigene0016563	Unigene0012602	0.357132	undirected	NA	NA
Unigene0017781	Unigene0012602	0.229038	undirected	NA	NA
Unigene0017986	Unigene0012602	0.206372	undirected	NA	NA
Unigene0018233	Unigene0012602	0.0167362	undirected	NA	NA
Unigene0022902	Unigene0012602	0.237364	undirected	NA	NA
Unigene0029807	Unigene0012602	0.261088	undirected	NA	NA
Unigene0031831	Unigene0012602	0.302056	undirected	NA	NA
Unigene0036116	Unigene0012602	0.267942	undirected	NA	NA
Unigene0036737	Unigene0012602	0.217005	undirected	NA	NA
Unigene0038759	Unigene0012602	0.258121	undirected	NA	NA
Unigene0050327	Unigene0012602	0.150459	undirected	NA	NA
Unigene0051252	Unigene0012602	0.230856	undirected	NA	NA
Unigene0051253	Unigene0012602	0.262835	undirected	NA	NA
Unigene0053011	Unigene0012602	0.192081	undirected	NA	NA
Unigene0053034	Unigene0012602	0.00335094	undirected	NA	NA
Unigene0053241	Unigene0012602	0.250385	undirected	NA	NA
Unigene0055840	Unigene0012602	0.258245	undirected	NA	NA
Unigene0055841	Unigene0012602	0.243183	undirected	NA	NA
Unigene0056446	Unigene0012602	0.318778	undirected	NA	NA
Unigene0058812	Unigene0012602	0.0489735	undirected	NA	NA
Unigene0058846	Unigene0012602	0.282889	undirected	NA	NA
Unigene0059406	Unigene0012602	0.0291891	undirected	NA	NA
Unigene0059939	Unigene0012602	0.112336	undirected	NA	NA
Unigene0060929	Unigene0012602	0.0505813	undirected	NA	NA
Unigene0061798	Unigene0012602	0.145289	undirected	NA	NA
Unigene0061799	Unigene0012602	0.1729	undirected	NA	NA
Unigene0062348	Unigene0012602	0.119329	undirected	NA	NA
Unigene0063112	Unigene0012602	0.168305	undirected	NA	NA
Unigene0063236	Unigene0012602	0.131057	undirected	NA	NA
Unigene0064442	Unigene0012602	0.133834	undirected	NA	NA
Unigene0067814	Unigene0012602	0.279342	undirected	NA	NA
Unigene0069209	Unigene0012602	0.162869	undirected	NA	NA
Unigene0070161	Unigene0012602	0.0409193	undirected	NA	NA
Unigene0070307	Unigene0012602	0.135565	undirected	NA	NA
Unigene0071023	Unigene0012602	0.0971915	undirected	NA	NA
Unigene0071787	Unigene0012602	0.0121174	undirected	NA	NA
Unigene0072587	Unigene0012602	0.109981	undirected	NA	NA
Unigene0073071	Unigene0012602	0.333068	undirected	NA	NA
Unigene0074713	Unigene0012602	0.101097	undirected	NA	NA
Unigene0074964	Unigene0012602	0.300383	undirected	NA	NA
Unigene0076153	Unigene0012602	0.232754	undirected	NA	NA
Unigene0077456	Unigene0012602	0.286262	undirected	NA	NA
Unigene0079095	Unigene0012602	0.158488	undirected	NA	NA
Unigene0082501	Unigene0012602	0.211477	undirected	NA	NA
Unigene0088053	Unigene0012602	0.0856332	undirected	NA	NA
Unigene0088176	Unigene0012602	0.10633	undirected	NA	NA
Unigene0088878	Unigene0012602	0.196406	undirected	NA	NA
Unigene0091477	Unigene0012602	0.249136	undirected	NA	NA
Unigene0091757	Unigene0012602	0.10202	undirected	NA	NA
Unigene0092459	Unigene0012602	0.228665	undirected	NA	NA
Unigene0092689	Unigene0012602	0.259934	undirected	NA	NA
Unigene0094782	Unigene0012602	0.0134568	undirected	NA	NA
Unigene0099223	Unigene0012602	0.299266	undirected	NA	NA
Unigene0099226	Unigene0012602	0.280994	undirected	NA	NA
Unigene0104647	Unigene0012602	0.294538	undirected	NA	NA
Unigene0106966	Unigene0012602	0.106828	undirected	NA	NA
Unigene0006770	Unigene0012821	0.110209	undirected	NA	NA
Unigene0012227	Unigene0012821	0.0903412	undirected	NA	NA
Unigene0017986	Unigene0012821	0.250772	undirected	NA	NA
Unigene0018233	Unigene0012821	0.0401817	undirected	NA	NA
Unigene0036116	Unigene0012821	0.0749457	undirected	NA	NA
Unigene0036737	Unigene0012821	0.105887	undirected	NA	NA
Unigene0038759	Unigene0012821	0.242718	undirected	NA	NA
Unigene0050327	Unigene0012821	0.135645	undirected	NA	NA
Unigene0051253	Unigene0012821	0.0324277	undirected	NA	NA
Unigene0053011	Unigene0012821	0.169528	undirected	NA	NA
Unigene0053034	Unigene0012821	0.0104568	undirected	NA	NA
Unigene0053241	Unigene0012821	0.0532656	undirected	NA	NA
Unigene0055840	Unigene0012821	0.15056	undirected	NA	NA
Unigene0056446	Unigene0012821	0.163855	undirected	NA	NA
Unigene0058846	Unigene0012821	0.126022	undirected	NA	NA
Unigene0059406	Unigene0012821	0.0238586	undirected	NA	NA
Unigene0059939	Unigene0012821	0.100232	undirected	NA	NA
Unigene0060929	Unigene0012821	0.0490331	undirected	NA	NA
Unigene0061798	Unigene0012821	0.206539	undirected	NA	NA
Unigene0061799	Unigene0012821	0.225023	undirected	NA	NA
Unigene0064442	Unigene0012821	0.167802	undirected	NA	NA
Unigene0070161	Unigene0012821	0.0144626	undirected	NA	NA
Unigene0071023	Unigene0012821	0.0798452	undirected	NA	NA
Unigene0073071	Unigene0012821	0.102408	undirected	NA	NA
Unigene0074964	Unigene0012821	0.231852	undirected	NA	NA
Unigene0076153	Unigene0012821	0.152055	undirected	NA	NA
Unigene0077456	Unigene0012821	0.185213	undirected	NA	NA
Unigene0079095	Unigene0012821	0.223731	undirected	NA	NA
Unigene0082501	Unigene0012821	0.141361	undirected	NA	NA
Unigene0088176	Unigene0012821	0.0620186	undirected	NA	NA
Unigene0091477	Unigene0012821	0.14431	undirected	NA	NA
Unigene0091757	Unigene0012821	0.0764369	undirected	NA	NA
Unigene0099223	Unigene0012821	0.0996909	undirected	NA	NA
Unigene0000237	Unigene0014353	0.144729	undirected	NA	NA
Unigene0000484	Unigene0014353	0.114506	undirected	NA	NA
Unigene0001279	Unigene0014353	0.0743936	undirected	NA	NA
Unigene0005312	Unigene0014353	0.0748453	undirected	NA	NA
Unigene0006566	Unigene0014353	0.0963506	undirected	NA	NA
Unigene0006770	Unigene0014353	0.224698	undirected	NA	NA
Unigene0008858	Unigene0014353	0.271031	undirected	NA	NA
Unigene0009067	Unigene0014353	0.043182	undirected	NA	NA
Unigene0012227	Unigene0014353	0.161178	undirected	NA	NA
Unigene0012602	Unigene0014353	0.16357	undirected	NA	NA
Unigene0012821	Unigene0014353	0.115084	undirected	NA	NA
Unigene0015578	Unigene0014353	0.051924	undirected	NA	NA
Unigene0016163	Unigene0014353	0.101676	undirected	NA	NA
Unigene0016563	Unigene0014353	0.184718	undirected	NA	NA
Unigene0017282	Unigene0014353	0.236288	undirected	NA	NA
Unigene0017781	Unigene0014353	0.102049	undirected	NA	NA
Unigene0017986	Unigene0014353	0.255653	undirected	NA	NA
Unigene0018233	Unigene0014353	0.0333559	undirected	NA	NA
Unigene0022902	Unigene0014353	0.188704	undirected	NA	NA
Unigene0024490	Unigene0014353	0.184128	undirected	NA	NA
Unigene0029807	Unigene0014353	0.168497	undirected	NA	NA
Unigene0031831	Unigene0014353	0.173994	undirected	NA	NA
Unigene0036116	Unigene0014353	0.0883371	undirected	NA	NA
Unigene0036737	Unigene0014353	0.12994	undirected	NA	NA
Unigene0038759	Unigene0014353	0.285941	undirected	NA	NA
Unigene0044974	Unigene0014353	0.0695444	undirected	NA	NA
Unigene0050327	Unigene0014353	0.244547	undirected	NA	NA
Unigene0051252	Unigene0014353	0.108384	undirected	NA	NA
Unigene0051253	Unigene0014353	0.0922142	undirected	NA	NA
Unigene0053011	Unigene0014353	0.218941	undirected	NA	NA
Unigene0053034	Unigene0014353	0.0250618	undirected	NA	NA
Unigene0053241	Unigene0014353	0.048264	undirected	NA	NA
Unigene0054059	Unigene0014353	0.0755012	undirected	NA	NA
Unigene0055840	Unigene0014353	0.266915	undirected	NA	NA
Unigene0055841	Unigene0014353	0.276939	undirected	NA	NA
Unigene0056131	Unigene0014353	0.192357	undirected	NA	NA
Unigene0056446	Unigene0014353	0.236404	undirected	NA	NA
Unigene0058812	Unigene0014353	0.0859687	undirected	NA	NA
Unigene0058846	Unigene0014353	0.203981	undirected	NA	NA
Unigene0059406	Unigene0014353	0.116603	undirected	NA	NA
Unigene0059939	Unigene0014353	0.0961226	undirected	NA	NA
Unigene0060929	Unigene0014353	0.145773	undirected	NA	NA
Unigene0061798	Unigene0014353	0.204271	undirected	NA	NA
Unigene0061799	Unigene0014353	0.229295	undirected	NA	NA
Unigene0062348	Unigene0014353	0.147711	undirected	NA	NA
Unigene0063112	Unigene0014353	0.14659	undirected	NA	NA
Unigene0063236	Unigene0014353	0.134766	undirected	NA	NA
Unigene0064442	Unigene0014353	0.140045	undirected	NA	NA
Unigene0067814	Unigene0014353	0.17405	undirected	NA	NA
Unigene0069209	Unigene0014353	0.245062	undirected	NA	NA
Unigene0069843	Unigene0014353	0.208529	undirected	NA	NA
Unigene0070161	Unigene0014353	0.0743922	undirected	NA	NA
Unigene0070307	Unigene0014353	0.116079	undirected	NA	NA
Unigene0071023	Unigene0014353	0.116948	undirected	NA	NA
Unigene0071787	Unigene0014353	0.0574966	undirected	NA	NA
Unigene0072587	Unigene0014353	0.180091	undirected	NA	NA
Unigene0073071	Unigene0014353	0.119807	undirected	NA	NA
Unigene0074713	Unigene0014353	0.215577	undirected	NA	NA
Unigene0074964	Unigene0014353	0.237202	undirected	NA	NA
Unigene0076153	Unigene0014353	0.118948	undirected	NA	NA
Unigene0077456	Unigene0014353	0.184035	undirected	NA	NA
Unigene0078686	Unigene0014353	0.0916949	undirected	NA	NA
Unigene0079095	Unigene0014353	0.223271	undirected	NA	NA
Unigene0082501	Unigene0014353	0.120373	undirected	NA	NA
Unigene0083559	Unigene0014353	0.0615073	undirected	NA	NA
Unigene0088053	Unigene0014353	0.165141	undirected	NA	NA
Unigene0088176	Unigene0014353	0.143069	undirected	NA	NA
Unigene0088878	Unigene0014353	0.192855	undirected	NA	NA
Unigene0091477	Unigene0014353	0.114725	undirected	NA	NA
Unigene0091757	Unigene0014353	0.157937	undirected	NA	NA
Unigene0092459	Unigene0014353	0.111132	undirected	NA	NA
Unigene0092689	Unigene0014353	0.153288	undirected	NA	NA
Unigene0094782	Unigene0014353	0.0728938	undirected	NA	NA
Unigene0096699	Unigene0014353	0.214087	undirected	NA	NA
Unigene0099223	Unigene0014353	0.0759204	undirected	NA	NA
Unigene0099226	Unigene0014353	0.0887164	undirected	NA	NA
Unigene0104647	Unigene0014353	0.211919	undirected	NA	NA
Unigene0106966	Unigene0014353	0.0979136	undirected	NA	NA
Unigene0000237	Unigene0015578	0.0457093	undirected	NA	NA
Unigene0001279	Unigene0015578	0.107201	undirected	NA	NA
Unigene0005312	Unigene0015578	0.104997	undirected	NA	NA
Unigene0006566	Unigene0015578	0.0301539	undirected	NA	NA
Unigene0006770	Unigene0015578	0.0829674	undirected	NA	NA
Unigene0008858	Unigene0015578	0.13568	undirected	NA	NA
Unigene0009067	Unigene0015578	0.00216926	undirected	NA	NA
Unigene0012227	Unigene0015578	0.084458	undirected	NA	NA
Unigene0012602	Unigene0015578	0.18464	undirected	NA	NA
Unigene0012821	Unigene0015578	0.0457067	undirected	NA	NA
Unigene0016163	Unigene0015578	0.0517688	undirected	NA	NA
Unigene0016563	Unigene0015578	0.194416	undirected	NA	NA
Unigene0017282	Unigene0015578	0.128268	undirected	NA	NA
Unigene0017781	Unigene0015578	0.018923	undirected	NA	NA
Unigene0017986	Unigene0015578	0.163364	undirected	NA	NA
Unigene0018233	Unigene0015578	0.00463364	undirected	NA	NA
Unigene0022902	Unigene0015578	0.0626353	undirected	NA	NA
Unigene0029807	Unigene0015578	0.0441403	undirected	NA	NA
Unigene0031831	Unigene0015578	0.167818	undirected	NA	NA
Unigene0036116	Unigene0015578	0.0686116	undirected	NA	NA
Unigene0036737	Unigene0015578	0.0823121	undirected	NA	NA
Unigene0038759	Unigene0015578	0.133671	undirected	NA	NA
Unigene0044974	Unigene0015578	0.00553652	undirected	NA	NA
Unigene0050327	Unigene0015578	0.05611	undirected	NA	NA
Unigene0051252	Unigene0015578	0.0188793	undirected	NA	NA
Unigene0051253	Unigene0015578	0.0217748	undirected	NA	NA
Unigene0053011	Unigene0015578	0.0588799	undirected	NA	NA
Unigene0053034	Unigene0015578	0.00110952	undirected	NA	NA
Unigene0053241	Unigene0015578	0.117624	undirected	NA	NA
Unigene0054059	Unigene0015578	0.0137359	undirected	NA	NA
Unigene0055840	Unigene0015578	0.0879045	undirected	NA	NA
Unigene0055841	Unigene0015578	0.0773962	undirected	NA	NA
Unigene0056131	Unigene0015578	0.0489317	undirected	NA	NA
Unigene0056446	Unigene0015578	0.218826	undirected	NA	NA
Unigene0058812	Unigene0015578	0.00453299	undirected	NA	NA
Unigene0058846	Unigene0015578	0.161547	undirected	NA	NA
Unigene0059406	Unigene0015578	0.0107073	undirected	NA	NA
Unigene0059939	Unigene0015578	0.0324095	undirected	NA	NA
Unigene0060929	Unigene0015578	0.0120257	undirected	NA	NA
Unigene0061798	Unigene0015578	0.0792103	undirected	NA	NA
Unigene0061799	Unigene0015578	0.0819669	undirected	NA	NA
Unigene0062348	Unigene0015578	0.0510495	undirected	NA	NA
Unigene0063112	Unigene0015578	0.0556869	undirected	NA	NA
Unigene0063236	Unigene0015578	0.065451	undirected	NA	NA
Unigene0064442	Unigene0015578	0.0451768	undirected	NA	NA
Unigene0067814	Unigene0015578	0.0828047	undirected	NA	NA
Unigene0069209	Unigene0015578	0.0759006	undirected	NA	NA
Unigene0070161	Unigene0015578	0.00343026	undirected	NA	NA
Unigene0070307	Unigene0015578	0.0721145	undirected	NA	NA
Unigene0071023	Unigene0015578	0.0225457	undirected	NA	NA
Unigene0071787	Unigene0015578	0.0234443	undirected	NA	NA
Unigene0072587	Unigene0015578	0.0475343	undirected	NA	NA
Unigene0073071	Unigene0015578	0.205341	undirected	NA	NA
Unigene0074713	Unigene0015578	0.0453977	undirected	NA	NA
Unigene0074964	Unigene0015578	0.193053	undirected	NA	NA
Unigene0076153	Unigene0015578	0.16731	undirected	NA	NA
Unigene0077456	Unigene0015578	0.208517	undirected	NA	NA
Unigene0078686	Unigene0015578	0.0334332	undirected	NA	NA
Unigene0079095	Unigene0015578	0.135198	undirected	NA	NA
Unigene0082501	Unigene0015578	0.0723023	undirected	NA	NA
Unigene0083559	Unigene0015578	0.00449847	undirected	NA	NA
Unigene0088053	Unigene0015578	0.0466887	undirected	NA	NA
Unigene0088176	Unigene0015578	0.041138	undirected	NA	NA
Unigene0088878	Unigene0015578	0.11026	undirected	NA	NA
Unigene0091477	Unigene0015578	0.157714	undirected	NA	NA
Unigene0091757	Unigene0015578	0.0351494	undirected	NA	NA
Unigene0092459	Unigene0015578	0.100963	undirected	NA	NA
Unigene0092689	Unigene0015578	0.0409724	undirected	NA	NA
Unigene0094782	Unigene0015578	0.00425825	undirected	NA	NA
Unigene0096699	Unigene0015578	0.104565	undirected	NA	NA
Unigene0099223	Unigene0015578	0.132164	undirected	NA	NA
Unigene0099226	Unigene0015578	0.178691	undirected	NA	NA
Unigene0104647	Unigene0015578	0.10209	undirected	NA	NA
Unigene0106966	Unigene0015578	0.024189	undirected	NA	NA
Unigene0000237	Unigene0016163	0.0320951	undirected	NA	NA
Unigene0001279	Unigene0016163	0.152535	undirected	NA	NA
Unigene0005312	Unigene0016163	0.0786223	undirected	NA	NA
Unigene0006566	Unigene0016163	0.0301314	undirected	NA	NA
Unigene0006770	Unigene0016163	0.202066	undirected	NA	NA
Unigene0008858	Unigene0016163	0.179792	undirected	NA	NA
Unigene0012227	Unigene0016163	0.0838828	undirected	NA	NA
Unigene0012821	Unigene0016163	0.0718339	undirected	NA	NA
Unigene0016563	Unigene0016163	0.35587	undirected	NA	NA
Unigene0017781	Unigene0016163	0.177253	undirected	NA	NA
Unigene0017986	Unigene0016163	0.185837	undirected	NA	NA
Unigene0018233	Unigene0016163	0.00712941	undirected	NA	NA
Unigene0022902	Unigene0016163	0.180829	undirected	NA	NA
Unigene0029807	Unigene0016163	0.161893	undirected	NA	NA
Unigene0031831	Unigene0016163	0.277679	undirected	NA	NA
Unigene0036116	Unigene0016163	0.117842	undirected	NA	NA
Unigene0036737	Unigene0016163	0.112588	undirected	NA	NA
Unigene0038759	Unigene0016163	0.258024	undirected	NA	NA
Unigene0050327	Unigene0016163	0.129025	undirected	NA	NA
Unigene0051252	Unigene0016163	0.172528	undirected	NA	NA
Unigene0051253	Unigene0016163	0.175736	undirected	NA	NA
Unigene0053011	Unigene0016163	0.141921	undirected	NA	NA
Unigene0053034	Unigene0016163	0.00154738	undirected	NA	NA
Unigene0053241	Unigene0016163	0.171354	undirected	NA	NA
Unigene0055840	Unigene0016163	0.242351	undirected	NA	NA
Unigene0055841	Unigene0016163	0.233056	undirected	NA	NA
Unigene0056446	Unigene0016163	0.330892	undirected	NA	NA
Unigene0058812	Unigene0016163	0.0315984	undirected	NA	NA
Unigene0058846	Unigene0016163	0.267244	undirected	NA	NA
Unigene0059406	Unigene0016163	0.0425732	undirected	NA	NA
Unigene0059939	Unigene0016163	0.0450216	undirected	NA	NA
Unigene0060929	Unigene0016163	0.0337225	undirected	NA	NA
Unigene0061798	Unigene0016163	0.108099	undirected	NA	NA
Unigene0061799	Unigene0016163	0.143658	undirected	NA	NA
Unigene0062348	Unigene0016163	0.0697319	undirected	NA	NA
Unigene0063112	Unigene0016163	0.0919604	undirected	NA	NA
Unigene0063236	Unigene0016163	0.0768703	undirected	NA	NA
Unigene0064442	Unigene0016163	0.0832406	undirected	NA	NA
Unigene0067814	Unigene0016163	0.186017	undirected	NA	NA
Unigene0069209	Unigene0016163	0.137515	undirected	NA	NA
Unigene0070161	Unigene0016163	0.0257601	undirected	NA	NA
Unigene0071023	Unigene0016163	0.0437002	undirected	NA	NA
Unigene0071787	Unigene0016163	0.0115273	undirected	NA	NA
Unigene0072587	Unigene0016163	0.122584	undirected	NA	NA
Unigene0073071	Unigene0016163	0.280292	undirected	NA	NA
Unigene0074964	Unigene0016163	0.305512	undirected	NA	NA
Unigene0076153	Unigene0016163	0.147749	undirected	NA	NA
Unigene0077456	Unigene0016163	0.248327	undirected	NA	NA
Unigene0079095	Unigene0016163	0.124141	undirected	NA	NA
Unigene0082501	Unigene0016163	0.116497	undirected	NA	NA
Unigene0088053	Unigene0016163	0.0461435	undirected	NA	NA
Unigene0088176	Unigene0016163	0.0837465	undirected	NA	NA
Unigene0088878	Unigene0016163	0.124014	undirected	NA	NA
Unigene0091477	Unigene0016163	0.156635	undirected	NA	NA
Unigene0091757	Unigene0016163	0.0703337	undirected	NA	NA
Unigene0092459	Unigene0016163	0.112598	undirected	NA	NA
Unigene0092689	Unigene0016163	0.123924	undirected	NA	NA
Unigene0094782	Unigene0016163	0.0174123	undirected	NA	NA
Unigene0099223	Unigene0016163	0.238177	undirected	NA	NA
Unigene0099226	Unigene0016163	0.263931	undirected	NA	NA
Unigene0106966	Unigene0016163	0.0466946	undirected	NA	NA
Unigene0001279	Unigene0016563	0.254269	undirected	NA	NA
Unigene0005312	Unigene0016563	0.224139	undirected	NA	NA
Unigene0006566	Unigene0016563	0.0908293	undirected	NA	NA
Unigene0006770	Unigene0016563	0.221803	undirected	NA	NA
Unigene0008858	Unigene0016563	0.235793	undirected	NA	NA
Unigene0012227	Unigene0016563	0.187926	undirected	NA	NA
Unigene0012821	Unigene0016563	0.138534	undirected	NA	NA
Unigene0017986	Unigene0016563	0.239796	undirected	NA	NA
Unigene0018233	Unigene0016563	0.0291194	undirected	NA	NA
Unigene0022902	Unigene0016563	0.27019	undirected	NA	NA
Unigene0031831	Unigene0016563	0.329973	undirected	NA	NA
Unigene0036116	Unigene0016563	0.310882	undirected	NA	NA
Unigene0036737	Unigene0016563	0.264616	undirected	NA	NA
Unigene0038759	Unigene0016563	0.299043	undirected	NA	NA
Unigene0050327	Unigene0016563	0.182821	undirected	NA	NA
Unigene0051252	Unigene0016563	0.205967	undirected	NA	NA
Unigene0051253	Unigene0016563	0.233647	undirected	NA	NA
Unigene0053011	Unigene0016563	0.226325	undirected	NA	NA
Unigene0053034	Unigene0016563	0.006389	undirected	NA	NA
Unigene0053241	Unigene0016563	0.255196	undirected	NA	NA
Unigene0055840	Unigene0016563	0.286211	undirected	NA	NA
Unigene0055841	Unigene0016563	0.267217	undirected	NA	NA
Unigene0056446	Unigene0016563	0.331577	undirected	NA	NA
Unigene0058846	Unigene0016563	0.307078	undirected	NA	NA
Unigene0059406	Unigene0016563	0.0308244	undirected	NA	NA
Unigene0059939	Unigene0016563	0.162101	undirected	NA	NA
Unigene0060929	Unigene0016563	0.0643605	undirected	NA	NA
Unigene0061798	Unigene0016563	0.190481	undirected	NA	NA
Unigene0061799	Unigene0016563	0.217467	undirected	NA	NA
Unigene0062348	Unigene0016563	0.165481	undirected	NA	NA
Unigene0063112	Unigene0016563	0.219989	undirected	NA	NA
Unigene0063236	Unigene0016563	0.175723	undirected	NA	NA
Unigene0064442	Unigene0016563	0.179942	undirected	NA	NA
Unigene0067814	Unigene0016563	0.306191	undirected	NA	NA
Unigene0069209	Unigene0016563	0.199538	undirected	NA	NA
Unigene0070161	Unigene0016563	0.0430503	undirected	NA	NA
Unigene0071023	Unigene0016563	0.136608	undirected	NA	NA
Unigene0071787	Unigene0016563	0.0164435	undirected	NA	NA
Unigene0072587	Unigene0016563	0.117154	undirected	NA	NA
Unigene0073071	Unigene0016563	0.334419	undirected	NA	NA
Unigene0074964	Unigene0016563	0.332544	undirected	NA	NA
Unigene0076153	Unigene0016563	0.24591	undirected	NA	NA
Unigene0077456	Unigene0016563	0.3137	undirected	NA	NA
Unigene0079095	Unigene0016563	0.195009	undirected	NA	NA
Unigene0082501	Unigene0016563	0.259964	undirected	NA	NA
Unigene0088053	Unigene0016563	0.10675	undirected	NA	NA
Unigene0088176	Unigene0016563	0.128469	undirected	NA	NA
Unigene0088878	Unigene0016563	0.219012	undirected	NA	NA
Unigene0091477	Unigene0016563	0.281634	undirected	NA	NA
Unigene0091757	Unigene0016563	0.12997	undirected	NA	NA
Unigene0092459	Unigene0016563	0.243364	undirected	NA	NA
Unigene0092689	Unigene0016563	0.287412	undirected	NA	NA
Unigene0094782	Unigene0016563	0.0137738	undirected	NA	NA
Unigene0099223	Unigene0016563	0.296195	undirected	NA	NA
Unigene0099226	Unigene0016563	0.28215	undirected	NA	NA
Unigene0106966	Unigene0016563	0.152508	undirected	NA	NA
Unigene0000237	Unigene0017282	0.243008	undirected	NA	NA
Unigene0001279	Unigene0017282	0.14767	undirected	NA	NA
Unigene0005312	Unigene0017282	0.153282	undirected	NA	NA
Unigene0006566	Unigene0017282	0.244153	undirected	NA	NA
Unigene0006770	Unigene0017282	0.180166	undirected	NA	NA
Unigene0008858	Unigene0017282	0.324925	undirected	NA	NA
Unigene0009067	Unigene0017282	0.0136786	undirected	NA	NA
Unigene0012227	Unigene0017282	0.257489	undirected	NA	NA
Unigene0012602	Unigene0017282	0.192818	undirected	NA	NA
Unigene0012821	Unigene0017282	0.26467	undirected	NA	NA
Unigene0016163	Unigene0017282	0.176225	undirected	NA	NA
Unigene0016563	Unigene0017282	0.224413	undirected	NA	NA
Unigene0017781	Unigene0017282	0.108523	undirected	NA	NA
Unigene0017986	Unigene0017282	0.307166	undirected	NA	NA
Unigene0018233	Unigene0017282	0.0901838	undirected	NA	NA
Unigene0022902	Unigene0017282	0.273604	undirected	NA	NA
Unigene0029807	Unigene0017282	0.251574	undirected	NA	NA
Unigene0031831	Unigene0017282	0.265947	undirected	NA	NA
Unigene0036116	Unigene0017282	0.143678	undirected	NA	NA
Unigene0036737	Unigene0017282	0.175304	undirected	NA	NA
Unigene0038759	Unigene0017282	0.328554	undirected	NA	NA
Unigene0050327	Unigene0017282	0.194308	undirected	NA	NA
Unigene0051252	Unigene0017282	0.113247	undirected	NA	NA
Unigene0051253	Unigene0017282	0.104679	undirected	NA	NA
Unigene0053011	Unigene0017282	0.25412	undirected	NA	NA
Unigene0053034	Unigene0017282	0.025793	undirected	NA	NA
Unigene0053241	Unigene0017282	0.0869073	undirected	NA	NA
Unigene0054059	Unigene0017282	0.191474	undirected	NA	NA
Unigene0055840	Unigene0017282	0.226755	undirected	NA	NA
Unigene0055841	Unigene0017282	0.21823	undirected	NA	NA
Unigene0056131	Unigene0017282	0.121288	undirected	NA	NA
Unigene0056446	Unigene0017282	0.255208	undirected	NA	NA
Unigene0058812	Unigene0017282	0.0485621	undirected	NA	NA
Unigene0058846	Unigene0017282	0.219402	undirected	NA	NA
Unigene0059406	Unigene0017282	0.0368531	undirected	NA	NA
Unigene0059939	Unigene0017282	0.21832	undirected	NA	NA
Unigene0060929	Unigene0017282	0.143915	undirected	NA	NA
Unigene0061798	Unigene0017282	0.268743	undirected	NA	NA
Unigene0061799	Unigene0017282	0.274044	undirected	NA	NA
Unigene0062348	Unigene0017282	0.245877	undirected	NA	NA
Unigene0063112	Unigene0017282	0.221043	undirected	NA	NA
Unigene0063236	Unigene0017282	0.262471	undirected	NA	NA
Unigene0064442	Unigene0017282	0.253662	undirected	NA	NA
Unigene0067814	Unigene0017282	0.247905	undirected	NA	NA
Unigene0069209	Unigene0017282	0.225715	undirected	NA	NA
Unigene0070161	Unigene0017282	0.0406116	undirected	NA	NA
Unigene0070307	Unigene0017282	0.244427	undirected	NA	NA
Unigene0071023	Unigene0017282	0.18471	undirected	NA	NA
Unigene0071787	Unigene0017282	0.0846607	undirected	NA	NA
Unigene0072587	Unigene0017282	0.103918	undirected	NA	NA
Unigene0073071	Unigene0017282	0.17379	undirected	NA	NA
Unigene0074713	Unigene0017282	0.114628	undirected	NA	NA
Unigene0074964	Unigene0017282	0.318505	undirected	NA	NA
Unigene0076153	Unigene0017282	0.213149	undirected	NA	NA
Unigene0077456	Unigene0017282	0.263272	undirected	NA	NA
Unigene0079095	Unigene0017282	0.282538	undirected	NA	NA
Unigene0082501	Unigene0017282	0.222612	undirected	NA	NA
Unigene0083559	Unigene0017282	0.0996941	undirected	NA	NA
Unigene0088053	Unigene0017282	0.234582	undirected	NA	NA
Unigene0088176	Unigene0017282	0.108656	undirected	NA	NA
Unigene0088878	Unigene0017282	0.225322	undirected	NA	NA
Unigene0091477	Unigene0017282	0.195055	undirected	NA	NA
Unigene0091757	Unigene0017282	0.121528	undirected	NA	NA
Unigene0092459	Unigene0017282	0.246651	undirected	NA	NA
Unigene0092689	Unigene0017282	0.257592	undirected	NA	NA
Unigene0094782	Unigene0017282	0.0123834	undirected	NA	NA
Unigene0099223	Unigene0017282	0.127846	undirected	NA	NA
Unigene0099226	Unigene0017282	0.15767	undirected	NA	NA
Unigene0104647	Unigene0017282	0.213753	undirected	NA	NA
Unigene0106966	Unigene0017282	0.228944	undirected	NA	NA
Unigene0000237	Unigene0017781	0.0113781	undirected	NA	NA
Unigene0001279	Unigene0017781	0.0572439	undirected	NA	NA
Unigene0005312	Unigene0017781	0.0253788	undirected	NA	NA
Unigene0006566	Unigene0017781	0.0129066	undirected	NA	NA
Unigene0006770	Unigene0017781	0.144618	undirected	NA	NA
Unigene0008858	Unigene0017781	0.0907576	undirected	NA	NA
Unigene0012227	Unigene0017781	0.0510301	undirected	NA	NA
Unigene0012821	Unigene0017781	0.0359958	undirected	NA	NA
Unigene0016563	Unigene0017781	0.201203	undirected	NA	NA
Unigene0017986	Unigene0017781	0.101078	undirected	NA	NA
Unigene0018233	Unigene0017781	0.000504779	undirected	NA	NA
Unigene0022902	Unigene0017781	0.146186	undirected	NA	NA
Unigene0029807	Unigene0017781	0.184958	undirected	NA	NA
Unigene0031831	Unigene0017781	0.134907	undirected	NA	NA
Unigene0036116	Unigene0017781	0.0475459	undirected	NA	NA
Unigene0036737	Unigene0017781	0.0428747	undirected	NA	NA
Unigene0038759	Unigene0017781	0.149406	undirected	NA	NA
Unigene0050327	Unigene0017781	0.0927078	undirected	NA	NA
Unigene0051252	Unigene0017781	0.204082	undirected	NA	NA
Unigene0051253	Unigene0017781	0.188866	undirected	NA	NA
Unigene0053011	Unigene0017781	0.111356	undirected	NA	NA
Unigene0053034	Unigene0017781	0.000213811	undirected	NA	NA
Unigene0053241	Unigene0017781	0.0692928	undirected	NA	NA
Unigene0055840	Unigene0017781	0.192331	undirected	NA	NA
Unigene0055841	Unigene0017781	0.215336	undirected	NA	NA
Unigene0056446	Unigene0017781	0.202003	undirected	NA	NA
Unigene0058812	Unigene0017781	0.0348874	undirected	NA	NA
Unigene0058846	Unigene0017781	0.13724	undirected	NA	NA
Unigene0059406	Unigene0017781	0.0630629	undirected	NA	NA
Unigene0059939	Unigene0017781	0.0155957	undirected	NA	NA
Unigene0060929	Unigene0017781	0.0166005	undirected	NA	NA
Unigene0061798	Unigene0017781	0.0499355	undirected	NA	NA
Unigene0061799	Unigene0017781	0.0770988	undirected	NA	NA
Unigene0062348	Unigene0017781	0.0287739	undirected	NA	NA
Unigene0063112	Unigene0017781	0.0396481	undirected	NA	NA
Unigene0063236	Unigene0017781	0.0285475	undirected	NA	NA
Unigene0064442	Unigene0017781	0.0387174	undirected	NA	NA
Unigene0067814	Unigene0017781	0.134629	undirected	NA	NA
Unigene0069209	Unigene0017781	0.0838241	undirected	NA	NA
Unigene0070161	Unigene0017781	0.0239833	undirected	NA	NA
Unigene0071023	Unigene0017781	0.023113	undirected	NA	NA
Unigene0071787	Unigene0017781	0.000886	undirected	NA	NA
Unigene0072587	Unigene0017781	0.103895	undirected	NA	NA
Unigene0073071	Unigene0017781	0.120064	undirected	NA	NA
Unigene0074964	Unigene0017781	0.15168	undirected	NA	NA
Unigene0076153	Unigene0017781	0.0784356	undirected	NA	NA
Unigene0077456	Unigene0017781	0.105487	undirected	NA	NA
Unigene0079095	Unigene0017781	0.0595167	undirected	NA	NA
Unigene0082501	Unigene0017781	0.0443193	undirected	NA	NA
Unigene0088053	Unigene0017781	0.0312782	undirected	NA	NA
Unigene0088176	Unigene0017781	0.0493341	undirected	NA	NA
Unigene0088878	Unigene0017781	0.0873775	undirected	NA	NA
Unigene0091477	Unigene0017781	0.0560472	undirected	NA	NA
Unigene0091757	Unigene0017781	0.0430325	undirected	NA	NA
Unigene0092459	Unigene0017781	0.0800412	undirected	NA	NA
Unigene0092689	Unigene0017781	0.109375	undirected	NA	NA
Unigene0094782	Unigene0017781	0.0348042	undirected	NA	NA
Unigene0099223	Unigene0017781	0.134966	undirected	NA	NA
Unigene0099226	Unigene0017781	0.129417	undirected	NA	NA
Unigene0106966	Unigene0017781	0.0202494	undirected	NA	NA
Unigene0006770	Unigene0017986	0.196241	undirected	NA	NA
Unigene0018233	Unigene0017986	0.0814358	undirected	NA	NA
Unigene0036737	Unigene0017986	0.210662	undirected	NA	NA
Unigene0038759	Unigene0017986	0.32694	undirected	NA	NA
Unigene0050327	Unigene0017986	0.21025	undirected	NA	NA
Unigene0053011	Unigene0017986	0.271136	undirected	NA	NA
Unigene0053241	Unigene0017986	0.0937346	undirected	NA	NA
Unigene0056446	Unigene0017986	0.27589	undirected	NA	NA
Unigene0058846	Unigene0017986	0.243988	undirected	NA	NA
Unigene0059939	Unigene0017986	0.243901	undirected	NA	NA
Unigene0060929	Unigene0017986	0.147642	undirected	NA	NA
Unigene0064442	Unigene0017986	0.261711	undirected	NA	NA
Unigene0070161	Unigene0017986	0.0447378	undirected	NA	NA
Unigene0071023	Unigene0017986	0.209858	undirected	NA	NA
Unigene0073071	Unigene0017986	0.193406	undirected	NA	NA
Unigene0074964	Unigene0017986	0.323784	undirected	NA	NA
Unigene0077456	Unigene0017986	0.277704	undirected	NA	NA
Unigene0082501	Unigene0017986	0.243534	undirected	NA	NA
Unigene0088176	Unigene0017986	0.124398	undirected	NA	NA
Unigene0091477	Unigene0017986	0.201536	undirected	NA	NA
Unigene0091757	Unigene0017986	0.147379	undirected	NA	NA
Unigene0099223	Unigene0017986	0.125714	undirected	NA	NA
Unigene0006770	Unigene0018233	0.0559509	undirected	NA	NA
Unigene0036737	Unigene0018233	0.0979092	undirected	NA	NA
Unigene0038759	Unigene0018233	0.117193	undirected	NA	NA
Unigene0050327	Unigene0018233	0.0999838	undirected	NA	NA
Unigene0053011	Unigene0018233	0.0880588	undirected	NA	NA
Unigene0053241	Unigene0018233	0.0129266	undirected	NA	NA
Unigene0056446	Unigene0018233	0.0269522	undirected	NA	NA
Unigene0058846	Unigene0018233	0.0455411	undirected	NA	NA
Unigene0059939	Unigene0018233	0.165959	undirected	NA	NA
Unigene0060929	Unigene0018233	0.0255636	undirected	NA	NA
Unigene0064442	Unigene0018233	0.198777	undirected	NA	NA
Unigene0070161	Unigene0018233	0.00355473	undirected	NA	NA
Unigene0071023	Unigene0018233	0.129274	undirected	NA	NA
Unigene0073071	Unigene0018233	0.0243682	undirected	NA	NA
Unigene0074964	Unigene0018233	0.0833877	undirected	NA	NA
Unigene0077456	Unigene0018233	0.0570688	undirected	NA	NA
Unigene0082501	Unigene0018233	0.118315	undirected	NA	NA
Unigene0088176	Unigene0018233	0.065167	undirected	NA	NA
Unigene0091477	Unigene0018233	0.0594235	undirected	NA	NA
Unigene0091757	Unigene0018233	0.0884423	undirected	NA	NA
Unigene0099223	Unigene0018233	0.0109078	undirected	NA	NA
Unigene0001279	Unigene0022902	0.167012	undirected	NA	NA
Unigene0005312	Unigene0022902	0.088827	undirected	NA	NA
Unigene0006566	Unigene0022902	0.174548	undirected	NA	NA
Unigene0006770	Unigene0022902	0.226031	undirected	NA	NA
Unigene0008858	Unigene0022902	0.309504	undirected	NA	NA
Unigene0012227	Unigene0022902	0.160584	undirected	NA	NA
Unigene0012821	Unigene0022902	0.194128	undirected	NA	NA
Unigene0017986	Unigene0022902	0.269624	undirected	NA	NA
Unigene0018233	Unigene0022902	0.0865831	undirected	NA	NA
Unigene0031831	Unigene0022902	0.298064	undirected	NA	NA
Unigene0036116	Unigene0022902	0.152472	undirected	NA	NA
Unigene0036737	Unigene0022902	0.181245	undirected	NA	NA
Unigene0038759	Unigene0022902	0.366524	undirected	NA	NA
Unigene0050327	Unigene0022902	0.222884	undirected	NA	NA
Unigene0051252	Unigene0022902	0.151637	undirected	NA	NA
Unigene0051253	Unigene0022902	0.140431	undirected	NA	NA
Unigene0053011	Unigene0022902	0.23017	undirected	NA	NA
Unigene0053034	Unigene0022902	0.0221243	undirected	NA	NA
Unigene0053241	Unigene0022902	0.109888	undirected	NA	NA
Unigene0055840	Unigene0022902	0.284631	undirected	NA	NA
Unigene0055841	Unigene0022902	0.274357	undirected	NA	NA
Unigene0056446	Unigene0022902	0.265321	undirected	NA	NA
Unigene0058846	Unigene0022902	0.250828	undirected	NA	NA
Unigene0059406	Unigene0022902	0.048634	undirected	NA	NA
Unigene0059939	Unigene0022902	0.189654	undirected	NA	NA
Unigene0060929	Unigene0022902	0.126397	undirected	NA	NA
Unigene0061798	Unigene0022902	0.249129	undirected	NA	NA
Unigene0061799	Unigene0022902	0.290435	undirected	NA	NA
Unigene0062348	Unigene0022902	0.202028	undirected	NA	NA
Unigene0063112	Unigene0022902	0.207035	undirected	NA	NA
Unigene0063236	Unigene0022902	0.202035	undirected	NA	NA
Unigene0064442	Unigene0022902	0.227924	undirected	NA	NA
Unigene0067814	Unigene0022902	0.223336	undirected	NA	NA
Unigene0069209	Unigene0022902	0.24169	undirected	NA	NA
Unigene0070161	Unigene0022902	0.0480508	undirected	NA	NA
Unigene0071023	Unigene0022902	0.16987	undirected	NA	NA
Unigene0071787	Unigene0022902	0.0401329	undirected	NA	NA
Unigene0072587	Unigene0022902	0.131999	undirected	NA	NA
Unigene0073071	Unigene0022902	0.198496	undirected	NA	NA
Unigene0074964	Unigene0022902	0.343233	undirected	NA	NA
Unigene0076153	Unigene0022902	0.138938	undirected	NA	NA
Unigene0077456	Unigene0022902	0.256813	undirected	NA	NA
Unigene0079095	Unigene0022902	0.221201	undirected	NA	NA
Unigene0082501	Unigene0022902	0.205681	undirected	NA	NA
Unigene0088053	Unigene0022902	0.149039	undirected	NA	NA
Unigene0088176	Unigene0022902	0.130421	undirected	NA	NA
Unigene0088878	Unigene0022902	0.154819	undirected	NA	NA
Unigene0091477	Unigene0022902	0.185178	undirected	NA	NA
Unigene0091757	Unigene0022902	0.139371	undirected	NA	NA
Unigene0092459	Unigene0022902	0.166048	undirected	NA	NA
Unigene0094782	Unigene0022902	0.0167605	undirected	NA	NA
Unigene0099223	Unigene0022902	0.152296	undirected	NA	NA
Unigene0099226	Unigene0022902	0.175384	undirected	NA	NA
Unigene0000237	Unigene0023517	0.219615	undirected	NA	NA
Unigene0000484	Unigene0023517	0.147239	undirected	NA	NA
Unigene0001279	Unigene0023517	0.106036	undirected	NA	NA
Unigene0005312	Unigene0023517	0.165234	undirected	NA	NA
Unigene0006566	Unigene0023517	0.160886	undirected	NA	NA
Unigene0006770	Unigene0023517	0.146945	undirected	NA	NA
Unigene0008091	Unigene0023517	0.0916409	undirected	NA	NA
Unigene0008858	Unigene0023517	0.294051	undirected	NA	NA
Unigene0008988	Unigene0023517	0.0384209	undirected	NA	NA
Unigene0009067	Unigene0023517	0.012528	undirected	NA	NA
Unigene0012227	Unigene0023517	0.232864	undirected	NA	NA
Unigene0012602	Unigene0023517	0.151144	undirected	NA	NA
Unigene0012821	Unigene0023517	0.17124	undirected	NA	NA
Unigene0014353	Unigene0023517	0.168722	undirected	NA	NA
Unigene0015578	Unigene0023517	0.164986	undirected	NA	NA
Unigene0016163	Unigene0023517	0.0974824	undirected	NA	NA
Unigene0016563	Unigene0023517	0.178362	undirected	NA	NA
Unigene0017282	Unigene0023517	0.25493	undirected	NA	NA
Unigene0017781	Unigene0023517	0.045387	undirected	NA	NA
Unigene0017986	Unigene0023517	0.297991	undirected	NA	NA
Unigene0018233	Unigene0023517	0.043805	undirected	NA	NA
Unigene0022902	Unigene0023517	0.142781	undirected	NA	NA
Unigene0024490	Unigene0023517	0.212515	undirected	NA	NA
Unigene0029807	Unigene0023517	0.127127	undirected	NA	NA
Unigene0031831	Unigene0023517	0.199711	undirected	NA	NA
Unigene0036116	Unigene0023517	0.0936528	undirected	NA	NA
Unigene0036737	Unigene0023517	0.146982	undirected	NA	NA
Unigene0038759	Unigene0023517	0.257749	undirected	NA	NA
Unigene0044974	Unigene0023517	0.0197744	undirected	NA	NA
Unigene0050327	Unigene0023517	0.160433	undirected	NA	NA
Unigene0051252	Unigene0023517	0.0478467	undirected	NA	NA
Unigene0051253	Unigene0023517	0.0448809	undirected	NA	NA
Unigene0053011	Unigene0023517	0.159947	undirected	NA	NA
Unigene0053034	Unigene0023517	0.0184131	undirected	NA	NA
Unigene0053241	Unigene0023517	0.0655065	undirected	NA	NA
Unigene0053535	Unigene0023517	0.216168	undirected	NA	NA
Unigene0054059	Unigene0023517	0.105729	undirected	NA	NA
Unigene0054690	Unigene0023517	0.160785	undirected	NA	NA
Unigene0055840	Unigene0023517	0.169624	undirected	NA	NA
Unigene0055841	Unigene0023517	0.161016	undirected	NA	NA
Unigene0056131	Unigene0023517	0.124898	undirected	NA	NA
Unigene0056446	Unigene0023517	0.237086	undirected	NA	NA
Unigene0057193	Unigene0023517	0.105447	undirected	NA	NA
Unigene0058812	Unigene0023517	0.0281826	undirected	NA	NA
Unigene0058846	Unigene0023517	0.192487	undirected	NA	NA
Unigene0059406	Unigene0023517	0.034871	undirected	NA	NA
Unigene0059939	Unigene0023517	0.143689	undirected	NA	NA
Unigene0060929	Unigene0023517	0.0910986	undirected	NA	NA
Unigene0061798	Unigene0023517	0.218532	undirected	NA	NA
Unigene0061799	Unigene0023517	0.217828	undirected	NA	NA
Unigene0062348	Unigene0023517	0.16549	undirected	NA	NA
Unigene0063112	Unigene0023517	0.145141	undirected	NA	NA
Unigene0063236	Unigene0023517	0.182011	undirected	NA	NA
Unigene0064442	Unigene0023517	0.147839	undirected	NA	NA
Unigene0067237	Unigene0023517	0.0827331	undirected	NA	NA
Unigene0067814	Unigene0023517	0.154891	undirected	NA	NA
Unigene0068754	Unigene0023517	0.188266	undirected	NA	NA
Unigene0069209	Unigene0023517	0.200215	undirected	NA	NA
Unigene0069843	Unigene0023517	0.118639	undirected	NA	NA
Unigene0070161	Unigene0023517	0.0237399	undirected	NA	NA
Unigene0070307	Unigene0023517	0.169324	undirected	NA	NA
Unigene0071023	Unigene0023517	0.121009	undirected	NA	NA
Unigene0071271	Unigene0023517	0.0597905	undirected	NA	NA
Unigene0071787	Unigene0023517	0.0940321	undirected	NA	NA
Unigene0072587	Unigene0023517	0.091437	undirected	NA	NA
Unigene0073071	Unigene0023517	0.149979	undirected	NA	NA
Unigene0074713	Unigene0023517	0.102425	undirected	NA	NA
Unigene0074964	Unigene0023517	0.261712	undirected	NA	NA
Unigene0075993	Unigene0023517	0.152018	undirected	NA	NA
Unigene0076153	Unigene0023517	0.185225	undirected	NA	NA
Unigene0077456	Unigene0023517	0.244419	undirected	NA	NA
Unigene0078686	Unigene0023517	0.0686454	undirected	NA	NA
Unigene0079095	Unigene0023517	0.281963	undirected	NA	NA
Unigene0082501	Unigene0023517	0.142183	undirected	NA	NA
Unigene0083559	Unigene0023517	0.0365376	undirected	NA	NA
Unigene0088053	Unigene0023517	0.206578	undirected	NA	NA
Unigene0088176	Unigene0023517	0.0972885	undirected	NA	NA
Unigene0088878	Unigene0023517	0.19663	undirected	NA	NA
Unigene0091477	Unigene0023517	0.178667	undirected	NA	NA
Unigene0091757	Unigene0023517	0.10742	undirected	NA	NA
Unigene0092459	Unigene0023517	0.189829	undirected	NA	NA
Unigene0092689	Unigene0023517	0.139164	undirected	NA	NA
Unigene0094782	Unigene0023517	0.0141971	undirected	NA	NA
Unigene0096699	Unigene0023517	0.183198	undirected	NA	NA
Unigene0099222	Unigene0023517	0.0952191	undirected	NA	NA
Unigene0099223	Unigene0023517	0.0913079	undirected	NA	NA
Unigene0099226	Unigene0023517	0.121369	undirected	NA	NA
Unigene0104647	Unigene0023517	0.157908	undirected	NA	NA
Unigene0106966	Unigene0023517	0.127949	undirected	NA	NA
Unigene0000237	Unigene0024490	0.194707	undirected	NA	NA
Unigene0000484	Unigene0024490	0.259992	undirected	NA	NA
Unigene0001279	Unigene0024490	0.183488	undirected	NA	NA
Unigene0005312	Unigene0024490	0.120936	undirected	NA	NA
Unigene0006566	Unigene0024490	0.222945	undirected	NA	NA
Unigene0006770	Unigene0024490	0.18038	undirected	NA	NA
Unigene0008858	Unigene0024490	0.324258	undirected	NA	NA
Unigene0009067	Unigene0024490	0.00870958	undirected	NA	NA
Unigene0012227	Unigene0024490	0.202216	undirected	NA	NA
Unigene0012602	Unigene0024490	0.213636	undirected	NA	NA
Unigene0012821	Unigene0024490	0.215653	undirected	NA	NA
Unigene0015578	Unigene0024490	0.114864	undirected	NA	NA
Unigene0016163	Unigene0024490	0.162914	undirected	NA	NA
Unigene0016563	Unigene0024490	0.251078	undirected	NA	NA
Unigene0017282	Unigene0024490	0.27564	undirected	NA	NA
Unigene0017781	Unigene0024490	0.0794655	undirected	NA	NA
Unigene0017986	Unigene0024490	0.290659	undirected	NA	NA
Unigene0018233	Unigene0024490	0.0880748	undirected	NA	NA
Unigene0022902	Unigene0024490	0.250634	undirected	NA	NA
Unigene0029807	Unigene0024490	0.218093	undirected	NA	NA
Unigene0031831	Unigene0024490	0.299727	undirected	NA	NA
Unigene0036116	Unigene0024490	0.166603	undirected	NA	NA
Unigene0036737	Unigene0024490	0.194911	undirected	NA	NA
Unigene0038759	Unigene0024490	0.340443	undirected	NA	NA
Unigene0044974	Unigene0024490	0.0163214	undirected	NA	NA
Unigene0050327	Unigene0024490	0.189075	undirected	NA	NA
Unigene0051252	Unigene0024490	0.0822574	undirected	NA	NA
Unigene0051253	Unigene0024490	0.0804089	undirected	NA	NA
Unigene0053011	Unigene0024490	0.218329	undirected	NA	NA
Unigene0053034	Unigene0024490	0.0174635	undirected	NA	NA
Unigene0053241	Unigene0024490	0.115479	undirected	NA	NA
Unigene0054059	Unigene0024490	0.191373	undirected	NA	NA
Unigene0055840	Unigene0024490	0.225588	undirected	NA	NA
Unigene0055841	Unigene0024490	0.206323	undirected	NA	NA
Unigene0056131	Unigene0024490	0.112076	undirected	NA	NA
Unigene0056446	Unigene0024490	0.258195	undirected	NA	NA
Unigene0058812	Unigene0024490	0.0312191	undirected	NA	NA
Unigene0058846	Unigene0024490	0.244062	undirected	NA	NA
Unigene0059406	Unigene0024490	0.0271652	undirected	NA	NA
Unigene0059939	Unigene0024490	0.238074	undirected	NA	NA
Unigene0060929	Unigene0024490	0.103952	undirected	NA	NA
Unigene0061798	Unigene0024490	0.261332	undirected	NA	NA
Unigene0061799	Unigene0024490	0.280277	undirected	NA	NA
Unigene0062348	Unigene0024490	0.245976	undirected	NA	NA
Unigene0063112	Unigene0024490	0.233125	undirected	NA	NA
Unigene0063236	Unigene0024490	0.26446	undirected	NA	NA
Unigene0064442	Unigene0024490	0.259245	undirected	NA	NA
Unigene0067814	Unigene0024490	0.221377	undirected	NA	NA
Unigene0069209	Unigene0024490	0.219755	undirected	NA	NA
Unigene0070161	Unigene0024490	0.0233127	undirected	NA	NA
Unigene0070307	Unigene0024490	0.256874	undirected	NA	NA
Unigene0071023	Unigene0024490	0.184639	undirected	NA	NA
Unigene0071787	Unigene0024490	0.0662905	undirected	NA	NA
Unigene0072587	Unigene0024490	0.0997266	undirected	NA	NA
Unigene0073071	Unigene0024490	0.209658	undirected	NA	NA
Unigene0074713	Unigene0024490	0.0980331	undirected	NA	NA
Unigene0074964	Unigene0024490	0.34252	undirected	NA	NA
Unigene0076153	Unigene0024490	0.187632	undirected	NA	NA
Unigene0077456	Unigene0024490	0.286123	undirected	NA	NA
Unigene0078686	Unigene0024490	0.0689321	undirected	NA	NA
Unigene0079095	Unigene0024490	0.255336	undirected	NA	NA
Unigene0082501	Unigene0024490	0.24445	undirected	NA	NA
Unigene0083559	Unigene0024490	0.0684469	undirected	NA	NA
Unigene0088053	Unigene0024490	0.167336	undirected	NA	NA
Unigene0088176	Unigene0024490	0.116749	undirected	NA	NA
Unigene0088878	Unigene0024490	0.186487	undirected	NA	NA
Unigene0091477	Unigene0024490	0.220947	undirected	NA	NA
Unigene0091757	Unigene0024490	0.125332	undirected	NA	NA
Unigene0092459	Unigene0024490	0.204226	undirected	NA	NA
Unigene0092689	Unigene0024490	0.226503	undirected	NA	NA
Unigene0094782	Unigene0024490	0.00802693	undirected	NA	NA
Unigene0096699	Unigene0024490	0.252753	undirected	NA	NA
Unigene0099223	Unigene0024490	0.149686	undirected	NA	NA
Unigene0099226	Unigene0024490	0.184975	undirected	NA	NA
Unigene0104647	Unigene0024490	0.230464	undirected	NA	NA
Unigene0106966	Unigene0024490	0.244893	undirected	NA	NA
Unigene0000237	Unigene0029807	0.0970789	undirected	NA	NA
Unigene0001279	Unigene0029807	0.135853	undirected	NA	NA
Unigene0005312	Unigene0029807	0.0703909	undirected	NA	NA
Unigene0006566	Unigene0029807	0.099286	undirected	NA	NA
Unigene0006770	Unigene0029807	0.258886	undirected	NA	NA
Unigene0008858	Unigene0029807	0.278902	undirected	NA	NA
Unigene0012227	Unigene0029807	0.129502	undirected	NA	NA
Unigene0012821	Unigene0029807	0.132169	undirected	NA	NA
Unigene0016563	Unigene0029807	0.285439	undirected	NA	NA
Unigene0017986	Unigene0029807	0.249943	undirected	NA	NA
Unigene0018233	Unigene0029807	0.0443134	undirected	NA	NA
Unigene0022902	Unigene0029807	0.26426	undirected	NA	NA
Unigene0031831	Unigene0029807	0.271625	undirected	NA	NA
Unigene0036116	Unigene0029807	0.13664	undirected	NA	NA
Unigene0036737	Unigene0029807	0.157579	undirected	NA	NA
Unigene0038759	Unigene0029807	0.35394	undirected	NA	NA
Unigene0050327	Unigene0029807	0.235207	undirected	NA	NA
Unigene0051252	Unigene0029807	0.189733	undirected	NA	NA
Unigene0051253	Unigene0029807	0.174746	undirected	NA	NA
Unigene0053011	Unigene0029807	0.237052	undirected	NA	NA
Unigene0053034	Unigene0029807	0.0152402	undirected	NA	NA
Unigene0053241	Unigene0029807	0.102597	undirected	NA	NA
Unigene0055840	Unigene0029807	0.321387	undirected	NA	NA
Unigene0055841	Unigene0029807	0.320403	undirected	NA	NA
Unigene0056446	Unigene0029807	0.287166	undirected	NA	NA
Unigene0058846	Unigene0029807	0.261528	undirected	NA	NA
Unigene0059406	Unigene0029807	0.0777262	undirected	NA	NA
Unigene0059939	Unigene0029807	0.112549	undirected	NA	NA
Unigene0060929	Unigene0029807	0.111885	undirected	NA	NA
Unigene0061798	Unigene0029807	0.210017	undirected	NA	NA
Unigene0061799	Unigene0029807	0.257682	undirected	NA	NA
Unigene0062348	Unigene0029807	0.157695	undirected	NA	NA
Unigene0063112	Unigene0029807	0.174825	undirected	NA	NA
Unigene0063236	Unigene0029807	0.147842	undirected	NA	NA
Unigene0064442	Unigene0029807	0.176031	undirected	NA	NA
Unigene0067814	Unigene0029807	0.2217	undirected	NA	NA
Unigene0069209	Unigene0029807	0.239794	undirected	NA	NA
Unigene0070161	Unigene0029807	0.0623216	undirected	NA	NA
Unigene0071023	Unigene0029807	0.117909	undirected	NA	NA
Unigene0071787	Unigene0029807	0.0257098	undirected	NA	NA
Unigene0072587	Unigene0029807	0.170044	undirected	NA	NA
Unigene0073071	Unigene0029807	0.195067	undirected	NA	NA
Unigene0074964	Unigene0029807	0.322719	undirected	NA	NA
Unigene0076153	Unigene0029807	0.127434	undirected	NA	NA
Unigene0077456	Unigene0029807	0.234195	undirected	NA	NA
Unigene0079095	Unigene0029807	0.194525	undirected	NA	NA
Unigene0082501	Unigene0029807	0.166781	undirected	NA	NA
Unigene0088053	Unigene0029807	0.117581	undirected	NA	NA
Unigene0088176	Unigene0029807	0.138194	undirected	NA	NA
Unigene0088878	Unigene0029807	0.159273	undirected	NA	NA
Unigene0091477	Unigene0029807	0.154311	undirected	NA	NA
Unigene0091757	Unigene0029807	0.141833	undirected	NA	NA
Unigene0092459	Unigene0029807	0.125986	undirected	NA	NA
Unigene0092689	Unigene0029807	0.210468	undirected	NA	NA
Unigene0094782	Unigene0029807	0.0337583	undirected	NA	NA
Unigene0099223	Unigene0029807	0.148105	undirected	NA	NA
Unigene0099226	Unigene0029807	0.164646	undirected	NA	NA
Unigene0106966	Unigene0029807	0.130822	undirected	NA	NA
Unigene0006770	Unigene0031831	0.174105	undirected	NA	NA
Unigene0012227	Unigene0031831	0.19092	undirected	NA	NA
Unigene0012821	Unigene0031831	0.200692	undirected	NA	NA
Unigene0017986	Unigene0031831	0.260024	undirected	NA	NA
Unigene0018233	Unigene0031831	0.0669682	undirected	NA	NA
Unigene0036116	Unigene0031831	0.266289	undirected	NA	NA
Unigene0036737	Unigene0031831	0.245374	undirected	NA	NA
Unigene0038759	Unigene0031831	0.293173	undirected	NA	NA
Unigene0050327	Unigene0031831	0.167417	undirected	NA	NA
Unigene0051252	Unigene0031831	0.137368	undirected	NA	NA
Unigene0051253	Unigene0031831	0.151348	undirected	NA	NA
Unigene0053011	Unigene0031831	0.227656	undirected	NA	NA
Unigene0053034	Unigene0031831	0.00958851	undirected	NA	NA
Unigene0053241	Unigene0031831	0.202581	undirected	NA	NA
Unigene0055840	Unigene0031831	0.22743	undirected	NA	NA
Unigene0056446	Unigene0031831	0.286135	undirected	NA	NA
Unigene0058846	Unigene0031831	0.270004	undirected	NA	NA
Unigene0059406	Unigene0031831	0.019324	undirected	NA	NA
Unigene0059939	Unigene0031831	0.21562	undirected	NA	NA
Unigene0060929	Unigene0031831	0.0723741	undirected	NA	NA
Unigene0061798	Unigene0031831	0.238823	undirected	NA	NA
Unigene0061799	Unigene0031831	0.257863	undirected	NA	NA
Unigene0062348	Unigene0031831	0.221883	undirected	NA	NA
Unigene0063112	Unigene0031831	0.24817	undirected	NA	NA
Unigene0064442	Unigene0031831	0.248483	undirected	NA	NA
Unigene0070161	Unigene0031831	0.0242857	undirected	NA	NA
Unigene0071023	Unigene0031831	0.158095	undirected	NA	NA
Unigene0073071	Unigene0031831	0.306467	undirected	NA	NA
Unigene0074964	Unigene0031831	0.34084	undirected	NA	NA
Unigene0076153	Unigene0031831	0.251646	undirected	NA	NA
Unigene0077456	Unigene0031831	0.29006	undirected	NA	NA
Unigene0079095	Unigene0031831	0.229932	undirected	NA	NA
Unigene0082501	Unigene0031831	0.2959	undirected	NA	NA
Unigene0088176	Unigene0031831	0.0964042	undirected	NA	NA
Unigene0088878	Unigene0031831	0.196361	undirected	NA	NA
Unigene0091477	Unigene0031831	0.283284	undirected	NA	NA
Unigene0091757	Unigene0031831	0.114451	undirected	NA	NA
Unigene0092459	Unigene0031831	0.258767	undirected	NA	NA
Unigene0094782	Unigene0031831	0.00537255	undirected	NA	NA
Unigene0099223	Unigene0031831	0.242559	undirected	NA	NA
Unigene0006770	Unigene0036116	0.216824	undirected	NA	NA
Unigene0017986	Unigene0036116	0.168859	undirected	NA	NA
Unigene0018233	Unigene0036116	0.0646431	undirected	NA	NA
Unigene0036737	Unigene0036116	0.237872	undirected	NA	NA
Unigene0038759	Unigene0036116	0.283443	undirected	NA	NA
Unigene0050327	Unigene0036116	0.165427	undirected	NA	NA
Unigene0053011	Unigene0036116	0.139925	undirected	NA	NA
Unigene0053241	Unigene0036116	0.195904	undirected	NA	NA
Unigene0056446	Unigene0036116	0.248112	undirected	NA	NA
Unigene0058846	Unigene0036116	0.303696	undirected	NA	NA
Unigene0059939	Unigene0036116	0.221139	undirected	NA	NA
Unigene0060929	Unigene0036116	0.0485746	undirected	NA	NA
Unigene0064442	Unigene0036116	0.191307	undirected	NA	NA
Unigene0070161	Unigene0036116	0.0177158	undirected	NA	NA
Unigene0071023	Unigene0036116	0.172526	undirected	NA	NA
Unigene0073071	Unigene0036116	0.304551	undirected	NA	NA
Unigene0074964	Unigene0036116	0.311564	undirected	NA	NA
Unigene0077456	Unigene0036116	0.259919	undirected	NA	NA
Unigene0082501	Unigene0036116	0.215034	undirected	NA	NA
Unigene0088176	Unigene0036116	0.155858	undirected	NA	NA
Unigene0091477	Unigene0036116	0.202126	undirected	NA	NA
Unigene0091757	Unigene0036116	0.139636	undirected	NA	NA
Unigene0099223	Unigene0036116	0.156544	undirected	NA	NA
Unigene0006770	Unigene0036737	0.23426	undirected	NA	NA
Unigene0053011	Unigene0036737	0.192266	undirected	NA	NA
Unigene0060929	Unigene0036737	0.0849585	undirected	NA	NA
Unigene0064442	Unigene0036737	0.262446	undirected	NA	NA
Unigene0073071	Unigene0036737	0.248734	undirected	NA	NA
Unigene0077456	Unigene0036737	0.263572	undirected	NA	NA
Unigene0088176	Unigene0036737	0.192645	undirected	NA	NA
Unigene0091477	Unigene0036737	0.202719	undirected	NA	NA
Unigene0091757	Unigene0036737	0.186396	undirected	NA	NA
Unigene0099223	Unigene0036737	0.114647	undirected	NA	NA
Unigene0006770	Unigene0038759	0.252655	undirected	NA	NA
Unigene0036737	Unigene0038759	0.313433	undirected	NA	NA
Unigene0050327	Unigene0038759	0.295546	undirected	NA	NA
Unigene0053011	Unigene0038759	0.352676	undirected	NA	NA
Unigene0053241	Unigene0038759	0.128189	undirected	NA	NA
Unigene0056446	Unigene0038759	0.294001	undirected	NA	NA
Unigene0059939	Unigene0038759	0.355222	undirected	NA	NA
Unigene0060929	Unigene0038759	0.175333	undirected	NA	NA
Unigene0064442	Unigene0038759	0.363334	undirected	NA	NA
Unigene0070161	Unigene0038759	0.0663693	undirected	NA	NA
Unigene0071023	Unigene0038759	0.31352	undirected	NA	NA
Unigene0073071	Unigene0038759	0.240863	undirected	NA	NA
Unigene0074964	Unigene0038759	0.356231	undirected	NA	NA
Unigene0077456	Unigene0038759	0.284178	undirected	NA	NA
Unigene0082501	Unigene0038759	0.347603	undirected	NA	NA
Unigene0088176	Unigene0038759	0.168454	undirected	NA	NA
Unigene0091477	Unigene0038759	0.248895	undirected	NA	NA
Unigene0091757	Unigene0038759	0.22191	undirected	NA	NA
Unigene0099223	Unigene0038759	0.153621	undirected	NA	NA
Unigene0000237	Unigene0044974	0.0440206	undirected	NA	NA
Unigene0001279	Unigene0044974	0.0032395	undirected	NA	NA
Unigene0005312	Unigene0044974	0.00883223	undirected	NA	NA
Unigene0006566	Unigene0044974	0.0145339	undirected	NA	NA
Unigene0006770	Unigene0044974	0.0595767	undirected	NA	NA
Unigene0008858	Unigene0044974	0.0283121	undirected	NA	NA
Unigene0009067	Unigene0044974	0.104678	undirected	NA	NA
Unigene0012227	Unigene0044974	0.0361753	undirected	NA	NA
Unigene0012602	Unigene0044974	0.0159799	undirected	NA	NA
Unigene0012821	Unigene0044974	0.0101446	undirected	NA	NA
Unigene0016163	Unigene0044974	0.0165072	undirected	NA	NA
Unigene0016563	Unigene0044974	0.0183974	undirected	NA	NA
Unigene0017282	Unigene0044974	0.0198405	undirected	NA	NA
Unigene0017781	Unigene0044974	0.0234077	undirected	NA	NA
Unigene0017986	Unigene0044974	0.0234	undirected	NA	NA
Unigene0018233	Unigene0044974	0.00907471	undirected	NA	NA
Unigene0022902	Unigene0044974	0.02378	undirected	NA	NA
Unigene0029807	Unigene0044974	0.0367687	undirected	NA	NA
Unigene0031831	Unigene0044974	0.0103307	undirected	NA	NA
Unigene0036116	Unigene0044974	0.0145719	undirected	NA	NA
Unigene0036737	Unigene0044974	0.0235002	undirected	NA	NA
Unigene0038759	Unigene0044974	0.0318682	undirected	NA	NA
Unigene0050327	Unigene0044974	0.0749619	undirected	NA	NA
Unigene0051252	Unigene0044974	0.0263294	undirected	NA	NA
Unigene0051253	Unigene0044974	0.0203369	undirected	NA	NA
Unigene0053011	Unigene0044974	0.0473197	undirected	NA	NA
Unigene0053034	Unigene0044974	0.0372759	undirected	NA	NA
Unigene0053241	Unigene0044974	0.00269247	undirected	NA	NA
Unigene0054059	Unigene0044974	0.0171978	undirected	NA	NA
Unigene0055840	Unigene0044974	0.0524947	undirected	NA	NA
Unigene0055841	Unigene0044974	0.0575293	undirected	NA	NA
Unigene0056131	Unigene0044974	0.097556	undirected	NA	NA
Unigene0056446	Unigene0044974	0.0272642	undirected	NA	NA
Unigene0058812	Unigene0044974	0.118132	undirected	NA	NA
Unigene0058846	Unigene0044974	0.0337868	undirected	NA	NA
Unigene0059406	Unigene0044974	0.131563	undirected	NA	NA
Unigene0059939	Unigene0044974	0.0263996	undirected	NA	NA
Unigene0060929	Unigene0044974	0.103713	undirected	NA	NA
Unigene0061798	Unigene0044974	0.0291548	undirected	NA	NA
Unigene0061799	Unigene0044974	0.0295747	undirected	NA	NA
Unigene0062348	Unigene0044974	0.0268978	undirected	NA	NA
Unigene0063112	Unigene0044974	0.0299141	undirected	NA	NA
Unigene0063236	Unigene0044974	0.0170025	undirected	NA	NA
Unigene0064442	Unigene0044974	0.0211547	undirected	NA	NA
Unigene0067814	Unigene0044974	0.0230548	undirected	NA	NA
Unigene0069209	Unigene0044974	0.0521141	undirected	NA	NA
Unigene0070161	Unigene0044974	0.0820169	undirected	NA	NA
Unigene0070307	Unigene0044974	0.0122176	undirected	NA	NA
Unigene0071023	Unigene0044974	0.063657	undirected	NA	NA
Unigene0071787	Unigene0044974	0.0182363	undirected	NA	NA
Unigene0072587	Unigene0044974	0.0999451	undirected	NA	NA
Unigene0073071	Unigene0044974	0.0100544	undirected	NA	NA
Unigene0074713	Unigene0044974	0.104978	undirected	NA	NA
Unigene0074964	Unigene0044974	0.0186929	undirected	NA	NA
Unigene0076153	Unigene0044974	0.00720694	undirected	NA	NA
Unigene0077456	Unigene0044974	0.0134473	undirected	NA	NA
Unigene0079095	Unigene0044974	0.0262078	undirected	NA	NA
Unigene0082501	Unigene0044974	0.014206	undirected	NA	NA
Unigene0083559	Unigene0044974	0.0150255	undirected	NA	NA
Unigene0088053	Unigene0044974	0.0522358	undirected	NA	NA
Unigene0088176	Unigene0044974	0.0658767	undirected	NA	NA
Unigene0088878	Unigene0044974	0.0478735	undirected	NA	NA
Unigene0091477	Unigene0044974	0.00684849	undirected	NA	NA
Unigene0091757	Unigene0044974	0.0764428	undirected	NA	NA
Unigene0092459	Unigene0044974	0.0101695	undirected	NA	NA
Unigene0092689	Unigene0044974	0.032762	undirected	NA	NA
Unigene0094782	Unigene0044974	0.211246	undirected	NA	NA
Unigene0099223	Unigene0044974	0.00302803	undirected	NA	NA
Unigene0099226	Unigene0044974	0.00338895	undirected	NA	NA
Unigene0104647	Unigene0044974	0.0342452	undirected	NA	NA
Unigene0106966	Unigene0044974	0.0222996	undirected	NA	NA
Unigene0006770	Unigene0050327	0.260419	undirected	NA	NA
Unigene0036737	Unigene0050327	0.213679	undirected	NA	NA
Unigene0053011	Unigene0050327	0.276015	undirected	NA	NA
Unigene0053241	Unigene0050327	0.0555935	undirected	NA	NA
Unigene0060929	Unigene0050327	0.225245	undirected	NA	NA
Unigene0064442	Unigene0050327	0.25356	undirected	NA	NA
Unigene0071023	Unigene0050327	0.313998	undirected	NA	NA
Unigene0073071	Unigene0050327	0.13029	undirected	NA	NA
Unigene0077456	Unigene0050327	0.179724	undirected	NA	NA
Unigene0088176	Unigene0050327	0.210845	undirected	NA	NA
Unigene0091477	Unigene0050327	0.119927	undirected	NA	NA
Unigene0091757	Unigene0050327	0.236836	undirected	NA	NA
Unigene0099223	Unigene0050327	0.0616297	undirected	NA	NA
Unigene0006770	Unigene0051252	0.158928	undirected	NA	NA
Unigene0012227	Unigene0051252	0.0519769	undirected	NA	NA
Unigene0012821	Unigene0051252	0.0375551	undirected	NA	NA
Unigene0017986	Unigene0051252	0.106495	undirected	NA	NA
Unigene0018233	Unigene0051252	0.000658525	undirected	NA	NA
Unigene0036116	Unigene0051252	0.0507648	undirected	NA	NA
Unigene0036737	Unigene0051252	0.0468757	undirected	NA	NA
Unigene0038759	Unigene0051252	0.159037	undirected	NA	NA
Unigene0050327	Unigene0051252	0.103333	undirected	NA	NA
Unigene0051253	Unigene0051252	0.18134	undirected	NA	NA
Unigene0053011	Unigene0051252	0.121348	undirected	NA	NA
Unigene0053034	Unigene0051252	0.000322303	undirected	NA	NA
Unigene0053241	Unigene0051252	0.068991	undirected	NA	NA
Unigene0055840	Unigene0051252	0.205789	undirected	NA	NA
Unigene0056446	Unigene0051252	0.207694	undirected	NA	NA
Unigene0058846	Unigene0051252	0.144942	undirected	NA	NA
Unigene0059406	Unigene0051252	0.0746883	undirected	NA	NA
Unigene0059939	Unigene0051252	0.0176407	undirected	NA	NA
Unigene0060929	Unigene0051252	0.0185204	undirected	NA	NA
Unigene0061798	Unigene0051252	0.0551952	undirected	NA	NA
Unigene0061799	Unigene0051252	0.0843298	undirected	NA	NA
Unigene0062348	Unigene0051252	0.0324479	undirected	NA	NA
Unigene0064442	Unigene0051252	0.0424084	undirected	NA	NA
Unigene0070161	Unigene0051252	0.0274789	undirected	NA	NA
Unigene0071023	Unigene0051252	0.0266961	undirected	NA	NA
Unigene0073071	Unigene0051252	0.122541	undirected	NA	NA
Unigene0074964	Unigene0051252	0.157964	undirected	NA	NA
Unigene0076153	Unigene0051252	0.0777702	undirected	NA	NA
Unigene0077456	Unigene0051252	0.109018	undirected	NA	NA
Unigene0079095	Unigene0051252	0.0640597	undirected	NA	NA
Unigene0082501	Unigene0051252	0.0471592	undirected	NA	NA
Unigene0088176	Unigene0051252	0.0561377	undirected	NA	NA
Unigene0091477	Unigene0051252	0.0577069	undirected	NA	NA
Unigene0091757	Unigene0051252	0.0493521	undirected	NA	NA
Unigene0099223	Unigene0051252	0.131141	undirected	NA	NA
Unigene0006770	Unigene0051253	0.15362	undirected	NA	NA
Unigene0012227	Unigene0051253	0.0472467	undirected	NA	NA
Unigene0017986	Unigene0051253	0.100503	undirected	NA	NA
Unigene0018233	Unigene0051253	0.000438019	undirected	NA	NA
Unigene0036116	Unigene0051253	0.0570302	undirected	NA	NA
Unigene0036737	Unigene0051253	0.0489167	undirected	NA	NA
Unigene0038759	Unigene0051253	0.155068	undirected	NA	NA
Unigene0050327	Unigene0051253	0.0892771	undirected	NA	NA
Unigene0053011	Unigene0051253	0.105597	undirected	NA	NA
Unigene0053034	Unigene0051253	0.000157267	undirected	NA	NA
Unigene0053241	Unigene0051253	0.0908084	undirected	NA	NA
Unigene0055840	Unigene0051253	0.19633	undirected	NA	NA
Unigene0056446	Unigene0051253	0.22246	undirected	NA	NA
Unigene0058846	Unigene0051253	0.15847	undirected	NA	NA
Unigene0059406	Unigene0051253	0.0580908	undirected	NA	NA
Unigene0059939	Unigene0051253	0.0158357	undirected	NA	NA
Unigene0060929	Unigene0051253	0.0135966	undirected	NA	NA
Unigene0064442	Unigene0051253	0.0379113	undirected	NA	NA
Unigene0070161	Unigene0051253	0.0209669	undirected	NA	NA
Unigene0071023	Unigene0051253	0.0220433	undirected	NA	NA
Unigene0073071	Unigene0051253	0.150027	undirected	NA	NA
Unigene0074964	Unigene0051253	0.167103	undirected	NA	NA
Unigene0076153	Unigene0051253	0.0819049	undirected	NA	NA
Unigene0077456	Unigene0051253	0.119299	undirected	NA	NA
Unigene0079095	Unigene0051253	0.0582933	undirected	NA	NA
Unigene0082501	Unigene0051253	0.0480565	undirected	NA	NA
Unigene0088176	Unigene0051253	0.0519834	undirected	NA	NA
Unigene0091477	Unigene0051253	0.065435	undirected	NA	NA
Unigene0091757	Unigene0051253	0.0428069	undirected	NA	NA
Unigene0099223	Unigene0051253	0.156173	undirected	NA	NA
Unigene0060929	Unigene0053011	0.176147	undirected	NA	NA
Unigene0064442	Unigene0053011	0.219752	undirected	NA	NA
Unigene0077456	Unigene0053011	0.226962	undirected	NA	NA
Unigene0088176	Unigene0053011	0.176236	undirected	NA	NA
Unigene0091477	Unigene0053011	0.154484	undirected	NA	NA
Unigene0091757	Unigene0053011	0.192289	undirected	NA	NA
Unigene0099223	Unigene0053011	0.0961282	undirected	NA	NA
Unigene0006770	Unigene0053034	0.0394499	undirected	NA	NA
Unigene0012227	Unigene0053034	0.0078378	undirected	NA	NA
Unigene0017986	Unigene0053034	0.0278035	undirected	NA	NA
Unigene0018233	Unigene0053034	0.0262993	undirected	NA	NA
Unigene0036116	Unigene0053034	0.0156858	undirected	NA	NA
Unigene0036737	Unigene0053034	0.0326923	undirected	NA	NA
Unigene0038759	Unigene0053034	0.0360899	undirected	NA	NA
Unigene0050327	Unigene0053034	0.0704015	undirected	NA	NA
Unigene0053011	Unigene0053034	0.0474286	undirected	NA	NA
Unigene0053241	Unigene0053034	0.000120136	undirected	NA	NA
Unigene0055840	Unigene0053034	0.0288833	undirected	NA	NA
Unigene0056446	Unigene0053034	0.00912357	undirected	NA	NA
Unigene0058846	Unigene0053034	0.0155805	undirected	NA	NA
Unigene0059406	Unigene0053034	0.0607328	undirected	NA	NA
Unigene0059939	Unigene0053034	0.0541846	undirected	NA	NA
Unigene0060929	Unigene0053034	0.0355833	undirected	NA	NA
Unigene0064442	Unigene0053034	0.0524542	undirected	NA	NA
Unigene0070161	Unigene0053034	0.013629	undirected	NA	NA
Unigene0071023	Unigene0053034	0.0760116	undirected	NA	NA
Unigene0073071	Unigene0053034	0.00395546	undirected	NA	NA
Unigene0074964	Unigene0053034	0.0198944	undirected	NA	NA
Unigene0076153	Unigene0053034	0.00360311	undirected	NA	NA
Unigene0077456	Unigene0053034	0.0132886	undirected	NA	NA
Unigene0079095	Unigene0053034	0.037225	undirected	NA	NA
Unigene0082501	Unigene0053034	0.0254982	undirected	NA	NA
Unigene0088176	Unigene0053034	0.0518208	undirected	NA	NA
Unigene0091477	Unigene0053034	0.0107673	undirected	NA	NA
Unigene0091757	Unigene0053034	0.0734923	undirected	NA	NA
Unigene0099223	Unigene0053034	0.000254483	undirected	NA	NA
Unigene0006770	Unigene0053241	0.0891678	undirected	NA	NA
Unigene0036737	Unigene0053241	0.138042	undirected	NA	NA
Unigene0053011	Unigene0053241	0.0732814	undirected	NA	NA
Unigene0060929	Unigene0053241	0.0120306	undirected	NA	NA
Unigene0064442	Unigene0053241	0.0773167	undirected	NA	NA
Unigene0073071	Unigene0053241	0.295724	undirected	NA	NA
Unigene0077456	Unigene0053241	0.182087	undirected	NA	NA
Unigene0088176	Unigene0053241	0.0456783	undirected	NA	NA
Unigene0091477	Unigene0053241	0.186067	undirected	NA	NA
Unigene0091757	Unigene0053241	0.0405363	undirected	NA	NA
Unigene0099223	Unigene0053241	0.231083	undirected	NA	NA
Unigene0000237	Unigene0053535	0.172539	undirected	NA	NA
Unigene0000484	Unigene0053535	0.188206	undirected	NA	NA
Unigene0001279	Unigene0053535	0.154467	undirected	NA	NA
Unigene0005312	Unigene0053535	0.0809807	undirected	NA	NA
Unigene0006566	Unigene0053535	0.180248	undirected	NA	NA
Unigene0006770	Unigene0053535	0.173886	undirected	NA	NA
Unigene0008091	Unigene0053535	0.123012	undirected	NA	NA
Unigene0008858	Unigene0053535	0.349817	undirected	NA	NA
Unigene0008988	Unigene0053535	0.0495191	undirected	NA	NA
Unigene0009067	Unigene0053535	0.010271	undirected	NA	NA
Unigene0012227	Unigene0053535	0.135738	undirected	NA	NA
Unigene0012602	Unigene0053535	0.163414	undirected	NA	NA
Unigene0012821	Unigene0053535	0.145584	undirected	NA	NA
Unigene0014353	Unigene0053535	0.120615	undirected	NA	NA
Unigene0015578	Unigene0053535	0.0801237	undirected	NA	NA
Unigene0016163	Unigene0053535	0.0773237	undirected	NA	NA
Unigene0016563	Unigene0053535	0.203555	undirected	NA	NA
Unigene0017282	Unigene0053535	0.274715	undirected	NA	NA
Unigene0017781	Unigene0053535	0.0316664	undirected	NA	NA
Unigene0017986	Unigene0053535	0.303873	undirected	NA	NA
Unigene0018233	Unigene0053535	0.0763537	undirected	NA	NA
Unigene0022902	Unigene0053535	0.189418	undirected	NA	NA
Unigene0024490	Unigene0053535	0.26132	undirected	NA	NA
Unigene0029807	Unigene0053535	0.121846	undirected	NA	NA
Unigene0031831	Unigene0053535	0.254538	undirected	NA	NA
Unigene0036116	Unigene0053535	0.147719	undirected	NA	NA
Unigene0036737	Unigene0053535	0.214319	undirected	NA	NA
Unigene0038759	Unigene0053535	0.328493	undirected	NA	NA
Unigene0044974	Unigene0053535	0.0170259	undirected	NA	NA
Unigene0050327	Unigene0053535	0.202628	undirected	NA	NA
Unigene0051252	Unigene0053535	0.0339265	undirected	NA	NA
Unigene0051253	Unigene0053535	0.0318922	undirected	NA	NA
Unigene0053011	Unigene0053535	0.190472	undirected	NA	NA
Unigene0053034	Unigene0053535	0.0215262	undirected	NA	NA
Unigene0053241	Unigene0053535	0.0872393	undirected	NA	NA
Unigene0054059	Unigene0053535	0.158424	undirected	NA	NA
Unigene0054690	Unigene0053535	0.195306	undirected	NA	NA
Unigene0055840	Unigene0053535	0.203146	undirected	NA	NA
Unigene0055841	Unigene0053535	0.184308	undirected	NA	NA
Unigene0056131	Unigene0053535	0.128761	undirected	NA	NA
Unigene0056446	Unigene0053535	0.225658	undirected	NA	NA
Unigene0058812	Unigene0053535	0.0186031	undirected	NA	NA
Unigene0058846	Unigene0053535	0.222519	undirected	NA	NA
Unigene0059406	Unigene0053535	0.0304107	undirected	NA	NA
Unigene0059939	Unigene0053535	0.192492	undirected	NA	NA
Unigene0060929	Unigene0053535	0.0766592	undirected	NA	NA
Unigene0061798	Unigene0053535	0.30008	undirected	NA	NA
Unigene0061799	Unigene0053535	0.301565	undirected	NA	NA
Unigene0062348	Unigene0053535	0.249709	undirected	NA	NA
Unigene0063112	Unigene0053535	0.232751	undirected	NA	NA
Unigene0063236	Unigene0053535	0.252671	undirected	NA	NA
Unigene0064442	Unigene0053535	0.234381	undirected	NA	NA
Unigene0067237	Unigene0053535	0.0262013	undirected	NA	NA
Unigene0067814	Unigene0053535	0.169855	undirected	NA	NA
Unigene0069209	Unigene0053535	0.250275	undirected	NA	NA
Unigene0069843	Unigene0053535	0.135338	undirected	NA	NA
Unigene0070161	Unigene0053535	0.0165435	undirected	NA	NA
Unigene0070307	Unigene0053535	0.255258	undirected	NA	NA
Unigene0071023	Unigene0053535	0.148851	undirected	NA	NA
Unigene0071271	Unigene0053535	0.0316762	undirected	NA	NA
Unigene0071787	Unigene0053535	0.0587124	undirected	NA	NA
Unigene0072587	Unigene0053535	0.0991322	undirected	NA	NA
Unigene0073071	Unigene0053535	0.174749	undirected	NA	NA
Unigene0074713	Unigene0053535	0.0951715	undirected	NA	NA
Unigene0074964	Unigene0053535	0.316983	undirected	NA	NA
Unigene0075993	Unigene0053535	0.219545	undirected	NA	NA
Unigene0076153	Unigene0053535	0.153654	undirected	NA	NA
Unigene0077456	Unigene0053535	0.273622	undirected	NA	NA
Unigene0078686	Unigene0053535	0.0387328	undirected	NA	NA
Unigene0079095	Unigene0053535	0.292447	undirected	NA	NA
Unigene0082501	Unigene0053535	0.224243	undirected	NA	NA
Unigene0083559	Unigene0053535	0.0422183	undirected	NA	NA
Unigene0088053	Unigene0053535	0.138336	undirected	NA	NA
Unigene0088176	Unigene0053535	0.130725	undirected	NA	NA
Unigene0088878	Unigene0053535	0.156476	undirected	NA	NA
Unigene0091477	Unigene0053535	0.216485	undirected	NA	NA
Unigene0091757	Unigene0053535	0.146931	undirected	NA	NA
Unigene0092459	Unigene0053535	0.120048	undirected	NA	NA
Unigene0092689	Unigene0053535	0.126151	undirected	NA	NA
Unigene0094782	Unigene0053535	0.00944168	undirected	NA	NA
Unigene0096699	Unigene0053535	0.216397	undirected	NA	NA
Unigene0099223	Unigene0053535	0.107125	undirected	NA	NA
Unigene0099226	Unigene0053535	0.138481	undirected	NA	NA
Unigene0104647	Unigene0053535	0.203005	undirected	NA	NA
Unigene0106966	Unigene0053535	0.183457	undirected	NA	NA
Unigene0000237	Unigene0054059	0.100424	undirected	NA	NA
Unigene0001279	Unigene0054059	0.0978679	undirected	NA	NA
Unigene0005312	Unigene0054059	0.00744777	undirected	NA	NA
Unigene0006566	Unigene0054059	0.249368	undirected	NA	NA
Unigene0006770	Unigene0054059	0.118952	undirected	NA	NA
Unigene0008858	Unigene0054059	0.282359	undirected	NA	NA
Unigene0012227	Unigene0054059	0.0388878	undirected	NA	NA
Unigene0012602	Unigene0054059	0.0460327	undirected	NA	NA
Unigene0012821	Unigene0054059	0.0670886	undirected	NA	NA
Unigene0016163	Unigene0054059	0.0192062	undirected	NA	NA
Unigene0016563	Unigene0054059	0.0750137	undirected	NA	NA
Unigene0017781	Unigene0054059	0.00397978	undirected	NA	NA
Unigene0017986	Unigene0054059	0.185889	undirected	NA	NA
Unigene0018233	Unigene0054059	0.139681	undirected	NA	NA
Unigene0022902	Unigene0054059	0.166335	undirected	NA	NA
Unigene0029807	Unigene0054059	0.0909638	undirected	NA	NA
Unigene0031831	Unigene0054059	0.141302	undirected	NA	NA
Unigene0036116	Unigene0054059	0.135713	undirected	NA	NA
Unigene0036737	Unigene0054059	0.206528	undirected	NA	NA
Unigene0038759	Unigene0054059	0.252994	undirected	NA	NA
Unigene0050327	Unigene0054059	0.204269	undirected	NA	NA
Unigene0051252	Unigene0054059	0.00457101	undirected	NA	NA
Unigene0051253	Unigene0054059	0.00355015	undirected	NA	NA
Unigene0053011	Unigene0054059	0.166618	undirected	NA	NA
Unigene0053034	Unigene0054059	0.0464021	undirected	NA	NA
Unigene0053241	Unigene0054059	0.0300247	undirected	NA	NA
Unigene0055840	Unigene0054059	0.137482	undirected	NA	NA
Unigene0055841	Unigene0054059	0.121088	undirected	NA	NA
Unigene0056446	Unigene0054059	0.0743238	undirected	NA	NA
Unigene0058812	Unigene0054059	0.00624927	undirected	NA	NA
Unigene0058846	Unigene0054059	0.114106	undirected	NA	NA
Unigene0059406	Unigene0054059	0.0231155	undirected	NA	NA
Unigene0059939	Unigene0054059	0.301816	undirected	NA	NA
Unigene0060929	Unigene0054059	0.0481888	undirected	NA	NA
Unigene0061798	Unigene0054059	0.334584	undirected	NA	NA
Unigene0061799	Unigene0054059	0.322619	undirected	NA	NA
Unigene0062348	Unigene0054059	0.350497	undirected	NA	NA
Unigene0063112	Unigene0054059	0.303045	undirected	NA	NA
Unigene0063236	Unigene0054059	0.295818	undirected	NA	NA
Unigene0064442	Unigene0054059	0.346344	undirected	NA	NA
Unigene0067814	Unigene0054059	0.0978377	undirected	NA	NA
Unigene0069209	Unigene0054059	0.237646	undirected	NA	NA
Unigene0070161	Unigene0054059	0.0063354	undirected	NA	NA
Unigene0070307	Unigene0054059	0.310982	undirected	NA	NA
Unigene0071023	Unigene0054059	0.23495	undirected	NA	NA
Unigene0071787	Unigene0054059	0.0158353	undirected	NA	NA
Unigene0072587	Unigene0054059	0.0661318	undirected	NA	NA
Unigene0073071	Unigene0054059	0.0616596	undirected	NA	NA
Unigene0074713	Unigene0054059	0.0553013	undirected	NA	NA
Unigene0074964	Unigene0054059	0.184795	undirected	NA	NA
Unigene0076153	Unigene0054059	0.0490832	undirected	NA	NA
Unigene0077456	Unigene0054059	0.13685	undirected	NA	NA
Unigene0079095	Unigene0054059	0.208768	undirected	NA	NA
Unigene0082501	Unigene0054059	0.239219	undirected	NA	NA
Unigene0088053	Unigene0054059	0.0792465	undirected	NA	NA
Unigene0088176	Unigene0054059	0.136716	undirected	NA	NA
Unigene0088878	Unigene0054059	0.0731877	undirected	NA	NA
Unigene0091477	Unigene0054059	0.126495	undirected	NA	NA
Unigene0091757	Unigene0054059	0.176966	undirected	NA	NA
Unigene0092459	Unigene0054059	0.040247	undirected	NA	NA
Unigene0092689	Unigene0054059	0.072716	undirected	NA	NA
Unigene0094782	Unigene0054059	0.00725153	undirected	NA	NA
Unigene0099223	Unigene0054059	0.0277581	undirected	NA	NA
Unigene0099226	Unigene0054059	0.0374519	undirected	NA	NA
Unigene0104647	Unigene0054059	0.136468	undirected	NA	NA
Unigene0106966	Unigene0054059	0.304737	undirected	NA	NA
Unigene0000237	Unigene0054690	0.113155	undirected	NA	NA
Unigene0000484	Unigene0054690	0.224566	undirected	NA	NA
Unigene0001279	Unigene0054690	0.129875	undirected	NA	NA
Unigene0005312	Unigene0054690	0.0198924	undirected	NA	NA
Unigene0006566	Unigene0054690	0.232113	undirected	NA	NA
Unigene0006770	Unigene0054690	0.105266	undirected	NA	NA
Unigene0008858	Unigene0054690	0.312113	undirected	NA	NA
Unigene0008988	Unigene0054690	0.0427634	undirected	NA	NA
Unigene0009067	Unigene0054690	0.00668588	undirected	NA	NA
Unigene0012227	Unigene0054690	0.0504161	undirected	NA	NA
Unigene0012602	Unigene0054690	0.0592723	undirected	NA	NA
Unigene0012821	Unigene0054690	0.073199	undirected	NA	NA
Unigene0014353	Unigene0054690	0.0663161	undirected	NA	NA
Unigene0015578	Unigene0054690	0.0340415	undirected	NA	NA
Unigene0016163	Unigene0054690	0.0200072	undirected	NA	NA
Unigene0016563	Unigene0054690	0.0935334	undirected	NA	NA
Unigene0017282	Unigene0054690	0.213742	undirected	NA	NA
Unigene0017781	Unigene0054690	0.00300754	undirected	NA	NA
Unigene0017986	Unigene0054690	0.227659	undirected	NA	NA
Unigene0018233	Unigene0054690	0.119856	undirected	NA	NA
Unigene0022902	Unigene0054690	0.141148	undirected	NA	NA
Unigene0024490	Unigene0054690	0.223706	undirected	NA	NA
Unigene0029807	Unigene0054690	0.0684213	undirected	NA	NA
Unigene0031831	Unigene0054690	0.174826	undirected	NA	NA
Unigene0036116	Unigene0054690	0.141195	undirected	NA	NA
Unigene0036737	Unigene0054690	0.222305	undirected	NA	NA
Unigene0038759	Unigene0054690	0.255881	undirected	NA	NA
Unigene0044974	Unigene0054690	0.0088897	undirected	NA	NA
Unigene0050327	Unigene0054690	0.169319	undirected	NA	NA
Unigene0051252	Unigene0054690	0.00335728	undirected	NA	NA
Unigene0051253	Unigene0054690	0.00302662	undirected	NA	NA
Unigene0053011	Unigene0054690	0.143075	undirected	NA	NA
Unigene0053034	Unigene0054690	0.026043	undirected	NA	NA
Unigene0053241	Unigene0054690	0.0456218	undirected	NA	NA
Unigene0054059	Unigene0054690	0.189956	undirected	NA	NA
Unigene0055840	Unigene0054690	0.119645	undirected	NA	NA
Unigene0055841	Unigene0054690	0.0992868	undirected	NA	NA
Unigene0056131	Unigene0054690	0.0951843	undirected	NA	NA
Unigene0056446	Unigene0054690	0.0988481	undirected	NA	NA
Unigene0058812	Unigene0054690	0.00332858	undirected	NA	NA
Unigene0058846	Unigene0054690	0.133649	undirected	NA	NA
Unigene0059406	Unigene0054690	0.012024	undirected	NA	NA
Unigene0059939	Unigene0054690	0.278653	undirected	NA	NA
Unigene0060929	Unigene0054690	0.0392891	undirected	NA	NA
Unigene0061798	Unigene0054690	0.336134	undirected	NA	NA
Unigene0061799	Unigene0054690	0.308307	undirected	NA	NA
Unigene0062348	Unigene0054690	0.328483	undirected	NA	NA
Unigene0063112	Unigene0054690	0.280394	undirected	NA	NA
Unigene0063236	Unigene0054690	0.315146	undirected	NA	NA
Unigene0064442	Unigene0054690	0.308251	undirected	NA	NA
Unigene0067237	Unigene0054690	0.0093062	undirected	NA	NA
Unigene0067814	Unigene0054690	0.100036	undirected	NA	NA
Unigene0069209	Unigene0054690	0.219855	undirected	NA	NA
Unigene0069843	Unigene0054690	0.0922232	undirected	NA	NA
Unigene0070161	Unigene0054690	0.00320897	undirected	NA	NA
Unigene0070307	Unigene0054690	0.344422	undirected	NA	NA
Unigene0071023	Unigene0054690	0.187671	undirected	NA	NA
Unigene0071271	Unigene0054690	0.0127621	undirected	NA	NA
Unigene0071787	Unigene0054690	0.0300567	undirected	NA	NA
Unigene0072587	Unigene0054690	0.0535686	undirected	NA	NA
Unigene0073071	Unigene0054690	0.0909083	undirected	NA	NA
Unigene0074713	Unigene0054690	0.0419393	undirected	NA	NA
Unigene0074964	Unigene0054690	0.220853	undirected	NA	NA
Unigene0075993	Unigene0054690	0.189977	undirected	NA	NA
Unigene0076153	Unigene0054690	0.0836903	undirected	NA	NA
Unigene0077456	Unigene0054690	0.189768	undirected	NA	NA
Unigene0078686	Unigene0054690	0.00811416	undirected	NA	NA
Unigene0079095	Unigene0054690	0.25744	undirected	NA	NA
Unigene0082501	Unigene0054690	0.252396	undirected	NA	NA
Unigene0083559	Unigene0054690	0.0352503	undirected	NA	NA
Unigene0088053	Unigene0054690	0.0755805	undirected	NA	NA
Unigene0088176	Unigene0054690	0.118652	undirected	NA	NA
Unigene0088878	Unigene0054690	0.0878098	undirected	NA	NA
Unigene0091477	Unigene0054690	0.180441	undirected	NA	NA
Unigene0091757	Unigene0054690	0.147268	undirected	NA	NA
Unigene0092459	Unigene0054690	0.0576883	undirected	NA	NA
Unigene0092689	Unigene0054690	0.0598129	undirected	NA	NA
Unigene0094782	Unigene0054690	0.00252395	undirected	NA	NA
Unigene0096699	Unigene0054690	0.135123	undirected	NA	NA
Unigene0099223	Unigene0054690	0.0428311	undirected	NA	NA
Unigene0099226	Unigene0054690	0.0621979	undirected	NA	NA
Unigene0104647	Unigene0054690	0.128822	undirected	NA	NA
Unigene0106966	Unigene0054690	0.253639	undirected	NA	NA
Unigene0006770	Unigene0055840	0.282246	undirected	NA	NA
Unigene0012227	Unigene0055840	0.206097	undirected	NA	NA
Unigene0017986	Unigene0055840	0.231873	undirected	NA	NA
Unigene0018233	Unigene0055840	0.0602375	undirected	NA	NA
Unigene0036116	Unigene0055840	0.214982	undirected	NA	NA
Unigene0036737	Unigene0055840	0.22991	undirected	NA	NA
Unigene0038759	Unigene0055840	0.31135	undirected	NA	NA
Unigene0050327	Unigene0055840	0.271591	undirected	NA	NA
Unigene0053011	Unigene0055840	0.298078	undirected	NA	NA
Unigene0053241	Unigene0055840	0.106774	undirected	NA	NA
Unigene0056446	Unigene0055840	0.284892	undirected	NA	NA
Unigene0058846	Unigene0055840	0.292405	undirected	NA	NA
Unigene0059939	Unigene0055840	0.222128	undirected	NA	NA
Unigene0060929	Unigene0055840	0.169331	undirected	NA	NA
Unigene0064442	Unigene0055840	0.230309	undirected	NA	NA
Unigene0070161	Unigene0055840	0.107494	undirected	NA	NA
Unigene0071023	Unigene0055840	0.240962	undirected	NA	NA
Unigene0073071	Unigene0055840	0.212772	undirected	NA	NA
Unigene0074964	Unigene0055840	0.290191	undirected	NA	NA
Unigene0076153	Unigene0055840	0.146015	undirected	NA	NA
Unigene0077456	Unigene0055840	0.222404	undirected	NA	NA
Unigene0079095	Unigene0055840	0.216823	undirected	NA	NA
Unigene0082501	Unigene0055840	0.225595	undirected	NA	NA
Unigene0088176	Unigene0055840	0.176871	undirected	NA	NA
Unigene0091477	Unigene0055840	0.159337	undirected	NA	NA
Unigene0091757	Unigene0055840	0.205555	undirected	NA	NA
Unigene0099223	Unigene0055840	0.121567	undirected	NA	NA
Unigene0001279	Unigene0055841	0.103579	undirected	NA	NA
Unigene0005312	Unigene0055841	0.117164	undirected	NA	NA
Unigene0006566	Unigene0055841	0.128767	undirected	NA	NA
Unigene0006770	Unigene0055841	0.281792	undirected	NA	NA
Unigene0008858	Unigene0055841	0.241688	undirected	NA	NA
Unigene0012227	Unigene0055841	0.207769	undirected	NA	NA
Unigene0012821	Unigene0055841	0.152143	undirected	NA	NA
Unigene0017986	Unigene0055841	0.219096	undirected	NA	NA
Unigene0018233	Unigene0055841	0.0539619	undirected	NA	NA
Unigene0031831	Unigene0055841	0.212886	undirected	NA	NA
Unigene0036116	Unigene0055841	0.177358	undirected	NA	NA
Unigene0036737	Unigene0055841	0.193996	undirected	NA	NA
Unigene0038759	Unigene0055841	0.305646	undirected	NA	NA
Unigene0050327	Unigene0055841	0.26129	undirected	NA	NA
Unigene0051252	Unigene0055841	0.229576	undirected	NA	NA
Unigene0051253	Unigene0055841	0.212025	undirected	NA	NA
Unigene0053011	Unigene0055841	0.292777	undirected	NA	NA
Unigene0053034	Unigene0055841	0.0303504	undirected	NA	NA
Unigene0053241	Unigene0055841	0.0905514	undirected	NA	NA
Unigene0055840	Unigene0055841	0.308698	undirected	NA	NA
Unigene0056446	Unigene0055841	0.277359	undirected	NA	NA
Unigene0058846	Unigene0055841	0.273296	undirected	NA	NA
Unigene0059406	Unigene0055841	0.115793	undirected	NA	NA
Unigene0059939	Unigene0055841	0.18859	undirected	NA	NA
Unigene0060929	Unigene0055841	0.185254	undirected	NA	NA
Unigene0061798	Unigene0055841	0.220877	undirected	NA	NA
Unigene0061799	Unigene0055841	0.244345	undirected	NA	NA
Unigene0062348	Unigene0055841	0.200504	undirected	NA	NA
Unigene0063112	Unigene0055841	0.223502	undirected	NA	NA
Unigene0063236	Unigene0055841	0.179004	undirected	NA	NA
Unigene0064442	Unigene0055841	0.205166	undirected	NA	NA
Unigene0067814	Unigene0055841	0.26331	undirected	NA	NA
Unigene0069209	Unigene0055841	0.248842	undirected	NA	NA
Unigene0070161	Unigene0055841	0.12628	undirected	NA	NA
Unigene0071023	Unigene0055841	0.219194	undirected	NA	NA
Unigene0071787	Unigene0055841	0.0384524	undirected	NA	NA
Unigene0072587	Unigene0055841	0.21953	undirected	NA	NA
Unigene0073071	Unigene0055841	0.188245	undirected	NA	NA
Unigene0074964	Unigene0055841	0.275582	undirected	NA	NA
Unigene0076153	Unigene0055841	0.1359	undirected	NA	NA
Unigene0077456	Unigene0055841	0.207367	undirected	NA	NA
Unigene0079095	Unigene0055841	0.203745	undirected	NA	NA
Unigene0082501	Unigene0055841	0.192117	undirected	NA	NA
Unigene0088053	Unigene0055841	0.193459	undirected	NA	NA
Unigene0088176	Unigene0055841	0.171771	undirected	NA	NA
Unigene0088878	Unigene0055841	0.229817	undirected	NA	NA
Unigene0091477	Unigene0055841	0.13476	undirected	NA	NA
Unigene0091757	Unigene0055841	0.190972	undirected	NA	NA
Unigene0092459	Unigene0055841	0.167596	undirected	NA	NA
Unigene0094782	Unigene0055841	0.0706604	undirected	NA	NA
Unigene0099223	Unigene0055841	0.112027	undirected	NA	NA
Unigene0099226	Unigene0055841	0.127327	undirected	NA	NA
Unigene0000237	Unigene0056131	0.177475	undirected	NA	NA
Unigene0001279	Unigene0056131	0.0390039	undirected	NA	NA
[truncated: 2,006 more rows]

## Sheet: darkgreen_list.txt
fromNode	toNode	weight	direction	fromAltName	toAltName
Unigene0061799	Unigene0000237	0.277181	undirected	NA	NA
Unigene0061799	Unigene0000484	0.315196	undirected	NA	NA
Unigene0061799	Unigene0001279	0.147452	undirected	NA	NA
Unigene0061799	Unigene0005312	0.0983413	undirected	NA	NA
Unigene0061799	Unigene0006566	0.306045	undirected	NA	NA
Unigene0061799	Unigene0008091	0.203071	undirected	NA	NA
Unigene0061799	Unigene0008858	0.365544	undirected	NA	NA
Unigene0061799	Unigene0008988	0.142668	undirected	NA	NA
Unigene0061799	Unigene0009067	0.0219843	undirected	NA	NA
Unigene0061799	Unigene0012602	0.1729	undirected	NA	NA
Unigene0061799	Unigene0012821	0.225023	undirected	NA	NA
Unigene0061799	Unigene0014353	0.229295	undirected	NA	NA
Unigene0061799	Unigene0015578	0.0819669	undirected	NA	NA
Unigene0061799	Unigene0016163	0.143658	undirected	NA	NA
Unigene0061799	Unigene0016563	0.217467	undirected	NA	NA
Unigene0061799	Unigene0017282	0.274044	undirected	NA	NA
Unigene0061799	Unigene0017781	0.0770988	undirected	NA	NA
Unigene0061799	Unigene0022902	0.290435	undirected	NA	NA
Unigene0061799	Unigene0023517	0.217828	undirected	NA	NA
Unigene0061799	Unigene0024490	0.280277	undirected	NA	NA
Unigene0061799	Unigene0029807	0.257682	undirected	NA	NA
Unigene0061799	Unigene0031831	0.257863	undirected	NA	NA
Unigene0061799	Unigene0044974	0.0295747	undirected	NA	NA
Unigene0061799	Unigene0051252	0.0843298	undirected	NA	NA
Unigene0061799	Unigene0053535	0.301565	undirected	NA	NA
Unigene0061799	Unigene0054059	0.322619	undirected	NA	NA
Unigene0061799	Unigene0054690	0.308307	undirected	NA	NA
Unigene0061799	Unigene0055841	0.244345	undirected	NA	NA
Unigene0061799	Unigene0056131	0.163319	undirected	NA	NA
Unigene0061799	Unigene0057193	0.159151	undirected	NA	NA
Unigene0061799	Unigene0058812	0.0572054	undirected	NA	NA
Unigene0061799	Unigene0062348	0.371049	undirected	NA	NA
Unigene0061799	Unigene0063112	0.345237	undirected	NA	NA
Unigene0061799	Unigene0063236	0.347828	undirected	NA	NA
Unigene0061799	Unigene0067237	0.035872	undirected	NA	NA
Unigene0061799	Unigene0067814	0.244206	undirected	NA	NA
Unigene0061799	Unigene0068754	0.342171	undirected	NA	NA
Unigene0061799	Unigene0069209	0.303639	undirected	NA	NA
Unigene0061799	Unigene0069843	0.185118	undirected	NA	NA
Unigene0061799	Unigene0070307	0.32849	undirected	NA	NA
Unigene0061799	Unigene0071271	0.0621911	undirected	NA	NA
Unigene0061799	Unigene0071787	0.0701562	undirected	NA	NA
Unigene0061799	Unigene0072587	0.141241	undirected	NA	NA
Unigene0061799	Unigene0074713	0.133858	undirected	NA	NA
Unigene0061799	Unigene0075993	0.278186	undirected	NA	NA
Unigene0061799	Unigene0078686	0.0782287	undirected	NA	NA
Unigene0061799	Unigene0083559	0.102922	undirected	NA	NA
Unigene0061799	Unigene0088053	0.23229	undirected	NA	NA
Unigene0061799	Unigene0088878	0.201856	undirected	NA	NA
Unigene0061799	Unigene0092459	0.168197	undirected	NA	NA
Unigene0061799	Unigene0092689	0.261773	undirected	NA	NA
Unigene0061799	Unigene0094782	0.0200741	undirected	NA	NA
Unigene0061799	Unigene0096699	0.244825	undirected	NA	NA
Unigene0061799	Unigene0099222	0.0890914	undirected	NA	NA
Unigene0061799	Unigene0099226	0.121222	undirected	NA	NA
Unigene0061799	Unigene0104647	0.255633	undirected	NA	NA
Unigene0061799	Unigene0106966	0.380842	undirected	NA	NA
Unigene0006770	Unigene0061799	0.229788	undirected	NA	NA
Unigene0012227	Unigene0061799	0.201117	undirected	NA	NA
Unigene0017986	Unigene0061799	0.290379	undirected	NA	NA
Unigene0018233	Unigene0061799	0.167067	undirected	NA	NA
Unigene0036116	Unigene0061799	0.208263	undirected	NA	NA
Unigene0036737	Unigene0061799	0.259862	undirected	NA	NA
Unigene0038759	Unigene0061799	0.375481	undirected	NA	NA
Unigene0050327	Unigene0061799	0.265996	undirected	NA	NA
Unigene0051253	Unigene0061799	0.0758059	undirected	NA	NA
Unigene0053011	Unigene0061799	0.297037	undirected	NA	NA
Unigene0053034	Unigene0061799	0.0557755	undirected	NA	NA
Unigene0053241	Unigene0061799	0.0841266	undirected	NA	NA
Unigene0055840	Unigene0061799	0.264548	undirected	NA	NA
Unigene0056446	Unigene0061799	0.226899	undirected	NA	NA
Unigene0058846	Unigene0061799	0.249508	undirected	NA	NA
Unigene0059406	Unigene0061799	0.053525	undirected	NA	NA
Unigene0059939	Unigene0061799	0.380894	undirected	NA	NA
Unigene0060929	Unigene0061799	0.181576	undirected	NA	NA
Unigene0061798	Unigene0061799	0.356231	undirected	NA	NA
Unigene0064442	Unigene0061799	0.3683	undirected	NA	NA
Unigene0070161	Unigene0061799	0.0524164	undirected	NA	NA
Unigene0071023	Unigene0061799	0.329287	undirected	NA	NA
Unigene0073071	Unigene0061799	0.171105	undirected	NA	NA
Unigene0074964	Unigene0061799	0.327868	undirected	NA	NA
Unigene0076153	Unigene0061799	0.146082	undirected	NA	NA
Unigene0077456	Unigene0061799	0.257444	undirected	NA	NA
Unigene0079095	Unigene0061799	0.291774	undirected	NA	NA
Unigene0082501	Unigene0061799	0.303677	undirected	NA	NA
Unigene0088176	Unigene0061799	0.178078	undirected	NA	NA
Unigene0091477	Unigene0061799	0.195499	undirected	NA	NA
Unigene0091757	Unigene0061799	0.201808	undirected	NA	NA
Unigene0099223	Unigene0061799	0.0978953	undirected	NA	NA

## Sheet: 17986_BMP7
Unigene0017986	Unigene0000237	0.270942	undirected	NA	NA
Unigene0017986	Unigene0000484	0.254445	undirected	NA	NA
Unigene0017986	Unigene0001279	0.142028	undirected	NA	NA
Unigene0017986	Unigene0005312	0.184776	undirected	NA	NA
Unigene0017986	Unigene0006566	0.240622	undirected	NA	NA
Unigene0017986	Unigene0008091	0.150176	undirected	NA	NA
Unigene0017986	Unigene0008858	0.327169	undirected	NA	NA
Unigene0017986	Unigene0008988	0.074838	undirected	NA	NA
Unigene0017986	Unigene0009067	0.017322	undirected	NA	NA
Unigene0017986	Unigene0012227	0.287437	undirected	NA	NA
Unigene0017986	Unigene0012602	0.206372	undirected	NA	NA
Unigene0017986	Unigene0012821	0.250772	undirected	NA	NA
Unigene0017986	Unigene0014353	0.255653	undirected	NA	NA
Unigene0017986	Unigene0015578	0.163364	undirected	NA	NA
Unigene0017986	Unigene0016163	0.185837	undirected	NA	NA
Unigene0017986	Unigene0016563	0.239796	undirected	NA	NA
Unigene0017986	Unigene0017282	0.307166	undirected	NA	NA
Unigene0017986	Unigene0017781	0.101078	undirected	NA	NA
Unigene0017986	Unigene0022902	0.269624	undirected	NA	NA
Unigene0017986	Unigene0023517	0.297991	undirected	NA	NA
Unigene0017986	Unigene0024490	0.290659	undirected	NA	NA
Unigene0017986	Unigene0029807	0.249943	undirected	NA	NA
Unigene0017986	Unigene0031831	0.260024	undirected	NA	NA
Unigene0017986	Unigene0036116	0.168859	undirected	NA	NA
Unigene0017986	Unigene0044974	0.0234	undirected	NA	NA
Unigene0017986	Unigene0051252	0.106495	undirected	NA	NA
Unigene0017986	Unigene0051253	0.100503	undirected	NA	NA
Unigene0017986	Unigene0053034	0.0278035	undirected	NA	NA
Unigene0017986	Unigene0053535	0.303873	undirected	NA	NA
Unigene0017986	Unigene0054059	0.185889	undirected	NA	NA
Unigene0017986	Unigene0054690	0.227659	undirected	NA	NA
Unigene0017986	Unigene0055840	0.231873	undirected	NA	NA
Unigene0017986	Unigene0055841	0.219096	undirected	NA	NA
Unigene0017986	Unigene0056131	0.137839	undirected	NA	NA
Unigene0017986	Unigene0057193	0.16625	undirected	NA	NA
Unigene0017986	Unigene0058812	0.0528127	undirected	NA	NA
Unigene0017986	Unigene0059406	0.043264	undirected	NA	NA
Unigene0017986	Unigene0061798	0.294135	undirected	NA	NA
Unigene0017986	Unigene0061799	0.290379	undirected	NA	NA
Unigene0017986	Unigene0062348	0.268687	undirected	NA	NA
Unigene0017986	Unigene0063112	0.248297	undirected	NA	NA
Unigene0017986	Unigene0063236	0.282381	undirected	NA	NA
Unigene0017986	Unigene0067237	0.0624765	undirected	NA	NA
Unigene0017986	Unigene0067814	0.263232	undirected	NA	NA
Unigene0017986	Unigene0068754	0.266448	undirected	NA	NA
Unigene0017986	Unigene0069209	0.237204	undirected	NA	NA
Unigene0017986	Unigene0069843	0.150914	undirected	NA	NA
Unigene0017986	Unigene0070307	0.263698	undirected	NA	NA
Unigene0017986	Unigene0071271	0.06733	undirected	NA	NA
Unigene0017986	Unigene0071787	0.0927773	undirected	NA	NA
Unigene0017986	Unigene0072587	0.119584	undirected	NA	NA
Unigene0017986	Unigene0074713	0.125934	undirected	NA	NA
Unigene0017986	Unigene0075993	0.254462	undirected	NA	NA
Unigene0017986	Unigene0076153	0.23369	undirected	NA	NA
Unigene0017986	Unigene0078686	0.109289	undirected	NA	NA
Unigene0017986	Unigene0079095	0.317753	undirected	NA	NA
Unigene0017986	Unigene0083559	0.0747779	undirected	NA	NA
Unigene0017986	Unigene0088053	0.258059	undirected	NA	NA
Unigene0017986	Unigene0088878	0.262138	undirected	NA	NA
Unigene0017986	Unigene0092459	0.256576	undirected	NA	NA
Unigene0017986	Unigene0092689	0.260754	undirected	NA	NA
Unigene0017986	Unigene0094782	0.0165345	undirected	NA	NA
Unigene0017986	Unigene0096699	0.267431	undirected	NA	NA
Unigene0017986	Unigene0099222	0.122924	undirected	NA	NA
Unigene0017986	Unigene0099226	0.157859	undirected	NA	NA
Unigene0017986	Unigene0104647	0.222037	undirected	NA	NA
Unigene0017986	Unigene0106966	0.236055	undirected	NA	NA

## Sheet: Sheet1
Unigene0061799	Unigene0000237	0.277181	undirected	NA	NA
Unigene0061799	Unigene0000484	0.315196	undirected	NA	NA
Unigene0061799	Unigene0001279	0.147452	undirected	NA	NA
Unigene0061799	Unigene0005312	0.0983413	undirected	NA	NA
Unigene0061799	Unigene0006566	0.306045	undirected	NA	NA
Unigene0061799	Unigene0008091	0.203071	undirected	NA	NA
Unigene0061799	Unigene0008858	0.365544	undirected	NA	NA
Unigene0061799	Unigene0008988	0.142668	undirected	NA	NA
Unigene0061799	Unigene0009067	0.0219843	undirected	NA	NA
Unigene0061799	Unigene0012602	0.1729	undirected	NA	NA
Unigene0061799	Unigene0012821	0.225023	undirected	NA	NA
Unigene0061799	Unigene0014353	0.229295	undirected	NA	NA
Unigene0061799	Unigene0015578	0.0819669	undirected	NA	NA
Unigene0061799	Unigene0016163	0.143658	undirected	NA	NA
Unigene0061799	Unigene0016563	0.217467	undirected	NA	NA
Unigene0061799	Unigene0017282	0.274044	undirected	NA	NA
Unigene0061799	Unigene0017781	0.0770988	undirected	NA	NA
Unigene0061799	Unigene0022902	0.290435	undirected	NA	NA
Unigene0061799	Unigene0023517	0.217828	undirected	NA	NA
Unigene0061799	Unigene0024490	0.280277	undirected	NA	NA
Unigene0061799	Unigene0029807	0.257682	undirected	NA	NA
Unigene0061799	Unigene0031831	0.257863	undirected	NA	NA
Unigene0061799	Unigene0044974	0.0295747	undirected	NA	NA
Unigene0061799	Unigene0051252	0.0843298	undirected	NA	NA
Unigene0061799	Unigene0053535	0.301565	undirected	NA	NA
Unigene0061799	Unigene0054059	0.322619	undirected	NA	NA
Unigene0061799	Unigene0054690	0.308307	undirected	NA	NA
Unigene0061799	Unigene0055841	0.244345	undirected	NA	NA
Unigene0061799	Unigene0056131	0.163319	undirected	NA	NA
Unigene0061799	Unigene0057193	0.159151	undirected	NA	NA
Unigene0061799	Unigene0058812	0.0572054	undirected	NA	NA
Unigene0061799	Unigene0062348	0.371049	undirected	NA	NA
Unigene0061799	Unigene0063112	0.345237	undirected	NA	NA
Unigene0061799	Unigene0063236	0.347828	undirected	NA	NA
Unigene0061799	Unigene0067237	0.035872	undirected	NA	NA
Unigene0061799	Unigene0067814	0.244206	undirected	NA	NA
Unigene0061799	Unigene0068754	0.342171	undirected	NA	NA
Unigene0061799	Unigene0069209	0.303639	undirected	NA	NA
Unigene0061799	Unigene0069843	0.185118	undirected	NA	NA
Unigene0061799	Unigene0070307	0.32849	undirected	NA	NA
Unigene0061799	Unigene0071271	0.0621911	undirected	NA	NA
Unigene0061799	Unigene0071787	0.0701562	undirected	NA	NA
Unigene0061799	Unigene0072587	0.141241	undirected	NA	NA
Unigene0061799	Unigene0074713	0.133858	undirected	NA	NA
Unigene0061799	Unigene0075993	0.278186	undirected	NA	NA
Unigene0061799	Unigene0078686	0.0782287	undirected	NA	NA
Unigene0061799	Unigene0083559	0.102922	undirected	NA	NA
Unigene0061799	Unigene0088053	0.23229	undirected	NA	NA
Unigene0061799	Unigene0088878	0.201856	undirected	NA	NA
Unigene0061799	Unigene0092459	0.168197	undirected	NA	NA
Unigene0061799	Unigene0092689	0.261773	undirected	NA	NA
Unigene0061799	Unigene0094782	0.0200741	undirected	NA	NA
Unigene0061799	Unigene0096699	0.244825	undirected	NA	NA
Unigene0061799	Unigene0099222	0.0890914	undirected	NA	NA
Unigene0061799	Unigene0099226	0.121222	undirected	NA	NA
Unigene0061799	Unigene0104647	0.255633	undirected	NA	NA
Unigene0061799	Unigene0106966	0.380842	undirected	NA	NA
Unigene0006770	Unigene0061799	0.229788	undirected	NA	NA
Unigene0012227	Unigene0061799	0.201117	undirected	NA	NA
Unigene0017986	Unigene0061799	0.290379	undirected	NA	NA
Unigene0018233	Unigene0061799	0.167067	undirected	NA	NA
Unigene0036116	Unigene0061799	0.208263	undirected	NA	NA
Unigene0036737	Unigene0061799	0.259862	undirected	NA	NA
Unigene0038759	Unigene0061799	0.375481	undirected	NA	NA
Unigene0050327	Unigene0061799	0.265996	undirected	NA	NA
Unigene0051253	Unigene0061799	0.0758059	undirected	NA	NA
Unigene0053011	Unigene0061799	0.297037	undirected	NA	NA
Unigene0053034	Unigene0061799	0.0557755	undirected	NA	NA
Unigene0053241	Unigene0061799	0.0841266	undirected	NA	NA
Unigene0055840	Unigene0061799	0.264548	undirected	NA	NA
Unigene0056446	Unigene0061799	0.226899	undirected	NA	NA
Unigene0058846	Unigene0061799	0.249508	undirected	NA	NA
Unigene0059406	Unigene0061799	0.053525	undirected	NA	NA
Unigene0059939	Unigene0061799	0.380894	undirected	NA	NA
Unigene0060929	Unigene0061799	0.181576	undirected	NA	NA
Unigene0061798	Unigene0061799	0.356231	undirected	NA	NA
Unigene0064442	Unigene0061799	0.3683	undirected	NA	NA
Unigene0070161	Unigene0061799	0.0524164	undirected	NA	NA
Unigene0071023	Unigene0061799	0.329287	undirected	NA	NA
Unigene0073071	Unigene0061799	0.171105	undirected	NA	NA
Unigene0074964	Unigene0061799	0.327868	undirected	NA	NA
Unigene0076153	Unigene0061799	0.146082	undirected	NA	NA
Unigene0077456	Unigene0061799	0.257444	undirected	NA	NA
Unigene0079095	Unigene0061799	0.291774	undirected	NA	NA
Unigene0082501	Unigene0061799	0.303677	undirected	NA	NA
Unigene0088176	Unigene0061799	0.178078	undirected	NA	NA
Unigene0091477	Unigene0061799	0.195499	undirected	NA	NA
Unigene0091757	Unigene0061799	0.201808	undirected	NA	NA
Unigene0099223	Unigene0061799	0.0978953	undirected	NA	NA

## Sheet: 8858_longchainfattyacid 
Unigene0008858	Unigene0099226	0.139593	undirected	NA	NA
Unigene0008858	Unigene0088053	0.276395	undirected	NA	NA
Unigene0008858	Unigene0005312	0.154303	undirected	NA	NA
Unigene0008858	Unigene0063236	0.363856	undirected	NA	NA
Unigene0008858	Unigene0006566	0.307674	undirected	NA	NA
Unigene0008858	Unigene0071787	0.0883716	undirected	NA	NA
Unigene0008858	Unigene0001279	0.157173	undirected	NA	NA
Unigene0008858	Unigene0067814	0.285173	undirected	NA	NA
Unigene0008858	Unigene0069209	0.298962	undirected	NA	NA
Unigene0008858	Unigene0055841	0.241688	undirected	NA	NA
Unigene0008858	Unigene0022902	0.309504	undirected	NA	NA
Unigene0008858	Unigene0092689	0.289077	undirected	NA	NA
Unigene0008858	Unigene0106966	0.349577	undirected	NA	NA
Unigene0008858	Unigene0016563	0.235793	undirected	NA	NA
Unigene0008858	Unigene0000237	0.315787	undirected	NA	NA
Unigene0008858	Unigene0029807	0.278902	undirected	NA	NA
Unigene0008858	Unigene0058812	0.0612021	undirected	NA	NA
Unigene0008858	Unigene0017781	0.0907576	undirected	NA	NA
Unigene0008858	Unigene0016163	0.179792	undirected	NA	NA
Unigene0008858	Unigene0074713	0.134382	undirected	NA	NA
Unigene0008858	Unigene0070307	0.344551	undirected	NA	NA
Unigene0008858	Unigene0104647	0.246288	undirected	NA	NA
Unigene0008858	Unigene0012602	0.193861	undirected	NA	NA
Unigene0008858	Unigene0054059	0.282359	undirected	NA	NA
Unigene0008858	Unigene0056131	0.159002	undirected	NA	NA
Unigene0008858	Unigene0009067	0.0229877	undirected	NA	NA
Unigene0008858	Unigene0083559	0.0869398	undirected	NA	NA
Unigene0008858	Unigene0017282	0.324925	undirected	NA	NA
Unigene0008858	Unigene0044974	0.0283121	undirected	NA	NA
Unigene0008858	Unigene0096699	0.282152	undirected	NA	NA
Unigene0008858	Unigene0078686	0.104678	undirected	NA	NA
Unigene0008858	Unigene0015578	0.13568	undirected	NA	NA
Unigene0008858	Unigene0000484	0.317348	undirected	NA	NA
Unigene0008858	Unigene0024490	0.324258	undirected	NA	NA
Unigene0008858	Unigene0069843	0.175578	undirected	NA	NA
Unigene0008858	Unigene0014353	0.271031	undirected	NA	NA
Unigene0008858	Unigene0071271	0.0747116	undirected	NA	NA
Unigene0008858	Unigene0008988	0.118049	undirected	NA	NA
Unigene0008858	Unigene0067237	0.0529404	undirected	NA	NA
Unigene0008858	Unigene0075993	0.295673	undirected	NA	NA
Unigene0008858	Unigene0054690	0.312113	undirected	NA	NA
Unigene0008858	Unigene0008091	0.205825	undirected	NA	NA
Unigene0008858	Unigene0053535	0.349817	undirected	NA	NA
Unigene0008858	Unigene0068754	0.352467	undirected	NA	NA
Unigene0008858	Unigene0057193	0.194613	undirected	NA	NA
Unigene0008858	Unigene0099222	0.106185	undirected	NA	NA
Unigene0008858	Unigene0023517	0.294051	undirected	NA	NA

## Sheet: 77456_neuronal acetylcholine
Unigene0077456	Unigene0099223	0.212868	undirected	NA	NA
Unigene0077456	Unigene0088176	0.111864	undirected	NA	NA
Unigene0077456	Unigene0064442	0.234674	undirected	NA	NA
Unigene0077456	Unigene0091757	0.132128	undirected	NA	NA
Unigene0077456	Unigene0091477	0.283002	undirected	NA	NA
Unigene0077456	Unigene0053011	0.226962	undirected	NA	NA
Unigene0077456	Unigene0006770	0.178767	undirected	NA	NA
Unigene0077456	Unigene0073071	0.301113	undirected	NA	NA
Unigene0077456	Unigene0036737	0.263572	undirected	NA	NA
Unigene0077456	Unigene0053241	0.182087	undirected	NA	NA
Unigene0077456	Unigene0071023	0.173254	undirected	NA	NA
Unigene0077456	Unigene0050327	0.179724	undirected	NA	NA
Unigene0077456	Unigene0059939	0.227885	undirected	NA	NA
Unigene0077456	Unigene0056446	0.292834	undirected	NA	NA
Unigene0077456	Unigene0074964	0.323874	undirected	NA	NA
Unigene0077456	Unigene0082501	0.28657	undirected	NA	NA
Unigene0077456	Unigene0070161	0.026739	undirected	NA	NA
Unigene0077456	Unigene0038759	0.284178	undirected	NA	NA
Unigene0077456	Unigene0058846	0.275996	undirected	NA	NA
Unigene0077456	Unigene0018233	0.0570688	undirected	NA	NA
Unigene0077456	Unigene0017986	0.277704	undirected	NA	NA
Unigene0077456	Unigene0036116	0.259919	undirected	NA	NA
Unigene0077456	Unigene0079095	0.260972	undirected	NA	NA
Unigene0077456	Unigene0012227	0.216493	undirected	NA	NA
Unigene0077456	Unigene0076153	0.259051	undirected	NA	NA
Unigene0077456	Unigene0055840	0.222404	undirected	NA	NA
Unigene0077456	Unigene0059406	0.0242382	undirected	NA	NA
Unigene0077456	Unigene0053034	0.0132886	undirected	NA	NA
Unigene0077456	Unigene0051253	0.119299	undirected	NA	NA
Unigene0077456	Unigene0061798	0.251593	undirected	NA	NA
Unigene0077456	Unigene0061799	0.257444	undirected	NA	NA
Unigene0077456	Unigene0012821	0.185213	undirected	NA	NA
Unigene0077456	Unigene0062348	0.232756	undirected	NA	NA
Unigene0077456	Unigene0051252	0.109018	undirected	NA	NA
Unigene0077456	Unigene0063112	0.252843	undirected	NA	NA
Unigene0077456	Unigene0088878	0.224962	undirected	NA	NA
Unigene0077456	Unigene0092459	0.250413	undirected	NA	NA
Unigene0077456	Unigene0094782	0.00835272	undirected	NA	NA
Unigene0077456	Unigene0031831	0.29006	undirected	NA	NA
Unigene0077456	Unigene0072587	0.100575	undirected	NA	NA
Unigene0077456	Unigene0008858	0.276222	undirected	NA	NA
Unigene0077456	Unigene0099226	0.239752	undirected	NA	NA
Unigene0077456	Unigene0088053	0.154253	undirected	NA	NA
Unigene0077456	Unigene0005312	0.217858	undirected	NA	NA
Unigene0077456	Unigene0063236	0.251643	undirected	NA	NA
Unigene0077456	Unigene0006566	0.167605	undirected	NA	NA
Unigene0077456	Unigene0071787	0.0393872	undirected	NA	NA
Unigene0077456	Unigene0001279	0.232882	undirected	NA	NA
Unigene0077456	Unigene0067814	0.273737	undirected	NA	NA
Unigene0077456	Unigene0069209	0.21025	undirected	NA	NA
Unigene0077456	Unigene0055841	0.207367	undirected	NA	NA
Unigene0077456	Unigene0022902	0.256813	undirected	NA	NA
Unigene0077456	Unigene0092689	0.250276	undirected	NA	NA
Unigene0077456	Unigene0106966	0.209451	undirected	NA	NA
Unigene0077456	Unigene0016563	0.3137	undirected	NA	NA
Unigene0077456	Unigene0000237	0.164053	undirected	NA	NA
Unigene0077456	Unigene0029807	0.234195	undirected	NA	NA
Unigene0077456	Unigene0058812	0.0318814	undirected	NA	NA
Unigene0077456	Unigene0017781	0.105487	undirected	NA	NA
Unigene0077456	Unigene0016163	0.248327	undirected	NA	NA
Unigene0077456	Unigene0074713	0.0848665	undirected	NA	NA
Unigene0077456	Unigene0070307	0.25966	undirected	NA	NA
Unigene0077456	Unigene0104647	0.246926	undirected	NA	NA
Unigene0077456	Unigene0012602	0.286262	undirected	NA	NA
Unigene0077456	Unigene0054059	0.13685	undirected	NA	NA
Unigene0077456	Unigene0056131	0.0901972	undirected	NA	NA
Unigene0077456	Unigene0009067	0.00717439	undirected	NA	NA
Unigene0077456	Unigene0083559	0.0370865	undirected	NA	NA
Unigene0077456	Unigene0017282	0.263272	undirected	NA	NA
Unigene0077456	Unigene0044974	0.0134473	undirected	NA	NA
Unigene0077456	Unigene0096699	0.273466	undirected	NA	NA
Unigene0077456	Unigene0078686	0.115323	undirected	NA	NA
Unigene0077456	Unigene0015578	0.208517	undirected	NA	NA
Unigene0077456	Unigene0000484	0.217683	undirected	NA	NA
Unigene0077456	Unigene0024490	0.286123	undirected	NA	NA
Unigene0077456	Unigene0069843	0.12836	undirected	NA	NA
Unigene0077456	Unigene0014353	0.184035	undirected	NA	NA
Unigene0077456	Unigene0071271	0.0304627	undirected	NA	NA
Unigene0077456	Unigene0008988	0.0403289	undirected	NA	NA
Unigene0077456	Unigene0067237	0.0211207	undirected	NA	NA
Unigene0077456	Unigene0075993	0.26319	undirected	NA	NA
Unigene0077456	Unigene0054690	0.189768	undirected	NA	NA
Unigene0077456	Unigene0008091	0.128637	undirected	NA	NA
Unigene0077456	Unigene0053535	0.273622	undirected	NA	NA
Unigene0077456	Unigene0068754	0.256801	undirected	NA	NA
Unigene0077456	Unigene0057193	0.234166	undirected	NA	NA
Unigene0077456	Unigene0099222	0.20248	undirected	NA	NA
Unigene0077456	Unigene0023517	0.244419	undirected	NA	NA

## Sheet: Sheet6
Unigene0060929	Unigene0068754	0.168203	undirected	NA	NA
Unigene0077456	Unigene0068754	0.256801	undirected	NA	NA
Unigene0099223	Unigene0068754	0.0985759	undirected	NA	NA
Unigene0088176	Unigene0068754	0.205226	undirected	NA	NA
Unigene0064442	Unigene0068754	0.368575	undirected	NA	NA
Unigene0091757	Unigene0068754	0.222061	undirected	NA	NA
Unigene0091477	Unigene0068754	0.195148	undirected	NA	NA
Unigene0053011	Unigene0068754	0.286723	undirected	NA	NA
Unigene0006770	Unigene0068754	0.252489	undirected	NA	NA
Unigene0073071	Unigene0068754	0.187224	undirected	NA	NA
Unigene0036737	Unigene0068754	0.283017	undirected	NA	NA
Unigene0053241	Unigene0068754	0.0943804	undirected	NA	NA
Unigene0071023	Unigene0068754	0.354257	undirected	NA	NA
Unigene0050327	Unigene0068754	0.278311	undirected	NA	NA
Unigene0059939	Unigene0068754	0.40485	undirected	NA	NA
Unigene0056446	Unigene0068754	0.229927	undirected	NA	NA
Unigene0074964	Unigene0068754	0.330725	undirected	NA	NA
Unigene0082501	Unigene0068754	0.313691	undirected	NA	NA
Unigene0070161	Unigene0068754	0.0510652	undirected	NA	NA
Unigene0038759	Unigene0068754	0.378761	undirected	NA	NA
Unigene0058846	Unigene0068754	0.272367	undirected	NA	NA
Unigene0018233	Unigene0068754	0.165822	undirected	NA	NA
Unigene0017986	Unigene0068754	0.266448	undirected	NA	NA
Unigene0036116	Unigene0068754	0.234491	undirected	NA	NA
Unigene0079095	Unigene0068754	0.264811	undirected	NA	NA
Unigene0012227	Unigene0068754	0.172449	undirected	NA	NA
Unigene0076153	Unigene0068754	0.124761	undirected	NA	NA
Unigene0055840	Unigene0068754	0.277698	undirected	NA	NA
Unigene0059406	Unigene0068754	0.0594815	undirected	NA	NA
Unigene0053034	Unigene0068754	0.0584042	undirected	NA	NA
Unigene0051253	Unigene0068754	0.0721232	undirected	NA	NA
Unigene0061798	Unigene0068754	0.346991	undirected	NA	NA
Unigene0061799	Unigene0068754	0.342171	undirected	NA	NA
Unigene0012821	Unigene0068754	0.182968	undirected	NA	NA
Unigene0062348	Unigene0068754	0.37304	undirected	NA	NA
Unigene0051252	Unigene0068754	0.0782386	undirected	NA	NA
Unigene0063112	Unigene0068754	0.366151	undirected	NA	NA
Unigene0088878	Unigene0068754	0.186102	undirected	NA	NA
Unigene0092459	Unigene0068754	0.141187	undirected	NA	NA
Unigene0094782	Unigene0068754	0.0242871	undirected	NA	NA
Unigene0031831	Unigene0068754	0.257817	undirected	NA	NA
Unigene0072587	Unigene0068754	0.16015	undirected	NA	NA
Unigene0008858	Unigene0068754	0.352467	undirected	NA	NA
Unigene0099226	Unigene0068754	0.121249	undirected	NA	NA
Unigene0088053	Unigene0068754	0.199917	undirected	NA	NA
Unigene0005312	Unigene0068754	0.0859769	undirected	NA	NA
Unigene0063236	Unigene0068754	0.335204	undirected	NA	NA
Unigene0006566	Unigene0068754	0.275476	undirected	NA	NA
Unigene0071787	Unigene0068754	0.0506369	undirected	NA	NA
Unigene0001279	Unigene0068754	0.148969	undirected	NA	NA
Unigene0067814	Unigene0068754	0.23273	undirected	NA	NA
Unigene0069209	Unigene0068754	0.313133	undirected	NA	NA
Unigene0055841	Unigene0068754	0.25091	undirected	NA	NA
Unigene0022902	Unigene0068754	0.275583	undirected	NA	NA
Unigene0092689	Unigene0068754	0.249201	undirected	NA	NA
Unigene0106966	Unigene0068754	0.394418	undirected	NA	NA
Unigene0016563	Unigene0068754	0.233484	undirected	NA	NA
Unigene0000237	Unigene0068754	0.243812	undirected	NA	NA
Unigene0029807	Unigene0068754	0.246825	undirected	NA	NA
Unigene0058812	Unigene0068754	0.0579338	undirected	NA	NA
Unigene0017781	Unigene0068754	0.0713225	undirected	NA	NA
Unigene0016163	Unigene0068754	0.138141	undirected	NA	NA
Unigene0074713	Unigene0068754	0.141882	undirected	NA	NA
Unigene0070307	Unigene0068754	0.32279	undirected	NA	NA
Unigene0104647	Unigene0068754	0.276893	undirected	NA	NA
Unigene0012602	Unigene0068754	0.185193	undirected	NA	NA
Unigene0054059	Unigene0068754	0.320434	undirected	NA	NA
Unigene0056131	Unigene0068754	0.172932	undirected	NA	NA
Unigene0009067	Unigene0068754	0.0223268	undirected	NA	NA
Unigene0083559	Unigene0068754	0.0835299	undirected	NA	NA
Unigene0017282	Unigene0068754	0.243077	undirected	NA	NA
Unigene0044974	Unigene0068754	0.0333737	undirected	NA	NA
Unigene0096699	Unigene0068754	0.225572	undirected	NA	NA
Unigene0078686	Unigene0068754	0.0781187	undirected	NA	NA
Unigene0015578	Unigene0068754	0.0719324	undirected	NA	NA
Unigene0000484	Unigene0068754	0.292247	undirected	NA	NA
Unigene0024490	Unigene0068754	0.260648	undirected	NA	NA
Unigene0069843	Unigene0068754	0.198994	undirected	NA	NA
Unigene0014353	Unigene0068754	0.208377	undirected	NA	NA
Unigene0071271	Unigene0068754	0.0569423	undirected	NA	NA
Unigene0008988	Unigene0068754	0.146383	undirected	NA	NA
Unigene0067237	Unigene0068754	0.0268245	undirected	NA	NA
Unigene0075993	Unigene0068754	0.264205	undirected	NA	NA
Unigene0054690	Unigene0068754	0.294434	undirected	NA	NA
Unigene0008091	Unigene0068754	0.219039	undirected	NA	NA
Unigene0053535	Unigene0068754	0.279612	undirected	NA	NA

## Sheet: 38759
Unigene0038759	Unigene0058846	0.300104	undirected	NA	NA
Unigene0038759	Unigene0018233	0.117193	undirected	NA	NA
Unigene0038759	Unigene0017986	0.32694	undirected	NA	NA
Unigene0038759	Unigene0036116	0.283443	undirected	NA	NA
Unigene0038759	Unigene0079095	0.323619	undirected	NA	NA
Unigene0038759	Unigene0012227	0.260465	undirected	NA	NA
Unigene0038759	Unigene0076153	0.219003	undirected	NA	NA
Unigene0038759	Unigene0055840	0.31135	undirected	NA	NA
Unigene0038759	Unigene0059406	0.0548982	undirected	NA	NA
Unigene0038759	Unigene0053034	0.0360899	undirected	NA	NA
Unigene0038759	Unigene0051253	0.155068	undirected	NA	NA
Unigene0038759	Unigene0061798	0.364418	undirected	NA	NA
Unigene0038759	Unigene0061799	0.375481	undirected	NA	NA
Unigene0038759	Unigene0012821	0.242718	undirected	NA	NA
Unigene0038759	Unigene0062348	0.354805	undirected	NA	NA
Unigene0038759	Unigene0051252	0.159037	undirected	NA	NA
Unigene0038759	Unigene0063112	0.367013	undirected	NA	NA
Unigene0038759	Unigene0088878	0.272472	undirected	NA	NA
Unigene0038759	Unigene0092459	0.24667	undirected	NA	NA
Unigene0038759	Unigene0094782	0.0221438	undirected	NA	NA
Unigene0038759	Unigene0031831	0.293173	undirected	NA	NA
Unigene0038759	Unigene0072587	0.158216	undirected	NA	NA
Unigene0038759	Unigene0008858	0.358483	undirected	NA	NA
Unigene0038759	Unigene0099226	0.177335	undirected	NA	NA
Unigene0038759	Unigene0088053	0.236517	undirected	NA	NA
Unigene0038759	Unigene0005312	0.162365	undirected	NA	NA
Unigene0038759	Unigene0063236	0.34346	undirected	NA	NA
Unigene0038759	Unigene0006566	0.260328	undirected	NA	NA
Unigene0038759	Unigene0071787	0.0582894	undirected	NA	NA
Unigene0038759	Unigene0001279	0.199269	undirected	NA	NA
Unigene0038759	Unigene0067814	0.338144	undirected	NA	NA
Unigene0038759	Unigene0069209	0.314381	undirected	NA	NA
Unigene0038759	Unigene0055841	0.305646	undirected	NA	NA
Unigene0038759	Unigene0022902	0.366524	undirected	NA	NA
Unigene0038759	Unigene0092689	0.354656	undirected	NA	NA
Unigene0038759	Unigene0106966	0.352028	undirected	NA	NA
Unigene0038759	Unigene0016563	0.299043	undirected	NA	NA
Unigene0038759	Unigene0000237	0.24906	undirected	NA	NA
Unigene0038759	Unigene0029807	0.35394	undirected	NA	NA
Unigene0038759	Unigene0058812	0.0782942	undirected	NA	NA
Unigene0038759	Unigene0017781	0.149406	undirected	NA	NA
Unigene0038759	Unigene0016163	0.258024	undirected	NA	NA
Unigene0038759	Unigene0074713	0.146502	undirected	NA	NA
Unigene0038759	Unigene0070307	0.329199	undirected	NA	NA
Unigene0038759	Unigene0104647	0.303188	undirected	NA	NA
Unigene0038759	Unigene0012602	0.258121	undirected	NA	NA
Unigene0038759	Unigene0054059	0.252994	undirected	NA	NA
Unigene0038759	Unigene0056131	0.148128	undirected	NA	NA
Unigene0038759	Unigene0009067	0.0209923	undirected	NA	NA
Unigene0038759	Unigene0083559	0.086997	undirected	NA	NA
Unigene0038759	Unigene0017282	0.328554	undirected	NA	NA
Unigene0038759	Unigene0044974	0.0318682	undirected	NA	NA
Unigene0038759	Unigene0096699	0.336332	undirected	NA	NA
Unigene0038759	Unigene0078686	0.141815	undirected	NA	NA
Unigene0038759	Unigene0015578	0.133671	undirected	NA	NA
Unigene0038759	Unigene0000484	0.318501	undirected	NA	NA
Unigene0038759	Unigene0024490	0.340443	undirected	NA	NA
Unigene0038759	Unigene0069843	0.205897	undirected	NA	NA
Unigene0038759	Unigene0014353	0.285941	undirected	NA	NA
Unigene0038759	Unigene0071271	0.0608161	undirected	NA	NA
Unigene0038759	Unigene0008988	0.116011	undirected	NA	NA
Unigene0038759	Unigene0067237	0.0331299	undirected	NA	NA
Unigene0038759	Unigene0075993	0.346303	undirected	NA	NA
Unigene0038759	Unigene0054690	0.255881	undirected	NA	NA
Unigene0038759	Unigene0008091	0.230178	undirected	NA	NA
Unigene0038759	Unigene0053535	0.328493	undirected	NA	NA
Unigene0038759	Unigene0068754	0.378761	undirected	NA	NA
Unigene0038759	Unigene0057193	0.230389	undirected	NA	NA
Unigene0038759	Unigene0099222	0.139351	undirected	NA	NA
Unigene0038759	Unigene0023517	0.257749	undirected	NA	NA

## Sheet: 50327_RDH12.txt
fromNode	toNode	weight	direction	fromAltName	toAltName
Unigene0050327	Unigene0059939	0.28074	undirected	NA	NA
Unigene0050327	Unigene0056446	0.202448	undirected	NA	NA
Unigene0050327	Unigene0074964	0.236738	undirected	NA	NA
Unigene0050327	Unigene0082501	0.20676	undirected	NA	NA
Unigene0050327	Unigene0070161	0.109019	undirected	NA	NA
Unigene0050327	Unigene0038759	0.295546	undirected	NA	NA
Unigene0050327	Unigene0058846	0.231278	undirected	NA	NA
Unigene0050327	Unigene0018233	0.0999838	undirected	NA	NA
Unigene0050327	Unigene0017986	0.21025	undirected	NA	NA
Unigene0050327	Unigene0036116	0.165427	undirected	NA	NA
Unigene0050327	Unigene0079095	0.218556	undirected	NA	NA
Unigene0050327	Unigene0012227	0.178619	undirected	NA	NA
Unigene0050327	Unigene0076153	0.0936392	undirected	NA	NA
Unigene0050327	Unigene0055840	0.271591	undirected	NA	NA
Unigene0050327	Unigene0059406	0.125362	undirected	NA	NA
Unigene0050327	Unigene0053034	0.0704015	undirected	NA	NA
Unigene0050327	Unigene0051253	0.0892771	undirected	NA	NA
Unigene0050327	Unigene0061798	0.266758	undirected	NA	NA
Unigene0050327	Unigene0061799	0.265996	undirected	NA	NA
Unigene0050327	Unigene0012821	0.135645	undirected	NA	NA
Unigene0050327	Unigene0062348	0.272205	undirected	NA	NA
Unigene0050327	Unigene0051252	0.103333	undirected	NA	NA
Unigene0050327	Unigene0063112	0.27347	undirected	NA	NA
Unigene0050327	Unigene0088878	0.199002	undirected	NA	NA
Unigene0050327	Unigene0092459	0.112759	undirected	NA	NA
Unigene0050327	Unigene0094782	0.0846218	undirected	NA	NA
Unigene0050327	Unigene0031831	0.167417	undirected	NA	NA
Unigene0050327	Unigene0072587	0.211546	undirected	NA	NA
Unigene0050327	Unigene0008858	0.270288	undirected	NA	NA
Unigene0050327	Unigene0099226	0.0736549	undirected	NA	NA
Unigene0050327	Unigene0088053	0.217718	undirected	NA	NA
Unigene0050327	Unigene0005312	0.0779396	undirected	NA	NA
Unigene0050327	Unigene0063236	0.226399	undirected	NA	NA
Unigene0050327	Unigene0006566	0.183245	undirected	NA	NA
Unigene0050327	Unigene0071787	0.054074	undirected	NA	NA
Unigene0050327	Unigene0001279	0.0802429	undirected	NA	NA
Unigene0050327	Unigene0067814	0.201757	undirected	NA	NA
Unigene0050327	Unigene0069209	0.285965	undirected	NA	NA
Unigene0050327	Unigene0055841	0.26129	undirected	NA	NA
Unigene0050327	Unigene0022902	0.222884	undirected	NA	NA
Unigene0050327	Unigene0092689	0.227352	undirected	NA	NA
Unigene0050327	Unigene0106966	0.263318	undirected	NA	NA
Unigene0050327	Unigene0016563	0.182821	undirected	NA	NA
Unigene0050327	Unigene0000237	0.227999	undirected	NA	NA
Unigene0050327	Unigene0029807	0.235207	undirected	NA	NA
Unigene0050327	Unigene0058812	0.121116	undirected	NA	NA
Unigene0050327	Unigene0017781	0.0927078	undirected	NA	NA
Unigene0050327	Unigene0016163	0.129025	undirected	NA	NA
Unigene0050327	Unigene0074713	0.206339	undirected	NA	NA
Unigene0050327	Unigene0070307	0.20147	undirected	NA	NA
Unigene0050327	Unigene0104647	0.238388	undirected	NA	NA
Unigene0050327	Unigene0012602	0.150459	undirected	NA	NA
Unigene0050327	Unigene0054059	0.204269	undirected	NA	NA
Unigene0050327	Unigene0056131	0.215674	undirected	NA	NA
Unigene0050327	Unigene0009067	0.0568389	undirected	NA	NA
Unigene0050327	Unigene0083559	0.0738593	undirected	NA	NA
Unigene0050327	Unigene0017282	0.194308	undirected	NA	NA
Unigene0050327	Unigene0044974	0.0749619	undirected	NA	NA
Unigene0050327	Unigene0096699	0.180719	undirected	NA	NA
Unigene0050327	Unigene0078686	0.116107	undirected	NA	NA
Unigene0050327	Unigene0015578	0.05611	undirected	NA	NA
Unigene0050327	Unigene0000484	0.190794	undirected	NA	NA
Unigene0050327	Unigene0024490	0.189075	undirected	NA	NA
Unigene0050327	Unigene0069843	0.232502	undirected	NA	NA
Unigene0050327	Unigene0014353	0.244547	undirected	NA	NA
Unigene0050327	Unigene0071271	0.107498	undirected	NA	NA
Unigene0050327	Unigene0008988	0.179807	undirected	NA	NA
Unigene0050327	Unigene0067237	0.056583	undirected	NA	NA
Unigene0050327	Unigene0075993	0.18411	undirected	NA	NA
Unigene0050327	Unigene0054690	0.169319	undirected	NA	NA
Unigene0050327	Unigene0008091	0.247701	undirected	NA	NA
Unigene0050327	Unigene0053535	0.202628	undirected	NA	NA
Unigene0050327	Unigene0068754	0.278311	undirected	NA	NA
Unigene0050327	Unigene0057193	0.131265	undirected	NA	NA
Unigene0050327	Unigene0099222	0.0549286	undirected	NA	NA
Unigene0050327	Unigene0023517	0.160433	undirected	NA	NA

## Sheet: darkgreen_list.csv
GeneID
Unigene0060929
Unigene0060929
Unigene0060929
Unigene0060929
Unigene0060929
Unigene0060929
Unigene0060929
Unigene0060929
Unigene0060929
Unigene0060929
Unigene0060929
Unigene0060929
Unigene0060929
Unigene0060929
Unigene0060929
Unigene0060929
Unigene0060929
Unigene0060929
Unigene0060929
Unigene0060929
Unigene0060929
Unigene0060929
Unigene0060929
Unigene0060929
Unigene0060929
Unigene0060929
Unigene0060929
Unigene0060929
Unigene0060929
Unigene0060929
Unigene0060929
Unigene0060929
Unigene0060929
Unigene0060929
Unigene0060929
Unigene0060929
Unigene0060929
Unigene0060929
Unigene0060929
Unigene0060929
Unigene0060929
Unigene0060929
Unigene0060929
Unigene0060929
Unigene0060929
Unigene0060929
Unigene0060929
Unigene0060929
Unigene0060929
Unigene0060929
Unigene0060929
Unigene0060929
Unigene0060929
Unigene0060929
Unigene0060929
Unigene0060929
Unigene0060929
Unigene0060929
Unigene0060929
Unigene0060929
Unigene0060929
Unigene0060929
Unigene0060929
Unigene0060929
Unigene0060929
Unigene0060929
Unigene0060929
Unigene0060929
Unigene0060929
Unigene0060929
Unigene0060929
Unigene0060929
Unigene0060929
Unigene0060929
Unigene0060929
Unigene0060929
Unigene0060929
Unigene0060929
Unigene0060929
Unigene0060929
Unigene0060929
Unigene0060929
Unigene0060929
Unigene0060929
Unigene0060929
Unigene0060929
Unigene0060929
Unigene0060929
Unigene0060929
Unigene0077456
Unigene0077456
Unigene0077456
Unigene0077456
Unigene0077456
Unigene0077456
Unigene0077456
Unigene0077456
Unigene0077456
Unigene0077456
Unigene0077456
Unigene0077456
Unigene0077456
Unigene0077456
Unigene0077456
Unigene0077456
Unigene0077456
Unigene0077456
Unigene0077456
Unigene0077456
Unigene0077456
Unigene0077456
Unigene0077456
Unigene0077456
Unigene0077456
Unigene0077456
Unigene0077456
Unigene0077456
Unigene0077456
Unigene0077456
Unigene0077456
Unigene0077456
Unigene0077456
Unigene0077456
Unigene0077456
Unigene0077456
Unigene0077456
Unigene0077456
Unigene0077456
Unigene0077456
Unigene0077456
Unigene0077456
Unigene0077456
Unigene0077456
Unigene0077456
Unigene0077456
Unigene0077456
Unigene0077456
Unigene0077456
Unigene0077456
Unigene0077456
Unigene0077456
Unigene0077456
Unigene0077456
Unigene0077456
Unigene0077456
Unigene0077456
Unigene0077456
Unigene0077456
Unigene0077456
Unigene0077456
Unigene0077456
Unigene0077456
Unigene0077456
Unigene0077456
Unigene0077456
Unigene0077456
Unigene0077456
Unigene0077456
Unigene0077456
Unigene0077456
Unigene0077456
Unigene0077456
Unigene0077456
Unigene0077456
Unigene0077456
Unigene0077456
Unigene0077456
Unigene0077456
Unigene0077456
Unigene0077456
Unigene0077456
Unigene0077456
Unigene0077456
Unigene0077456
Unigene0077456
Unigene0077456
Unigene0077456
Unigene0099223
Unigene0099223
Unigene0099223
Unigene0099223
Unigene0099223
Unigene0099223
Unigene0099223
Unigene0099223
Unigene0099223
Unigene0099223
Unigene0099223
Unigene0099223
Unigene0099223
Unigene0099223
Unigene0099223
Unigene0099223
Unigene0099223
Unigene0099223
Unigene0099223
Unigene0099223
Unigene0099223
Unigene0099223
Unigene0099223
Unigene0099223
Unigene0099223
Unigene0099223
Unigene0099223
Unigene0099223
Unigene0099223
Unigene0099223
Unigene0099223
Unigene0099223
Unigene0099223
Unigene0099223
Unigene0099223
Unigene0099223
Unigene0099223
Unigene0099223
Unigene0099223
Unigene0099223
Unigene0099223
Unigene0099223
Unigene0099223
Unigene0099223
Unigene0099223
Unigene0099223
Unigene0099223
Unigene0099223
Unigene0099223
Unigene0099223
Unigene0099223
Unigene0099223
Unigene0099223
Unigene0099223
Unigene0099223
Unigene0099223
Unigene0099223
Unigene0099223
Unigene0099223
Unigene0099223
Unigene0099223
Unigene0099223
Unigene0099223
Unigene0099223
Unigene0099223
Unigene0099223
Unigene0099223
Unigene0099223
Unigene0099223
Unigene0099223
Unigene0099223
Unigene0099223
Unigene0099223
Unigene0099223
Unigene0099223
Unigene0099223
Unigene0099223
Unigene0099223
Unigene0099223
Unigene0099223
Unigene0099223
Unigene0099223
Unigene0099223
Unigene0099223
Unigene0099223
Unigene0099223
Unigene0099223
Unigene0088176
Unigene0088176
Unigene0088176
Unigene0088176
Unigene0088176
Unigene0088176
Unigene0088176
Unigene0088176
Unigene0088176
Unigene0088176
Unigene0088176
Unigene0088176
Unigene0088176
Unigene0088176
Unigene0088176
Unigene0088176
Unigene0088176
Unigene0088176
Unigene0088176
Unigene0088176
Unigene0088176
Unigene0088176
Unigene0088176
Unigene0088176
Unigene0088176
Unigene0088176
Unigene0088176
Unigene0088176
Unigene0088176
Unigene0088176
Unigene0088176
Unigene0088176
Unigene0088176
Unigene0088176
Unigene0088176
Unigene0088176
Unigene0088176
Unigene0088176
Unigene0088176
Unigene0088176
Unigene0088176
Unigene0088176
Unigene0088176
Unigene0088176
Unigene0088176
Unigene0088176
Unigene0088176
Unigene0088176
Unigene0088176
Unigene0088176
Unigene0088176
Unigene0088176
Unigene0088176
Unigene0088176
Unigene0088176
Unigene0088176
Unigene0088176
Unigene0088176
Unigene0088176
Unigene0088176
Unigene0088176
Unigene0088176
Unigene0088176
Unigene0088176
Unigene0088176
Unigene0088176
Unigene0088176
Unigene0088176
Unigene0088176
Unigene0088176
Unigene0088176
Unigene0088176
Unigene0088176
Unigene0088176
Unigene0088176
Unigene0088176
Unigene0088176
Unigene0088176
Unigene0088176
Unigene0088176
Unigene0088176
Unigene0088176
Unigene0088176
Unigene0088176
Unigene0088176
Unigene0088176
Unigene0064442
Unigene0064442
Unigene0064442
Unigene0064442
Unigene0064442
Unigene0064442
Unigene0064442
Unigene0064442
Unigene0064442
Unigene0064442
Unigene0064442
Unigene0064442
Unigene0064442
Unigene0064442
Unigene0064442
Unigene0064442
Unigene0064442
Unigene0064442
Unigene0064442
Unigene0064442
Unigene0064442
Unigene0064442
Unigene0064442
Unigene0064442
Unigene0064442
Unigene0064442
Unigene0064442
Unigene0064442
Unigene0064442
Unigene0064442
Unigene0064442
Unigene0064442
Unigene0064442
Unigene0064442
Unigene0064442
Unigene0064442
Unigene0064442
Unigene0064442
Unigene0064442
Unigene0064442
Unigene0064442
Unigene0064442
Unigene0064442
Unigene0064442
Unigene0064442
Unigene0064442
Unigene0064442
Unigene0064442
Unigene0064442
Unigene0064442
Unigene0064442
Unigene0064442
Unigene0064442
Unigene0064442
Unigene0064442
Unigene0064442
Unigene0064442
Unigene0064442
Unigene0064442
Unigene0064442
Unigene0064442
Unigene0064442
Unigene0064442
Unigene0064442
Unigene0064442
Unigene0064442
Unigene0064442
Unigene0064442
Unigene0064442
Unigene0064442
Unigene0064442
Unigene0064442
Unigene0064442
Unigene0064442
Unigene0064442
Unigene0064442
Unigene0064442
Unigene0064442
Unigene0064442
Unigene0064442
Unigene0064442
Unigene0064442
Unigene0064442
Unigene0064442
Unigene0064442
Unigene0091757
Unigene0091757
Unigene0091757
Unigene0091757
Unigene0091757
Unigene0091757
Unigene0091757
Unigene0091757
Unigene0091757
Unigene0091757
Unigene0091757
Unigene0091757
Unigene0091757
Unigene0091757
Unigene0091757
Unigene0091757
Unigene0091757
Unigene0091757
Unigene0091757
Unigene0091757
Unigene0091757
Unigene0091757
Unigene0091757
Unigene0091757
Unigene0091757
Unigene0091757
Unigene0091757
Unigene0091757
Unigene0091757
Unigene0091757
Unigene0091757
Unigene0091757
Unigene0091757
Unigene0091757
Unigene0091757
Unigene0091757
Unigene0091757
Unigene0091757
Unigene0091757
Unigene0091757
Unigene0091757
Unigene0091757
Unigene0091757
Unigene0091757
Unigene0091757
Unigene0091757
Unigene0091757
Unigene0091757
Unigene0091757
Unigene0091757
Unigene0091757
Unigene0091757
Unigene0091757
Unigene0091757
Unigene0091757
Unigene0091757
Unigene0091757
Unigene0091757
Unigene0091757
Unigene0091757
Unigene0091757
Unigene0091757
Unigene0091757
Unigene0091757
Unigene0091757
Unigene0091757
Unigene0091757
Unigene0091757
Unigene0091757
Unigene0091757
Unigene0091757
Unigene0091757
Unigene0091757
Unigene0091757
Unigene0091757
Unigene0091757
Unigene0091757
Unigene0091757
Unigene0091757
Unigene0091757
Unigene0091757
Unigene0091757
Unigene0091757
Unigene0091757
Unigene0091477
Unigene0091477
Unigene0091477
Unigene0091477
Unigene0091477
Unigene0091477
Unigene0091477
Unigene0091477
Unigene0091477
Unigene0091477
Unigene0091477
Unigene0091477
Unigene0091477
Unigene0091477
Unigene0091477
Unigene0091477
Unigene0091477
Unigene0091477
Unigene0091477
Unigene0091477
Unigene0091477
Unigene0091477
Unigene0091477
Unigene0091477
Unigene0091477
Unigene0091477
Unigene0091477
Unigene0091477
Unigene0091477
Unigene0091477
Unigene0091477
Unigene0091477
Unigene0091477
Unigene0091477
Unigene0091477
Unigene0091477
Unigene0091477
Unigene0091477
Unigene0091477
Unigene0091477
Unigene0091477
Unigene0091477
Unigene0091477
Unigene0091477
Unigene0091477
Unigene0091477
Unigene0091477
Unigene0091477
Unigene0091477
Unigene0091477
Unigene0091477
Unigene0091477
Unigene0091477
Unigene0091477
Unigene0091477
Unigene0091477
Unigene0091477
Unigene0091477
Unigene0091477
Unigene0091477
Unigene0091477
Unigene0091477
Unigene0091477
Unigene0091477
Unigene0091477
Unigene0091477
Unigene0091477
Unigene0091477
Unigene0091477
Unigene0091477
Unigene0091477
Unigene0091477
Unigene0091477
Unigene0091477
Unigene0091477
Unigene0091477
Unigene0091477
Unigene0091477
Unigene0091477
Unigene0091477
Unigene0091477
Unigene0091477
Unigene0091477
Unigene0053011
Unigene0053011
Unigene0053011
Unigene0053011
Unigene0053011
Unigene0053011
Unigene0053011
Unigene0053011
Unigene0053011
Unigene0053011
Unigene0053011
Unigene0053011
Unigene0053011
Unigene0053011
Unigene0053011
Unigene0053011
Unigene0053011
Unigene0053011
Unigene0053011
Unigene0053011
Unigene0053011
Unigene0053011
Unigene0053011
Unigene0053011
Unigene0053011
Unigene0053011
Unigene0053011
Unigene0053011
Unigene0053011
Unigene0053011
Unigene0053011
Unigene0053011
Unigene0053011
Unigene0053011
Unigene0053011
Unigene0053011
Unigene0053011
Unigene0053011
Unigene0053011
Unigene0053011
Unigene0053011
Unigene0053011
Unigene0053011
Unigene0053011
Unigene0053011
Unigene0053011
Unigene0053011
Unigene0053011
Unigene0053011
Unigene0053011
Unigene0053011
Unigene0053011
Unigene0053011
Unigene0053011
Unigene0053011
Unigene0053011
Unigene0053011
Unigene0053011
Unigene0053011
Unigene0053011
Unigene0053011
Unigene0053011
Unigene0053011
Unigene0053011
Unigene0053011
Unigene0053011
Unigene0053011
Unigene0053011
Unigene0053011
Unigene0053011
Unigene0053011
Unigene0053011
Unigene0053011
Unigene0053011
Unigene0053011
Unigene0053011
Unigene0053011
Unigene0053011
Unigene0053011
Unigene0053011
Unigene0053011
Unigene0053011
Unigene0006770
Unigene0006770
Unigene0006770
Unigene0006770
Unigene0006770
Unigene0006770
Unigene0006770
Unigene0006770
Unigene0006770
Unigene0006770
Unigene0006770
Unigene0006770
Unigene0006770
Unigene0006770
Unigene0006770
Unigene0006770
Unigene0006770
Unigene0006770
Unigene0006770
Unigene0006770
Unigene0006770
Unigene0006770
Unigene0006770
Unigene0006770
Unigene0006770
Unigene0006770
Unigene0006770
Unigene0006770
Unigene0006770
Unigene0006770
Unigene0006770
Unigene0006770
Unigene0006770
Unigene0006770
Unigene0006770
Unigene0006770
Unigene0006770
Unigene0006770
Unigene0006770
Unigene0006770
Unigene0006770
Unigene0006770
Unigene0006770
Unigene0006770
Unigene0006770
Unigene0006770
Unigene0006770
Unigene0006770
Unigene0006770
Unigene0006770
Unigene0006770
Unigene0006770
Unigene0006770
Unigene0006770
Unigene0006770
Unigene0006770
Unigene0006770
Unigene0006770
Unigene0006770
Unigene0006770
Unigene0006770
Unigene0006770
Unigene0006770
Unigene0006770
Unigene0006770
Unigene0006770
Unigene0006770
Unigene0006770
Unigene0006770
Unigene0006770
Unigene0006770
Unigene0006770
Unigene0006770
Unigene0006770
Unigene0006770
Unigene0006770
Unigene0006770
Unigene0006770
Unigene0006770
Unigene0006770
Unigene0006770
Unigene0073071
Unigene0073071
Unigene0073071
Unigene0073071
Unigene0073071
Unigene0073071
Unigene0073071
Unigene0073071
Unigene0073071
Unigene0073071
Unigene0073071
Unigene0073071
Unigene0073071
Unigene0073071
Unigene0073071
Unigene0073071
Unigene0073071
Unigene0073071
Unigene0073071
Unigene0073071
Unigene0073071
Unigene0073071
Unigene0073071
Unigene0073071
Unigene0073071
Unigene0073071
Unigene0073071
Unigene0073071
Unigene0073071
Unigene0073071
Unigene0073071
Unigene0073071
Unigene0073071
Unigene0073071
Unigene0073071
Unigene0073071
Unigene0073071
Unigene0073071
Unigene0073071
Unigene0073071
Unigene0073071
Unigene0073071
Unigene0073071
Unigene0073071
Unigene0073071
Unigene0073071
Unigene0073071
Unigene0073071
Unigene0073071
Unigene0073071
Unigene0073071
Unigene0073071
Unigene0073071
Unigene0073071
Unigene0073071
Unigene0073071
Unigene0073071
Unigene0073071
Unigene0073071
Unigene0073071
Unigene0073071
Unigene0073071
Unigene0073071
Unigene0073071
Unigene0073071
Unigene0073071
Unigene0073071
Unigene0073071
Unigene0073071
Unigene0073071
Unigene0073071
Unigene0073071
Unigene0073071
Unigene0073071
Unigene0073071
Unigene0073071
Unigene0073071
Unigene0073071
Unigene0073071
Unigene0073071
Unigene0036737
Unigene0036737
Unigene0036737
Unigene0036737
Unigene0036737
Unigene0036737
Unigene0036737
Unigene0036737
Unigene0036737
Unigene0036737
Unigene0036737
Unigene0036737
Unigene0036737
Unigene0036737
Unigene0036737
Unigene0036737
Unigene0036737
Unigene0036737
Unigene0036737
Unigene0036737
Unigene0036737
Unigene0036737
Unigene0036737
Unigene0036737
Unigene0036737
Unigene0036737
Unigene0036737
Unigene0036737
Unigene0036737
Unigene0036737
Unigene0036737
Unigene0036737
Unigene0036737
Unigene0036737
Unigene0036737
Unigene0036737
Unigene0036737
Unigene0036737
Unigene0036737
Unigene0036737
Unigene0036737
Unigene0036737
Unigene0036737
Unigene0036737
Unigene0036737
Unigene0036737
Unigene0036737
Unigene0036737
Unigene0036737
Unigene0036737
Unigene0036737
Unigene0036737
Unigene0036737
Unigene0036737
Unigene0036737
Unigene0036737
Unigene0036737
Unigene0036737
Unigene0036737
Unigene0036737
Unigene0036737
Unigene0036737
Unigene0036737
Unigene0036737
Unigene0036737
Unigene0036737
Unigene0036737
Unigene0036737
Unigene0036737
Unigene0036737
Unigene0036737
Unigene0036737
Unigene0036737
Unigene0036737
Unigene0036737
Unigene0036737
Unigene0036737
Unigene0036737
Unigene0036737
Unigene0053241
Unigene0053241
Unigene0053241
Unigene0053241
Unigene0053241
Unigene0053241
Unigene0053241
Unigene0053241
Unigene0053241
Unigene0053241
Unigene0053241
Unigene0053241
Unigene0053241
Unigene0053241
Unigene0053241
Unigene0053241
Unigene0053241
Unigene0053241
Unigene0053241
Unigene0053241
Unigene0053241
Unigene0053241
Unigene0053241
Unigene0053241
Unigene0053241
Unigene0053241
Unigene0053241
Unigene0053241
Unigene0053241
Unigene0053241
Unigene0053241
Unigene0053241
Unigene0053241
Unigene0053241
Unigene0053241
Unigene0053241
Unigene0053241
Unigene0053241
Unigene0053241
Unigene0053241
Unigene0053241
Unigene0053241
Unigene0053241
Unigene0053241
Unigene0053241
Unigene0053241
Unigene0053241
Unigene0053241
Unigene0053241
Unigene0053241
Unigene0053241
Unigene0053241
Unigene0053241
Unigene0053241
Unigene0053241
Unigene0053241
Unigene0053241
Unigene0053241
Unigene0053241
Unigene0053241
Unigene0053241
Unigene0053241
Unigene0053241
Unigene0053241
Unigene0053241
Unigene0053241
Unigene0053241
Unigene0053241
Unigene0053241
Unigene0053241
Unigene0053241
Unigene0053241
Unigene0053241
Unigene0053241
Unigene0053241
Unigene0053241
Unigene0053241
Unigene0053241
Unigene0071023
Unigene0071023
Unigene0071023
Unigene0071023
Unigene0071023
Unigene0071023
Unigene0071023
Unigene0071023
Unigene0071023
Unigene0071023
Unigene0071023
Unigene0071023
Unigene0071023
Unigene0071023
Unigene0071023
Unigene0071023
Unigene0071023
Unigene0071023
Unigene0071023
Unigene0071023
Unigene0071023
Unigene0071023
Unigene0071023
Unigene0071023
Unigene0071023
Unigene0071023
Unigene0071023
Unigene0071023
Unigene0071023
Unigene0071023
Unigene0071023
Unigene0071023
Unigene0071023
Unigene0071023
Unigene0071023
Unigene0071023
Unigene0071023
Unigene0071023
Unigene0071023
Unigene0071023
Unigene0071023
Unigene0071023
Unigene0071023
Unigene0071023
Unigene0071023
Unigene0071023
Unigene0071023
Unigene0071023
Unigene0071023
Unigene0071023
Unigene0071023
Unigene0071023
Unigene0071023
Unigene0071023
Unigene0071023
Unigene0071023
Unigene0071023
Unigene0071023
Unigene0071023
Unigene0071023
Unigene0071023
Unigene0071023
Unigene0071023
Unigene0071023
Unigene0071023
Unigene0071023
Unigene0071023
Unigene0071023
Unigene0071023
Unigene0071023
Unigene0071023
Unigene0071023
Unigene0071023
Unigene0071023
Unigene0071023
Unigene0071023
Unigene0071023
Unigene0050327
Unigene0050327
Unigene0050327
Unigene0050327
Unigene0050327
Unigene0050327
Unigene0050327
Unigene0050327
Unigene0050327
Unigene0050327
Unigene0050327
Unigene0050327
Unigene0050327
Unigene0050327
Unigene0050327
Unigene0050327
Unigene0050327
Unigene0050327
Unigene0050327
Unigene0050327
Unigene0050327
Unigene0050327
Unigene0050327
Unigene0050327
Unigene0050327
Unigene0050327
Unigene0050327
Unigene0050327
Unigene0050327
Unigene0050327
Unigene0050327
Unigene0050327
Unigene0050327
Unigene0050327
Unigene0050327
Unigene0050327
Unigene0050327
Unigene0050327
Unigene0050327
Unigene0050327
Unigene0050327
Unigene0050327
Unigene0050327
Unigene0050327
Unigene0050327
Unigene0050327
Unigene0050327
Unigene0050327
Unigene0050327
Unigene0050327
Unigene0050327
Unigene0050327
Unigene0050327
Unigene0050327
Unigene0050327
Unigene0050327
Unigene0050327
Unigene0050327
Unigene0050327
Unigene0050327
Unigene0050327
Unigene0050327
Unigene0050327
Unigene0050327
Unigene0050327
Unigene0050327
Unigene0050327
Unigene0050327
Unigene0050327
Unigene0050327
Unigene0050327
Unigene0050327
Unigene0050327
Unigene0050327
Unigene0050327
Unigene0050327
Unigene0059939
Unigene0059939
Unigene0059939
Unigene0059939
Unigene0059939
Unigene0059939
Unigene0059939
Unigene0059939
Unigene0059939
Unigene0059939
Unigene0059939
Unigene0059939
Unigene0059939
Unigene0059939
Unigene0059939
Unigene0059939
Unigene0059939
Unigene0059939
Unigene0059939
Unigene0059939
Unigene0059939
Unigene0059939
Unigene0059939
Unigene0059939
Unigene0059939
Unigene0059939
Unigene0059939
Unigene0059939
Unigene0059939
Unigene0059939
Unigene0059939
Unigene0059939
Unigene0059939
Unigene0059939
Unigene0059939
Unigene0059939
Unigene0059939
Unigene0059939
Unigene0059939
Unigene0059939
Unigene0059939
Unigene0059939
Unigene0059939
Unigene0059939
Unigene0059939
Unigene0059939
Unigene0059939
Unigene0059939
Unigene0059939
Unigene0059939
Unigene0059939
Unigene0059939
Unigene0059939
Unigene0059939
Unigene0059939
Unigene0059939
Unigene0059939
Unigene0059939
Unigene0059939
Unigene0059939
Unigene0059939
Unigene0059939
Unigene0059939
Unigene0059939
Unigene0059939
Unigene0059939
Unigene0059939
Unigene0059939
Unigene0059939
Unigene0059939
Unigene0059939
Unigene0059939
Unigene0059939
Unigene0059939
Unigene0059939
Unigene0056446
Unigene0056446
Unigene0056446
Unigene0056446
Unigene0056446
Unigene0056446
Unigene0056446
Unigene0056446
Unigene0056446
Unigene0056446
Unigene0056446
Unigene0056446
Unigene0056446
Unigene0056446
Unigene0056446
Unigene0056446
Unigene0056446
Unigene0056446
Unigene0056446
Unigene0056446
Unigene0056446
Unigene0056446
Unigene0056446
Unigene0056446
Unigene0056446
Unigene0056446
Unigene0056446
Unigene0056446
Unigene0056446
Unigene0056446
Unigene0056446
Unigene0056446
Unigene0056446
Unigene0056446
Unigene0056446
Unigene0056446
Unigene0056446
Unigene0056446
Unigene0056446
Unigene0056446
Unigene0056446
Unigene0056446
Unigene0056446
Unigene0056446
Unigene0056446
Unigene0056446
Unigene0056446
Unigene0056446
Unigene0056446
Unigene0056446
Unigene0056446
Unigene0056446
Unigene0056446
Unigene0056446
Unigene0056446
Unigene0056446
Unigene0056446
Unigene0056446
Unigene0056446
Unigene0056446
Unigene0056446
Unigene0056446
Unigene0056446
Unigene0056446
Unigene0056446
Unigene0056446
Unigene0056446
Unigene0056446
Unigene0056446
Unigene0056446
Unigene0056446
Unigene0056446
Unigene0056446
Unigene0056446
Unigene0074964
Unigene0074964
Unigene0074964
Unigene0074964
Unigene0074964
Unigene0074964
Unigene0074964
Unigene0074964
Unigene0074964
Unigene0074964
Unigene0074964
Unigene0074964
Unigene0074964
Unigene0074964
Unigene0074964
Unigene0074964
Unigene0074964
Unigene0074964
Unigene0074964
Unigene0074964
Unigene0074964
Unigene0074964
Unigene0074964
Unigene0074964
Unigene0074964
Unigene0074964
Unigene0074964
Unigene0074964
Unigene0074964
Unigene0074964
Unigene0074964
Unigene0074964
Unigene0074964
Unigene0074964
Unigene0074964
Unigene0074964
Unigene0074964
Unigene0074964
Unigene0074964
Unigene0074964
Unigene0074964
Unigene0074964
Unigene0074964
Unigene0074964
Unigene0074964
Unigene0074964
Unigene0074964
Unigene0074964
Unigene0074964
Unigene0074964
Unigene0074964
Unigene0074964
Unigene0074964
Unigene0074964
Unigene0074964
Unigene0074964
Unigene0074964
Unigene0074964
Unigene0074964
Unigene0074964
Unigene0074964
Unigene0074964
Unigene0074964
Unigene0074964
Unigene0074964
Unigene0074964
Unigene0074964
Unigene0074964
Unigene0074964
Unigene0074964
Unigene0074964
Unigene0074964
Unigene0074964
Unigene0082501
Unigene0082501
Unigene0082501
Unigene0082501
Unigene0082501
Unigene0082501
Unigene0082501
Unigene0082501
Unigene0082501
Unigene0082501
Unigene0082501
Unigene0082501
Unigene0082501
Unigene0082501
Unigene0082501
Unigene0082501
Unigene0082501
Unigene0082501
Unigene0082501
Unigene0082501
Unigene0082501
Unigene0082501
Unigene0082501
Unigene0082501
Unigene0082501
Unigene0082501
Unigene0082501
Unigene0082501
Unigene0082501
Unigene0082501
Unigene0082501
Unigene0082501
Unigene0082501
Unigene0082501
Unigene0082501
Unigene0082501
Unigene0082501
Unigene0082501
Unigene0082501
Unigene0082501
Unigene0082501
Unigene0082501
Unigene0082501
Unigene0082501
Unigene0082501
Unigene0082501
Unigene0082501
Unigene0082501
Unigene0082501
Unigene0082501
Unigene0082501
Unigene0082501
Unigene0082501
Unigene0082501
Unigene0082501
Unigene0082501
Unigene0082501
Unigene0082501
Unigene0082501
Unigene0082501
Unigene0082501
Unigene0082501
Unigene0082501
Unigene0082501
Unigene0082501
Unigene0082501
Unigene0082501
Unigene0082501
Unigene0082501
Unigene0082501
Unigene0082501
Unigene0082501
Unigene0070161
Unigene0070161
Unigene0070161
Unigene0070161
Unigene0070161
Unigene0070161
Unigene0070161
Unigene0070161
Unigene0070161
Unigene0070161
Unigene0070161
Unigene0070161
Unigene0070161
Unigene0070161
Unigene0070161
Unigene0070161
Unigene0070161
Unigene0070161
Unigene0070161
Unigene0070161
Unigene0070161
Unigene0070161
Unigene0070161
Unigene0070161
Unigene0070161
Unigene0070161
Unigene0070161
Unigene0070161
Unigene0070161
Unigene0070161
Unigene0070161
Unigene0070161
Unigene0070161
Unigene0070161
Unigene0070161
Unigene0070161
Unigene0070161
Unigene0070161
Unigene0070161
Unigene0070161
Unigene0070161
Unigene0070161
Unigene0070161
Unigene0070161
Unigene0070161
Unigene0070161
Unigene0070161
Unigene0070161
Unigene0070161
Unigene0070161
Unigene0070161
Unigene0070161
Unigene0070161
Unigene0070161
Unigene0070161
Unigene0070161
Unigene0070161
Unigene0070161
Unigene0070161
Unigene0070161
Unigene0070161
Unigene0070161
Unigene0070161
Unigene0070161
Unigene0070161
Unigene0070161
Unigene0070161
Unigene0070161
Unigene0070161
Unigene0070161
Unigene0070161
Unigene0038759
Unigene0038759
Unigene0038759
Unigene0038759
Unigene0038759
Unigene0038759
Unigene0038759
Unigene0038759
Unigene0038759
Unigene0038759
Unigene0038759
Unigene0038759
Unigene0038759
Unigene0038759
Unigene0038759
Unigene0038759
Unigene0038759
Unigene0038759
Unigene0038759
Unigene0038759
Unigene0038759
Unigene0038759
Unigene0038759
Unigene0038759
Unigene0038759
Unigene0038759
Unigene0038759
Unigene0038759
Unigene0038759
Unigene0038759
Unigene0038759
Unigene0038759
Unigene0038759
Unigene0038759
Unigene0038759
Unigene0038759
Unigene0038759
Unigene0038759
Unigene0038759
Unigene0038759
Unigene0038759
Unigene0038759
Unigene0038759
Unigene0038759
Unigene0038759
Unigene0038759
Unigene0038759
Unigene0038759
Unigene0038759
Unigene0038759
Unigene0038759
Unigene0038759
Unigene0038759
Unigene0038759
Unigene0038759
Unigene0038759
Unigene0038759
Unigene0038759
Unigene0038759
Unigene0038759
Unigene0038759
Unigene0038759
Unigene0038759
Unigene0038759
Unigene0038759
Unigene0038759
Unigene0038759
Unigene0038759
Unigene0038759
Unigene0038759
Unigene0058846
Unigene0058846
Unigene0058846
Unigene0058846
Unigene0058846
Unigene0058846
Unigene0058846
Unigene0058846
Unigene0058846
Unigene0058846
Unigene0058846
Unigene0058846
Unigene0058846
Unigene0058846
Unigene0058846
Unigene0058846
Unigene0058846
Unigene0058846
Unigene0058846
Unigene0058846
Unigene0058846
Unigene0058846
Unigene0058846
Unigene0058846
Unigene0058846
Unigene0058846
Unigene0058846
Unigene0058846
Unigene0058846
Unigene0058846
Unigene0058846
Unigene0058846
Unigene0058846
Unigene0058846
Unigene0058846
Unigene0058846
Unigene0058846
Unigene0058846
Unigene0058846
Unigene0058846
Unigene0058846
Unigene0058846
Unigene0058846
Unigene0058846
Unigene0058846
Unigene0058846
Unigene0058846
Unigene0058846
Unigene0058846
Unigene0058846
Unigene0058846
Unigene0058846
Unigene0058846
Unigene0058846
Unigene0058846
Unigene0058846
Unigene0058846
Unigene0058846
Unigene0058846
Unigene0058846
Unigene0058846
Unigene0058846
Unigene0058846
Unigene0058846
Unigene0058846
Unigene0058846
Unigene0058846
Unigene0058846
Unigene0058846
Unigene0018233
Unigene0018233
Unigene0018233
Unigene0018233
Unigene0018233
Unigene0018233
Unigene0018233
Unigene0018233
Unigene0018233
Unigene0018233
Unigene0018233
Unigene0018233
Unigene0018233
Unigene0018233
Unigene0018233
Unigene0018233
Unigene0018233
Unigene0018233
Unigene0018233
Unigene0018233
Unigene0018233
Unigene0018233
Unigene0018233
Unigene0018233
Unigene0018233
Unigene0018233
Unigene0018233
Unigene0018233
Unigene0018233
Unigene0018233
Unigene0018233
Unigene0018233
Unigene0018233
Unigene0018233
Unigene0018233
Unigene0018233
Unigene0018233
Unigene0018233
Unigene0018233
Unigene0018233
Unigene0018233
Unigene0018233
Unigene0018233
Unigene0018233
Unigene0018233
Unigene0018233
Unigene0018233
Unigene0018233
Unigene0018233
Unigene0018233
Unigene0018233
Unigene0018233
Unigene0018233
Unigene0018233
Unigene0018233
Unigene0018233
Unigene0018233
Unigene0018233
Unigene0018233
Unigene0018233
Unigene0018233
Unigene0018233
Unigene0018233
Unigene0018233
Unigene0018233
Unigene0018233
Unigene0018233
Unigene0018233
Unigene0017986
Unigene0017986
Unigene0017986
Unigene0017986
Unigene0017986
Unigene0017986
Unigene0017986
Unigene0017986
Unigene0017986
Unigene0017986
Unigene0017986
Unigene0017986
Unigene0017986
Unigene0017986
Unigene0017986
Unigene0017986
Unigene0017986
Unigene0017986
Unigene0017986
Unigene0017986
Unigene0017986
Unigene0017986
Unigene0017986
Unigene0017986
Unigene0017986
Unigene0017986
Unigene0017986
Unigene0017986
Unigene0017986
Unigene0017986
Unigene0017986
Unigene0017986
Unigene0017986
Unigene0017986
Unigene0017986
Unigene0017986
Unigene0017986
Unigene0017986
Unigene0017986
Unigene0017986
Unigene0017986
Unigene0017986
Unigene0017986
Unigene0017986
Unigene0017986
Unigene0017986
Unigene0017986
Unigene0017986
Unigene0017986
Unigene0017986
Unigene0017986
Unigene0017986
Unigene0017986
Unigene0017986
Unigene0017986
Unigene0017986
Unigene0017986
Unigene0017986
Unigene0017986
Unigene0017986
Unigene0017986
Unigene0017986
Unigene0017986
Unigene0017986
Unigene0017986
Unigene0017986
Unigene0017986
Unigene0036116
Unigene0036116
Unigene0036116
Unigene0036116
Unigene0036116
Unigene0036116
Unigene0036116
Unigene0036116
Unigene0036116
Unigene0036116
Unigene0036116
Unigene0036116
Unigene0036116
Unigene0036116
Unigene0036116
Unigene0036116
Unigene0036116
Unigene0036116
Unigene0036116
Unigene0036116
Unigene0036116
Unigene0036116
Unigene0036116
Unigene0036116
Unigene0036116
Unigene0036116
Unigene0036116
Unigene0036116
Unigene0036116
Unigene0036116
Unigene0036116
Unigene0036116
Unigene0036116
Unigene0036116
Unigene0036116
Unigene0036116
Unigene0036116
Unigene0036116
Unigene0036116
Unigene0036116
Unigene0036116
Unigene0036116
Unigene0036116
Unigene0036116
Unigene0036116
Unigene0036116
Unigene0036116
Unigene0036116
Unigene0036116
Unigene0036116
Unigene0036116
Unigene0036116
Unigene0036116
Unigene0036116
Unigene0036116
Unigene0036116
Unigene0036116
Unigene0036116
Unigene0036116
Unigene0036116
Unigene0036116
Unigene0036116
Unigene0036116
Unigene0036116
Unigene0036116
Unigene0036116
Unigene0079095
Unigene0079095
Unigene0079095
Unigene0079095
Unigene0079095
Unigene0079095
Unigene0079095
Unigene0079095
Unigene0079095
Unigene0079095
Unigene0079095
Unigene0079095
Unigene0079095
Unigene0079095
Unigene0079095
Unigene0079095
Unigene0079095
Unigene0079095
Unigene0079095
Unigene0079095
Unigene0079095
Unigene0079095
Unigene0079095
Unigene0079095
Unigene0079095
Unigene0079095
Unigene0079095
Unigene0079095
Unigene0079095
Unigene0079095
Unigene0079095
Unigene0079095
Unigene0079095
Unigene0079095
Unigene0079095
Unigene0079095
Unigene0079095
Unigene0079095
Unigene0079095
Unigene0079095
Unigene0079095
Unigene0079095
Unigene0079095
Unigene0079095
Unigene0079095
Unigene0079095
Unigene0079095
Unigene0079095
Unigene0079095
Unigene0079095
Unigene0079095
Unigene0079095
Unigene0079095
Unigene0079095
Unigene0079095
Unigene0079095
Unigene0079095
Unigene0079095
Unigene0079095
Unigene0079095
Unigene0079095
Unigene0079095
Unigene0079095
Unigene0079095
Unigene0079095
Unigene0012227
Unigene0012227
Unigene0012227
Unigene0012227
Unigene0012227
Unigene0012227
Unigene0012227
Unigene0012227
Unigene0012227
Unigene0012227
Unigene0012227
Unigene0012227
Unigene0012227
Unigene0012227
Unigene0012227
Unigene0012227
Unigene0012227
Unigene0012227
Unigene0012227
Unigene0012227
Unigene0012227
Unigene0012227
Unigene0012227
Unigene0012227
Unigene0012227
Unigene0012227
Unigene0012227
Unigene0012227
Unigene0012227
Unigene0012227
Unigene0012227
Unigene0012227
Unigene0012227
Unigene0012227
Unigene0012227
Unigene0012227
Unigene0012227
Unigene0012227
Unigene0012227
Unigene0012227
Unigene0012227
Unigene0012227
Unigene0012227
Unigene0012227
Unigene0012227
Unigene0012227
Unigene0012227
Unigene0012227
Unigene0012227
Unigene0012227
Unigene0012227
Unigene0012227
Unigene0012227
Unigene0012227
Unigene0012227
Unigene0012227
Unigene0012227
Unigene0012227
Unigene0012227
Unigene0012227
Unigene0012227
Unigene0012227
Unigene0012227
Unigene0012227
Unigene0076153
Unigene0076153
Unigene0076153
Unigene0076153
Unigene0076153
Unigene0076153
Unigene0076153
Unigene0076153
Unigene0076153
Unigene0076153
[truncated: 2,006 more rows]

[truncated: 2 more sheets: 0070307_UGT, 0060929_RXRAa]
